# Supplementary material for: Persistent auxiliary microbiome of early novel colonizers in the developing rumen with lasting functional significance
Source: ISME J. 2025 Dec 1;19(1):wraf252. doi: 10.1093/ismejo/wraf252 (PMC12700165; doi:10.1093/ismejo/wraf252)
Supplement: S1_table_gtdbtk_representative_bacteria_with_novelty_wraf252 [file s1_table_gtdbtk_representative_bacteria_with_novelty_wraf252.xlsx]

## Sheet: Legend
Table S1 – List of representative bacterial MAGs with GTDB-Tk taxonomy and novelty status. Includes taxonomic classification, novelty designation, and cluster assignment.

## Sheet: taxonomy_al_MAGs
user_genome	classification	fastani_reference	fastani_reference_radius	fastani_taxonomy	fastani_ani	fastani_af	closest_placement_reference	closest_placement_radius	closest_placement_taxonomy	closest_placement_ani	closest_placement_af	pplacer_taxonomy	classification_method	note	other_related_references(genome_id,species_name,radius,ANI,AF)	msa_percent	translation_table	red_value	warnings	name_short	novelty
12_100_bin.40.fa	d__Bacteria;p__Firmicutes_A;c__Clostridia;o__Peptostreptococcales;f__Anaerovoracaceae;g__RUG099;s__RUG099 sp902790885	GCA_902790885.1	95	d__Bacteria;p__Firmicutes_A;c__Clostridia;o__Peptostreptococcales;f__Anaerovoracaceae;g__RUG099;s__RUG099 sp902790885	97.91	0.80300000000000005	GCA_902790885.1	95	d__Bacteria;p__Firmicutes_A;c__Clostridia;o__Peptostreptococcales;f__Anaerovoracaceae;g__RUG099;s__RUG099 sp902790885	97.91	0.80300000000000005	d__Bacteria;p__Firmicutes_A;c__Clostridia;o__Peptostreptococcales;f__Anaerovoracaceae;g__RUG099;s__	taxonomic classification defined by topology and ANI	topological placement and ANI have congruent species assignments	GCA_017505405.1, s__RUG099 sp017505405, 95.0, 83.24, 0.571; GCA_900315485.1, s__RUG099 sp900315485, 95.0, 82.45, 0.299; GCA_902779185.1, s__RUG099 sp902779185, 95.0, 82.34, 0.591; GCA_902795265.1, s__RUG099 sp902795265, 95.0, 82.04, 0.541; GCA_902775345.1, s__RUG099 sp902775345, 95.0, 82.03, 0.566; GCA_900320285.1, s__RUG099 sp900320285, 95.0, 82.02, 0.594; GCA_017431685.1, s__RUG099 sp017431685,…	94.64	11	N/A	N/A	12_100_bin.40	novel
12_100_bin.47.fa	d__Bacteria;p__Actinobacteriota;c__Coriobacteriia;o__Coriobacteriales;f__Atopobiaceae;g__UBA1367;s__	N/A	N/A	N/A	N/A	N/A	N/A	N/A	N/A	N/A	N/A	d__Bacteria;p__Actinobacteriota;c__Coriobacteriia;o__Coriobacteriales;f__Atopobiaceae;g__UBA1367;s__	taxonomic classification defined by topology and ANI	classification based on placement in class-level tree	GCA_902777325.1, s__UBA1367 sp902777325, 95.0, 85.14, 0.663; GCA_902790135.1, s__UBA1367 sp902790135, 95.0, 84.85, 0.635; GCA_902779675.1, s__UBA1367 sp902779675, 95.0, 83.53, 0.585; GCA_902801175.1, s__UBA1367 sp902801175, 95.0, 82.87, 0.511; GCA_902778135.1, s__UBA1367 sp902778135, 95.0, 82.67, 0.554; GCA_017941705.1, s__UBA1367 sp017941705, 95.0, 81.89, 0.512; GCA_902772435.1, s__UBA1367 sp902…	86.2	11	0.97355000000000003	Genome not assigned to closest species as it falls outside its pre-defined ANI radius	12_100_bin.47	novel
12_100_bin.58.fa	d__Bacteria;p__Bacteroidota;c__Bacteroidia;o__Bacteroidales;f__Bacteroidaceae;g__Prevotella;s__	N/A	N/A	N/A	N/A	N/A	GCA_900318685.1	95	d__Bacteria;p__Bacteroidota;c__Bacteroidia;o__Bacteroidales;f__Bacteroidaceae;g__Prevotella;s__Prevotella sp900318685	83.23	0.628	d__Bacteria;p__Bacteroidota;c__Bacteroidia;o__Bacteroidales;f__Bacteroidaceae;g__Prevotella;s__	taxonomic classification defined by topology and ANI	classification based on placement in class-level tree	GCA_002392835.1, s__Prevotella sp002392835, 95.0, 81.0, 0.463; GCA_902775475.1, s__Prevotella sp902775475, 95.0, 80.94, 0.535; GCA_902790625.1, s__Prevotella sp902790625, 95.0, 79.99, 0.519; GCA_902779455.1, s__Prevotella sp902779455, 95.0, 79.93, 0.404; GCA_017400455.1, s__Prevotella sp017400455, 95.0, 79.78, 0.521; GCA_016285055.1, s__Prevotella sp016285055, 95.0, 79.68, 0.456; GCA_017470345.1,…	80.56	11	0.99285999999999996	Genome not assigned to closest species as it falls outside its pre-defined ANI radius	12_100_bin.58	novel
12_100_bin.59.fa	d__Bacteria;p__Firmicutes_A;c__Clostridia;o__Lachnospirales;f__UBA1390;g__;s__	N/A	N/A	N/A	N/A	N/A	N/A	N/A	N/A	N/A	N/A	d__Bacteria;p__Firmicutes_A;c__Clostridia;o__Lachnospirales;f__UBA1390;g__;s__	taxonomic novelty determined using RED	classification based on placement in class-level tree	N/A	69.32	11	0.90752999999999995	N/A	12_100_bin.59	novel
12_100_bin.61.fa	d__Bacteria;p__Firmicutes_A;c__Clostridia;o__Peptostreptococcales;f__Anaerovoracaceae;g__Copromorpha;s__Copromorpha sp902795135	GCA_902795135.1	95	d__Bacteria;p__Firmicutes_A;c__Clostridia;o__Peptostreptococcales;f__Anaerovoracaceae;g__Copromorpha;s__Copromorpha sp902795135	98.13	0.81299999999999994	GCA_902795135.1	95	d__Bacteria;p__Firmicutes_A;c__Clostridia;o__Peptostreptococcales;f__Anaerovoracaceae;g__Copromorpha;s__Copromorpha sp902795135	98.13	0.81299999999999994	d__Bacteria;p__Firmicutes_A;c__Clostridia;o__Peptostreptococcales;f__Anaerovoracaceae;g__Copromorpha;s__	taxonomic classification defined by topology and ANI	topological placement and ANI have congruent species assignments	GCA_017431785.1, s__Copromorpha sp017431785, 95.0, 79.47, 0.218; GCA_017438285.1, s__Copromorpha sp017438285, 95.0, 79.47, 0.322; GCA_902763505.1, s__Copromorpha sp902763505, 95.0, 79.45, 0.221; GCA_017432345.1, s__Copromorpha sp017432345, 95.0, 79.34, 0.336; GCA_015058205.1, s__Copromorpha sp015058205, 95.0, 78.93, 0.223; GCA_902786815.1, s__Copromorpha sp902786815, 95.0, 78.93, 0.189; GCA_01740…	80.32	11	N/A	N/A	12_100_bin.61	novel
12_114_bin.15.fa	d__Bacteria;p__Firmicutes_A;c__Clostridia;o__Peptostreptococcales;f__Anaerovoracaceae;g__Hornefia;s__	N/A	N/A	N/A	N/A	N/A	GCF_000688015.1	95	d__Bacteria;p__Firmicutes_A;c__Clostridia;o__Peptostreptococcales;f__Anaerovoracaceae;g__Hornefia;s__Hornefia sp000688015	78.62	0.26500000000000001	d__Bacteria;p__Firmicutes_A;c__Clostridia;o__Peptostreptococcales;f__Anaerovoracaceae;g__Hornefia;s__	taxonomic classification defined by topology and ANI	classification based on placement in class-level tree	GCA_017425345.1, s__Hornefia sp017425345, 95.0, 78.65, 0.313; GCA_003433295.1, s__Hornefia minuta, 95.0, 78.37, 0.041; GCA_000510425.1, s__Hornefia nodata, 95.0, 78.36, 0.047; GCF_009695915.1, s__Hornefia butyriciproducens, 95.0, 77.8, 0.171; GCA_900315125.1, s__Hornefia sp900315125, 95.0, 77.77, 0.189; GCF_001940235.1, s__Hornefia porci, 95.0, 77.74, 0.2	91.7	11	0.93127000000000004	N/A	12_114_bin.15	novel
12_127_bin.1.fa	d__Bacteria;p__Firmicutes_A;c__Clostridia;o__Christensenellales;f__CAG-74;g__UBA2862;s__	N/A	N/A	N/A	N/A	N/A	N/A	N/A	N/A	N/A	N/A	d__Bacteria;p__Firmicutes_A;c__Clostridia;o__Christensenellales;f__CAG-74;g__UBA2862;s__	taxonomic classification defined by topology and ANI	classification based on placement in class-level tree	GCA_902799465.1, s__UBA2862 sp902799465, 95.0, 83.65, 0.586; GCA_017471125.1, s__UBA2862 sp017471125, 95.0, 83.49, 0.583; GCA_902790525.1, s__UBA2862 sp902790525, 95.0, 83.16, 0.472; GCA_902765735.1, s__UBA2862 sp002350605, 95.0, 83.13, 0.554; GCA_017434085.1, s__UBA2862 sp017434085, 95.0, 82.96, 0.588; GCA_902785105.1, s__UBA2862 sp902785105, 95.0, 82.81, 0.522; GCA_902801165.1, s__UBA2862 sp902…	91.54	11	0.97272000000000003	Genome not assigned to closest species as it falls outside its pre-defined ANI radius	12_127_bin.1	novel
12_127_bin.34.fa	d__Bacteria;p__Actinobacteriota;c__Coriobacteriia;o__Coriobacteriales;f__Atopobiaceae;g__RUG440;s__	N/A	N/A	N/A	N/A	N/A	N/A	N/A	N/A	N/A	N/A	d__Bacteria;p__Actinobacteriota;c__Coriobacteriia;o__Coriobacteriales;f__Atopobiaceae;g__RUG440;s__	taxonomic novelty determined using RED	classification based on placement in class-level tree	N/A	81.24	11	0.92264999999999997	N/A	12_127_bin.34	novel
12_127_bin.42.fa	d__Bacteria;p__Actinobacteriota;c__Coriobacteriia;o__Coriobacteriales;f__Eggerthellaceae;g__UBA9715;s__	N/A	N/A	N/A	N/A	N/A	N/A	N/A	N/A	N/A	N/A	d__Bacteria;p__Actinobacteriota;c__Coriobacteriia;o__Coriobacteriales;f__Eggerthellaceae;g__UBA9715;s__	ANI	classification based on placement in class-level tree	GCA_902779135.1, s__UBA9715 sp902779135, 95.0, 78.5, 0.019; GCA_015062685.1, s__UBA9715 sp015062685, 95.0, 77.79, 0.029; GCA_017434045.1, s__UBA9715 sp017434045, 95.0, 77.35, 0.016; GCA_017511465.1, s__UBA9715 sp017511465, 95.0, 77.33, 0.027; GCA_905234785.1, s__UBA9715 sp905234785, 95.0, 77.31, 0.027; GCA_003452695.1, s__UBA9715 sp003452695, 95.0, 76.99, 0.018; GCA_902788545.1, s__UBA9715 sp9027…	94.12	11	0.94999	N/A	12_127_bin.42	novel
12_15_bin.21.fa	d__Bacteria;p__Bacteroidota;c__Bacteroidia;o__Bacteroidales;f__UBA932;g__Cryptobacteroides;s__	N/A	N/A	N/A	N/A	N/A	GCA_902789245.1	95	d__Bacteria;p__Bacteroidota;c__Bacteroidia;o__Bacteroidales;f__UBA932;g__Cryptobacteroides;s__Cryptobacteroides sp902789245	92.41	0.81100000000000005	d__Bacteria;p__Bacteroidota;c__Bacteroidia;o__Bacteroidales;f__UBA932;g__Cryptobacteroides;s__	taxonomic classification defined by topology and ANI	classification based on placement in class-level tree	GCA_902768985.1, s__Cryptobacteroides sp902768985, 95.0, 92.8, 0.824; GCA_017651225.1, s__Cryptobacteroides sp017651225, 95.0, 92.3, 0.796; GCA_016291185.1, s__Cryptobacteroides sp016291185, 95.0, 91.2, 0.717; GCA_017960585.1, s__Cryptobacteroides sp017960585, 95.0, 87.16, 0.713; GCA_017535125.1, s__Cryptobacteroides sp017535125, 95.0, 87.12, 0.743; GCA_902798975.1, s__Cryptobacteroides sp9027989…	84.77	11	0.99826000000000004	Genome not assigned to closest species as it falls outside its pre-defined ANI radius	12_15_bin.21	novel
12_15_bin.52.fa	d__Bacteria;p__Bacteroidota;c__Bacteroidia;o__Bacteroidales;f__Porphyromonadaceae;g__Porphyromonas;s__Porphyromonas sp900546675	GCA_900546675.1	95	d__Bacteria;p__Bacteroidota;c__Bacteroidia;o__Bacteroidales;f__Porphyromonadaceae;g__Porphyromonas;s__Porphyromonas sp900546675	95.71	0.83699999999999997	GCA_900539765.1	95	d__Bacteria;p__Bacteroidota;c__Bacteroidia;o__Bacteroidales;f__Porphyromonadaceae;g__Porphyromonas;s__Porphyromonas sp900539765	93.87	0.79400000000000004	d__Bacteria;p__Bacteroidota;c__Bacteroidia;o__Bacteroidales;f__Porphyromonadaceae;g__Porphyromonas;s__	ANI	N/A	GCF_000212375.1, s__Porphyromonas asaccharolytica, 95.0, 91.03, 0.837; GCA_900548415.1, s__Porphyromonas sp900548415, 95.0, 91.02, 0.891; GCA_900538385.1, s__Porphyromonas sp900538385, 95.0, 90.2, 0.759; GCF_000482365.1, s__Porphyromonas uenonis, 95.0, 88.58, 0.784; GCA_900539155.1, s__Porphyromonas sp900539155, 95.0, 87.88, 0.744; GCF_000174775.1, s__Porphyromonas uenonis_A, 95.0, 87.83, 0.752; …	94.36	11	N/A	N/A	12_15_bin.52	novel
12_15_bin.66.fa	d__Bacteria;p__Firmicutes_A;c__Clostridia;o__Christensenellales;f__UBA3700;g__HGM11368;s__	N/A	N/A	N/A	N/A	N/A	GCA_900772745.1	95	d__Bacteria;p__Firmicutes_A;c__Clostridia;o__Christensenellales;f__UBA3700;g__HGM11368;s__HGM11368 sp900772745	78.03	0.25	d__Bacteria;p__Firmicutes_A;c__Clostridia;o__Christensenellales;f__UBA3700;g__HGM11368;s__	taxonomic classification defined by topology and ANI	classification based on placement in class-level tree	N/A	91.78	11	0.92808999999999997	N/A	12_15_bin.66	novel
12_15_bin.77.fa	d__Bacteria;p__Bacteroidota;c__Bacteroidia;o__Bacteroidales;f__Bacteroidaceae;g__Prevotella;s__	N/A	N/A	N/A	N/A	N/A	GCA_902788605.1	95	d__Bacteria;p__Bacteroidota;c__Bacteroidia;o__Bacteroidales;f__Bacteroidaceae;g__Prevotella;s__Prevotella sp902788605	84.53	0.62	d__Bacteria;p__Bacteroidota;c__Bacteroidia;o__Bacteroidales;f__Bacteroidaceae;g__Prevotella;s__	taxonomic classification defined by topology and ANI	classification based on placement in class-level tree	GCA_902775605.1, s__Prevotella sp902775605, 95.0, 82.24, 0.55; GCF_900100635.1, s__Prevotella sp900100635, 95.0, 81.5, 0.41; GCA_902778255.1, s__Prevotella sp902778255, 95.0, 80.38, 0.35; GCA_902799975.1, s__Prevotella sp902799975, 95.0, 79.96, 0.345; GCF_000621725.1, s__Prevotella brevis, 95.0, 79.9, 0.298; GCA_902785695.1, s__Prevotella sp902785695, 95.0, 79.58, 0.353; GCA_017483805.1, s__Prevo…	93.57	11	0.99568999999999996	Genome not assigned to closest species as it falls outside its pre-defined ANI radius	12_15_bin.77	novel
12_15_bin.9.fa	d__Bacteria;p__Firmicutes_A;c__Clostridia;o__Christensenellales;f__CAG-314;g__CAG-314;s__CAG-314 sp900551395	GCA_900551395.1	95	d__Bacteria;p__Firmicutes_A;c__Clostridia;o__Christensenellales;f__CAG-314;g__CAG-314;s__CAG-314 sp900551395	98.99	0.97299999999999998	GCA_900551395.1	95	d__Bacteria;p__Firmicutes_A;c__Clostridia;o__Christensenellales;f__CAG-314;g__CAG-314;s__CAG-314 sp900551395	98.99	0.97299999999999998	d__Bacteria;p__Firmicutes_A;c__Clostridia;o__Christensenellales;f__CAG-314;g__CAG-314;s__	taxonomic classification defined by topology and ANI	topological placement and ANI have congruent species assignments	GCA_000437915.1, s__CAG-314 sp000437915, 95.0, 82.78, 0.729	93.31	11	N/A	N/A	12_15_bin.9	novel
12_170_bin.41.fa	d__Bacteria;p__Firmicutes_A;c__Clostridia;o__Lachnospirales;f__Lachnospiraceae;g__UBA3766;s__UBA3766 sp002368665	GCA_002368665.1	95	d__Bacteria;p__Firmicutes_A;c__Clostridia;o__Lachnospirales;f__Lachnospiraceae;g__UBA3766;s__UBA3766 sp002368665	97.86	0.95399999999999996	GCA_002368665.1	95	d__Bacteria;p__Firmicutes_A;c__Clostridia;o__Lachnospirales;f__Lachnospiraceae;g__UBA3766;s__UBA3766 sp002368665	97.86	0.95399999999999996	d__Bacteria;p__Firmicutes_A;c__Clostridia;o__Lachnospirales;f__Lachnospiraceae;g__UBA3766;s__	taxonomic classification defined by topology and ANI	topological placement and ANI have congruent species assignments	GCA_017518735.1, s__UBA3766 sp017518735, 95.0, 81.53, 0.489; GCA_902789265.1, s__UBA3766 sp902789265, 95.0, 79.59, 0.39; GCA_002369155.1, s__UBA3766 sp002369155, 95.0, 79.4, 0.07; GCA_902803015.1, s__UBA3766 sp902803015, 95.0, 79.31, 0.385; GCA_002494135.1, s__UBA3766 sp002494135, 95.0, 79.13, 0.403; GCA_902765365.1, s__UBA3766 sp902765365, 95.0, 78.63, 0.113; GCA_902790275.1, s__UBA3766 sp902790…	82.17	11	N/A	N/A	12_170_bin.41	novel
12_205_bin.12.fa	d__Bacteria;p__Firmicutes_A;c__Clostridia;o__Christensenellales;f__CAG-74;g__;s__	N/A	N/A	N/A	N/A	N/A	N/A	N/A	N/A	N/A	N/A	d__Bacteria;p__Firmicutes_A;c__Clostridia;o__Christensenellales;f__CAG-74;g__;s__	taxonomic classification fully defined by topology	classification based on placement in class-level tree	N/A	92.71	11	0.82332000000000005	N/A	12_205_bin.12	novel
12_205_bin.15.fa	d__Bacteria;p__Firmicutes;c__Bacilli;o__Staphylococcales;f__Staphylococcaceae;g__Staphylococcus;s__Staphylococcus saprophyticus	GCF_000010125.1	95	d__Bacteria;p__Firmicutes;c__Bacilli;o__Staphylococcales;f__Staphylococcaceae;g__Staphylococcus;s__Staphylococcus saprophyticus	99.67	0.97299999999999998	GCF_000010125.1	95	d__Bacteria;p__Firmicutes;c__Bacilli;o__Staphylococcales;f__Staphylococcaceae;g__Staphylococcus;s__Staphylococcus saprophyticus	99.67	0.97299999999999998	d__Bacteria;p__Firmicutes;c__Bacilli;o__Staphylococcales;f__Staphylococcaceae;g__Staphylococcus;s__	taxonomic classification defined by topology and ANI	topological placement and ANI have congruent species assignments	GCF_013391405.1, s__Staphylococcus sp013391405, 95.0, 89.68, 0.921; GCF_002614725.1, s__Staphylococcus edaphicus, 95.0, 85.13, 0.854; GCF_000338275.1, s__Staphylococcus xylosus_B, 95.0, 81.68, 0.703; GCF_003697915.1, s__Staphylococcus pseudoxylosus, 95.0, 81.65, 0.715; GCF_900097965.1, s__Staphylococcus caeli, 95.0, 81.6, 0.689; GCF_016774515.1, s__Staphylococcus xylosus_A, 95.0, 81.52, 0.735; GC…	77.9	11	N/A	N/A	12_205_bin.15	novel
12_23_bin.13.fa	d__Bacteria;p__Actinobacteriota;c__Actinomycetia;o__Mycobacteriales;f__Mycobacteriaceae;g__Corynebacterium;s__Corynebacterium amycolatum_A	GCF_000173655.1	95	d__Bacteria;p__Actinobacteriota;c__Actinomycetia;o__Mycobacteriales;f__Mycobacteriaceae;g__Corynebacterium;s__Corynebacterium amycolatum_A	95.19	0.91900000000000004	GCF_000173655.1	95	d__Bacteria;p__Actinobacteriota;c__Actinomycetia;o__Mycobacteriales;f__Mycobacteriaceae;g__Corynebacterium;s__Corynebacterium amycolatum_A	95.19	0.91900000000000004	d__Bacteria;p__Actinobacteriota;c__Actinomycetia;o__Mycobacteriales;f__Mycobacteriaceae;g__Corynebacterium;s__	taxonomic classification defined by topology and ANI	topological placement and ANI have congruent species assignments	GCF_016889425.1, s__Corynebacterium amycolatum, 95.0, 94.78, 0.935; GCF_001054325.1, s__Corynebacterium vitaeruminis_A, 95.0, 91.5, 0.889; GCF_900519355.1, s__Corynebacterium lactis_A, 95.0, 80.35, 0.542; GCF_001274895.1, s__Corynebacterium lactis, 95.0, 80.33, 0.501; GCF_017876455.1, s__Corynebacterium freneyi, 95.0, 78.92, 0.294; GCF_000163435.1, s__Corynebacterium jeikeium, 95.0, 78.59, 0.159;…	96.7	11	N/A	N/A	12_23_bin.13	novel
12_23_bin.16.fa	d__Bacteria;p__Firmicutes_A;c__Clostridia;o__Oscillospirales;f__Oscillospiraceae;g__Instestinimonas_A;s__Instestinimonas_A gabonensis	GCF_014281125.1	95	d__Bacteria;p__Firmicutes_A;c__Clostridia;o__Oscillospirales;f__Oscillospiraceae;g__Instestinimonas_A;s__Instestinimonas_A gabonensis	99.47	0.93300000000000005	GCF_014281125.1	95	d__Bacteria;p__Firmicutes_A;c__Clostridia;o__Oscillospirales;f__Oscillospiraceae;g__Instestinimonas_A;s__Instestinimonas_A gabonensis	99.47	0.93300000000000005	d__Bacteria;p__Firmicutes_A;c__Clostridia;o__Oscillospirales;f__Oscillospiraceae;g__;s__	taxonomic classification defined by topology and ANI	topological placement and ANI have congruent species assignments	N/A	91.94	11	N/A	N/A	12_23_bin.16	novel
12_23_bin.21.fa	d__Bacteria;p__Bacteroidota;c__Bacteroidia;o__Bacteroidales;f__Tannerellaceae;g__Parabacteroides;s__Parabacteroides sp900552465	GCA_900552465.1	95	d__Bacteria;p__Bacteroidota;c__Bacteroidia;o__Bacteroidales;f__Tannerellaceae;g__Parabacteroides;s__Parabacteroides sp900552465	97.47	0.88700000000000001	GCA_900552465.1	95	d__Bacteria;p__Bacteroidota;c__Bacteroidia;o__Bacteroidales;f__Tannerellaceae;g__Parabacteroides;s__Parabacteroides sp900552465	97.47	0.88700000000000001	d__Bacteria;p__Bacteroidota;c__Bacteroidia;o__Bacteroidales;f__Tannerellaceae;g__Parabacteroides;s__	taxonomic classification defined by topology and ANI	topological placement and ANI have congruent species assignments	GCF_003363715.1, s__Parabacteroides acidifaciens, 95.0, 91.35, 0.724; GCF_014287585.1, s__Parabacteroides sp014287585, 95.0, 83.25, 0.612; GCA_900760525.1, s__Parabacteroides sp900760525, 95.0, 82.98, 0.641; GCF_000156495.1, s__Parabacteroides johnsonii, 95.0, 82.18, 0.581; GCF_900155425.1, s__Parabacteroides massiliensis, 95.0, 82.16, 0.494; GCF_000154105.1, s__Parabacteroides merdae, 95.0, 82.1…	80.62	11	N/A	N/A	12_23_bin.21	novel
12_23_bin.34.fa	d__Bacteria;p__Actinobacteriota;c__Coriobacteriia;o__Coriobacteriales;f__UMGS124;g__RGIG5691;s__	N/A	N/A	N/A	N/A	N/A	GCA_017515595.1	95	d__Bacteria;p__Actinobacteriota;c__Coriobacteriia;o__Coriobacteriales;f__UMGS124;g__RGIG5691;s__RGIG5691 sp017515595	77.94	7.5999999999999998E-2	d__Bacteria;p__Actinobacteriota;c__Coriobacteriia;o__Coriobacteriales;f__UMGS124;g__RGIG5691;s__	taxonomic classification defined by topology and ANI	classification based on placement in class-level tree	N/A	79.51	11	0.89707999999999999	N/A	12_23_bin.34	novel
12_23_bin.42.fa	d__Bacteria;p__Bacteroidota;c__Bacteroidia;o__Bacteroidales;f__Bacteroidaceae;g__Prevotella;s__	N/A	N/A	N/A	N/A	N/A	GCA_902798425.1	95	d__Bacteria;p__Bacteroidota;c__Bacteroidia;o__Bacteroidales;f__Bacteroidaceae;g__Prevotella;s__Prevotella sp902798425	93.71	0.79200000000000004	d__Bacteria;p__Bacteroidota;c__Bacteroidia;o__Bacteroidales;f__Bacteroidaceae;g__Prevotella;s__	taxonomic classification defined by topology and ANI	classification based on placement in class-level tree	GCA_900313235.1, s__Prevotella sp900313235, 95.0, 85.75, 0.609; GCA_902799355.1, s__Prevotella sp902799355, 95.0, 85.33, 0.62; GCA_900314985.1, s__Prevotella sp900314985, 95.0, 83.17, 0.585; GCA_900316265.1, s__Prevotella sp900316265, 95.0, 82.35, 0.573; GCA_902800925.1, s__Prevotella sp902800925, 95.0, 82.3, 0.581; GCA_902772585.1, s__Prevotella sp902772585, 95.0, 81.72, 0.58; GCA_902760315.1, s…	81.71	11	0.99589000000000005	Genome not assigned to closest species as it falls outside its pre-defined ANI radius	12_23_bin.42	novel
12_23_bin.48.fa	d__Bacteria;p__Firmicutes_A;c__Clostridia;o__Oscillospirales;f__Oscillospiraceae;g__;s__	N/A	N/A	N/A	N/A	N/A	N/A	N/A	N/A	N/A	N/A	d__Bacteria;p__Firmicutes_A;c__Clostridia;o__Oscillospirales;f__Oscillospiraceae;g__;s__	taxonomic classification fully defined by topology	classification based on placement in class-level tree	N/A	98.79	11	0.79737999999999998	N/A	12_23_bin.48	novel
12_23_bin.49.fa	d__Bacteria;p__Firmicutes_A;c__Clostridia;o__RUG12999;f__RUG12999;g__RUG12999;s__RUG12999 sp902784685	GCA_902784685.1	95	d__Bacteria;p__Firmicutes_A;c__Clostridia;o__RUG12999;f__RUG12999;g__RUG12999;s__RUG12999 sp902784685	97.69	0.89500000000000002	GCA_902784685.1	95	d__Bacteria;p__Firmicutes_A;c__Clostridia;o__RUG12999;f__RUG12999;g__RUG12999;s__RUG12999 sp902784685	97.69	0.89500000000000002	d__Bacteria;p__Firmicutes_A;c__Clostridia;o__RUG12999;f__RUG12999;g__RUG12999;s__	taxonomic classification defined by topology and ANI	topological placement and ANI have congruent species assignments	GCA_902784805.1, s__RUG12999 sp902784805, 95.0, 80.92, 0.553; GCA_902783995.1, s__RUG12999 sp902783995, 95.0, 79.54, 0.414; GCA_017396395.1, s__RUG12999 sp017396395, 95.0, 77.18, 0.208	97.3	11	N/A	N/A	12_23_bin.49	novel
12_2_bin.10.fa	d__Bacteria;p__Proteobacteria;c__Gammaproteobacteria;o__Pseudomonadales;f__Moraxellaceae;g__Moraxella;s__	N/A	N/A	N/A	N/A	N/A	N/A	N/A	N/A	N/A	N/A	d__Bacteria;p__Proteobacteria;c__Gammaproteobacteria;o__Pseudomonadales;f__Moraxellaceae;g__Moraxella;s__	ANI	classification based on placement in class-level tree	GCF_002014825.1, s__Moraxella pluranimalium, 95.0, 79.22, 0.469; GCF_001636015.1, s__Moraxella ovis, 95.978, 78.7, 0.257; GCF_002014855.1, s__Moraxella porci, 95.0, 78.63, 0.406; GCF_002027555.1, s__Moraxella equi, 95.0, 78.63, 0.338; GCF_000426885.1, s__Moraxella caprae, 95.6695, 78.52, 0.315; GCF_000696305.2, s__Moraxella bovoculi, 95.978, 78.51, 0.262; GCF_002014975.1, s__Moraxella bovis, 95.6…	86.78	11	0.95943000000000001	N/A	12_2_bin.10	novel
12_2_bin.11.fa	d__Bacteria;p__Firmicutes;c__Bacilli;o__Staphylococcales;f__Gemellaceae;g__Gemella;s__Gemella sp002871655	GCA_002871655.1	95	d__Bacteria;p__Firmicutes;c__Bacilli;o__Staphylococcales;f__Gemellaceae;g__Gemella;s__Gemella sp002871655	97.88	0.91600000000000004	GCA_002871655.1	95	d__Bacteria;p__Firmicutes;c__Bacilli;o__Staphylococcales;f__Gemellaceae;g__Gemella;s__Gemella sp002871655	97.88	0.91600000000000004	d__Bacteria;p__Firmicutes;c__Bacilli;o__Staphylococcales;f__Gemellaceae;g__Gemella;s__	taxonomic classification defined by topology and ANI	topological placement and ANI have congruent species assignments	GCF_901873445.1, s__Gemella haemolysans_C, 95.0, 93.86, 0.796; GCF_012273215.1, s__Gemella haemolysans_A, 95.0, 92.39, 0.866; GCF_000173915.1, s__Gemella haemolysans, 95.0, 88.43, 0.824; GCF_001553035.1, s__Gemella haemolysans_B, 95.0, 88.05, 0.759; GCA_900766305.1, s__Gemella sp900766305, 95.0, 88.01, 0.774; GCF_000701685.1, s__Gemella sanguinis, 95.0, 81.94, 0.586; GCF_900476045.1, s__Gemella m…	92.22	11	N/A	N/A	12_2_bin.11	novel
12_2_bin.13.fa	d__Bacteria;p__Proteobacteria;c__Gammaproteobacteria;o__Enterobacterales;f__Pasteurellaceae;g__Mannheimia;s__Mannheimia sp000521605	GCF_000521605.1	95	d__Bacteria;p__Proteobacteria;c__Gammaproteobacteria;o__Enterobacterales;f__Pasteurellaceae;g__Mannheimia;s__Mannheimia sp000521605	97.29	0.89900000000000002	GCF_000521605.1	95	d__Bacteria;p__Proteobacteria;c__Gammaproteobacteria;o__Enterobacterales;f__Pasteurellaceae;g__Mannheimia;s__Mannheimia sp000521605	97.29	0.89900000000000002	d__Bacteria;p__Proteobacteria;c__Gammaproteobacteria;o__Enterobacterales;f__Pasteurellaceae;g__Mannheimia;s__	taxonomic classification defined by topology and ANI	topological placement and ANI have congruent species assignments	GCF_014541205.1, s__Mannheimia bovis, 95.0, 93.31, 0.816; GCF_013377235.1, s__Mannheimia varigena, 95.0, 89.61, 0.806; GCF_013377995.1, s__Mannheimia pernigra, 95.0, 84.48, 0.722; GCF_004342115.1, s__Mannheimia haemolytica, 95.0, 82.92, 0.717; GCF_013377255.1, s__Mannheimia granulomatis, 95.0, 82.68, 0.69; GCF_011455695.1, s__Mannheimia granulomatis_A, 95.0, 82.33, 0.664	97.88	11	N/A	N/A	12_2_bin.13	novel
12_2_bin.17.fa	d__Bacteria;p__Proteobacteria;c__Gammaproteobacteria;o__Enterobacterales;f__Pasteurellaceae;g__Bibersteinia;s__	N/A	N/A	N/A	N/A	N/A	GCF_004346205.1	95	d__Bacteria;p__Proteobacteria;c__Gammaproteobacteria;o__Enterobacterales;f__Pasteurellaceae;g__Bibersteinia;s__Bibersteinia trehalosi	79.16	0.377	d__Bacteria;p__Proteobacteria;c__Gammaproteobacteria;o__Enterobacterales;f__Pasteurellaceae;g__Bibersteinia;s__	taxonomic classification defined by topology and ANI	classification based on placement in class-level tree	N/A	93.19	11	0.97885999999999995	N/A	12_2_bin.17	novel
12_2_bin.37.fa	d__Bacteria;p__Firmicutes;c__Bacilli;o__Lactobacillales;f__Lactobacillaceae;g__Lactobacillus;s__Lactobacillus johnsonii	GCF_000159355.1	95	d__Bacteria;p__Firmicutes;c__Bacilli;o__Lactobacillales;f__Lactobacillaceae;g__Lactobacillus;s__Lactobacillus johnsonii	96.3	0.81699999999999995	N/A	N/A	N/A	N/A	N/A	d__Bacteria;p__Firmicutes;c__Bacilli;o__Lactobacillales;f__Lactobacillaceae;g__Lactobacillus;s__	ANI	topological placement and ANI have incongruent species assignments	GCF_000159355.1, s__Lactobacillus johnsonii, 95.0, 96.3, 0.817; GCA_910589175.1, s__Lactobacillus sp910589175, 95.0, 95.49, 0.804; GCA_910589675.1, s__Lactobacillus sp910589675, 95.0, 95.04, 0.572; GCF_001436695.1, s__Lactobacillus taiwanensis, 95.0, 88.02, 0.774; GCF_000014425.1, s__Lactobacillus gasseri, 95.0, 85.76, 0.731; GCF_003584685.1, s__Lactobacillus paragasseri, 95.0, 85.29, 0.77; GCF_0…	88.72	11	N/A	N/A	12_2_bin.37	novel
12_2_bin.43.fa	d__Bacteria;p__Firmicutes;c__Bacilli;o__Lactobacillales;f__Aerococcaceae;g__WM01;s__	N/A	N/A	N/A	N/A	N/A	GCA_017945845.1	95	d__Bacteria;p__Firmicutes;c__Bacilli;o__Lactobacillales;f__Aerococcaceae;g__WM01;s__WM01 sp017945845	78.42	0.191	d__Bacteria;p__Firmicutes;c__Bacilli;o__Lactobacillales;f__Aerococcaceae;g__WM01;s__	taxonomic classification defined by topology and ANI	classification based on placement in class-level tree	GCF_004570605.1, s__WM01 sp004570605, 95.0, 78.33, 0.213; GCA_013874835.1, s__WM01 sp013874835, 95.0, 78.21, 0.23	95.49	11	0.89861000000000002	N/A	12_2_bin.43	novel
12_2_bin.45.fa	d__Bacteria;p__Proteobacteria;c__Gammaproteobacteria;o__Burkholderiales;f__Neisseriaceae;g__Neisseria;s__	N/A	N/A	N/A	N/A	N/A	N/A	N/A	N/A	N/A	N/A	d__Bacteria;p__Proteobacteria;c__Gammaproteobacteria;o__Burkholderiales;f__Neisseriaceae;g__Neisseria;s__	taxonomic classification defined by topology and ANI	classification based on placement in class-level tree	GCF_009671065.1, s__Neisseria brasiliensis, 95.0, 81.06, 0.688; GCF_001592185.1, s__Neisseria denitrificans, 95.0, 80.82, 0.581; GCF_014898075.1, s__Neisseria sp011038745, 95.0, 80.73, 0.658; GCF_014055005.1, s__Neisseria dentiae, 95.0, 80.62, 0.64; GCF_002327085.1, s__Neisseria sp002327085, 95.0, 80.56, 0.607; GCF_002216145.1, s__Neisseria chenwenguii, 95.0, 80.23, 0.635; GCF_900636515.1, s__Nei…	81.2	11	0.97331999999999996	Genome not assigned to closest species as it falls outside its pre-defined ANI radius	12_2_bin.45	novel
12_2_bin.46.fa	d__Bacteria;p__Firmicutes;c__Bacilli;o__Erysipelotrichales;f__Erysipelotrichaceae;g__Bulleidia;s__Bulleidia sp015256775	GCA_015256775.1	95	d__Bacteria;p__Firmicutes;c__Bacilli;o__Erysipelotrichales;f__Erysipelotrichaceae;g__Bulleidia;s__Bulleidia sp015256775	96.83	0.877	GCA_015256775.1	95	d__Bacteria;p__Firmicutes;c__Bacilli;o__Erysipelotrichales;f__Erysipelotrichaceae;g__Bulleidia;s__Bulleidia sp015256775	96.83	0.877	d__Bacteria;p__Firmicutes;c__Bacilli;o__Erysipelotrichales;f__Erysipelotrichaceae;g__Bulleidia;s__	taxonomic classification defined by topology and ANI	topological placement and ANI have congruent species assignments	GCA_900554555.1, s__Bulleidia sp900554555, 95.0, 94.64, 0.976; GCA_015256455.1, s__Bulleidia sp015256455, 95.0, 90.61, 0.847; GCF_000425005.1, s__Bulleidia moorei, 95.0, 90.56, 0.757; GCF_000177375.1, s__Bulleidia extructa, 95.0, 79.13, 0.077; GCA_902775735.1, s__Bulleidia sp902775735, 95.0, 78.6, 0.034; GCF_900240265.1, s__Bulleidia timonensis, 95.0, 78.35, 0.016; GCA_017469885.1, s__Bulleidia s…	85.31	11	N/A	N/A	12_2_bin.46	novel
12_2_bin.47.fa	d__Bacteria;p__Firmicutes_C;c__Negativicutes;o__Veillonellales;f__Veillonellaceae;g__Veillonella;s__Veillonella parvula_A	GCF_902810435.1	95.795299999999997	d__Bacteria;p__Firmicutes_C;c__Negativicutes;o__Veillonellales;f__Veillonellaceae;g__Veillonella;s__Veillonella parvula_A	96.59	0.94099999999999995	GCF_902810435.1	95.795299999999997	d__Bacteria;p__Firmicutes_C;c__Negativicutes;o__Veillonellales;f__Veillonellaceae;g__Veillonella;s__Veillonella parvula_A	96.59	0.94099999999999995	d__Bacteria;p__Firmicutes_C;c__Negativicutes;o__Veillonellales;f__Veillonellaceae;g__Veillonella;s__	taxonomic classification defined by topology and ANI	topological placement and ANI have congruent species assignments	GCF_000024945.1, s__Veillonella parvula, 95.7953, 95.49, 0.936; GCA_900757715.1, s__Veillonella sp900757715, 95.4547, 93.89, 0.793; GCA_900556785.1, s__Veillonella sp900556785, 95.0, 88.1, 0.833; GCA_902834965.1, s__Veillonella sp902834965, 95.0, 87.7, 0.836; GCA_900765235.1, s__Veillonella sp900765235, 95.0, 87.32, 0.833; GCA_900552445.1, s__Veillonella sp900552445, 95.0, 87.19, 0.859; GCA_90054…	71.84	11	N/A	N/A	12_2_bin.47	novel
12_2_bin.53.fa	d__Bacteria;p__Bacteroidota;c__Bacteroidia;o__Bacteroidales;f__Porphyromonadaceae;g__Porphyromonas;s__	N/A	N/A	N/A	N/A	N/A	GCA_003640335.1	95	d__Bacteria;p__Bacteroidota;c__Bacteroidia;o__Bacteroidales;f__Porphyromonadaceae;g__Porphyromonas;s__Porphyromonas sp003640335	79.14	0.115	d__Bacteria;p__Bacteroidota;c__Bacteroidia;o__Bacteroidales;f__Porphyromonadaceae;g__Porphyromonas;s__	taxonomic classification defined by topology and ANI	classification based on placement in class-level tree	GCF_900167105.1, s__Porphyromonas circumdentaria, 95.0, 77.71, 0.034; GCF_000769075.1, s__Porphyromonas sp000769075, 95.0, 77.45, 0.141; GCF_000467855.2, s__Porphyromonas sp000467855, 95.0, 77.35, 0.103; GCF_000565015.1, s__Porphyromonas catoniae, 95.0, 77.29, 0.103; GCF_000614585.1, s__Porphyromonas gingivicanis, 95.0, 77.28, 0.033; GCF_000378065.1, s__Porphyromonas gulae, 95.0, 77.28, 0.038; GC…	95.45	11	0.98007	N/A	12_2_bin.53	novel
12_2_bin.6.fa	d__Bacteria;p__Firmicutes;c__Bacilli;o__Lactobacillales;f__Streptococcaceae;g__Streptococcus;s__Streptococcus oralis	GCF_900637025.1	95	d__Bacteria;p__Firmicutes;c__Bacilli;o__Lactobacillales;f__Streptococcaceae;g__Streptococcus;s__Streptococcus oralis	95.07	0.878	GCA_905221305.1	95	d__Bacteria;p__Firmicutes;c__Bacilli;o__Lactobacillales;f__Streptococcaceae;g__Streptococcus;s__Streptococcus sp905221305	94.51	0.83899999999999997	d__Bacteria;p__Firmicutes;c__Bacilli;o__Lactobacillales;f__Streptococcaceae;g__Streptococcus;s__	ANI	N/A	GCF_001075675.1, s__Streptococcus oralis_V, 95.0, 94.87, 0.861; GCA_900555155.1, s__Streptococcus sp900555155, 95.0, 94.78, 0.778; GCF_002386345.1, s__Streptococcus oralis_S, 95.0, 94.76, 0.873; GCA_905371745.1, s__Streptococcus sp905371745, 95.0, 94.75, 0.839; GCF_002096595.1, s__Streptococcus oralis_D, 95.0, 94.69, 0.88; GCF_003942675.1, s__Streptococcus oralis_BC, 95.0, 94.59, 0.841; GCF_00209…	79.59	11	N/A	N/A	12_2_bin.6	novel
12_2_bin.8.fa	d__Bacteria;p__Firmicutes;c__Bacilli;o__Lactobacillales;f__Streptococcaceae;g__Streptococcus;s__Streptococcus parauberis	GCF_000187935.1	95	d__Bacteria;p__Firmicutes;c__Bacilli;o__Lactobacillales;f__Streptococcaceae;g__Streptococcus;s__Streptococcus parauberis	98.79	0.8	GCF_000187935.1	95	d__Bacteria;p__Firmicutes;c__Bacilli;o__Lactobacillales;f__Streptococcaceae;g__Streptococcus;s__Streptococcus parauberis	98.79	0.8	d__Bacteria;p__Firmicutes;c__Bacilli;o__Lactobacillales;f__Streptococcaceae;g__Streptococcus;s__	taxonomic classification defined by topology and ANI	topological placement and ANI have congruent species assignments	GCF_000785785.1, s__Streptococcus uberis_A, 95.0, 82.99, 0.6; GCF_001885095.1, s__Streptococcus bovimastitidis, 95.0, 79.58, 0.366; GCF_002887775.1, s__Streptococcus penaeicida, 95.0, 79.58, 0.397; GCF_000188015.2, s__Streptococcus ictaluri, 95.0, 78.98, 0.25; GCF_900475595.1, s__Streptococcus uberis, 95.0, 78.93, 0.368; GCF_011421455.1, s__Streptococcus catagoni, 95.0, 78.81, 0.313; GCF_00367474…	79.33	11	N/A	N/A	12_2_bin.8	novel
12_50_bin.16.fa	d__Bacteria;p__Firmicutes;c__Bacilli;o__RF39;f__UBA660;g__CAG-302;s__	N/A	N/A	N/A	N/A	N/A	GCA_002375205.1	95	d__Bacteria;p__Firmicutes;c__Bacilli;o__RF39;f__UBA660;g__CAG-302;s__CAG-302 sp002375205	82.57	0.60499999999999998	d__Bacteria;p__Firmicutes;c__Bacilli;o__RF39;f__UBA660;g__CAG-302;s__	taxonomic classification defined by topology and ANI	classification based on placement in class-level tree	GCA_001916775.1, s__CAG-302 sp001916775, 95.0, 79.32, 0.441; GCA_900543825.1, s__CAG-302 sp900543825, 95.0, 78.87, 0.407; GCA_900548425.1, s__CAG-302 sp900548425, 95.0, 78.82, 0.395; GCA_000431795.1, s__CAG-302 sp000431795, 95.0, 78.7, 0.398; GCA_900549325.1, s__CAG-302 sp900549325, 95.0, 78.63, 0.38; GCA_900554615.1, s__CAG-302 sp900554615, 95.0, 78.38, 0.371; GCA_017887885.1, s__CAG-302 sp01788…	85.11	11	0.96675999999999995	Genome not assigned to closest species as it falls outside its pre-defined ANI radius	12_50_bin.16	novel
12_50_bin.18.fa	d__Bacteria;p__Firmicutes_A;c__Clostridia;o__Lachnospirales;f__Lachnospiraceae;g__SIG280;s__	N/A	N/A	N/A	N/A	N/A	GCA_017550165.1	95	d__Bacteria;p__Firmicutes_A;c__Clostridia;o__Lachnospirales;f__Lachnospiraceae;g__SIG280;s__SIG280 sp017550165	79.63	0.38900000000000001	d__Bacteria;p__Firmicutes_A;c__Clostridia;o__Lachnospirales;f__Lachnospiraceae;g__SIG280;s__	taxonomic classification defined by topology and ANI	classification based on placement in class-level tree	GCA_015058015.1, s__SIG280 sp015058015, 95.0, 79.22, 0.278	91.28	11	0.95955999999999997	N/A	12_50_bin.18	novel
12_50_bin.36.fa	d__Bacteria;p__Actinobacteriota;c__Coriobacteriia;o__Coriobacteriales;f__Atopobiaceae;g__UBA1367;s__	N/A	N/A	N/A	N/A	N/A	GCA_902788705.1	95	d__Bacteria;p__Actinobacteriota;c__Coriobacteriia;o__Coriobacteriales;f__Atopobiaceae;g__UBA1367;s__UBA1367 sp902788705	83.08	0.66100000000000003	d__Bacteria;p__Actinobacteriota;c__Coriobacteriia;o__Coriobacteriales;f__Atopobiaceae;g__UBA1367;s__	taxonomic classification defined by topology and ANI	classification based on placement in class-level tree	GCA_002449555.1, s__UBA1367 sp002449555, 95.0, 82.45, 0.524; GCA_902777325.1, s__UBA1367 sp902777325, 95.0, 82.44, 0.544; GCA_902772435.1, s__UBA1367 sp902772435, 95.0, 82.34, 0.518; GCA_017460265.1, s__UBA1367 sp017460265, 95.0, 82.3, 0.444; GCA_902797175.1, s__UBA1367 sp902797175, 95.0, 82.19, 0.562; GCA_902779675.1, s__UBA1367 sp902779675, 95.0, 82.14, 0.56; GCA_900314645.1, s__UBA1367 sp90031…	83.34	11	0.96275999999999995	Genome not assigned to closest species as it falls outside its pre-defined ANI radius	12_50_bin.36	novel
12_50_bin.37.fa	d__Bacteria;p__Firmicutes_A;c__Clostridia;o__Peptostreptococcales;f__Anaerovoracaceae;g__Copromorpha;s__	N/A	N/A	N/A	N/A	N/A	GCA_902786815.1	95	d__Bacteria;p__Firmicutes_A;c__Clostridia;o__Peptostreptococcales;f__Anaerovoracaceae;g__Copromorpha;s__Copromorpha sp902786815	84.77	0.68300000000000005	d__Bacteria;p__Firmicutes_A;c__Clostridia;o__Peptostreptococcales;f__Anaerovoracaceae;g__Copromorpha;s__	taxonomic classification defined by topology and ANI	classification based on placement in class-level tree	GCA_902763505.1, s__Copromorpha sp902763505, 95.0, 80.93, 0.484; GCA_017431785.1, s__Copromorpha sp017431785, 95.0, 80.92, 0.423; GCA_015058145.1, s__Copromorpha sp015058145, 95.0, 80.77, 0.562; GCA_017404365.1, s__Copromorpha sp017404365, 95.0, 80.32, 0.505; GCA_015058205.1, s__Copromorpha sp015058205, 95.0, 80.08, 0.532; GCA_002310095.1, s__Copromorpha sp002310095, 95.0, 80.04, 0.502; GCA_90278…	93.05	11	0.98402000000000001	Genome not assigned to closest species as it falls outside its pre-defined ANI radius	12_50_bin.37	novel
12_50_bin.42.fa	d__Bacteria;p__Bacteroidota;c__Bacteroidia;o__Bacteroidales;f__Muribaculaceae;g__CAG-485;s__CAG-485 sp905214735	GCA_905214735.1	95	d__Bacteria;p__Bacteroidota;c__Bacteroidia;o__Bacteroidales;f__Muribaculaceae;g__CAG-485;s__CAG-485 sp905214735	98.18	0.90200000000000002	GCA_905214735.1	95	d__Bacteria;p__Bacteroidota;c__Bacteroidia;o__Bacteroidales;f__Muribaculaceae;g__CAG-485;s__CAG-485 sp905214735	98.18	0.90200000000000002	d__Bacteria;p__Bacteroidota;c__Bacteroidia;o__Bacteroidales;f__Muribaculaceae;g__CAG-485;s__	taxonomic classification defined by topology and ANI	topological placement and ANI have congruent species assignments	GCA_003833075.1, s__CAG-485 sp002362485, 95.0, 80.08, 0.153; GCA_910584125.1, s__CAG-485 sp910584125, 95.0, 79.41, 0.417; GCA_905209725.1, s__CAG-485 sp900556595, 95.0, 79.09, 0.395; GCA_900760815.1, s__CAG-485 sp900760815, 95.0, 79.05, 0.303; GCA_014867205.1, s__CAG-485 sp014867205, 95.0, 79.0, 0.338; GCA_910578385.1, s__CAG-485 sp910578385, 95.0, 78.75, 0.315; GCA_900554345.1, s__CAG-485 sp9005…	94	11	N/A	N/A	12_50_bin.42	novel
12_50_bin.59.fa	d__Bacteria;p__Firmicutes_A;c__Clostridia;o__Lachnospirales;f__Lachnospiraceae;g__RGIG5612;s__	N/A	N/A	N/A	N/A	N/A	N/A	N/A	N/A	N/A	N/A	d__Bacteria;p__Firmicutes_A;c__Clostridia;o__Lachnospirales;f__Lachnospiraceae;g__RGIG5612;s__	ANI	classification based on placement in class-level tree	GCA_017431485.1, s__RGIG5612 sp017431485, 95.0, 78.53, 0.237; GCA_017459985.1, s__RGIG5612 sp017459985, 95.0, 78.0, 0.14; GCA_017510065.1, s__RGIG5612 sp017510065, 95.0, 77.96, 0.205; GCA_015057955.1, s__RGIG5612 sp015057955, 95.0, 77.72, 0.05; GCA_017536965.1, s__RGIG5612 sp017536965, 95.0, 77.43, 0.073; GCA_017511045.1, s__RGIG5612 sp017511045, 95.0, 77.13, 0.081; GCA_017652745.1, s__RGIG5612 s…	93.23	11	0.94874000000000003	N/A	12_50_bin.59	novel
12_50_bin.9.fa	d__Bacteria;p__Firmicutes_A;c__Clostridia;o__Christensenellales;f__CAG-74;g__UBA2862;s__	N/A	N/A	N/A	N/A	N/A	N/A	N/A	N/A	N/A	N/A	d__Bacteria;p__Firmicutes_A;c__Clostridia;o__Christensenellales;f__CAG-74;g__UBA2862;s__	taxonomic classification defined by topology and ANI	classification based on placement in class-level tree	GCA_902765735.1, s__UBA2862 sp002350605, 95.0, 86.31, 0.617; GCA_902790525.1, s__UBA2862 sp902790525, 95.0, 86.12, 0.536; GCA_017434085.1, s__UBA2862 sp017434085, 95.0, 85.93, 0.649; GCA_902799465.1, s__UBA2862 sp902799465, 95.0, 84.57, 0.608; GCA_017471125.1, s__UBA2862 sp017471125, 95.0, 84.54, 0.556; GCA_900317565.1, s__UBA2862 sp900317565, 95.0, 84.25, 0.532; GCA_902801165.1, s__UBA2862 sp902…	78.77	11	0.97611000000000003	Genome not assigned to closest species as it falls outside its pre-defined ANI radius	12_50_bin.9	novel
12_50_bin.93.fa	d__Bacteria;p__Actinobacteriota;c__Coriobacteriia;o__Coriobacteriales;f__Eggerthellaceae;g__;s__	N/A	N/A	N/A	N/A	N/A	N/A	N/A	N/A	N/A	N/A	d__Bacteria;p__Actinobacteriota;c__Coriobacteriia;o__Coriobacteriales;f__Eggerthellaceae;g__;s__	taxonomic novelty determined using RED	classification based on placement in class-level tree	N/A	83.76	11	0.88778999999999997	N/A	12_50_bin.93	novel
12_50_bin.94.fa	d__Bacteria;p__Actinobacteriota;c__Coriobacteriia;o__Coriobacteriales;f__Eggerthellaceae;g__UBA9715;s__	N/A	N/A	N/A	N/A	N/A	GCA_902788545.1	95	d__Bacteria;p__Actinobacteriota;c__Coriobacteriia;o__Coriobacteriales;f__Eggerthellaceae;g__UBA9715;s__UBA9715 sp902788545	86.97	0.67500000000000004	d__Bacteria;p__Actinobacteriota;c__Coriobacteriia;o__Coriobacteriales;f__Eggerthellaceae;g__UBA9715;s__	taxonomic classification defined by topology and ANI	classification based on placement in class-level tree	GCA_905234785.1, s__UBA9715 sp905234785, 95.0, 82.57, 0.517; GCA_017459925.1, s__UBA9715 sp017459925, 95.0, 82.16, 0.502; GCA_902764575.1, s__UBA9715 sp902764575, 95.0, 81.97, 0.504; GCA_017511465.1, s__UBA9715 sp017511465, 95.0, 81.03, 0.487; GCA_015062685.1, s__UBA9715 sp015062685, 95.0, 80.2, 0.418; GCA_002371495.1, s__UBA9715 sp002371495, 95.0, 79.34, 0.347; GCA_902781245.1, s__UBA9715 sp9027…	82.84	11	0.98199000000000003	Genome not assigned to closest species as it falls outside its pre-defined ANI radius	12_50_bin.94	novel
12_68_bin.16.fa	d__Bacteria;p__Firmicutes;c__Bacilli;o__RFN20;f__CAG-826;g__RUG13091;s__	N/A	N/A	N/A	N/A	N/A	GCA_905236715.1	95	d__Bacteria;p__Firmicutes;c__Bacilli;o__RFN20;f__CAG-826;g__RUG13091;s__RUG13091 sp905236715	79.64	0.36199999999999999	d__Bacteria;p__Firmicutes;c__Bacilli;o__RFN20;f__CAG-826;g__RUG13091;s__	taxonomic classification defined by topology and ANI	classification based on placement in class-level tree	GCA_016280685.1, s__RUG13091 sp016280685, 95.0, 78.81, 0.233; GCA_016298185.1, s__RUG13091 sp016298185, 95.0, 78.74, 0.31; GCA_017619815.1, s__RUG13091 sp017619815, 95.0, 78.71, 0.258; GCA_017429285.1, s__RUG13091 sp017429285, 95.0, 78.63, 0.324; GCA_902785645.1, s__RUG13091 sp902785645, 95.0, 78.37, 0.315; GCA_905236395.1, s__RUG13091 sp905236395, 95.0, 78.3, 0.283; GCA_016290145.1, s__RUG13091 …	85.31	11	0.96667000000000003	N/A	12_68_bin.16	novel
12_68_bin.28.fa	d__Bacteria;p__Firmicutes_A;c__Clostridia;o__UBA1381;f__UBA1381;g__CAG-41;s__	N/A	N/A	N/A	N/A	N/A	GCA_017406485.1	95	d__Bacteria;p__Firmicutes_A;c__Clostridia;o__UBA1381;f__UBA1381;g__CAG-41;s__CAG-41 sp017406485	79.87	0.38100000000000001	d__Bacteria;p__Firmicutes_A;c__Clostridia;o__UBA1381;f__UBA1381;g__CAG-41;s__	taxonomic classification defined by topology and ANI	classification based on placement in class-level tree	GCA_001941225.1, s__CAG-41 sp001941225, 95.0, 77.56, 0.262; GCA_910585485.1, s__CAG-41 sp910585485, 95.0, 77.42, 0.166; GCA_910579415.1, s__CAG-41 sp910579415, 95.0, 77.09, 0.202; GCA_010206265.1, s__CAG-41 sp010206265, 95.0, 76.98, 0.167; GCA_003460745.1, s__CAG-41 sp900066215, 95.0, 76.96, 0.176; GCA_910585795.1, s__CAG-41 sp910585795, 95.0, 76.56, 0.123; GCA_910578235.1, s__CAG-41 sp910578235,…	81.81	11	0.95891999999999999	N/A	12_68_bin.28	novel
12_68_bin.56.fa	d__Bacteria;p__Firmicutes_A;c__Clostridia;o__Oscillospirales;f__Oscillospiraceae;g__ER4;s__	N/A	N/A	N/A	N/A	N/A	N/A	N/A	N/A	N/A	N/A	d__Bacteria;p__Firmicutes_A;c__Clostridia;o__Oscillospirales;f__Oscillospiraceae;g__ER4;s__	taxonomic classification defined by topology and ANI	classification based on placement in class-level tree	GCA_015068465.1, s__ER4 sp015068465, 95.0, 85.37, 0.68; GCA_015067435.1, s__ER4 sp015067435, 95.0, 84.51, 0.529; GCA_902779695.1, s__ER4 sp902779695, 95.0, 83.95, 0.68; GCA_017458025.1, s__ER4 sp017458025, 95.0, 83.36, 0.662; GCA_017458885.1, s__ER4 sp017458885, 95.0, 83.32, 0.855; GCA_015068395.1, s__ER4 sp015068395, 95.0, 83.08, 0.533; GCA_017527825.1, s__ER4 sp017527825, 95.0, 82.07, 0.483; GC…	96.31	11	0.97363	Genome not assigned to closest species as it falls outside its pre-defined ANI radius	12_68_bin.56	novel
12_68_bin.58.fa	d__Bacteria;p__Firmicutes_A;c__Clostridia;o__Lachnospirales;f__Lachnospiraceae;g__Bilifractor;s__	N/A	N/A	N/A	N/A	N/A	GCA_902795835.1	95	d__Bacteria;p__Firmicutes_A;c__Clostridia;o__Lachnospirales;f__Lachnospiraceae;g__Bilifractor;s__Bilifractor sp902795835	82.34	0.57099999999999995	d__Bacteria;p__Firmicutes_A;c__Clostridia;o__Lachnospirales;f__Lachnospiraceae;g__Bilifractor;s__	taxonomic classification defined by topology and ANI	classification based on placement in class-level tree	GCF_009696005.1, s__Bilifractor porci, 95.0, 77.36, 0.124; GCA_902756775.1, s__Bilifractor sp900317175, 95.0, 77.23, 0.138; GCA_002368795.1, s__Bilifractor sp002368795, 95.0, 77.22, 0.136; GCA_002394235.1, s__Bilifractor sp002394235, 95.0, 77.07, 0.097; GCA_900319355.1, s__Bilifractor sp900319355, 95.0, 76.98, 0.1; GCA_902783945.1, s__Bilifractor sp902783945, 95.0, 76.84, 0.084; GCA_900318405.1, …	88.03	11	0.96662999999999999	Genome not assigned to closest species as it falls outside its pre-defined ANI radius	12_68_bin.58	novel
12_68_bin.70.fa	d__Bacteria;p__Firmicutes_A;c__Clostridia;o__Oscillospirales;f__Oscillospiraceae;g__RGIG7114;s__RGIG7114 sp015068365	GCA_015068365.1	95	d__Bacteria;p__Firmicutes_A;c__Clostridia;o__Oscillospirales;f__Oscillospiraceae;g__RGIG7114;s__RGIG7114 sp015068365	97.93	0.80200000000000005	GCA_015068365.1	95	d__Bacteria;p__Firmicutes_A;c__Clostridia;o__Oscillospirales;f__Oscillospiraceae;g__RGIG7114;s__RGIG7114 sp015068365	97.93	0.80200000000000005	d__Bacteria;p__Firmicutes_A;c__Clostridia;o__Oscillospirales;f__Oscillospiraceae;g__RGIG7114;s__	taxonomic classification defined by topology and ANI	topological placement and ANI have congruent species assignments	GCA_017538775.1, s__RGIG7114 sp017538775, 95.0, 80.09, 0.45; GCA_017542425.1, s__RGIG7114 sp017542425, 95.0, 79.98, 0.376; GCA_017445985.1, s__RGIG7114 sp017445985, 95.0, 79.33, 0.354; GCA_017455015.1, s__RGIG7114 sp017455015, 95.0, 79.08, 0.284; GCA_015067465.1, s__RGIG7114 sp015067465, 95.0, 78.96, 0.348; GCA_017477525.1, s__RGIG7114 sp017477525, 95.0, 78.89, 0.287; GCA_905236305.1, s__RGIG7114…	82.78	11	N/A	N/A	12_68_bin.70	novel
12_68_bin.71.fa	d__Bacteria;p__Actinobacteriota;c__Coriobacteriia;o__Coriobacteriales;f__Atopobiaceae;g__;s__	N/A	N/A	N/A	N/A	N/A	N/A	N/A	N/A	N/A	N/A	d__Bacteria;p__Actinobacteriota;c__Coriobacteriia;o__Coriobacteriales;f__Atopobiaceae;g__;s__	taxonomic classification fully defined by topology	classification based on placement in class-level tree	N/A	86.62	11	0.91840999999999995	N/A	12_68_bin.71	novel
12_68_bin.86.fa	d__Bacteria;p__Firmicutes_A;c__Clostridia;o__Lachnospirales;f__Lachnospiraceae;g__Porcincola;s__	N/A	N/A	N/A	N/A	N/A	N/A	N/A	N/A	N/A	N/A	d__Bacteria;p__Firmicutes_A;c__Clostridia;o__Lachnospirales;f__Lachnospiraceae;g__Porcincola;s__	ANI	classification based on placement in class-level tree	GCA_002482005.1, s__Porcincola sp002482005, 95.0, 79.15, 0.16; GCF_009696445.1, s__Porcincola intestinalis, 95.0, 77.98, 0.122; GCA_902765725.1, s__Porcincola sp002350685, 95.0, 77.65, 0.138; GCA_900313765.1, s__Porcincola sp900313765, 95.0, 77.45, 0.112; GCA_902779575.1, s__Porcincola sp902779575, 95.0, 77.42, 0.11; GCA_902781455.1, s__Porcincola sp902781455, 95.0, 77.4, 0.097; GCA_902761585.1, …	93.09	11	0.88607999999999998	N/A	12_68_bin.86	novel
12_68_bin.97.fa	d__Bacteria;p__Firmicutes;c__Bacilli;o__RF39;f__UBA660;g__Coprosoma;s__	N/A	N/A	N/A	N/A	N/A	N/A	N/A	N/A	N/A	N/A	d__Bacteria;p__Firmicutes;c__Bacilli;o__RF39;f__UBA660;g__Coprosoma;s__	taxonomic classification defined by topology and ANI	classification based on placement in class-level tree	GCA_900318075.1, s__Coprosoma sp900318075, 95.0, 80.85, 0.585; GCA_902783265.1, s__Coprosoma sp902783265, 95.0, 80.17, 0.636; GCA_017513865.1, s__Coprosoma sp017513865, 95.0, 79.8, 0.498; GCA_017522615.1, s__Coprosoma sp017522615, 95.0, 78.45, 0.359; GCA_000432855.1, s__Coprosoma sp000432855, 95.0, 78.07, 0.28; GCA_902783895.1, s__Coprosoma sp902783895, 95.0, 77.89, 0.273; GCA_017511945.1, s__Cop…	84.73	11	0.97070000000000001	Genome not assigned to closest species as it falls outside its pre-defined ANI radius	12_68_bin.97	novel
12_6_bin.18.fa	d__Bacteria;p__Firmicutes_A;c__Clostridia;o__Lachnospirales;f__Lachnospiraceae;g__Kineothrix;s__Kineothrix sp012520655	GCA_012520655.1	95	d__Bacteria;p__Firmicutes_A;c__Clostridia;o__Lachnospirales;f__Lachnospiraceae;g__Kineothrix;s__Kineothrix sp012520655	99.84	0.94199999999999995	GCA_012520655.1	95	d__Bacteria;p__Firmicutes_A;c__Clostridia;o__Lachnospirales;f__Lachnospiraceae;g__Kineothrix;s__Kineothrix sp012520655	99.84	0.94199999999999995	d__Bacteria;p__Firmicutes_A;c__Clostridia;o__Lachnospirales;f__Lachnospiraceae;g__Kineothrix;s__	taxonomic classification defined by topology and ANI	topological placement and ANI have congruent species assignments	GCF_000732725.1, s__Kineothrix alysoides, 95.0, 80.62, 0.679; GCA_000403275.2, s__Kineothrix sp000403275, 95.0, 77.46, 0.183; GCA_910579935.1, s__Kineothrix sp910579935, 95.0, 77.44, 0.178; GCA_910585965.1, s__Kineothrix sp910585965, 95.0, 77.36, 0.166; GCA_910588855.1, s__Kineothrix sp910588855, 95.0, 77.28, 0.176; GCA_910587275.1, s__Kineothrix sp910587275, 95.0, 77.24, 0.121; GCA_910576535.1, …	91.72	11	N/A	N/A	12_6_bin.18	novel
12_6_bin.21.fa	d__Bacteria;p__Bacteroidota;c__Bacteroidia;o__Bacteroidales;f__Rikenellaceae;g__Alistipes;s__Alistipes putredinis	GCF_000154465.1	95	d__Bacteria;p__Bacteroidota;c__Bacteroidia;o__Bacteroidales;f__Rikenellaceae;g__Alistipes;s__Alistipes putredinis	97.55	0.83199999999999996	GCF_000154465.1	95	d__Bacteria;p__Bacteroidota;c__Bacteroidia;o__Bacteroidales;f__Rikenellaceae;g__Alistipes;s__Alistipes putredinis	97.55	0.83199999999999996	d__Bacteria;p__Bacteroidota;c__Bacteroidia;o__Bacteroidales;f__Rikenellaceae;g__Alistipes;s__	taxonomic classification defined by topology and ANI	topological placement and ANI have congruent species assignments	GCA_019118565.1, s__Alistipes avicola, 95.0, 79.4, 0.543; GCF_006542685.1, s__Alistipes dispar, 95.0, 79.28, 0.377; GCF_000265365.1, s__Alistipes finegoldii, 95.0, 79.27, 0.422; GCF_000312145.1, s__Alistipes senegalensis, 95.0, 79.14, 0.403; GCA_019115605.1, s__Alistipes faecigallinarum, 95.0, 79.1, 0.331; GCF_002161445.1, s__Alistipes cottocaccae, 95.0, 79.01, 0.356; GCF_000210575.1, s__Alistipe…	95.04	11	N/A	N/A	12_6_bin.21	novel
12_6_bin.25.fa	d__Bacteria;p__Bacteroidota;c__Bacteroidia;o__Bacteroidales;f__Marinifilaceae;g__Odoribacter;s__Odoribacter sp905193145	GCA_905193145.1	95	d__Bacteria;p__Bacteroidota;c__Bacteroidia;o__Bacteroidales;f__Marinifilaceae;g__Odoribacter;s__Odoribacter sp905193145	98.66	0.65800000000000003	GCA_905193145.1	95	d__Bacteria;p__Bacteroidota;c__Bacteroidia;o__Bacteroidales;f__Marinifilaceae;g__Odoribacter;s__Odoribacter sp905193145	98.66	0.65800000000000003	d__Bacteria;p__Bacteroidota;c__Bacteroidia;o__Bacteroidales;f__Marinifilaceae;g__Odoribacter;s__	taxonomic classification defined by topology and ANI	topological placement and ANI have congruent species assignments	GCA_910578985.1, s__Odoribacter sp910578985, 95.0, 78.59, 0.097; GCF_000190535.1, s__Odoribacter splanchnicus, 95.0, 78.3, 0.192; GCF_009935865.1, s__Odoribacter sp009935865, 95.0, 77.92, 0.15; GCA_905215395.1, s__Odoribacter sp905215395, 95.0, 77.77, 0.125; GCA_900541415.1, s__Odoribacter sp900541415, 95.0, 77.72, 0.107; GCA_910578105.1, s__Odoribacter sp910578105, 95.0, 77.69, 0.165; GCA_910589…	90.65	11	N/A	N/A	12_6_bin.25	novel
12_6_bin.38.fa	d__Bacteria;p__Firmicutes;c__Bacilli;o__Erysipelotrichales;f__Erysipelotrichaceae;g__;s__	N/A	N/A	N/A	N/A	N/A	N/A	N/A	N/A	N/A	N/A	d__Bacteria;p__Firmicutes;c__Bacilli;o__Erysipelotrichales;f__Erysipelotrichaceae;g__;s__	taxonomic classification fully defined by topology	classification based on placement in class-level tree	N/A	90.61	11	0.87575999999999998	N/A	12_6_bin.38	novel
12_6_bin.40.fa	d__Bacteria;p__Firmicutes_A;c__Clostridia;o__Oscillospirales;f__Ruminococcaceae;g__Pygmaiobacter;s__	N/A	N/A	N/A	N/A	N/A	N/A	N/A	N/A	N/A	N/A	d__Bacteria;p__Firmicutes_A;c__Clostridia;o__Oscillospirales;f__Ruminococcaceae;g__Pygmaiobacter;s__	ANI	classification based on placement in class-level tree	GCF_014287275.1, s__Pygmaiobacter sp014287275, 95.0, 78.11, 0.272; GCA_019113125.1, s__Pygmaiobacter gallistercoris, 95.0, 77.57, 0.238; GCF_900199435.1, s__Pygmaiobacter massiliensis, 95.0, 76.9, 0.101	96.92	11	0.92510000000000003	N/A	12_6_bin.40	novel
12_6_bin.6.fa	d__Bacteria;p__Firmicutes_A;c__Clostridia;o__Oscillospirales;f__Ruminococcaceae;g__Angelakisella;s__	N/A	N/A	N/A	N/A	N/A	N/A	N/A	N/A	N/A	N/A	d__Bacteria;p__Firmicutes_A;c__Clostridia;o__Oscillospirales;f__Ruminococcaceae;g__Angelakisella;s__	ANI	classification based on placement in class-level tree	GCF_900104675.1, s__Angelakisella massiliensis, 95.0, 76.93, 0.101; GCA_900547385.1, s__Angelakisella sp900547385, 95.0, 76.88, 0.068; GCA_004554485.1, s__Angelakisella sp004554485, 95.0, 76.84, 0.094; GCA_910585525.1, s__Angelakisella sp910585525, 95.0, 76.83, 0.071; GCA_004557855.1, s__Angelakisella sp004557855, 95.0, 76.8, 0.085; GCA_003453215.1, s__Angelakisella sp003453215, 95.0, 76.61, 0.08…	93.45	11	0.89088999999999996	N/A	12_6_bin.6	novel
12_763_bin.17.fa	d__Bacteria;p__Firmicutes_A;c__Clostridia;o__Lachnospirales;f__Lachnospiraceae;g__UBA4285;s__	N/A	N/A	N/A	N/A	N/A	GCA_902784025.1	95	d__Bacteria;p__Firmicutes_A;c__Clostridia;o__Lachnospirales;f__Lachnospiraceae;g__UBA4285;s__UBA4285 sp902784025	78.42	0.32800000000000001	d__Bacteria;p__Firmicutes_A;c__Clostridia;o__Lachnospirales;f__Lachnospiraceae;g__UBA4285;s__	taxonomic classification defined by topology and ANI	classification based on placement in class-level tree	GCA_902764045.1, s__UBA4285 sp902764045, 95.0, 79.29, 0.151; GCA_902784165.1, s__UBA4285 sp902784165, 95.0, 78.33, 0.346; GCA_902775895.1, s__UBA4285 sp902775895, 95.0, 77.67, 0.117; GCA_905235275.1, s__UBA4285 sp905235275, 95.0, 77.61, 0.098; GCA_900545225.1, s__UBA4285 sp900545225, 95.0, 77.32, 0.036; GCA_902781505.1, s__UBA4285 sp902781505, 95.0, 76.39, 0.018; GCA_900314255.1, s__UBA4285 sp900…	85.96	11	0.98116999999999999	N/A	12_763_bin.17	novel
12_763_bin.28.fa	d__Bacteria;p__Firmicutes_C;c__Negativicutes;o__Selenomonadales;f__Selenomonadaceae;g__Schwartzia;s__	N/A	N/A	N/A	N/A	N/A	GCF_900129225.1	95	d__Bacteria;p__Firmicutes_C;c__Negativicutes;o__Selenomonadales;f__Selenomonadaceae;g__Schwartzia;s__Schwartzia succinivorans	84.27	0.79700000000000004	d__Bacteria;p__Firmicutes_C;c__Negativicutes;o__Selenomonadales;f__Selenomonadaceae;g__Schwartzia;s__	taxonomic classification defined by topology and ANI	classification based on placement in class-level tree	N/A	81.81	11	0.97389999999999999	Genome not assigned to closest species as it falls outside its pre-defined ANI radius	12_763_bin.28	novel
13_101_bin.41.fa	d__Bacteria;p__Firmicutes_A;c__Clostridia;o__Lachnospirales;f__Lachnospiraceae;g__RUG842;s__RUG842 sp017515965	GCA_017515965.1	95	d__Bacteria;p__Firmicutes_A;c__Clostridia;o__Lachnospirales;f__Lachnospiraceae;g__RUG842;s__RUG842 sp017515965	96.97	0.76400000000000001	GCA_017515965.1	95	d__Bacteria;p__Firmicutes_A;c__Clostridia;o__Lachnospirales;f__Lachnospiraceae;g__RUG842;s__RUG842 sp017515965	96.97	0.76400000000000001	d__Bacteria;p__Firmicutes_A;c__Clostridia;o__Lachnospirales;f__Lachnospiraceae;g__RUG842;s__	taxonomic classification defined by topology and ANI	topological placement and ANI have congruent species assignments	GCA_902796355.1, s__RUG842 sp902796355, 95.0, 78.87, 0.379; GCA_900313775.1, s__RUG842 sp900313775, 95.0, 78.86, 0.229; GCA_902773445.1, s__RUG842 sp902773445, 95.0, 78.43, 0.287	85.41	11	N/A	N/A	13_101_bin.41	novel
13_101_bin.47.fa	d__Bacteria;p__Firmicutes_A;c__Clostridia;o__Peptostreptococcales;f__Anaerovoracaceae;g__RUG099;s__	N/A	N/A	N/A	N/A	N/A	N/A	N/A	N/A	N/A	N/A	d__Bacteria;p__Firmicutes_A;c__Clostridia;o__Peptostreptococcales;f__Anaerovoracaceae;g__RUG099;s__	taxonomic classification defined by topology and ANI	classification based on placement in class-level tree	GCA_902765035.1, s__RUG099 sp902765035, 95.0, 93.88, 0.851; GCA_900315485.1, s__RUG099 sp900315485, 95.0, 93.49, 0.843; GCA_902786355.1, s__RUG099 sp902786355, 95.0, 82.34, 0.478; GCA_017512145.1, s__RUG099 sp017512145, 95.0, 81.19, 0.417; GCA_902778585.1, s__RUG099 sp902778585, 95.0, 80.45, 0.342; GCA_017403955.1, s__RUG099 sp017403955, 95.0, 80.12, 0.34; GCA_017434025.1, s__RUG099 sp017434025, …	94.42	11	0.99443000000000004	Genome not assigned to closest species as it falls outside its pre-defined ANI radius	13_101_bin.47	novel
13_101_bin.5.fa	d__Bacteria;p__Firmicutes_A;c__Clostridia;o__Peptostreptococcales;f__Anaerovoracaceae;g__Copromorpha;s__	N/A	N/A	N/A	N/A	N/A	N/A	N/A	N/A	N/A	N/A	d__Bacteria;p__Firmicutes_A;c__Clostridia;o__Peptostreptococcales;f__Anaerovoracaceae;g__Copromorpha;s__	taxonomic classification defined by topology and ANI	classification based on placement in class-level tree	GCA_017459895.1, s__Copromorpha sp017459895, 95.0, 80.2, 0.403; GCA_017433375.1, s__Copromorpha sp017433375, 95.0, 80.05, 0.422; GCA_017431395.1, s__Copromorpha sp017431395, 95.0, 79.5, 0.401; GCA_902766185.1, s__Copromorpha sp902766185, 95.0, 79.45, 0.453; GCA_902796875.1, s__Copromorpha sp902796875, 95.0, 79.32, 0.526; GCA_902797095.1, s__Copromorpha sp902797095, 95.0, 78.47, 0.39; GCA_90278681…	89.93	11	0.93896000000000002	Genome not assigned to closest species as it falls outside its pre-defined ANI radius	13_101_bin.5	novel
13_101_bin.6.fa	d__Bacteria;p__Actinobacteriota;c__Coriobacteriia;o__Coriobacteriales;f__Eggerthellaceae;g__UBA9715;s__	N/A	N/A	N/A	N/A	N/A	N/A	N/A	N/A	N/A	N/A	d__Bacteria;p__Actinobacteriota;c__Coriobacteriia;o__Coriobacteriales;f__Eggerthellaceae;g__UBA9715;s__	ANI	classification based on placement in class-level tree	GCA_902764575.1, s__UBA9715 sp902764575, 95.0, 80.52, 0.423; GCA_017459925.1, s__UBA9715 sp017459925, 95.0, 79.74, 0.356; GCA_902788545.1, s__UBA9715 sp902788545, 95.0, 79.58, 0.384; GCA_905234785.1, s__UBA9715 sp905234785, 95.0, 79.36, 0.356; GCA_015062685.1, s__UBA9715 sp015062685, 95.0, 79.28, 0.369; GCA_017432445.1, s__UBA9715 sp017432445, 95.0, 79.21, 0.304; GCA_002371495.1, s__UBA9715 sp002…	84.81	11	0.94020000000000004	N/A	13_101_bin.6	novel
13_129_bin.1.fa	d__Bacteria;p__Bacteroidota;c__Bacteroidia;o__Bacteroidales;f__F082;g__Limimorpha;s__	N/A	N/A	N/A	N/A	N/A	GCA_002396205.1	95	d__Bacteria;p__Bacteroidota;c__Bacteroidia;o__Bacteroidales;f__F082;g__Limimorpha;s__Limimorpha sp002396205	94.62	0.78500000000000003	d__Bacteria;p__Bacteroidota;c__Bacteroidia;o__Bacteroidales;f__F082;g__Limimorpha;s__	taxonomic classification defined by topology and ANI	classification based on placement in class-level tree	GCA_902799345.1, s__Limimorpha sp902799345, 95.0, 84.42, 0.642; GCA_017439405.1, s__Limimorpha sp017439405, 95.0, 84.24, 0.591; GCA_017477425.1, s__Limimorpha sp017477425, 95.0, 84.01, 0.628; GCA_001543395.1, s__Limimorpha sp001543395, 95.0, 83.81, 0.555; GCA_017395365.1, s__Limimorpha sp017395365, 95.0, 83.59, 0.585; GCA_017460915.1, s__Limimorpha sp017460915, 95.0, 83.11, 0.555; GCA_902769875.1…	94.3	11	0.99585999999999997	Genome not assigned to closest species as it falls outside its pre-defined ANI radius	13_129_bin.1	novel
13_129_bin.16.fa	d__Bacteria;p__Firmicutes;c__Bacilli;o__RF39;f__UBA660;g__UMGS1449;s__	N/A	N/A	N/A	N/A	N/A	GCA_017438635.1	95	d__Bacteria;p__Firmicutes;c__Bacilli;o__RF39;f__UBA660;g__UMGS1449;s__UMGS1449 sp017438635	80.67	0.56799999999999995	d__Bacteria;p__Firmicutes;c__Bacilli;o__RF39;f__UBA660;g__UMGS1449;s__	taxonomic classification defined by topology and ANI	classification based on placement in class-level tree	GCA_902797995.1, s__UMGS1449 sp902797995, 95.0, 80.46, 0.53; GCA_900551925.1, s__UMGS1449 sp900551925, 95.0, 78.13, 0.307; GCA_905235875.1, s__UMGS1449 sp905235875, 95.0, 77.06, 0.29	85.29	11	0.98338999999999999	Genome not assigned to closest species as it falls outside its pre-defined ANI radius	13_129_bin.16	novel
13_15_bin.10.fa	d__Bacteria;p__Firmicutes_A;c__Clostridia;o__Lachnospirales;f__Lachnospiraceae;g__Porcincola;s__Porcincola sp900555005	GCA_900555005.1	95	d__Bacteria;p__Firmicutes_A;c__Clostridia;o__Lachnospirales;f__Lachnospiraceae;g__Porcincola;s__Porcincola sp900555005	96.6	0.70099999999999996	N/A	N/A	N/A	N/A	N/A	d__Bacteria;p__Firmicutes_A;c__Clostridia;o__Lachnospirales;f__Lachnospiraceae;g__Porcincola;s__	ANI	topological placement and ANI have incongruent species assignments	GCA_900555005.1, s__Porcincola sp900555005, 95.0, 96.6, 0.701; GCA_902761585.1, s__Porcincola sp902800805, 95.0, 92.5, 0.829; GCF_009696445.1, s__Porcincola intestinalis, 95.0, 92.44, 0.903; GCA_002482005.1, s__Porcincola sp002482005, 95.0, 78.38, 0.335; GCA_902799015.1, s__Porcincola sp902799015, 95.0, 78.28, 0.118; GCA_900318615.1, s__Porcincola sp900318615, 95.0, 77.79, 0.057; GCA_902781455.1,…	76.17	11	N/A	N/A	13_15_bin.10	novel
13_15_bin.17.fa	d__Bacteria;p__Firmicutes_A;c__Clostridia;o__Lachnospirales;f__Lachnospiraceae;g__Avilachnospira;s__Avilachnospira sp017460845	GCA_017460845.1	95	d__Bacteria;p__Firmicutes_A;c__Clostridia;o__Lachnospirales;f__Lachnospiraceae;g__Avilachnospira;s__Avilachnospira sp017460845	96.88	0.69799999999999995	GCA_017460845.1	95	d__Bacteria;p__Firmicutes_A;c__Clostridia;o__Lachnospirales;f__Lachnospiraceae;g__Avilachnospira;s__Avilachnospira sp017460845	96.88	0.69799999999999995	d__Bacteria;p__Firmicutes_A;c__Clostridia;o__Lachnospirales;f__Lachnospiraceae;g__Avilachnospira;s__	taxonomic classification defined by topology and ANI	topological placement and ANI have congruent species assignments	GCA_017455005.1, s__Avilachnospira sp017455005, 95.0, 77.49, 0.162; GCA_017388745.1, s__Avilachnospira sp017388745, 95.0, 77.27, 0.222; GCA_017446045.1, s__Avilachnospira sp017446045, 95.0, 77.18, 0.144; GCA_018714245.1, s__Avilachnospira avicola, 95.0, 76.23, 0.056; GCA_018714145.1, s__Avilachnospira avistercoris, 95.0, 75.9, 0.053	67.02	11	N/A	N/A	13_15_bin.17	novel
13_15_bin.22.fa	d__Bacteria;p__Firmicutes_A;c__Clostridia;o__Peptostreptococcales;f__Anaerovoracaceae;g__Copromorpha;s__	N/A	N/A	N/A	N/A	N/A	GCA_017459895.1	95	d__Bacteria;p__Firmicutes_A;c__Clostridia;o__Peptostreptococcales;f__Anaerovoracaceae;g__Copromorpha;s__Copromorpha sp017459895	84.16	0.60699999999999998	d__Bacteria;p__Firmicutes_A;c__Clostridia;o__Peptostreptococcales;f__Anaerovoracaceae;g__Copromorpha;s__	taxonomic classification defined by topology and ANI	classification based on placement in class-level tree	GCA_017431395.1, s__Copromorpha sp017431395, 95.0, 81.72, 0.69; GCA_902766185.1, s__Copromorpha sp902766185, 95.0, 80.43, 0.53; GCA_017433375.1, s__Copromorpha sp017433375, 95.0, 79.29, 0.389; GCA_902786815.1, s__Copromorpha sp902786815, 95.0, 78.93, 0.243; GCA_017431785.1, s__Copromorpha sp017431785, 95.0, 78.81, 0.174; GCA_902797095.1, s__Copromorpha sp902797095, 95.0, 78.77, 0.407; GCA_9027968…	79.96	11	0.98414999999999997	Genome not assigned to closest species as it falls outside its pre-defined ANI radius	13_15_bin.22	novel
13_15_bin.30.fa	d__Bacteria;p__Firmicutes_A;c__Clostridia;o__Oscillospirales;f__Oscillospiraceae;g__Marseille-P3106;s__Marseille-P3106 sp900169975	GCF_900169975.1	95	d__Bacteria;p__Firmicutes_A;c__Clostridia;o__Oscillospirales;f__Oscillospiraceae;g__Marseille-P3106;s__Marseille-P3106 sp900169975	99.32	0.93899999999999995	GCF_900169975.1	95	d__Bacteria;p__Firmicutes_A;c__Clostridia;o__Oscillospirales;f__Oscillospiraceae;g__Marseille-P3106;s__Marseille-P3106 sp900169975	99.32	0.93899999999999995	d__Bacteria;p__Firmicutes_A;c__Clostridia;o__Oscillospirales;f__Oscillospiraceae;g__Marseille-P3106;s__	taxonomic classification defined by topology and ANI	topological placement and ANI have congruent species assignments	GCA_900543935.1, s__Marseille-P3106 sp900543935, 95.0, 82.9, 0.639; GCA_905219705.1, s__Marseille-P3106 sp905219705, 95.0, 80.24, 0.461; GCA_910588975.1, s__Marseille-P3106 sp910588975, 95.0, 79.45, 0.372; GCA_910577415.1, s__Marseille-P3106 sp910577415, 95.0, 79.23, 0.373; GCA_910587345.1, s__Marseille-P3106 sp910587345, 95.0, 79.05, 0.323; GCA_017937415.1, s__Marseille-P3106 sp017937415, 95.0, …	91.52	11	N/A	N/A	13_15_bin.30	novel
13_15_bin.36.fa	d__Bacteria;p__Firmicutes_C;c__Negativicutes;o__Selenomonadales;f__Selenomonadaceae;g__Selenomonas_A;s__Selenomonas_A montiformis	GCF_009697385.1	95	d__Bacteria;p__Firmicutes_C;c__Negativicutes;o__Selenomonadales;f__Selenomonadaceae;g__Selenomonas_A;s__Selenomonas_A montiformis	98.83	0.91200000000000003	GCF_009697385.1	95	d__Bacteria;p__Firmicutes_C;c__Negativicutes;o__Selenomonadales;f__Selenomonadaceae;g__Selenomonas_A;s__Selenomonas_A montiformis	98.83	0.91200000000000003	d__Bacteria;p__Firmicutes_C;c__Negativicutes;o__Selenomonadales;f__Selenomonadaceae;g__Selenomonas_A;s__	taxonomic classification defined by topology and ANI	topological placement and ANI have congruent species assignments	GCF_900113715.1, s__Selenomonas_A ruminantium_F, 95.0, 78.88, 0.356; GCF_900116485.1, s__Selenomonas_A ruminantium_G, 95.0, 78.66, 0.368; GCF_000702005.1, s__Selenomonas_A sp000702005, 95.0, 78.61, 0.279; GCA_015058575.1, s__Selenomonas_A ruminantium_O, 95.0, 78.57, 0.3; GCF_900100835.1, s__Selenomonas_A ruminantium_E, 95.0, 78.51, 0.299; GCF_008271295.1, s__Selenomonas_A sp008271295, 95.0, 78.51…	82.01	11	N/A	N/A	13_15_bin.36	novel
13_15_bin.51.fa	d__Bacteria;p__Firmicutes_A;c__Clostridia;o__Christensenellales;f__CAG-74;g__UBA2862;s__	N/A	N/A	N/A	N/A	N/A	N/A	N/A	N/A	N/A	N/A	d__Bacteria;p__Firmicutes_A;c__Clostridia;o__Christensenellales;f__CAG-74;g__UBA2862;s__	taxonomic classification defined by topology and ANI	classification based on placement in class-level tree	GCA_902790525.1, s__UBA2862 sp902790525, 95.0, 86.82, 0.526; GCA_902765735.1, s__UBA2862 sp002350605, 95.0, 86.64, 0.638; GCA_017434085.1, s__UBA2862 sp017434085, 95.0, 86.47, 0.657; GCA_902799465.1, s__UBA2862 sp902799465, 95.0, 84.7, 0.632; GCA_017471125.1, s__UBA2862 sp017471125, 95.0, 84.54, 0.583; GCA_902801165.1, s__UBA2862 sp902801165, 95.0, 83.97, 0.526; GCA_902785105.1, s__UBA2862 sp9027…	88.84	11	0.97594999999999998	Genome not assigned to closest species as it falls outside its pre-defined ANI radius	13_15_bin.51	novel
13_15_bin.60.fa	d__Bacteria;p__Firmicutes_A;c__Clostridia;o__Peptostreptococcales;f__Anaerovoracaceae;g__Copromorpha;s__	N/A	N/A	N/A	N/A	N/A	GCA_017431785.1	95	d__Bacteria;p__Firmicutes_A;c__Clostridia;o__Peptostreptococcales;f__Anaerovoracaceae;g__Copromorpha;s__Copromorpha sp017431785	91.46	0.75900000000000001	d__Bacteria;p__Firmicutes_A;c__Clostridia;o__Peptostreptococcales;f__Anaerovoracaceae;g__Copromorpha;s__	taxonomic classification defined by topology and ANI	classification based on placement in class-level tree	GCA_902763505.1, s__Copromorpha sp902763505, 95.0, 90.26, 0.795; GCA_015058205.1, s__Copromorpha sp015058205, 95.0, 89.09, 0.695; GCA_015058145.1, s__Copromorpha sp015058145, 95.0, 82.25, 0.457; GCA_902787725.1, s__Copromorpha sp902787725, 95.0, 81.5, 0.453; GCA_017404365.1, s__Copromorpha sp017404365, 95.0, 81.43, 0.465; GCA_902786815.1, s__Copromorpha sp902786815, 95.0, 81.03, 0.496; GCA_002310…	82.13	11	0.99646000000000001	Genome not assigned to closest species as it falls outside its pre-defined ANI radius	13_15_bin.60	novel
13_15_bin.7.fa	d__Bacteria;p__Firmicutes_A;c__Clostridia;o__Peptostreptococcales;f__Anaerovoracaceae;g__Copromorpha;s__	N/A	N/A	N/A	N/A	N/A	GCA_902795135.1	95	d__Bacteria;p__Firmicutes_A;c__Clostridia;o__Peptostreptococcales;f__Anaerovoracaceae;g__Copromorpha;s__Copromorpha sp902795135	79.180000000000007	0.26900000000000002	d__Bacteria;p__Firmicutes_A;c__Clostridia;o__Peptostreptococcales;f__Anaerovoracaceae;g__Copromorpha;s__	taxonomic classification defined by topology and ANI	classification based on placement in class-level tree	GCA_017438285.1, s__Copromorpha sp017438285, 95.0, 80.13, 0.414; GCA_017431785.1, s__Copromorpha sp017431785, 95.0, 79.45, 0.213; GCA_015058145.1, s__Copromorpha sp015058145, 95.0, 79.33, 0.23; GCA_902763505.1, s__Copromorpha sp902763505, 95.0, 79.22, 0.238; GCA_902787725.1, s__Copromorpha sp902787725, 95.0, 78.94, 0.292; GCA_017404365.1, s__Copromorpha sp017404365, 95.0, 78.94, 0.313; GCA_017432…	95.61	11	0.96357999999999999	N/A	13_15_bin.7	novel
13_15_bin.81.fa	d__Bacteria;p__Bacteroidota;c__Bacteroidia;o__Bacteroidales;f__Muribaculaceae;g__CAG-485;s__CAG-485 sp000437495	GCA_000437495.1	95	d__Bacteria;p__Bacteroidota;c__Bacteroidia;o__Bacteroidales;f__Muribaculaceae;g__CAG-485;s__CAG-485 sp000437495	99.53	0.94899999999999995	GCA_000437495.1	95	d__Bacteria;p__Bacteroidota;c__Bacteroidia;o__Bacteroidales;f__Muribaculaceae;g__CAG-485;s__CAG-485 sp000437495	99.53	0.94899999999999995	d__Bacteria;p__Bacteroidota;c__Bacteroidia;o__Bacteroidales;f__Muribaculaceae;g__CAG-485;s__	taxonomic classification defined by topology and ANI	topological placement and ANI have congruent species assignments	GCA_900541835.1, s__CAG-485 sp900541835, 95.0, 79.11, 0.416; GCA_003833075.1, s__CAG-485 sp002362485, 95.0, 77.94, 0.044; GCA_900760735.1, s__CAG-485 sp900760735, 95.0, 77.93, 0.118; GCA_905209725.1, s__CAG-485 sp900556595, 95.0, 77.78, 0.124; GCA_900761855.1, s__CAG-485 sp900761855, 95.0, 77.64, 0.123; GCA_905212215.1, s__CAG-485 sp905212215, 95.0, 77.62, 0.23; GCA_001701295.1, s__CAG-485 sp0017…	96.23	11	N/A	N/A	13_15_bin.81	novel
13_171_bin.28.fa	d__Bacteria;p__Firmicutes_A;c__Clostridia;o__Lachnospirales;f__Lachnospiraceae;g__Butyrivibrio;s__	N/A	N/A	N/A	N/A	N/A	GCF_000420865.1	95	d__Bacteria;p__Firmicutes_A;c__Clostridia;o__Lachnospirales;f__Lachnospiraceae;g__Butyrivibrio;s__Butyrivibrio sp000420865	90.82	0.749	d__Bacteria;p__Firmicutes_A;c__Clostridia;o__Lachnospirales;f__Lachnospiraceae;g__Butyrivibrio;s__	taxonomic classification defined by topology and ANI	classification based on placement in class-level tree	GCA_017445665.1, s__Butyrivibrio sp017445665, 95.0, 86.34, 0.851; GCF_000421405.1, s__Butyrivibrio sp000421405, 95.0, 85.87, 0.661; GCA_017634825.1, s__Butyrivibrio sp017634825, 95.0, 85.49, 0.822; GCA_017940685.1, s__Butyrivibrio sp017940685, 95.0, 81.17, 0.417; GCF_000526935.1, s__Butyrivibrio sp000526935, 95.0, 80.71, 0.386; GCF_003625485.1, s__Butyrivibrio sp003625485, 95.0, 80.69, 0.411; GCA…	85.82	11	0.99656	Genome not assigned to closest species as it falls outside its pre-defined ANI radius	13_171_bin.28	novel
13_171_bin.57.fa	d__Bacteria;p__Firmicutes_A;c__Clostridia;o__Peptostreptococcales;f__Anaerovoracaceae;g__RUG099;s__	N/A	N/A	N/A	N/A	N/A	GCA_017404265.1	95	d__Bacteria;p__Firmicutes_A;c__Clostridia;o__Peptostreptococcales;f__Anaerovoracaceae;g__RUG099;s__RUG099 sp017404265	90.03	0.79300000000000004	d__Bacteria;p__Firmicutes_A;c__Clostridia;o__Peptostreptococcales;f__Anaerovoracaceae;g__RUG099;s__	taxonomic classification defined by topology and ANI	classification based on placement in class-level tree	GCA_902776285.1, s__RUG099 sp902776285, 95.0, 84.62, 0.673; GCA_015058065.1, s__RUG099 sp015058065, 95.0, 81.71, 0.571; GCA_017431685.1, s__RUG099 sp017431685, 95.0, 81.65, 0.432; GCA_017510725.1, s__RUG099 sp017510725, 95.0, 81.49, 0.372; GCA_017405845.1, s__RUG099 sp017405845, 95.0, 81.48, 0.438; GCA_017505405.1, s__RUG099 sp017505405, 95.0, 81.43, 0.431; GCA_017432075.1, s__RUG099 sp017432075,…	96.23	11	0.99833000000000005	Genome not assigned to closest species as it falls outside its pre-defined ANI radius	13_171_bin.57	novel
13_206_bin.13.fa	d__Bacteria;p__Firmicutes_A;c__Clostridia;o__Peptostreptococcales;f__Anaerovoracaceae;g__Copromorpha;s__Copromorpha sp017404365	GCA_017404365.1	95	d__Bacteria;p__Firmicutes_A;c__Clostridia;o__Peptostreptococcales;f__Anaerovoracaceae;g__Copromorpha;s__Copromorpha sp017404365	96.22	0.82899999999999996	GCA_902787725.1	95	d__Bacteria;p__Firmicutes_A;c__Clostridia;o__Peptostreptococcales;f__Anaerovoracaceae;g__Copromorpha;s__Copromorpha sp902787725	95.32	0.79700000000000004	d__Bacteria;p__Firmicutes_A;c__Clostridia;o__Peptostreptococcales;f__Anaerovoracaceae;g__Copromorpha;s__	ANI	N/A	GCA_002310095.1, s__Copromorpha sp002310095, 95.0, 83.08, 0.67; GCA_015058145.1, s__Copromorpha sp015058145, 95.0, 81.87, 0.562; GCA_902763505.1, s__Copromorpha sp902763505, 95.0, 81.47, 0.595; GCA_017431785.1, s__Copromorpha sp017431785, 95.0, 80.94, 0.556; GCA_015058205.1, s__Copromorpha sp015058205, 95.0, 80.82, 0.48; GCA_902786815.1, s__Copromorpha sp902786815, 95.0, 80.7, 0.52; GCA_902772685…	79.63	11	N/A	Genome has more than 10.8% of markers with multiple hits	13_206_bin.13	novel
13_206_bin.29.fa	d__Bacteria;p__Bacteroidota;c__Bacteroidia;o__Bacteroidales;f__BM520;g__RGIG7150;s__RGIG7150 sp016285515	GCA_016285515.1	95	d__Bacteria;p__Bacteroidota;c__Bacteroidia;o__Bacteroidales;f__BM520;g__RGIG7150;s__RGIG7150 sp016285515	98.33	0.83599999999999997	GCA_016285515.1	95	d__Bacteria;p__Bacteroidota;c__Bacteroidia;o__Bacteroidales;f__BM520;g__RGIG7150;s__RGIG7150 sp016285515	98.33	0.83599999999999997	d__Bacteria;p__Bacteroidota;c__Bacteroidia;o__Bacteroidales;f__BM520;g__RGIG7150;s__	taxonomic classification defined by topology and ANI	topological placement and ANI have congruent species assignments	GCA_017538085.1, s__RGIG7150 sp017538085, 95.0, 94.86, 0.913	91	11	N/A	N/A	13_206_bin.29	novel
13_298_bin.32.fa	d__Bacteria;p__Firmicutes_A;c__Clostridia;o__Peptostreptococcales;f__Anaerovoracaceae;g__Copromorpha;s__	N/A	N/A	N/A	N/A	N/A	N/A	N/A	N/A	N/A	N/A	d__Bacteria;p__Firmicutes_A;c__Clostridia;o__Peptostreptococcales;f__Anaerovoracaceae;g__Copromorpha;s__	ANI	classification based on placement in class-level tree	GCA_017459895.1, s__Copromorpha sp017459895, 95.0, 79.59, 0.371; GCA_017431395.1, s__Copromorpha sp017431395, 95.0, 79.41, 0.426; GCA_902787725.1, s__Copromorpha sp902787725, 95.0, 79.15, 0.18; GCA_902786815.1, s__Copromorpha sp902786815, 95.0, 79.06, 0.228; GCA_902766185.1, s__Copromorpha sp902766185, 95.0, 78.86, 0.393; GCA_017404365.1, s__Copromorpha sp017404365, 95.0, 78.74, 0.182; GCA_017433…	74.6	11	0.94913999999999998	N/A	13_298_bin.32	novel
13_407_bin.23.fa	d__Bacteria;p__Firmicutes_A;c__Clostridia;o__Lachnospirales;f__Lachnospiraceae;g__Bilifractor;s__	N/A	N/A	N/A	N/A	N/A	GCA_902783945.1	95	d__Bacteria;p__Firmicutes_A;c__Clostridia;o__Lachnospirales;f__Lachnospiraceae;g__Bilifractor;s__Bilifractor sp902783945	78.06	0.378	d__Bacteria;p__Firmicutes_A;c__Clostridia;o__Lachnospirales;f__Lachnospiraceae;g__Bilifractor;s__	taxonomic classification defined by topology and ANI	classification based on placement in class-level tree	GCA_902795835.1, s__Bilifractor sp902795835, 95.0, 77.54, 0.11; GCA_902756775.1, s__Bilifractor sp900317175, 95.0, 77.01, 0.064; GCA_900770225.1, s__Bilifractor sp900770225, 95.0, 76.75, 0.074; GCA_900318755.1, s__Bilifractor sp900318755, 95.0, 76.73, 0.039; GCA_017459675.1, s__Bilifractor sp017459675, 95.0, 76.69, 0.101; GCA_900314295.1, s__Bilifractor sp900314295, 95.0, 76.67, 0.048; GCA_000702…	79.55	11	0.96148999999999996	N/A	13_407_bin.23	novel
13_4_bin.1.fa	d__Bacteria;p__Actinobacteriota;c__Actinomycetia;o__Actinomycetales;f__Demequinaceae;g__Demequina;s__	N/A	N/A	N/A	N/A	N/A	N/A	N/A	N/A	N/A	N/A	d__Bacteria;p__Actinobacteriota;c__Actinomycetia;o__Actinomycetales;f__Demequinaceae;g__Demequina;s__	ANI	classification based on placement in class-level tree	GCA_003246255.1, s__Demequina lutea_A, 95.0, 78.24, 0.271; GCF_002090135.1, s__Demequina sp002090135, 95.0, 78.19, 0.234; GCF_000971215.1, s__Demequina silvatica, 95.0, 77.97, 0.283; GCF_013409005.1, s__Demequina lutea, 95.0, 77.95, 0.232; GCF_002090075.1, s__Demequina sp002090075, 95.0, 77.92, 0.24; GCF_000971115.1, s__Demequina gelatinilytica, 95.0, 77.86, 0.271; GCF_000971255.1, s__Demequina r…	94.98	11	0.88600000000000001	N/A	13_4_bin.1	novel
13_4_bin.16.fa	d__Bacteria;p__Proteobacteria;c__Gammaproteobacteria;o__Burkholderiales;f__Burkholderiaceae;g__Oxalobacter;s__Oxalobacter sp905202055	GCA_905202055.1	95	d__Bacteria;p__Proteobacteria;c__Gammaproteobacteria;o__Burkholderiales;f__Burkholderiaceae;g__Oxalobacter;s__Oxalobacter sp905202055	99.5	0.96299999999999997	GCA_905202055.1	95	d__Bacteria;p__Proteobacteria;c__Gammaproteobacteria;o__Burkholderiales;f__Burkholderiaceae;g__Oxalobacter;s__Oxalobacter sp905202055	99.5	0.96299999999999997	d__Bacteria;p__Proteobacteria;c__Gammaproteobacteria;o__Burkholderiales;f__Burkholderiaceae;g__Oxalobacter;s__	taxonomic classification defined by topology and ANI	topological placement and ANI have congruent species assignments	GCF_002127965.1, s__Oxalobacter formigenes, 95.0, 88.93, 0.892; GCF_000158475.2, s__Oxalobacter formigenes_B, 95.0, 78.78, 0.46; GCA_900760095.1, s__Oxalobacter sp900760095, 95.0, 78.35, 0.378; GCA_016291665.1, s__Oxalobacter sp016291665, 95.0, 76.84, 0.093; GCA_018384065.1, s__Oxalobacter sp018384065, 95.0, 76.76, 0.159; GCA_017524145.1, s__Oxalobacter sp017524145, 95.0, 76.62, 0.127; GCA_009783…	99.21	11	N/A	N/A	13_4_bin.16	novel
13_4_bin.18.fa	d__Bacteria;p__Firmicutes_A;c__Clostridia;o__Oscillospirales;f__Ruminococcaceae;g__Fournierella;s__Fournierella pullicola	GCA_019114225.1	95	d__Bacteria;p__Firmicutes_A;c__Clostridia;o__Oscillospirales;f__Ruminococcaceae;g__Fournierella;s__Fournierella pullicola	97.67	0.80300000000000005	GCA_019114225.1	95	d__Bacteria;p__Firmicutes_A;c__Clostridia;o__Oscillospirales;f__Ruminococcaceae;g__Fournierella;s__Fournierella pullicola	97.67	0.80300000000000005	d__Bacteria;p__Firmicutes_A;c__Clostridia;o__Oscillospirales;f__Ruminococcaceae;g__Fournierella;s__	taxonomic classification defined by topology and ANI	topological placement and ANI have congruent species assignments	GCA_004558145.1, s__Fournierella excrementavium, 95.0, 91.87, 0.825; GCA_019116345.1, s__Fournierella merdipullorum, 95.0, 91.32, 0.728; GCA_019119025.1, s__Fournierella excrementigallinarum, 95.0, 90.61, 0.814; GCA_019118765.1, s__Fournierella merdavium, 95.0, 88.25, 0.718; GCA_019117205.1, s__Fournierella merdigallinarum, 95.0, 86.5, 0.671; GCF_002161595.1, s__Fournierella sp002161595, 95.0, 81…	98.01	11	N/A	N/A	13_4_bin.18	novel
13_4_bin.19.fa	d__Bacteria;p__Actinobacteriota;c__Actinomycetia;o__Actinomycetales;f__Microbacteriaceae;g__;s__	N/A	N/A	N/A	N/A	N/A	N/A	N/A	N/A	N/A	N/A	d__Bacteria;p__Actinobacteriota;c__Actinomycetia;o__Actinomycetales;f__Microbacteriaceae;g__;s__	taxonomic classification fully defined by topology	classification based on placement in class-level tree	N/A	91.44	11	0.86794000000000004	N/A	13_4_bin.19	novel
13_4_bin.20.fa	d__Bacteria;p__Firmicutes;c__Bacilli;o__Erysipelotrichales;f__Erysipelotrichaceae;g__Faecalicoccus;s__Faecalicoccus sp900546545	GCA_902399855.1	95.041300000000007	d__Bacteria;p__Firmicutes;c__Bacilli;o__Erysipelotrichales;f__Erysipelotrichaceae;g__Faecalicoccus;s__Faecalicoccus sp900546545	97.65	0.66	GCA_902399855.1	95.041300000000007	d__Bacteria;p__Firmicutes;c__Bacilli;o__Erysipelotrichales;f__Erysipelotrichaceae;g__Faecalicoccus;s__Faecalicoccus sp900546545	97.65	0.66	d__Bacteria;p__Firmicutes;c__Bacilli;o__Erysipelotrichales;f__Erysipelotrichaceae;g__Faecalicoccus;s__	taxonomic classification defined by topology and ANI	topological placement and ANI have congruent species assignments	GCF_000420345.1, s__Faecalicoccus pleomorphus, 95.0413, 95.77, 0.755; GCF_014202635.1, s__Faecalicoccus acidiformans, 95.0, 78.68, 0.312	93.63	11	N/A	N/A	13_4_bin.20	novel
13_4_bin.22.fa	d__Bacteria;p__Actinobacteriota;c__Actinomycetia;o__Actinomycetales;f__Microbacteriaceae;g__Pseudolysinimonas;s__	N/A	N/A	N/A	N/A	N/A	GCF_014653215.1	95	d__Bacteria;p__Actinobacteriota;c__Actinomycetia;o__Actinomycetales;f__Microbacteriaceae;g__Pseudolysinimonas;s__Pseudolysinimonas yzui	84	0.68	d__Bacteria;p__Actinobacteriota;c__Actinomycetia;o__Actinomycetales;f__Microbacteriaceae;g__Pseudolysinimonas;s__	taxonomic classification defined by topology and ANI	classification based on placement in class-level tree	GCA_002325245.1, s__Pseudolysinimonas sp002325245, 95.0, 80.35, 0.502; GCA_017308515.1, s__Pseudolysinimonas sp017308515, 95.0, 80.24, 0.538; GCA_905479755.1, s__Pseudolysinimonas sp905479755, 95.0, 79.9, 0.474; GCA_011620705.1, s__Pseudolysinimonas sp011620705, 95.0, 79.17, 0.501	81.97	11	0.98380000000000001	Genome not assigned to closest species as it falls outside its pre-defined ANI radius	13_4_bin.22	novel
13_4_bin.24.fa	d__Bacteria;p__Proteobacteria;c__Alphaproteobacteria;o__Sphingomonadales;f__Sphingomonadaceae;g__Parasphingorhabdus;s__Parasphingorhabdus sp015478735	GCA_015478735.1	95	d__Bacteria;p__Proteobacteria;c__Alphaproteobacteria;o__Sphingomonadales;f__Sphingomonadaceae;g__Parasphingorhabdus;s__Parasphingorhabdus sp015478735	98.72	0.88500000000000001	GCA_015478735.1	95	d__Bacteria;p__Proteobacteria;c__Alphaproteobacteria;o__Sphingomonadales;f__Sphingomonadaceae;g__Parasphingorhabdus;s__Parasphingorhabdus sp015478735	98.72	0.88500000000000001	d__Bacteria;p__Proteobacteria;c__Alphaproteobacteria;o__Sphingomonadales;f__Sphingomonadaceae;g__Parasphingorhabdus;s__	taxonomic classification defined by topology and ANI	topological placement and ANI have congruent species assignments	GCF_900258045.1, s__Parasphingorhabdus sp900258045, 95.0, 79.2, 0.473; GCF_017498565.1, s__Parasphingorhabdus sp017498565, 95.0, 78.89, 0.445; GCA_900149705.1, s__Parasphingorhabdus sp900149705, 95.0, 78.65, 0.424; GCF_001586275.1, s__Parasphingorhabdus sp001586275, 95.0, 78.22, 0.357; GCF_002776575.1, s__Parasphingorhabdus sp002776575, 95.0, 78.13, 0.386; GCF_002218195.1, s__Parasphingorhabdus s…	97.06	11	N/A	N/A	13_4_bin.24	novel
13_4_bin.25.fa	d__Bacteria;p__Proteobacteria;c__Alphaproteobacteria;o__Rhizobiales;f__Devosiaceae;g__Pelagibacterium;s__	N/A	N/A	N/A	N/A	N/A	GCF_003390885.1	95	d__Bacteria;p__Proteobacteria;c__Alphaproteobacteria;o__Rhizobiales;f__Devosiaceae;g__Pelagibacterium;s__Pelagibacterium sp003390885	85.66	0.71799999999999997	d__Bacteria;p__Proteobacteria;c__Alphaproteobacteria;o__Rhizobiales;f__Devosiaceae;g__Pelagibacterium;s__	taxonomic classification defined by topology and ANI	classification based on placement in class-level tree	GCF_015694405.1, s__Pelagibacterium limicola, 95.0, 80.84, 0.66; GCF_003345525.1, s__Pelagibacterium lacus, 95.0, 80.3, 0.531; GCF_000230555.1, s__Pelagibacterium halotolerans, 95.0, 79.46, 0.505; GCA_002337455.1, s__Pelagibacterium sp002337455, 95.0, 79.21, 0.507; GCA_002723255.1, s__Pelagibacterium sp002723255, 95.0, 79.21, 0.438; GCA_002375765.1, s__Pelagibacterium sp002375765, 95.0, 79.19, 0.…	74.98	11	0.98556999999999995	Genome not assigned to closest species as it falls outside its pre-defined ANI radius	13_4_bin.25	novel
13_4_bin.3.fa	d__Bacteria;p__Firmicutes;c__Bacilli;o__Lactobacillales;f__Streptococcaceae;g__Streptococcus;s__Streptococcus ruminantium	GCF_003609975.1	95	d__Bacteria;p__Firmicutes;c__Bacilli;o__Lactobacillales;f__Streptococcaceae;g__Streptococcus;s__Streptococcus ruminantium	98.85	0.90700000000000003	GCF_003609975.1	95	d__Bacteria;p__Firmicutes;c__Bacilli;o__Lactobacillales;f__Streptococcaceae;g__Streptococcus;s__Streptococcus ruminantium	98.85	0.90700000000000003	d__Bacteria;p__Firmicutes;c__Bacilli;o__Lactobacillales;f__Streptococcaceae;g__Streptococcus;s__	taxonomic classification defined by topology and ANI	topological placement and ANI have congruent species assignments	GCA_002831545.1, s__Streptococcus suis_P, 95.0, 80.89, 0.541; GCF_902702775.1, s__Streptococcus suis_W, 95.2533, 80.6, 0.513; GCF_000294495.1, s__Streptococcus suis, 95.2533, 80.58, 0.517; GCA_000440235.1, s__Streptococcus suis_F, 95.0, 80.57, 0.497; GCF_016743335.1, s__Streptococcus suis_Y, 95.0, 80.43, 0.465; GCF_000440115.1, s__Streptococcus suis_L, 95.0, 80.38, 0.484; GCF_002760245.1, s__Stre…	92.49	11	N/A	N/A	13_4_bin.3	novel
13_4_bin.30.fa	d__Bacteria;p__Planctomycetota;c__Planctomycetia;o__Pirellulales;f__JAEUIK01;g__;s__	N/A	N/A	N/A	N/A	N/A	GCA_016793185.1	95	d__Bacteria;p__Planctomycetota;c__Planctomycetia;o__Pirellulales;f__JAEUIK01;g__JAEUIK01;s__JAEUIK01 sp016793185	75.94	5.3999999999999999E-2	d__Bacteria;p__Planctomycetota;c__Planctomycetia;o__Pirellulales;f__JAEUIK01;g__;s__	taxonomic classification defined by topology and ANI	classification based on placement in class-level tree	N/A	83.72	11	0.78473999999999999	N/A	13_4_bin.30	novel
13_4_bin.36.fa	d__Bacteria;p__Bacteroidota;c__Bacteroidia;o__Bacteroidales;f__Tannerellaceae;g__Parabacteroides;s__Parabacteroides goldsteinii	GCF_000969835.1	95	d__Bacteria;p__Bacteroidota;c__Bacteroidia;o__Bacteroidales;f__Tannerellaceae;g__Parabacteroides;s__Parabacteroides goldsteinii	98.24	0.89300000000000002	GCF_000969835.1	95	d__Bacteria;p__Bacteroidota;c__Bacteroidia;o__Bacteroidales;f__Tannerellaceae;g__Parabacteroides;s__Parabacteroides goldsteinii	98.24	0.89300000000000002	d__Bacteria;p__Bacteroidota;c__Bacteroidia;o__Bacteroidales;f__Tannerellaceae;g__Parabacteroides;s__	taxonomic classification defined by topology and ANI	topological placement and ANI have congruent species assignments	GCF_014647375.1, s__Parabacteroides faecis, 95.0, 84.43, 0.657; GCF_003480915.1, s__Parabacteroides sp003480915, 95.0, 83.78, 0.589; GCF_000969825.1, s__Parabacteroides gordonii, 95.0, 83.56, 0.575; GCF_015550595.1, s__Parabacteroides sp900540715, 95.0, 82.73, 0.545; GCA_905196875.1, s__Parabacteroides sp905196875, 95.0, 82.59, 0.578; GCF_900128505.1, s__Parabacteroides timonensis, 95.0, 82.35, 0…	88.2	11	N/A	N/A	13_4_bin.36	novel
13_4_bin.43.fa	d__Bacteria;p__Actinobacteriota;c__Actinomycetia;o__Nanopelagicales;f__UBA10799;g__;s__	N/A	N/A	N/A	N/A	N/A	N/A	N/A	N/A	N/A	N/A	d__Bacteria;p__Actinobacteriota;c__Actinomycetia;o__Nanopelagicales;f__UBA10799;g__;s__	taxonomic novelty determined using RED	classification based on placement in class-level tree	N/A	87.13	11	0.82525000000000004	N/A	13_4_bin.43	novel
13_4_bin.57.fa	d__Bacteria;p__Bacteroidota;c__Bacteroidia;o__Bacteroidales;f__Bacteroidaceae;g__Alloprevotella;s__Alloprevotella sp018383375	GCA_018383375.1	95	d__Bacteria;p__Bacteroidota;c__Bacteroidia;o__Bacteroidales;f__Bacteroidaceae;g__Alloprevotella;s__Alloprevotella sp018383375	98.29	0.96299999999999997	GCA_018383375.1	95	d__Bacteria;p__Bacteroidota;c__Bacteroidia;o__Bacteroidales;f__Bacteroidaceae;g__Alloprevotella;s__Alloprevotella sp018383375	98.29	0.96299999999999997	d__Bacteria;p__Bacteroidota;c__Bacteroidia;o__Bacteroidales;f__Bacteroidaceae;g__Alloprevotella;s__	taxonomic classification defined by topology and ANI	topological placement and ANI have congruent species assignments	GCA_004557035.1, s__Alloprevotella sp004557035, 95.0, 89.19, 0.856; GCA_900539625.1, s__Alloprevotella sp900539625, 95.0, 77.85, 0.185; GCA_004557185.1, s__Alloprevotella sp004557185, 95.0, 77.6, 0.207; GCA_004556745.1, s__Alloprevotella sp004556745, 95.0, 77.59, 0.191; GCA_004558535.1, s__Alloprevotella sp004558535, 95.0, 77.56, 0.135; GCA_017478625.1, s__Alloprevotella sp017478625, 95.0, 77.55,…	96.29	11	N/A	N/A	13_4_bin.57	novel
13_4_bin.61.fa	d__Bacteria;p__Proteobacteria;c__Gammaproteobacteria;o__Burkholderiales;f__Burkholderiaceae;g__Comamonas;s__Comamonas kerstersii	GCF_008801935.1	95	d__Bacteria;p__Proteobacteria;c__Gammaproteobacteria;o__Burkholderiales;f__Burkholderiaceae;g__Comamonas;s__Comamonas kerstersii	98.85	0.873	GCF_008801935.1	95	d__Bacteria;p__Proteobacteria;c__Gammaproteobacteria;o__Burkholderiales;f__Burkholderiaceae;g__Comamonas;s__Comamonas kerstersii	98.85	0.873	d__Bacteria;p__Proteobacteria;c__Gammaproteobacteria;o__Burkholderiales;f__Burkholderiaceae;g__Comamonas;s__	taxonomic classification defined by topology and ANI	topological placement and ANI have congruent species assignments	GCF_000739875.1, s__Comamonas aquatica, 95.0, 82.85, 0.644; GCF_902829245.1, s__Comamonas jiangduensis, 95.0, 82.24, 0.668; GCA_015478895.1, s__Comamonas sp015478895, 95.0, 81.73, 0.583; GCF_014836675.1, s__Comamonas sp014836675, 95.0, 81.43, 0.602; GCF_900461435.1, s__Comamonas terrigena, 95.0, 81.39, 0.569; GCF_019186805.1, s__Comamonas sp019186805, 95.0, 80.81, 0.502; GCF_003569915.1, s__Comam…	98.19	11	N/A	N/A	13_4_bin.61	novel
13_4_bin.63.fa	d__Bacteria;p__Proteobacteria;c__Gammaproteobacteria;o__DSM-16500;f__DSM-16500;g__;s__	N/A	N/A	N/A	N/A	N/A	N/A	N/A	N/A	N/A	N/A	d__Bacteria;p__Proteobacteria;c__Gammaproteobacteria;o__DSM-16500;f__DSM-16500;g__;s__	taxonomic classification fully defined by topology	classification based on placement in class-level tree	N/A	91.6	11	0.87934999999999997	N/A	13_4_bin.63	novel
13_4_bin.65.fa	d__Bacteria;p__Actinobacteriota;c__Actinomycetia;o__Mycobacteriales;f__Mycobacteriaceae;g__Mycobacterium;s__	N/A	N/A	N/A	N/A	N/A	N/A	N/A	N/A	N/A	N/A	d__Bacteria;p__Actinobacteriota;c__Actinomycetia;o__Mycobacteriales;f__Mycobacteriaceae;g__Mycobacterium;s__	taxonomic classification defined by topology and ANI	classification based on placement in class-level tree	GCF_001021505.1, s__Mycobacterium heraklionense_B, 95.0, 84.26, 0.84; GCF_002102265.1, s__Mycobacterium longobardum, 95.0, 83.94, 0.797; GCF_000455125.1, s__Mycobacterium sp000455125, 95.0, 83.91, 0.78; GCF_001673105.1, s__Mycobacterium heraklionense_A, 95.0, 83.85, 0.833; GCF_900078685.2, s__Mycobacterium icosiumassiliensis, 95.0, 83.7, 0.76; GCF_002086515.1, s__Mycobacterium arupense, 95.0, 83.…	94.52	11	0.99328000000000005	Genome not assigned to closest species as it falls outside its pre-defined ANI radius	13_4_bin.65	novel
13_4_bin.69.fa	d__Bacteria;p__Bacteroidota;c__Bacteroidia;o__Bacteroidales;f__Coprobacteraceae;g__Coprobacter;s__Coprobacter fastidiosus	GCF_003634345.1	95	d__Bacteria;p__Bacteroidota;c__Bacteroidia;o__Bacteroidales;f__Coprobacteraceae;g__Coprobacter;s__Coprobacter fastidiosus	97.78	0.92400000000000004	GCF_003634345.1	95	d__Bacteria;p__Bacteroidota;c__Bacteroidia;o__Bacteroidales;f__Coprobacteraceae;g__Coprobacter;s__Coprobacter fastidiosus	97.78	0.92400000000000004	d__Bacteria;p__Bacteroidota;c__Bacteroidia;o__Bacteroidales;f__Coprobacteraceae;g__Coprobacter;s__	taxonomic classification defined by topology and ANI	topological placement and ANI have congruent species assignments	GCA_900545915.1, s__Coprobacter sp900545915, 95.0, 94.25, 0.836; GCA_000803105.1, s__Coprobacter secundus, 95.0, 77.06, 0.125	80	11	N/A	N/A	13_4_bin.69	novel
13_4_bin.70.fa	d__Bacteria;p__Actinobacteriota;c__Actinomycetia;o__Actinomycetales;f__Micrococcaceae;g__Glutamicibacter;s__Glutamicibacter arilaitensis	GCF_000197735.1	95	d__Bacteria;p__Actinobacteriota;c__Actinomycetia;o__Actinomycetales;f__Micrococcaceae;g__Glutamicibacter;s__Glutamicibacter arilaitensis	98.45	0.95199999999999996	GCF_000197735.1	95	d__Bacteria;p__Actinobacteriota;c__Actinomycetia;o__Actinomycetales;f__Micrococcaceae;g__Glutamicibacter;s__Glutamicibacter arilaitensis	98.45	0.95199999999999996	d__Bacteria;p__Actinobacteriota;c__Actinomycetia;o__Actinomycetales;f__Micrococcaceae;g__Glutamicibacter;s__	taxonomic classification defined by topology and ANI	topological placement and ANI have congruent species assignments	GCF_002979865.1, s__Glutamicibacter sp002979865, 95.0, 87.16, 0.881; GCF_006539525.1, s__Glutamicibacter nicotianae, 95.0, 85.91, 0.841; GCF_012221945.1, s__Glutamicibacter mishrai, 95.0, 83.24, 0.702; GCF_001302565.1, s__Glutamicibacter halophytocola, 95.0, 83.11, 0.674; GCF_014647495.1, s__Glutamicibacter protophormiae, 95.0, 82.06, 0.634; GCF_003309065.1, s__Glutamicibacter soli, 95.0, 81.92, …	87.23	11	N/A	N/A	13_4_bin.70	novel
13_4_bin.71.fa	d__Bacteria;p__Proteobacteria;c__Alphaproteobacteria;o__Rhodobacterales;f__Rhodobacteraceae;g__Paracoccus;s__Paracoccus alcaliphilus	GCF_900110285.1	95	d__Bacteria;p__Proteobacteria;c__Alphaproteobacteria;o__Rhodobacterales;f__Rhodobacteraceae;g__Paracoccus;s__Paracoccus alcaliphilus	99.32	0.94	GCF_900110285.1	95	d__Bacteria;p__Proteobacteria;c__Alphaproteobacteria;o__Rhodobacterales;f__Rhodobacteraceae;g__Paracoccus;s__Paracoccus alcaliphilus	99.32	0.94	d__Bacteria;p__Proteobacteria;c__Alphaproteobacteria;o__Rhodobacterales;f__Rhodobacteraceae;g__Paracoccus;s__	taxonomic classification defined by topology and ANI	topological placement and ANI have congruent species assignments	GCF_003709565.1, s__Paracoccus siganidrum, 95.0, 85.69, 0.759; GCF_018860165.1, s__Paracoccus sp018860165, 95.0, 82.62, 0.56; GCF_900631945.1, s__Paracoccus haematequi, 95.0, 82.35, 0.558; GCF_017315735.1, s__Paracoccus sp017315735, 95.0, 82.02, 0.568; GCF_009708075.1, s__Paracoccus lichenicola, 95.0, 81.9, 0.547; GCF_014642735.1, s__Paracoccus acridae, 95.0, 81.87, 0.567; GCF_017356265.1, s__Par…	83.46	11	N/A	N/A	13_4_bin.71	novel
13_4_bin.76.fa	d__Bacteria;p__Proteobacteria;c__Gammaproteobacteria;o__Enterobacterales;f__Pasteurellaceae;g__Gallibacterium;s__Gallibacterium anatis	GCF_000379785.1	95	d__Bacteria;p__Proteobacteria;c__Gammaproteobacteria;o__Enterobacterales;f__Pasteurellaceae;g__Gallibacterium;s__Gallibacterium anatis	97.61	0.83099999999999996	GCF_000379785.1	95	d__Bacteria;p__Proteobacteria;c__Gammaproteobacteria;o__Enterobacterales;f__Pasteurellaceae;g__Gallibacterium;s__Gallibacterium anatis	97.61	0.83099999999999996	d__Bacteria;p__Proteobacteria;c__Gammaproteobacteria;o__Enterobacterales;f__Pasteurellaceae;g__Gallibacterium;s__	taxonomic classification defined by topology and ANI	topological placement and ANI have congruent species assignments	GCF_000771875.1, s__Gallibacterium sp000771875, 95.0, 92.49, 0.835; GCF_001678495.1, s__Gallibacterium salpingitidis, 95.0, 79.74, 0.513; GCF_001678475.1, s__Gallibacterium sp001678475, 95.0, 79.62, 0.508	95.15	11	N/A	N/A	13_4_bin.76	novel
13_4_bin.85.fa	d__Bacteria;p__Firmicutes_A;c__Clostridia;o__Oscillospirales;f__Ruminococcaceae;g__Gemmiger;s__	N/A	N/A	N/A	N/A	N/A	GCA_019116445.1	95	d__Bacteria;p__Firmicutes_A;c__Clostridia;o__Oscillospirales;f__Ruminococcaceae;g__Gemmiger;s__Gemmiger excrementigallinarum	86.79	0.73599999999999999	d__Bacteria;p__Firmicutes_A;c__Clostridia;o__Oscillospirales;f__Ruminococcaceae;g__Gemmiger;s__	taxonomic classification defined by topology and ANI	classification based on placement in class-level tree	GCA_900545545.1, s__Gemmiger sp900545545, 95.0, 86.52, 0.695; GCF_000157955.1, s__Gemmiger variabilis, 95.0, 85.51, 0.688; GCA_019116485.1, s__Gemmiger excrementavium, 95.0, 85.42, 0.707; GCA_904374465.1, s__Gemmiger sp904374465, 95.0, 84.85, 0.693; GCA_019116705.1, s__Gemmiger avistercoris, 95.0, 83.71, 0.665; GCA_003343905.1, s__Gemmiger variabilis_C, 95.0, 83.35, 0.555; GCA_019115045.1, s__Gem…	95.49	11	0.99658999999999998	Genome not assigned to closest species as it falls outside its pre-defined ANI radius	13_4_bin.85	novel
13_50_bin.13.fa	d__Bacteria;p__Firmicutes_A;c__Clostridia;o__Oscillospirales;f__Oscillospiraceae;g__Onthomonas;s__Onthomonas sp900545815	GCA_900545815.1	95	d__Bacteria;p__Firmicutes_A;c__Clostridia;o__Oscillospirales;f__Oscillospiraceae;g__Onthomonas;s__Onthomonas sp900545815	98.44	0.878	GCA_900545815.1	95	d__Bacteria;p__Firmicutes_A;c__Clostridia;o__Oscillospirales;f__Oscillospiraceae;g__Onthomonas;s__Onthomonas sp900545815	98.44	0.878	d__Bacteria;p__Firmicutes_A;c__Clostridia;o__Oscillospirales;f__Oscillospiraceae;g__Onthomonas;s__	taxonomic classification defined by topology and ANI	topological placement and ANI have congruent species assignments	GCA_900752305.1, s__Onthomonas sp900752305, 95.0, 91.69, 0.768; GCA_900758315.1, s__Onthomonas sp900758315, 95.0, 80.17, 0.432; GCA_003150485.1, s__Onthomonas sp003150485, 95.0, 80.05, 0.43; GCA_001941075.1, s__Onthomonas sp001941075, 95.0, 78.09, 0.176; GCA_902784305.1, s__Onthomonas sp902784305, 95.0, 77.62, 0.203; GCA_018710845.1, s__Onthomonas avicola, 95.0, 77.57, 0.14; GCA_900314485.1, s__O…	90.45	11	N/A	N/A	13_50_bin.13	novel
13_50_bin.58.fa	d__Bacteria;p__Actinobacteriota;c__Coriobacteriia;o__Coriobacteriales;f__Atopobiaceae;g__Olegusella;s__Olegusella sp900315165	GCA_900315165.1	95	d__Bacteria;p__Actinobacteriota;c__Coriobacteriia;o__Coriobacteriales;f__Atopobiaceae;g__Olegusella;s__Olegusella sp900315165	95.04	0.85199999999999998	GCA_900315165.1	95	d__Bacteria;p__Actinobacteriota;c__Coriobacteriia;o__Coriobacteriales;f__Atopobiaceae;g__Olegusella;s__Olegusella sp900315165	95.04	0.85199999999999998	d__Bacteria;p__Actinobacteriota;c__Coriobacteriia;o__Coriobacteriales;f__Atopobiaceae;g__Olegusella;s__	taxonomic classification defined by topology and ANI	topological placement and ANI have congruent species assignments	GCA_900314685.1, s__Olegusella sp900314685, 95.0, 86.45, 0.702; GCF_000466405.1, s__Olegusella sp000466405, 95.0, 77.78, 0.092; GCF_900078545.1, s__Olegusella massiliensis, 95.0, 77.24, 0.103; GCA_002407925.1, s__Olegusella sp002407925, 95.0, 76.77, 0.144	95.35	11	N/A	N/A	13_50_bin.58	novel
13_666_bin.3.fa	d__Bacteria;p__Firmicutes_A;c__Clostridia;o__Oscillospirales;f__Acutalibacteraceae;g__Ruminococcus_E;s__	N/A	N/A	N/A	N/A	N/A	GCA_902798605.1	95	d__Bacteria;p__Firmicutes_A;c__Clostridia;o__Oscillospirales;f__Acutalibacteraceae;g__Ruminococcus_E;s__Ruminococcus_E sp902798605	89.93	0.70399999999999996	d__Bacteria;p__Firmicutes_A;c__Clostridia;o__Oscillospirales;f__Acutalibacteraceae;g__Ruminococcus_E;s__	taxonomic classification defined by topology and ANI	classification based on placement in class-level tree	GCA_902767845.1, s__Ruminococcus_E sp902767845, 95.0, 82.05, 0.692; GCA_900319655.1, s__Ruminococcus_E sp900319655, 95.0, 81.53, 0.678; GCF_005601135.1, s__Ruminococcus_E sp900314705, 95.0, 80.41, 0.038; GCA_905235295.1, s__Ruminococcus_E sp905235295, 95.0, 80.2, 0.583; GCA_902776375.1, s__Ruminococcus_E sp902776375, 95.0, 79.38, 0.381; GCA_900318905.1, s__Ruminococcus_E sp900318905, 95.0, 79.11,…	83.14	11	0.99614000000000003	Genome not assigned to closest species as it falls outside its pre-defined ANI radius	13_666_bin.3	novel
13_666_bin.4.fa	d__Bacteria;p__Firmicutes_A;c__Clostridia;o__Christensenellales;f__CAG-74;g__GCA-900199385;s__	N/A	N/A	N/A	N/A	N/A	N/A	N/A	N/A	N/A	N/A	d__Bacteria;p__Firmicutes_A;c__Clostridia;o__Christensenellales;f__CAG-74;g__GCA-900199385;s__	ANI	classification based on placement in class-level tree	GCA_902793605.1, s__GCA-900199385 sp900320755, 95.0, 80.13, 0.441; GCA_017447185.1, s__GCA-900199385 sp017447185, 95.0, 79.84, 0.362; GCA_017512985.1, s__GCA-900199385 sp017512985, 95.0, 79.61, 0.416; GCA_900315315.1, s__GCA-900199385 sp900315315, 95.0, 79.41, 0.38; GCA_017427165.1, s__GCA-900199385 sp017427165, 95.0, 79.34, 0.28; GCA_900315675.1, s__GCA-900199385 sp900315675, 95.0, 79.23, 0.373;…	71.64	11	0.95230999999999999	N/A	13_666_bin.4	novel
13_666_bin.5.fa	d__Bacteria;p__Actinobacteriota;c__Coriobacteriia;o__Coriobacteriales;f__Atopobiaceae;g__UBA1367;s__UBA1367 sp017510875	GCA_017510875.1	95	d__Bacteria;p__Actinobacteriota;c__Coriobacteriia;o__Coriobacteriales;f__Atopobiaceae;g__UBA1367;s__UBA1367 sp017510875	97.85	0.69399999999999995	GCA_017510875.1	95	d__Bacteria;p__Actinobacteriota;c__Coriobacteriia;o__Coriobacteriales;f__Atopobiaceae;g__UBA1367;s__UBA1367 sp017510875	97.85	0.69399999999999995	d__Bacteria;p__Actinobacteriota;c__Coriobacteriia;o__Coriobacteriales;f__Atopobiaceae;g__UBA1367;s__	taxonomic classification defined by topology and ANI	topological placement and ANI have congruent species assignments	GCA_902777325.1, s__UBA1367 sp902777325, 95.0, 80.17, 0.422; GCA_902779675.1, s__UBA1367 sp902779675, 95.0, 80.16, 0.445; GCA_017941705.1, s__UBA1367 sp017941705, 95.0, 79.85, 0.384; GCA_902801175.1, s__UBA1367 sp902801175, 95.0, 79.82, 0.421; GCA_902790135.1, s__UBA1367 sp902790135, 95.0, 79.61, 0.413; GCA_902778135.1, s__UBA1367 sp902778135, 95.0, 79.39, 0.416; GCA_902766835.1, s__UBA1367 sp902…	78.3	11	N/A	N/A	13_666_bin.5	novel
13_67_bin.29.fa	d__Bacteria;p__Actinobacteriota;c__Coriobacteriia;o__Coriobacteriales;f__Eggerthellaceae;g__UBA9715;s__	N/A	N/A	N/A	N/A	N/A	N/A	N/A	N/A	N/A	N/A	d__Bacteria;p__Actinobacteriota;c__Coriobacteriia;o__Coriobacteriales;f__Eggerthellaceae;g__UBA9715;s__	ANI	classification based on placement in class-level tree	GCA_902764575.1, s__UBA9715 sp902764575, 95.0, 80.54, 0.407; GCA_902788545.1, s__UBA9715 sp902788545, 95.0, 79.98, 0.427; GCA_905234785.1, s__UBA9715 sp905234785, 95.0, 79.81, 0.368; GCA_017459925.1, s__UBA9715 sp017459925, 95.0, 79.74, 0.364; GCA_015062685.1, s__UBA9715 sp015062685, 95.0, 79.38, 0.317; GCA_902779135.1, s__UBA9715 sp902779135, 95.0, 79.28, 0.329; GCA_002371495.1, s__UBA9715 sp002…	84	11	0.95008999999999999	N/A	13_67_bin.29	novel
13_67_bin.3.fa	d__Bacteria;p__Firmicutes_A;c__Clostridia;o__Lachnospirales;f__Lachnospiraceae;g__Stomatobaculum;s__	N/A	N/A	N/A	N/A	N/A	GCA_902793685.1	95	d__Bacteria;p__Firmicutes_A;c__Clostridia;o__Lachnospirales;f__Lachnospiraceae;g__Stomatobaculum;s__Stomatobaculum sp902793685	87.75	0.75600000000000001	d__Bacteria;p__Firmicutes_A;c__Clostridia;o__Lachnospirales;f__Lachnospiraceae;g__Stomatobaculum;s__	taxonomic classification defined by topology and ANI	classification based on placement in class-level tree	GCA_902780465.1, s__Stomatobaculum sp902780465, 95.0, 80.31, 0.339; GCA_902766415.1, s__Stomatobaculum sp902766415, 95.0, 79.04, 0.433; GCA_017449925.1, s__Stomatobaculum sp017449925, 95.0, 78.94, 0.296; GCA_905370385.1, s__Stomatobaculum longum_A, 95.0, 77.71, 0.148; GCF_003014445.1, s__Stomatobaculum naviforme, 95.0, 77.69, 0.162; GCF_000242235.1, s__Stomatobaculum longum, 95.0, 77.41, 0.14; GC…	77.18	11	0.98404999999999998	Genome not assigned to closest species as it falls outside its pre-defined ANI radius	13_67_bin.3	novel
13_67_bin.42.fa	d__Bacteria;p__Firmicutes_A;c__Clostridia;o__Peptostreptococcales;f__Anaerovoracaceae;g__RUG099;s__	N/A	N/A	N/A	N/A	N/A	GCA_902788245.1	95	d__Bacteria;p__Firmicutes_A;c__Clostridia;o__Peptostreptococcales;f__Anaerovoracaceae;g__RUG099;s__RUG099 sp902788245	94.34	0.81200000000000006	d__Bacteria;p__Firmicutes_A;c__Clostridia;o__Peptostreptococcales;f__Anaerovoracaceae;g__RUG099;s__	taxonomic classification defined by topology and ANI	classification based on placement in class-level tree	GCA_017434685.1, s__RUG099 sp017434685, 95.0, 88.02, 0.744; GCA_900318105.1, s__RUG099 sp900318105, 95.0, 81.24, 0.664; GCA_902773835.1, s__RUG099 sp902773835, 95.0, 80.42, 0.39; GCA_902760855.1, s__RUG099 sp902760855, 95.0, 80.33, 0.435; GCA_902774265.1, s__RUG099 sp902774265, 95.0, 79.83, 0.153; GCA_017505405.1, s__RUG099 sp017505405, 95.0, 79.64, 0.19; GCA_015058275.1, s__RUG099 sp015058275, 9…	95.47	11	0.99856999999999996	Genome not assigned to closest species as it falls outside its pre-defined ANI radius	13_67_bin.42	novel
13_67_bin.51.fa	d__Bacteria;p__Firmicutes;c__Bacilli;o__RF39;f__UBA660;g__RUG12438;s__	N/A	N/A	N/A	N/A	N/A	GCA_902779035.1	95	d__Bacteria;p__Firmicutes;c__Bacilli;o__RF39;f__UBA660;g__RUG12438;s__RUG12438 sp902779035	89.26	0.69699999999999995	d__Bacteria;p__Firmicutes;c__Bacilli;o__RF39;f__UBA660;g__RUG12438;s__	taxonomic classification defined by topology and ANI	classification based on placement in class-level tree	GCA_902801685.1, s__RUG12438 sp902801685, 95.0, 83.9, 0.646; GCA_902795725.1, s__RUG12438 sp902795725, 95.0, 76.86, 0.233; GCA_902783215.1, s__RUG12438 sp902783215, 95.0, 76.52, 0.241	80.14	11	0.99336999999999998	Genome not assigned to closest species as it falls outside its pre-defined ANI radius	13_67_bin.51	novel
13_67_bin.53.fa	d__Bacteria;p__Firmicutes_A;c__Clostridia;o__Lachnospirales;f__Lachnospiraceae;g__NK4A144;s__	N/A	N/A	N/A	N/A	N/A	GCA_902779445.1	95	d__Bacteria;p__Firmicutes_A;c__Clostridia;o__Lachnospirales;f__Lachnospiraceae;g__NK4A144;s__NK4A144 sp902779445	87.82	0.78400000000000003	d__Bacteria;p__Firmicutes_A;c__Clostridia;o__Lachnospirales;f__Lachnospiraceae;g__NK4A144;s__	taxonomic classification defined by topology and ANI	classification based on placement in class-level tree	GCA_000622025.1, s__NK4A144 sp000622025, 95.0, 80.01, 0.317; GCA_902797705.1, s__NK4A144 sp902797705, 95.0, 78.98, 0.317; GCA_900114405.1, s__NK4A144 sp900114405, 95.0, 78.66, 0.065; GCA_902803625.1, s__NK4A144 sp902803625, 95.0, 78.65, 0.266; GCA_000621405.1, s__NK4A144 sp000621405, 95.0, 78.56, 0.071; GCA_017453865.1, s__NK4A144 sp017453865, 95.0, 78.53, 0.315; GCA_017448845.1, s__NK4A144 sp017…	91.26	11	0.98890999999999996	Genome not assigned to closest species as it falls outside its pre-defined ANI radius	13_67_bin.53	novel
13_757_bin.14.fa	d__Bacteria;p__Firmicutes;c__Bacilli;o__RF39;f__UBA660;g__UBA3789;s__	N/A	N/A	N/A	N/A	N/A	N/A	N/A	N/A	N/A	N/A	d__Bacteria;p__Firmicutes;c__Bacilli;o__RF39;f__UBA660;g__UBA3789;s__	ANI	classification based on placement in class-level tree	GCA_017541885.1, s__UBA3789 sp017541885, 95.0, 80.34, 0.481; GCA_002369415.1, s__UBA3789 sp002369415, 95.0, 79.92, 0.443; GCA_017405445.1, s__UBA3789 sp017405445, 95.0, 79.79, 0.432; GCA_902798815.1, s__UBA3789 sp902798815, 95.0, 79.67, 0.422; GCA_017460175.1, s__UBA3789 sp017460175, 95.0, 79.65, 0.485; GCA_902788735.1, s__UBA3789 sp902788735, 95.0, 79.52, 0.471; GCA_017512495.1, s__UBA3789 sp017…	84.95	11	0.96896000000000004	N/A	13_757_bin.14	novel
13_757_bin.16.fa	d__Bacteria;p__Firmicutes_A;c__Clostridia;o__Christensenellales;f__CAG-74;g__Ventricola;s__Ventricola sp002395225	GCA_002395225.1	95	d__Bacteria;p__Firmicutes_A;c__Clostridia;o__Christensenellales;f__CAG-74;g__Ventricola;s__Ventricola sp002395225	95.5	0.86299999999999999	GCA_002395225.1	95	d__Bacteria;p__Firmicutes_A;c__Clostridia;o__Christensenellales;f__CAG-74;g__Ventricola;s__Ventricola sp002395225	95.5	0.86299999999999999	d__Bacteria;p__Firmicutes_A;c__Clostridia;o__Christensenellales;f__CAG-74;g__Ventricola;s__	taxonomic classification defined by topology and ANI	topological placement and ANI have congruent species assignments	GCA_017460325.1, s__Ventricola sp017460325, 95.0, 81.92, 0.428; GCA_902767305.1, s__Ventricola sp902767305, 95.0, 80.58, 0.477; GCA_017458865.1, s__Ventricola sp017458865, 95.0, 79.29, 0.252; GCA_017469025.1, s__Ventricola sp017469025, 95.0, 78.29, 0.204; GCA_017476605.1, s__Ventricola sp017476605, 95.0, 77.64, 0.184; GCA_900542445.1, s__Ventricola sp900542445, 95.0, 77.59, 0.09; GCA_902781095.1,…	76.17	11	N/A	N/A	13_757_bin.16	novel
13_757_bin.18.fa	d__Bacteria;p__Firmicutes_A;c__Clostridia;o__Lachnospirales;f__Lachnospiraceae;g__Lachnospira;s__	N/A	N/A	N/A	N/A	N/A	GCA_900547255.1	95	d__Bacteria;p__Firmicutes_A;c__Clostridia;o__Lachnospirales;f__Lachnospiraceae;g__Lachnospira;s__Lachnospira sp900547255	77.88	0.14399999999999999	d__Bacteria;p__Firmicutes_A;c__Clostridia;o__Lachnospirales;f__Lachnospiraceae;g__Lachnospira;s__	taxonomic classification defined by topology and ANI	classification based on placement in class-level tree	GCF_014287955.1, s__Lachnospira sp900316325, 95.0, 77.69, 0.14; GCF_900103815.1, s__Lachnospira pectinoschiza_B, 95.5522, 77.57, 0.147; GCF_000146185.1, s__Lachnospira eligens, 95.6336, 77.56, 0.13; GCA_900112995.1, s__Lachnospira rogosae_A, 95.0, 77.49, 0.144; GCF_003458705.1, s__Lachnospira sp003537285, 95.4867, 77.47, 0.137; GCF_000702205.1, s__Lachnospira multipara_A, 95.0, 77.43, 0.121; GCA_…	79.05	11	0.95809999999999995	N/A	13_757_bin.18	novel
13_757_bin.45.fa	d__Bacteria;p__Firmicutes;c__Bacilli;o__Erysipelotrichales;f__Erysipelotrichaceae;g__Bulleidia;s__	N/A	N/A	N/A	N/A	N/A	GCA_900314345.1	95	d__Bacteria;p__Firmicutes;c__Bacilli;o__Erysipelotrichales;f__Erysipelotrichaceae;g__Bulleidia;s__Bulleidia sp900314345	81.650000000000006	0.55400000000000005	d__Bacteria;p__Firmicutes;c__Bacilli;o__Erysipelotrichales;f__Erysipelotrichaceae;g__Bulleidia;s__	taxonomic classification defined by topology and ANI	classification based on placement in class-level tree	GCF_900240265.1, s__Bulleidia timonensis, 95.0, 79.37, 0.136; GCA_017469885.1, s__Bulleidia sp017469885, 95.0, 77.94, 0.116; GCA_017536885.1, s__Bulleidia sp017536885, 95.0, 77.76, 0.096; GCA_902793635.1, s__Bulleidia sp902793635, 95.0, 77.7, 0.101; GCF_900343155.1, s__Bulleidia massiliensis, 95.0, 77.6, 0.14; GCA_017543005.1, s__Bulleidia sp017543005, 95.0, 77.6, 0.128; GCA_900314905.1, s__Bulle…	93.78	11	0.98107999999999995	Genome not assigned to closest species as it falls outside its pre-defined ANI radius	13_757_bin.45	novel
13_757_bin.51.fa	d__Bacteria;p__Firmicutes_A;c__Clostridia;o__Lachnospirales;f__Lachnospiraceae;g__CAG-791;s__CAG-791 sp002362155	GCA_002362155.1	95	d__Bacteria;p__Firmicutes_A;c__Clostridia;o__Lachnospirales;f__Lachnospiraceae;g__CAG-791;s__CAG-791 sp002362155	98.38	0.753	GCA_002362155.1	95	d__Bacteria;p__Firmicutes_A;c__Clostridia;o__Lachnospirales;f__Lachnospiraceae;g__CAG-791;s__CAG-791 sp002362155	98.38	0.753	d__Bacteria;p__Firmicutes_A;c__Clostridia;o__Lachnospirales;f__Lachnospiraceae;g__CAG-791;s__	taxonomic classification defined by topology and ANI	topological placement and ANI have congruent species assignments	GCA_900320325.1, s__CAG-791 sp900320325, 95.0, 79.01, 0.29; GCA_902789735.1, s__CAG-791 sp902789735, 95.0, 78.58, 0.282; GCA_902780385.1, s__CAG-791 sp902780385, 95.0, 78.18, 0.132; GCA_017469935.1, s__CAG-791 sp017469935, 95.0, 78.16, 0.17; GCA_002395235.1, s__CAG-791 sp002395235, 95.0, 78.11, 0.157; GCA_900318375.1, s__CAG-791 sp900318375, 95.0, 78.0, 0.108; GCA_902801415.1, s__CAG-791 sp902801…	71.15	11	N/A	N/A	13_757_bin.51	novel
15_126_bin.31.fa	d__Bacteria;p__Firmicutes_A;c__Clostridia;o__Peptostreptococcales;f__Anaerovoracaceae;g__Copromorpha;s__Copromorpha sp017431395	GCA_017431395.1	95	d__Bacteria;p__Firmicutes_A;c__Clostridia;o__Peptostreptococcales;f__Anaerovoracaceae;g__Copromorpha;s__Copromorpha sp017431395	98.27	0.89900000000000002	GCA_017431395.1	95	d__Bacteria;p__Firmicutes_A;c__Clostridia;o__Peptostreptococcales;f__Anaerovoracaceae;g__Copromorpha;s__Copromorpha sp017431395	98.27	0.89900000000000002	d__Bacteria;p__Firmicutes_A;c__Clostridia;o__Peptostreptococcales;f__Anaerovoracaceae;g__Copromorpha;s__	taxonomic classification defined by topology and ANI	topological placement and ANI have congruent species assignments	GCA_017459895.1, s__Copromorpha sp017459895, 95.0, 81.23, 0.466; GCA_902766185.1, s__Copromorpha sp902766185, 95.0, 79.38, 0.484; GCA_017433375.1, s__Copromorpha sp017433375, 95.0, 78.96, 0.351; GCA_902786815.1, s__Copromorpha sp902786815, 95.0, 78.63, 0.233; GCA_902797095.1, s__Copromorpha sp902797095, 95.0, 78.59, 0.336; GCA_017432345.1, s__Copromorpha sp017432345, 95.0, 78.24, 0.266; GCA_90276…	91	11	N/A	N/A	15_126_bin.31	novel
15_126_bin.61.fa	d__Bacteria;p__Firmicutes_A;c__Clostridia;o__Lachnospirales;f__Lachnospiraceae;g__Porcincola;s__	N/A	N/A	N/A	N/A	N/A	GCA_902767065.1	95	d__Bacteria;p__Firmicutes_A;c__Clostridia;o__Lachnospirales;f__Lachnospiraceae;g__Porcincola;s__Porcincola sp902767065	79.16	0.35	d__Bacteria;p__Firmicutes_A;c__Clostridia;o__Lachnospirales;f__Lachnospiraceae;g__Porcincola;s__	taxonomic classification defined by topology and ANI	classification based on placement in class-level tree	GCA_902781455.1, s__Porcincola sp902781455, 95.0, 79.13, 0.299; GCA_905236545.1, s__Porcincola sp905236545, 95.0, 78.98, 0.314; GCA_902799015.1, s__Porcincola sp902799015, 95.0, 78.75, 0.271; GCA_900321365.1, s__Porcincola sp900321365, 95.0, 78.64, 0.347; GCA_902765725.1, s__Porcincola sp002350685, 95.0, 78.61, 0.231; GCA_002371345.1, s__Porcincola sp002371345, 95.0, 78.53, 0.294; GCA_902801515.1…	79.53	11	0.97855999999999999	N/A	15_126_bin.61	novel
15_146_bin.25.fa	d__Bacteria;p__Bacteroidota;c__Bacteroidia;o__Bacteroidales;f__UBA932;g__Cryptobacteroides;s__	N/A	N/A	N/A	N/A	N/A	N/A	N/A	N/A	N/A	N/A	d__Bacteria;p__Bacteroidota;c__Bacteroidia;o__Bacteroidales;f__UBA932;g__Cryptobacteroides;s__	taxonomic classification defined by topology and ANI	classification based on placement in class-level tree	GCA_902785785.1, s__Cryptobacteroides sp900321245, 95.0, 83.32, 0.664; GCA_900319185.1, s__Cryptobacteroides sp900319185, 95.0, 83.02, 0.67; GCA_017548805.1, s__Cryptobacteroides sp017548805, 95.0, 82.49, 0.701; GCA_017620335.1, s__Cryptobacteroides sp017620335, 95.0, 82.28, 0.625; GCA_017519865.1, s__Cryptobacteroides sp017519865, 95.0, 82.08, 0.622; GCA_017477245.1, s__Cryptobacteroides sp01747…	87.27	11	0.98497999999999997	Genome not assigned to closest species as it falls outside its pre-defined ANI radius	15_146_bin.25	novel
15_146_bin.63.fa	d__Bacteria;p__Firmicutes_A;c__Clostridia;o__Oscillospirales;f__Oscillospiraceae;g__Limivicinus;s__	N/A	N/A	N/A	N/A	N/A	N/A	N/A	N/A	N/A	N/A	d__Bacteria;p__Firmicutes_A;c__Clostridia;o__Oscillospirales;f__Oscillospiraceae;g__Limivicinus;s__	taxonomic classification defined by topology and ANI	classification based on placement in class-level tree	GCA_900316205.1, s__Limivicinus sp900316205, 95.0, 84.86, 0.587; GCA_900316255.1, s__Limivicinus sp900316255, 95.0, 84.77, 0.605; GCA_900319635.1, s__Limivicinus sp900319635, 95.0, 84.06, 0.599; GCA_902775355.1, s__Limivicinus sp902775355, 95.0, 83.58, 0.571; GCA_017545165.1, s__Limivicinus sp017545165, 95.0, 83.15, 0.526; GCA_017428565.1, s__Limivicinus sp017428565, 95.0, 83.08, 0.525; GCA_90276…	81.75	11	0.98819999999999997	Genome not assigned to closest species as it falls outside its pre-defined ANI radius	15_146_bin.63	novel
15_15_bin.6.fa	d__Bacteria;p__Bacteroidota;c__Bacteroidia;o__Bacteroidales;f__Bacteroidaceae;g__Prevotella;s__	N/A	N/A	N/A	N/A	N/A	GCA_900315955.1	95	d__Bacteria;p__Bacteroidota;c__Bacteroidia;o__Bacteroidales;f__Bacteroidaceae;g__Prevotella;s__Prevotella sp900315955	86.08	0.66100000000000003	d__Bacteria;p__Bacteroidota;c__Bacteroidia;o__Bacteroidales;f__Bacteroidaceae;g__Prevotella;s__	taxonomic classification defined by topology and ANI	classification based on placement in class-level tree	GCA_902792635.1, s__Prevotella sp902792635, 95.0, 83.95, 0.545; GCA_002353825.1, s__Prevotella sp002353825, 95.0, 83.62, 0.561; GCA_900543585.1, s__Prevotella sp900543585, 95.0, 80.15, 0.44; GCF_000218235.1, s__Prevotella multisaccharivorax, 95.0, 79.39, 0.319; GCA_900317685.1, s__Prevotella sp900317685, 95.0, 79.36, 0.284; GCA_900315835.1, s__Prevotella sp900315835, 95.0, 79.25, 0.374; GCA_00229…	84.49	11	0.99721000000000004	Genome not assigned to closest species as it falls outside its pre-defined ANI radius	15_15_bin.6	novel
15_203_bin.11.fa	d__Bacteria;p__Firmicutes_A;c__Clostridia;o__UBA1381;f__UBA1381;g__Ornithomonoglobus;s__	N/A	N/A	N/A	N/A	N/A	GCA_017404065.1	95	d__Bacteria;p__Firmicutes_A;c__Clostridia;o__UBA1381;f__UBA1381;g__Ornithomonoglobus;s__Ornithomonoglobus sp017404065	78.72	0.248	d__Bacteria;p__Firmicutes_A;c__Clostridia;o__UBA1381;f__UBA1381;g__Ornithomonoglobus;s__	taxonomic classification defined by topology and ANI	classification based on placement in class-level tree	GCA_017415105.1, s__Ornithomonoglobus sp017415105, 95.0, 78.13, 0.149; GCA_017380475.1, s__Ornithomonoglobus sp017380475, 95.0, 78.06, 0.162; GCA_902796445.1, s__Ornithomonoglobus sp902796445, 95.0, 77.68, 0.12; GCA_018714695.1, s__Ornithomonoglobus merdipullorum, 95.0, 77.56, 0.13; GCA_904395315.1, s__Ornithomonoglobus sp904395315, 95.0, 77.18, 0.086; GCA_904420525.1, s__Ornithomonoglobus sp9044…	95.51	11	0.97501000000000004	N/A	15_203_bin.11	novel
15_2_bin.10.fa	d__Bacteria;p__Firmicutes;c__Bacilli;o__Lactobacillales;f__Lactobacillaceae;g__Lactobacillus;s__Lactobacillus gasseri	GCF_000014425.1	95	d__Bacteria;p__Firmicutes;c__Bacilli;o__Lactobacillales;f__Lactobacillaceae;g__Lactobacillus;s__Lactobacillus gasseri	99.76	0.92400000000000004	GCF_000014425.1	95	d__Bacteria;p__Firmicutes;c__Bacilli;o__Lactobacillales;f__Lactobacillaceae;g__Lactobacillus;s__Lactobacillus gasseri	99.76	0.92400000000000004	d__Bacteria;p__Firmicutes;c__Bacilli;o__Lactobacillales;f__Lactobacillaceae;g__Lactobacillus;s__	taxonomic classification defined by topology and ANI	topological placement and ANI have congruent species assignments	GCF_003584685.1, s__Lactobacillus paragasseri, 95.0, 93.79, 0.868; GCF_001436695.1, s__Lactobacillus taiwanensis, 95.0, 86.29, 0.736; GCF_000159355.1, s__Lactobacillus johnsonii, 95.0, 85.55, 0.739; GCA_910589175.1, s__Lactobacillus sp910589175, 95.0, 85.37, 0.713; GCA_910589675.1, s__Lactobacillus sp910589675, 95.0, 84.51, 0.577; GCA_905214545.1, s__Lactobacillus sp905214545, 95.0, 81.65, 0.088;…	94.5	11	N/A	N/A	15_2_bin.10	novel
15_2_bin.15.fa	d__Bacteria;p__Firmicutes;c__Bacilli;o__Lactobacillales;f__Lactobacillaceae;g__Lacticaseibacillus;s__Lacticaseibacillus rhamnosus	GCF_900636965.1	95	d__Bacteria;p__Firmicutes;c__Bacilli;o__Lactobacillales;f__Lactobacillaceae;g__Lacticaseibacillus;s__Lacticaseibacillus rhamnosus	97.66	0.91400000000000003	GCF_900636965.1	95	d__Bacteria;p__Firmicutes;c__Bacilli;o__Lactobacillales;f__Lactobacillaceae;g__Lacticaseibacillus;s__Lacticaseibacillus rhamnosus	97.66	0.91400000000000003	d__Bacteria;p__Firmicutes;c__Bacilli;o__Lactobacillales;f__Lactobacillaceae;g__Lacticaseibacillus;s__	taxonomic classification defined by topology and ANI	topological placement and ANI have congruent species assignments	GCF_000260435.1, s__Lacticaseibacillus zeae, 95.0, 81.21, 0.548; GCF_000829055.1, s__Lacticaseibacillus casei, 95.0, 80.97, 0.539; GCF_004123795.1, s__Lacticaseibacillus chiayiensis, 95.0, 80.79, 0.558; GCF_000829035.1, s__Lacticaseibacillus paracasei, 95.0, 79.8, 0.436; GCF_003946465.1, s__Lacticaseibacillus hegangensis, 95.0, 78.34, 0.062; GCF_003946175.1, s__Lacticaseibacillus suibinensis, 95.…	92.75	11	N/A	N/A	15_2_bin.15	novel
15_2_bin.28.fa	d__Bacteria;p__Firmicutes;c__Bacilli;o__Lactobacillales;f__Lactobacillaceae;g__Limosilactobacillus;s__Limosilactobacillus fermentum	GCF_013394085.1	95	d__Bacteria;p__Firmicutes;c__Bacilli;o__Lactobacillales;f__Lactobacillaceae;g__Limosilactobacillus;s__Limosilactobacillus fermentum	99.21	0.94099999999999995	GCF_013394085.1	95	d__Bacteria;p__Firmicutes;c__Bacilli;o__Lactobacillales;f__Lactobacillaceae;g__Limosilactobacillus;s__Limosilactobacillus fermentum	99.21	0.94099999999999995	d__Bacteria;p__Firmicutes;c__Bacilli;o__Lactobacillales;f__Lactobacillaceae;g__Limosilactobacillus;s__	taxonomic classification defined by topology and ANI	topological placement and ANI have congruent species assignments	GCF_001293735.1, s__Limosilactobacillus gorillae, 95.0, 81.77, 0.599; GCF_001436045.1, s__Limosilactobacillus frumenti, 95.0, 79.18, 0.079; GCF_014836425.1, s__Limosilactobacillus sp014836425, 95.0, 78.86, 0.079; GCF_014145455.1, s__Limosilactobacillus rudii, 95.0, 78.74, 0.057; GCF_014838735.1, s__Limosilactobacillus portuensis, 95.0, 78.55, 0.073; GCF_014838745.1, s__Limosilactobacillus urinaem…	95.39	11	N/A	N/A	15_2_bin.28	novel
15_2_bin.32.fa	d__Bacteria;p__Firmicutes_A;c__Clostridia;o__Clostridiales;f__Clostridiaceae;g__Clostridium_P;s__Clostridium_P perfringens	GCF_000013285.1	95	d__Bacteria;p__Firmicutes_A;c__Clostridia;o__Clostridiales;f__Clostridiaceae;g__Clostridium_P;s__Clostridium_P perfringens	98.18	0.92700000000000005	GCF_000013285.1	95	d__Bacteria;p__Firmicutes_A;c__Clostridia;o__Clostridiales;f__Clostridiaceae;g__Clostridium_P;s__Clostridium_P perfringens	98.18	0.92700000000000005	d__Bacteria;p__Firmicutes_A;c__Clostridia;o__Clostridiales;f__Clostridiaceae;g__Clostridium_P;s__	taxonomic classification defined by topology and ANI	topological placement and ANI have congruent species assignments	GCF_009295725.1, s__Clostridium_P tarantellae, 95.0, 78.5, 0.35; GCF_900456775.1, s__Clostridium_P ventriculi, 95.0, 78.0, 0.275; GCF_001403635.1, s__Clostridium_P massiliamazoniense, 95.0, 77.9, 0.288; GCF_900091705.1, s__Clostridium_P mediterraneense, 95.0, 77.85, 0.274	95	11	N/A	N/A	15_2_bin.32	novel
15_2_bin.37.fa	d__Bacteria;p__Firmicutes;c__Bacilli;o__Lactobacillales;f__Lactobacillaceae;g__Lactobacillus;s__Lactobacillus delbrueckii	GCF_001433875.1	95	d__Bacteria;p__Firmicutes;c__Bacilli;o__Lactobacillales;f__Lactobacillaceae;g__Lactobacillus;s__Lactobacillus delbrueckii	98	0.85799999999999998	GCF_001433875.1	95	d__Bacteria;p__Firmicutes;c__Bacilli;o__Lactobacillales;f__Lactobacillaceae;g__Lactobacillus;s__Lactobacillus delbrueckii	98	0.85799999999999998	d__Bacteria;p__Firmicutes;c__Bacilli;o__Lactobacillales;f__Lactobacillaceae;g__Lactobacillus;s__	taxonomic classification defined by topology and ANI	topological placement and ANI have congruent species assignments	GCA_004556255.1, s__Lactobacillus delbrueckii_B, 95.0, 94.98, 0.755; GCF_016587775.1, s__Lactobacillus nasalidis, 95.0, 87.23, 0.646; GCF_001434815.1, s__Lactobacillus equicursoris, 95.0, 82.61, 0.703; GCF_009695985.1, s__Lactobacillus porci, 95.0, 82.52, 0.749; GCF_000160855.1, s__Lactobacillus helveticus, 95.0, 80.23, 0.107; GCF_000178475.1, s__Lactobacillus amylolyticus, 95.0, 80.07, 0.098; GC…	94.44	11	N/A	N/A	15_2_bin.37	novel
15_2_bin.39.fa	d__Bacteria;p__Firmicutes;c__Bacilli;o__Lactobacillales;f__Streptococcaceae;g__Streptococcus;s__	N/A	N/A	N/A	N/A	N/A	N/A	N/A	N/A	N/A	N/A	d__Bacteria;p__Firmicutes;c__Bacilli;o__Lactobacillales;f__Streptococcaceae;g__Streptococcus;s__	ANI	classification based on placement in class-level tree	GCF_012396585.1, s__Streptococcus ovuberis, 95.0, 78.28, 0.153; GCF_016775005.1, s__Streptococcus suis_X, 95.0, 78.18, 0.231; GCF_002962445.1, s__Streptococcus suis_V, 95.0, 78.11, 0.213; GCF_002960625.1, s__Streptococcus suis_T, 95.0, 78.09, 0.211; GCF_002960425.1, s__Streptococcus suis_S, 95.0, 78.03, 0.215; GCF_016743335.1, s__Streptococcus suis_Y, 95.0, 77.99, 0.199; GCF_002960445.1, s__Strep…	78.4	11	0.96306999999999998	N/A	15_2_bin.39	novel
15_2_bin.4.fa	d__Bacteria;p__Proteobacteria;c__Gammaproteobacteria;o__Enterobacterales;f__Enterobacteriaceae;g__Klebsiella;s__Klebsiella pneumoniae	GCF_000742135.1	95.215999999999994	d__Bacteria;p__Proteobacteria;c__Gammaproteobacteria;o__Enterobacterales;f__Enterobacteriaceae;g__Klebsiella;s__Klebsiella pneumoniae	99.36	0.95199999999999996	GCF_000742135.1	95.215999999999994	d__Bacteria;p__Proteobacteria;c__Gammaproteobacteria;o__Enterobacterales;f__Enterobacteriaceae;g__Klebsiella;s__Klebsiella pneumoniae	99.36	0.95199999999999996	d__Bacteria;p__Proteobacteria;c__Gammaproteobacteria;o__Enterobacterales;f__Enterobacteriaceae;g__Klebsiella;s__	taxonomic classification defined by topology and ANI	topological placement and ANI have congruent species assignments	GCF_900978845.1, s__Klebsiella africana, 95.216, 95.43, 0.944; GCF_000828055.2, s__Klebsiella variicola, 95.0, 94.93, 0.949; GCF_000751755.1, s__Klebsiella quasipneumoniae, 95.0, 94.02, 0.936; GCF_000215745.1, s__Klebsiella aerogenes, 95.0, 86.06, 0.745; GCF_002925905.1, s__Klebsiella michiganensis, 95.0, 84.51, 0.799; GCF_900200035.1, s__Klebsiella grimontii, 95.0, 84.45, 0.8; GCF_006539725.1, s…	86.83	11	N/A	N/A	15_2_bin.4	novel
15_2_bin.40.fa	d__Bacteria;p__Firmicutes_A;c__Clostridia;o__Lachnospirales;f__Lachnospiraceae;g__Acetatifactor;s__	N/A	N/A	N/A	N/A	N/A	GCA_900320485.1	95	d__Bacteria;p__Firmicutes_A;c__Clostridia;o__Lachnospirales;f__Lachnospiraceae;g__Acetatifactor;s__Acetatifactor sp900320485	80.19	0.435	d__Bacteria;p__Firmicutes_A;c__Clostridia;o__Lachnospirales;f__Lachnospiraceae;g__Acetatifactor;s__	taxonomic classification defined by topology and ANI	classification based on placement in class-level tree	GCA_017552985.1, s__Acetatifactor sp017552985, 95.0, 80.9, 0.481; GCA_015056795.1, s__Acetatifactor sp015056795, 95.0, 80.54, 0.437; GCA_016290775.1, s__Acetatifactor sp016290775, 95.0, 80.26, 0.385; GCA_017527205.1, s__Acetatifactor sp017527205, 95.0, 80.2, 0.438; GCA_017400965.1, s__Acetatifactor sp017400965, 95.0, 80.18, 0.498; GCA_015057005.1, s__Acetatifactor sp015057005, 95.0, 78.08, 0.073;…	91.34	11	0.97826000000000002	N/A	15_2_bin.40	novel
15_2_bin.43.fa	d__Bacteria;p__Proteobacteria;c__Gammaproteobacteria;o__Pseudomonadales;f__Moraxellaceae;g__Moraxella;s__	N/A	N/A	N/A	N/A	N/A	N/A	N/A	N/A	N/A	N/A	d__Bacteria;p__Proteobacteria;c__Gammaproteobacteria;o__Pseudomonadales;f__Moraxellaceae;g__Moraxella;s__	ANI	classification based on placement in class-level tree	GCF_001636015.1, s__Moraxella ovis, 95.978, 79.45, 0.464; GCF_002027555.1, s__Moraxella equi, 95.0, 79.43, 0.377; GCF_900453205.1, s__Moraxella lacunata_B, 95.0, 79.22, 0.419; GCF_000696305.2, s__Moraxella bovoculi, 95.978, 79.1, 0.455; GCF_000426885.1, s__Moraxella caprae, 95.6695, 79.08, 0.398; GCF_002014975.1, s__Moraxella bovis, 95.6695, 78.95, 0.382; GCF_001598275.1, s__Moraxella oblonga, 95…	99.07	11	0.97418000000000005	N/A	15_2_bin.43	novel
15_2_bin.9.fa	d__Bacteria;p__Firmicutes_C;c__Negativicutes;o__Veillonellales;f__Veillonellaceae;g__Veillonella_A;s__Veillonella_A magna	GCF_000428745.1	95	d__Bacteria;p__Firmicutes_C;c__Negativicutes;o__Veillonellales;f__Veillonellaceae;g__Veillonella_A;s__Veillonella_A magna	97.68	0.91800000000000004	GCF_000428745.1	95	d__Bacteria;p__Firmicutes_C;c__Negativicutes;o__Veillonellales;f__Veillonellaceae;g__Veillonella_A;s__Veillonella_A magna	97.68	0.91800000000000004	d__Bacteria;p__Firmicutes_C;c__Negativicutes;o__Veillonellales;f__Veillonellaceae;g__Veillonella_A;s__	taxonomic classification defined by topology and ANI	topological placement and ANI have congruent species assignments	GCF_003992065.1, s__Veillonella_A seminalis, 95.0, 78.66, 0.221; GCF_900460315.1, s__Veillonella_A criceti, 95.0, 78.41, 0.191; GCF_003992115.1, s__Veillonella_A ratti, 95.0, 78.38, 0.228; GCA_900765165.1, s__Veillonella_A sp900765165, 95.0, 78.29, 0.23; GCA_008679445.1, s__Veillonella_A sp000431435, 95.0, 78.27, 0.247; GCF_010093125.1, s__Veillonella_A sp010093125, 95.0, 78.13, 0.201; GCA_018364…	97.02	11	N/A	N/A	15_2_bin.9	novel
15_50_bin.40.fa	d__Bacteria;p__Firmicutes;c__Bacilli;o__Erysipelotrichales;f__Erysipelotrichaceae;g__RUG521;s__RUG521 sp902795525	GCA_902795525.1	95	d__Bacteria;p__Firmicutes;c__Bacilli;o__Erysipelotrichales;f__Erysipelotrichaceae;g__RUG521;s__RUG521 sp902795525	98.6	0.85399999999999998	GCA_902795525.1	95	d__Bacteria;p__Firmicutes;c__Bacilli;o__Erysipelotrichales;f__Erysipelotrichaceae;g__RUG521;s__RUG521 sp902795525	98.6	0.85399999999999998	d__Bacteria;p__Firmicutes;c__Bacilli;o__Erysipelotrichales;f__Erysipelotrichaceae;g__RUG521;s__	taxonomic classification defined by topology and ANI	topological placement and ANI have congruent species assignments	GCA_017459795.1, s__RUG521 sp017459795, 95.0, 78.55, 0.095; GCA_015058955.1, s__RUG521 sp015058955, 95.0, 78.05, 0.054; GCA_900319675.1, s__RUG521 sp900319675, 95.0, 77.97, 0.062; GCA_017445225.1, s__RUG521 sp017445225, 95.0, 77.75, 0.039; GCA_017431405.1, s__RUG521 sp017431405, 95.0, 77.64, 0.079; GCA_017512285.1, s__RUG521 sp017512285, 95.0, 77.59, 0.061; GCA_017516045.1, s__RUG521 sp017516045,…	91.26	11	N/A	N/A	15_50_bin.40	novel
15_67_bin.12.fa	d__Bacteria;p__Firmicutes_A;c__Clostridia;o__Peptostreptococcales;f__Anaerovoracaceae;g__VUNA01;s__	N/A	N/A	N/A	N/A	N/A	N/A	N/A	N/A	N/A	N/A	d__Bacteria;p__Firmicutes_A;c__Clostridia;o__Peptostreptococcales;f__Anaerovoracaceae;g__VUNA01;s__	taxonomic novelty determined using RED	classification based on placement in class-level tree	N/A	94.82	11	0.94047999999999998	N/A	15_67_bin.12	novel
15_67_bin.29.fa	d__Bacteria;p__Firmicutes_A;c__Clostridia;o__Oscillospirales;f__Oscillospiraceae;g__Limivicinus;s__	N/A	N/A	N/A	N/A	N/A	GCA_902783825.1	95	d__Bacteria;p__Firmicutes_A;c__Clostridia;o__Oscillospirales;f__Oscillospiraceae;g__Limivicinus;s__Limivicinus sp902783825	81.06	0.59899999999999998	d__Bacteria;p__Firmicutes_A;c__Clostridia;o__Oscillospirales;f__Oscillospiraceae;g__Limivicinus;s__	taxonomic classification defined by topology and ANI	classification based on placement in class-level tree	GCA_017470325.1, s__Limivicinus sp017470325, 95.0, 82.23, 0.476; GCA_902778275.1, s__Limivicinus sp902778275, 95.0, 81.9, 0.535; GCA_017477695.1, s__Limivicinus sp017477695, 95.0, 81.7, 0.5; GCA_017430985.1, s__Limivicinus sp017430985, 95.0, 80.83, 0.447; GCA_902778285.1, s__Limivicinus sp902778285, 95.0, 80.72, 0.482; GCA_905233595.1, s__Limivicinus sp905233595, 95.0, 80.69, 0.492; GCA_900319465…	98.03	11	0.97819999999999996	Genome not assigned to closest species as it falls outside its pre-defined ANI radius	15_67_bin.29	novel
15_67_bin.30.fa	d__Bacteria;p__Bacteroidota;c__Bacteroidia;o__Bacteroidales;f__Bacteroidaceae;g__Prevotella;s__	N/A	N/A	N/A	N/A	N/A	GCA_002353825.1	95	d__Bacteria;p__Bacteroidota;c__Bacteroidia;o__Bacteroidales;f__Bacteroidaceae;g__Prevotella;s__Prevotella sp002353825	91.34	0.76200000000000001	d__Bacteria;p__Bacteroidota;c__Bacteroidia;o__Bacteroidales;f__Bacteroidaceae;g__Prevotella;s__	taxonomic classification defined by topology and ANI	classification based on placement in class-level tree	GCA_902792635.1, s__Prevotella sp902792635, 95.0, 87.65, 0.723; GCA_900315955.1, s__Prevotella sp900315955, 95.0, 84.31, 0.534; GCF_000218235.1, s__Prevotella multisaccharivorax, 95.0, 79.74, 0.325; GCF_009695775.1, s__Prevotella mizrahii, 95.0, 79.38, 0.226; GCA_900543585.1, s__Prevotella sp900543585, 95.0, 79.21, 0.337; GCA_900322035.1, s__Prevotella sp900322035, 95.0, 79.2, 0.123; GCF_00042418…	89	11	0.99831000000000003	Genome not assigned to closest species as it falls outside its pre-defined ANI radius	15_67_bin.30	novel
15_689_bin.37.fa	d__Bacteria;p__Firmicutes;c__Bacilli;o__Erysipelotrichales;f__Erysipelotrichaceae;g__Bulleidia;s__Bulleidia sp017543005	GCA_017543005.1	95	d__Bacteria;p__Firmicutes;c__Bacilli;o__Erysipelotrichales;f__Erysipelotrichaceae;g__Bulleidia;s__Bulleidia sp017543005	96.8	0.72699999999999998	GCA_017543005.1	95	d__Bacteria;p__Firmicutes;c__Bacilli;o__Erysipelotrichales;f__Erysipelotrichaceae;g__Bulleidia;s__Bulleidia sp017543005	96.8	0.72699999999999998	d__Bacteria;p__Firmicutes;c__Bacilli;o__Erysipelotrichales;f__Erysipelotrichaceae;g__Bulleidia;s__	taxonomic classification defined by topology and ANI	topological placement and ANI have congruent species assignments	GCA_017420585.1, s__Bulleidia sp017420585, 95.0, 87.72, 0.775; GCA_017433125.1, s__Bulleidia sp017433125, 95.0, 87.32, 0.832; GCA_016280695.1, s__Bulleidia sp016280695, 95.0, 87.11, 0.692; GCA_015058875.1, s__Bulleidia sp015058875, 95.0, 78.18, 0.186; GCA_016291725.1, s__Bulleidia sp016291725, 95.0, 77.85, 0.195; GCA_903789495.1, s__Bulleidia sp903789495, 95.0, 77.85, 0.264; GCA_017459725.1, s__B…	90.07	11	N/A	N/A	15_689_bin.37	novel
15_689_bin.39.fa	d__Bacteria;p__Firmicutes;c__Bacilli;o__Erysipelotrichales;f__Erysipelotrichaceae;g__Bulleidia;s__Bulleidia sp900314345	GCA_900314345.1	95	d__Bacteria;p__Firmicutes;c__Bacilli;o__Erysipelotrichales;f__Erysipelotrichaceae;g__Bulleidia;s__Bulleidia sp900314345	98.58	0.79700000000000004	GCA_900314345.1	95	d__Bacteria;p__Firmicutes;c__Bacilli;o__Erysipelotrichales;f__Erysipelotrichaceae;g__Bulleidia;s__Bulleidia sp900314345	98.58	0.79700000000000004	d__Bacteria;p__Firmicutes;c__Bacilli;o__Erysipelotrichales;f__Erysipelotrichaceae;g__Bulleidia;s__	taxonomic classification defined by topology and ANI	topological placement and ANI have congruent species assignments	GCA_905194705.1, s__Bulleidia sp905194705, 95.0, 78.93, 0.005; GCA_015256775.1, s__Bulleidia sp015256775, 95.0, 78.2, 0.012; GCF_000425005.1, s__Bulleidia moorei, 95.0, 78.15, 0.012; GCF_009696165.1, s__Bulleidia intestinalis, 95.0, 77.75, 0.231; GCA_900554555.1, s__Bulleidia sp900554555, 95.0, 77.74, 0.02; GCF_000177375.1, s__Bulleidia extructa, 95.0, 77.53, 0.017; GCA_902786245.1, s__Bulleidia …	72.93	11	N/A	N/A	15_689_bin.39	novel
15_6_bin.20.fa	d__Bacteria;p__Firmicutes;c__Bacilli;o__Erysipelotrichales;f__Erysipelotrichaceae;g__Bulleidia;s__Bulleidia moorei	GCF_000425005.1	95	d__Bacteria;p__Firmicutes;c__Bacilli;o__Erysipelotrichales;f__Erysipelotrichaceae;g__Bulleidia;s__Bulleidia moorei	97.67	0.79500000000000004	GCF_000425005.1	95	d__Bacteria;p__Firmicutes;c__Bacilli;o__Erysipelotrichales;f__Erysipelotrichaceae;g__Bulleidia;s__Bulleidia moorei	97.67	0.79500000000000004	d__Bacteria;p__Firmicutes;c__Bacilli;o__Erysipelotrichales;f__Erysipelotrichaceae;g__Bulleidia;s__	taxonomic classification defined by topology and ANI	topological placement and ANI have congruent species assignments	GCA_900554555.1, s__Bulleidia sp900554555, 95.0, 91.54, 0.922; GCA_015256775.1, s__Bulleidia sp015256775, 95.0, 90.73, 0.812; GCA_015256455.1, s__Bulleidia sp015256455, 95.0, 89.29, 0.832; GCF_000177375.1, s__Bulleidia extructa, 95.0, 79.7, 0.094; GCA_902775735.1, s__Bulleidia sp902775735, 95.0, 77.94, 0.037; GCA_902786245.1, s__Bulleidia sp902786245, 95.0, 77.9, 0.036; GCA_000701725.1, s__Bullei…	93.55	11	N/A	N/A	15_6_bin.20	novel
15_6_bin.38.fa	d__Bacteria;p__Firmicutes_A;c__Clostridia;o__Oscillospirales;f__Oscillospiraceae;g__CAG-83;s__CAG-83 sp003487665	GCA_003487665.1	95	d__Bacteria;p__Firmicutes_A;c__Clostridia;o__Oscillospirales;f__Oscillospiraceae;g__CAG-83;s__CAG-83 sp003487665	97.53	0.78200000000000003	GCA_003487665.1	95	d__Bacteria;p__Firmicutes_A;c__Clostridia;o__Oscillospirales;f__Oscillospiraceae;g__CAG-83;s__CAG-83 sp003487665	97.53	0.78200000000000003	d__Bacteria;p__Firmicutes_A;c__Clostridia;o__Oscillospirales;f__Oscillospiraceae;g__CAG-83;s__	taxonomic classification defined by topology and ANI	topological placement and ANI have congruent species assignments	GCA_002438575.1, s__CAG-83 sp002438575, 95.0, 87.04, 0.771; GCA_000435555.1, s__CAG-83 sp000435555, 95.0, 87.0, 0.833; GCA_900551995.1, s__CAG-83 sp900551995, 95.0, 86.46, 0.708; GCA_900551355.1, s__CAG-83 sp900551355, 95.0, 85.2, 0.717; GCA_900547745.1, s__CAG-83 sp900547745, 95.0, 85.02, 0.661; GCA_900554275.1, s__CAG-83 sp900554275, 95.0, 84.95, 0.697; GCA_900545495.1, s__CAG-83 sp900545495, 9…	93.96	11	N/A	N/A	15_6_bin.38	novel
15_6_bin.47.fa	d__Bacteria;p__Actinobacteriota;c__Coriobacteriia;o__Coriobacteriales;f__Coriobacteriaceae;g__Collinsella;s__	N/A	N/A	N/A	N/A	N/A	N/A	N/A	N/A	N/A	N/A	d__Bacteria;p__Actinobacteriota;c__Coriobacteriia;o__Coriobacteriales;f__Coriobacteriaceae;g__Collinsella;s__	taxonomic classification defined by topology and ANI	classification based on placement in class-level tree	GCA_900541015.1, s__Collinsella sp900541015, 95.0, 92.05, 0.831; GCF_003458415.1, s__Collinsella sp003458415, 95.0, 92.02, 0.804; GCA_900762015.1, s__Collinsella sp900762015, 95.1172, 91.96, 0.789; GCF_003462685.1, s__Collinsella sp003462685, 95.0, 91.9, 0.831; GCF_019041915.1, s__Collinsella sp019041915, 95.145, 91.88, 0.832; GCA_900754275.1, s__Collinsella sp900754275, 95.0, 91.86, 0.773; GCA_9…	95.04	11	0.99573	Genome not assigned to closest species as it falls outside its pre-defined ANI radius	15_6_bin.47	novel
15_6_bin.48.fa	d__Bacteria;p__Actinobacteriota;c__Coriobacteriia;o__Coriobacteriales;f__Eggerthellaceae;g__UBA9715;s__	N/A	N/A	N/A	N/A	N/A	GCA_902788545.1	95	d__Bacteria;p__Actinobacteriota;c__Coriobacteriia;o__Coriobacteriales;f__Eggerthellaceae;g__UBA9715;s__UBA9715 sp902788545	78.849999999999994	0.20200000000000001	d__Bacteria;p__Actinobacteriota;c__Coriobacteriia;o__Coriobacteriales;f__Eggerthellaceae;g__UBA9715;s__	taxonomic classification defined by topology and ANI	classification based on placement in class-level tree	GCA_017459925.1, s__UBA9715 sp017459925, 95.0, 78.97, 0.22; GCA_015062685.1, s__UBA9715 sp015062685, 95.0, 78.89, 0.144; GCA_905234785.1, s__UBA9715 sp905234785, 95.0, 78.84, 0.218; GCA_902764575.1, s__UBA9715 sp902764575, 95.0, 78.54, 0.152; GCA_017511465.1, s__UBA9715 sp017511465, 95.0, 78.36, 0.192; GCA_002371495.1, s__UBA9715 sp002371495, 95.0, 77.91, 0.134; GCA_017432445.1, s__UBA9715 sp0174…	84.79	11	0.97118000000000004	N/A	15_6_bin.48	novel
15_6_bin.50.fa	d__Bacteria;p__Firmicutes_A;c__Clostridia;o__Oscillospirales;f__Oscillospiraceae;g__;s__	N/A	N/A	N/A	N/A	N/A	N/A	N/A	N/A	N/A	N/A	d__Bacteria;p__Firmicutes_A;c__Clostridia;o__Oscillospirales;f__Oscillospiraceae;g__;s__	taxonomic classification fully defined by topology	classification based on placement in class-level tree	N/A	86.6	11	0.83381000000000005	N/A	15_6_bin.50	novel
15_6_bin.56.fa	d__Bacteria;p__Firmicutes_A;c__Clostridia;o__Oscillospirales;f__Oscillospiraceae;g__Limivicinus;s__Limivicinus sp002320035	GCA_002320035.1	95	d__Bacteria;p__Firmicutes_A;c__Clostridia;o__Oscillospirales;f__Oscillospiraceae;g__Limivicinus;s__Limivicinus sp002320035	98.97	0.78900000000000003	GCA_002320035.1	95	d__Bacteria;p__Firmicutes_A;c__Clostridia;o__Oscillospirales;f__Oscillospiraceae;g__Limivicinus;s__Limivicinus sp002320035	98.97	0.78900000000000003	d__Bacteria;p__Firmicutes_A;c__Clostridia;o__Oscillospirales;f__Oscillospiraceae;g__Limivicinus;s__	taxonomic classification defined by topology and ANI	topological placement and ANI have congruent species assignments	GCA_004560305.1, s__Limivicinus sp004560305, 95.0, 79.67, 0.359; GCA_900319635.1, s__Limivicinus sp900319635, 95.0, 79.21, 0.307; GCA_017470325.1, s__Limivicinus sp017470325, 95.0, 79.13, 0.328; GCA_902775355.1, s__Limivicinus sp902775355, 95.0, 79.06, 0.314; GCA_900316255.1, s__Limivicinus sp900316255, 95.0, 79.03, 0.295; GCA_018711755.1, s__Limivicinus faecipullorum, 95.0, 79.03, 0.333; GCA_017…	90.81	11	N/A	N/A	15_6_bin.56	novel
15_6_bin.61.fa	d__Bacteria;p__Firmicutes;c__Bacilli;o__RF39;f__UBA660;g__UBA5026;s__	N/A	N/A	N/A	N/A	N/A	GCA_002416285.1	95	d__Bacteria;p__Firmicutes;c__Bacilli;o__RF39;f__UBA660;g__UBA5026;s__UBA5026 sp002416285	77.23	0.19700000000000001	d__Bacteria;p__Firmicutes;c__Bacilli;o__RF39;f__UBA660;g__UBA5026;s__	taxonomic classification defined by topology and ANI	classification based on placement in class-level tree	GCA_014845975.1, s__UBA5026 sp014845975, 95.0, 77.71, 0.156; GCA_910576795.1, s__UBA5026 sp910576795, 95.0, 77.49, 0.12; GCA_900550255.1, s__UBA5026 sp900550255, 95.0, 77.3, 0.129; GCA_900546745.1, s__UBA5026 sp900546745, 95.0, 77.19, 0.114; GCA_017940575.1, s__UBA5026 sp017940575, 95.0, 77.0, 0.072; GCA_900552335.1, s__UBA5026 sp900552335, 95.0, 76.97, 0.13; GCA_910584305.1, s__UBA5026 sp9105843…	84.02	11	0.96106000000000003	N/A	15_6_bin.61	novel
15_6_bin.73.fa	d__Bacteria;p__Firmicutes_A;c__Clostridia;o__Oscillospirales;f__Oscillospiraceae;g__ER4;s__	N/A	N/A	N/A	N/A	N/A	N/A	N/A	N/A	N/A	N/A	d__Bacteria;p__Firmicutes_A;c__Clostridia;o__Oscillospirales;f__Oscillospiraceae;g__ER4;s__	taxonomic classification defined by topology and ANI	classification based on placement in class-level tree	GCA_017458025.1, s__ER4 sp017458025, 95.0, 82.42, 0.571; GCA_015068465.1, s__ER4 sp015068465, 95.0, 82.16, 0.518; GCA_015067435.1, s__ER4 sp015067435, 95.0, 81.95, 0.602; GCA_017458885.1, s__ER4 sp017458885, 95.0, 81.88, 0.807; GCA_902779695.1, s__ER4 sp902779695, 95.0, 81.76, 0.487; GCA_017527825.1, s__ER4 sp017527825, 95.0, 80.13, 0.52; GCA_015068395.1, s__ER4 sp015068395, 95.0, 79.92, 0.446; G…	92.32	11	0.94889999999999997	Genome not assigned to closest species as it falls outside its pre-defined ANI radius	15_6_bin.73	novel
15_6_bin.75.fa	d__Bacteria;p__Firmicutes;c__Bacilli;o__RF39;f__UBA660;g__UBA3631;s__	N/A	N/A	N/A	N/A	N/A	GCA_002374055.1	95	d__Bacteria;p__Firmicutes;c__Bacilli;o__RF39;f__UBA660;g__UBA3631;s__UBA3631 sp002374055	85.58	0.74	d__Bacteria;p__Firmicutes;c__Bacilli;o__RF39;f__UBA660;g__UBA3631;s__	taxonomic classification defined by topology and ANI	classification based on placement in class-level tree	N/A	84.93	11	0.98255000000000003	Genome not assigned to closest species as it falls outside its pre-defined ANI radius	15_6_bin.75	novel
15_98_bin.14.fa	d__Bacteria;p__Actinobacteriota;c__Coriobacteriia;o__Coriobacteriales;f__RUG844;g__RUG844;s__	N/A	N/A	N/A	N/A	N/A	GCA_900313875.1	95	d__Bacteria;p__Actinobacteriota;c__Coriobacteriia;o__Coriobacteriales;f__RUG844;g__RUG844;s__RUG844 sp900313875	78.510000000000005	0.35	d__Bacteria;p__Actinobacteriota;c__Coriobacteriia;o__Coriobacteriales;f__RUG844;g__RUG844;s__	taxonomic classification defined by topology and ANI	classification based on placement in class-level tree	N/A	94.2	11	0.86287999999999998	N/A	15_98_bin.14	novel
15_98_bin.30.fa	d__Bacteria;p__Firmicutes_A;c__Clostridia;o__Lachnospirales;f__Lachnospiraceae;g__CAG-791;s__CAG-791 sp002394525	GCA_002394525.1	95	d__Bacteria;p__Firmicutes_A;c__Clostridia;o__Lachnospirales;f__Lachnospiraceae;g__CAG-791;s__CAG-791 sp002394525	98.22	0.89900000000000002	GCA_002394525.1	95	d__Bacteria;p__Firmicutes_A;c__Clostridia;o__Lachnospirales;f__Lachnospiraceae;g__CAG-791;s__CAG-791 sp002394525	98.22	0.89900000000000002	d__Bacteria;p__Firmicutes_A;c__Clostridia;o__Lachnospirales;f__Lachnospiraceae;g__CAG-791;s__	taxonomic classification defined by topology and ANI	topological placement and ANI have congruent species assignments	GCA_902781215.1, s__CAG-791 sp902781215, 95.0, 82.68, 0.537; GCA_002390025.1, s__CAG-791 sp002390025, 95.0, 80.78, 0.406; GCA_017513005.1, s__CAG-791 sp017513005, 95.0, 80.77, 0.479; GCA_900321785.1, s__CAG-791 sp900321785, 95.0, 80.11, 0.4; GCA_900318375.1, s__CAG-791 sp900318375, 95.0, 79.9, 0.354; GCF_900101015.1, s__CAG-791 sp900101015, 95.0, 79.85, 0.393; GCA_902780385.1, s__CAG-791 sp902780…	90.49	11	N/A	N/A	15_98_bin.30	novel
15_98_bin.50.fa	d__Bacteria;p__Firmicutes_A;c__Clostridia;o__Lachnospirales;f__Lachnospiraceae;g__CAG-791;s__CAG-791 sp902767235	GCA_902767235.1	95	d__Bacteria;p__Firmicutes_A;c__Clostridia;o__Lachnospirales;f__Lachnospiraceae;g__CAG-791;s__CAG-791 sp902767235	99.2	0.92100000000000004	GCA_902767235.1	95	d__Bacteria;p__Firmicutes_A;c__Clostridia;o__Lachnospirales;f__Lachnospiraceae;g__CAG-791;s__CAG-791 sp902767235	99.2	0.92100000000000004	d__Bacteria;p__Firmicutes_A;c__Clostridia;o__Lachnospirales;f__Lachnospiraceae;g__CAG-791;s__	taxonomic classification defined by topology and ANI	topological placement and ANI have congruent species assignments	GCA_017469935.1, s__CAG-791 sp017469935, 95.0, 81.76, 0.469; GCA_002395235.1, s__CAG-791 sp002395235, 95.0, 81.63, 0.483; GCA_900317555.1, s__CAG-791 sp900317555, 95.0, 81.29, 0.072; GCA_902781655.1, s__CAG-791 sp902781655, 95.0, 81.23, 0.068; GCA_902785055.1, s__CAG-791 sp902785055, 95.0, 81.01, 0.453; GCA_900319245.1, s__CAG-791 sp900319245, 95.0, 80.92, 0.46; GCA_002448395.1, s__CAG-791 sp0024…	92.79	11	N/A	N/A	15_98_bin.50	novel
16_102_bin.106.fa	d__Bacteria;p__Firmicutes_A;c__Clostridia;o__Oscillospirales;f__CAG-272;g__JAAZGC01;s__	N/A	N/A	N/A	N/A	N/A	N/A	N/A	N/A	N/A	N/A	d__Bacteria;p__Firmicutes_A;c__Clostridia;o__Oscillospirales;f__CAG-272;g__JAAZGC01;s__	taxonomic novelty determined using RED	classification based on placement in class-level tree	N/A	93.25	11	0.93123	N/A	16_102_bin.106	novel
16_102_bin.11.fa	d__Bacteria;p__Firmicutes;c__Bacilli;o__RF39;f__UBA660;g__UMGS1449;s__	N/A	N/A	N/A	N/A	N/A	N/A	N/A	N/A	N/A	N/A	d__Bacteria;p__Firmicutes;c__Bacilli;o__RF39;f__UBA660;g__UMGS1449;s__	taxonomic classification defined by topology and ANI	classification based on placement in class-level tree	GCA_902797995.1, s__UMGS1449 sp902797995, 95.0, 80.98, 0.503; GCA_017438635.1, s__UMGS1449 sp017438635, 95.0, 80.6, 0.48; GCA_900551925.1, s__UMGS1449 sp900551925, 95.0, 77.66, 0.297; GCA_905235875.1, s__UMGS1449 sp905235875, 95.0, 76.84, 0.261	75.3	11	0.97189000000000003	Genome not assigned to closest species as it falls outside its pre-defined ANI radius	16_102_bin.11	novel
16_102_bin.114.fa	d__Bacteria;p__Firmicutes_A;c__Clostridia;o__Oscillospirales;f__Ruminococcaceae;g__HUN007;s__	N/A	N/A	N/A	N/A	N/A	N/A	N/A	N/A	N/A	N/A	d__Bacteria;p__Firmicutes_A;c__Clostridia;o__Oscillospirales;f__Ruminococcaceae;g__HUN007;s__	taxonomic classification defined by topology and ANI	classification based on placement in class-level tree	GCA_902789705.1, s__HUN007 sp902789705, 95.0, 93.72, 0.758; GCA_017848205.1, s__HUN007 sp017848205, 95.0, 92.0, 0.744; GCF_000712055.1, s__HUN007 sp000712055, 95.0, 91.23, 0.858; GCA_017438745.1, s__HUN007 sp017438745, 95.0, 91.15, 0.834; GCA_002315235.1, s__HUN007 sp002315235, 95.0, 80.5, 0.385; GCA_016296165.1, s__HUN007 sp016296165, 95.0, 78.92, 0.205; GCA_015066815.1, s__HUN007 sp015066815, 9…	90.05	11	0.99665000000000004	Genome not assigned to closest species as it falls outside its pre-defined ANI radius	16_102_bin.114	novel
16_102_bin.117.fa	d__Bacteria;p__Firmicutes;c__Bacilli;o__Erysipelotrichales;f__Erysipelotrichaceae;g__RUG521;s__RUG521 sp017431405	GCA_017431405.1	95	d__Bacteria;p__Firmicutes;c__Bacilli;o__Erysipelotrichales;f__Erysipelotrichaceae;g__RUG521;s__RUG521 sp017431405	96.7	0.85799999999999998	GCA_017431405.1	95	d__Bacteria;p__Firmicutes;c__Bacilli;o__Erysipelotrichales;f__Erysipelotrichaceae;g__RUG521;s__RUG521 sp017431405	96.7	0.85799999999999998	d__Bacteria;p__Firmicutes;c__Bacilli;o__Erysipelotrichales;f__Erysipelotrichaceae;g__RUG521;s__	taxonomic classification defined by topology and ANI	topological placement and ANI have congruent species assignments	GCA_017459795.1, s__RUG521 sp017459795, 95.0, 94.89, 0.838; GCA_017512285.1, s__RUG521 sp017512285, 95.0, 80.32, 0.49; GCA_900319675.1, s__RUG521 sp900319675, 95.0, 80.21, 0.429; GCA_017405675.1, s__RUG521 sp017405675, 95.0, 78.9, 0.281; GCA_015058955.1, s__RUG521 sp015058955, 95.0, 78.36, 0.26; GCA_017516045.1, s__RUG521 sp017516045, 95.0, 78.12, 0.218; GCA_017405785.1, s__RUG521 sp017405785, 95…	84.03	11	N/A	N/A	16_102_bin.117	novel
16_102_bin.121.fa	d__Bacteria;p__Firmicutes_A;c__Clostridia;o__Saccharofermentanales;f__Saccharofermentanaceae;g__Saccharofermentans;s__	N/A	N/A	N/A	N/A	N/A	N/A	N/A	N/A	N/A	N/A	d__Bacteria;p__Firmicutes_A;c__Clostridia;o__Saccharofermentanales;f__Saccharofermentanaceae;g__Saccharofermentans;s__	ANI	classification based on placement in class-level tree	GCA_017649645.1, s__Saccharofermentans sp017649645, 95.0, 81.81, 0.46; GCA_902803695.1, s__Saccharofermentans sp902803695, 95.0, 81.13, 0.392; GCA_017649745.1, s__Saccharofermentans sp017649745, 95.0, 80.53, 0.41; GCA_015069205.1, s__Saccharofermentans sp015069205, 95.0, 79.65, 0.147; GCA_902803365.1, s__Saccharofermentans sp902803365, 95.0, 79.62, 0.301; GCA_902787975.1, s__Saccharofermentans sp…	78.87	11	0.96342000000000005	N/A	16_102_bin.121	novel
16_102_bin.122.fa	d__Bacteria;p__Bacteroidota;c__Bacteroidia;o__Bacteroidales;f__Muribaculaceae;g__Sodaliphilus;s__	N/A	N/A	N/A	N/A	N/A	N/A	N/A	N/A	N/A	N/A	d__Bacteria;p__Bacteroidota;c__Bacteroidia;o__Bacteroidales;f__Muribaculaceae;g__Sodaliphilus;s__	taxonomic classification defined by topology and ANI	classification based on placement in class-level tree	GCA_902768435.1, s__Sodaliphilus sp902768435, 95.0, 84.7, 0.718; GCA_016287065.1, s__Sodaliphilus sp016287065, 95.0, 83.37, 0.658; GCA_017619355.1, s__Sodaliphilus sp017619355, 95.0, 81.44, 0.603; GCA_900318065.1, s__Sodaliphilus sp900318065, 95.0, 78.06, 0.264; GCA_902776835.1, s__Sodaliphilus sp902776835, 95.0, 78.05, 0.252; GCA_002396085.1, s__Sodaliphilus sp002396085, 95.0, 77.86, 0.206; GCA_…	90.69	11	0.97811000000000003	Genome not assigned to closest species as it falls outside its pre-defined ANI radius	16_102_bin.122	novel
16_102_bin.4.fa	d__Bacteria;p__Firmicutes_A;c__Clostridia;o__Lachnospirales;f__Lachnospiraceae;g__AC2028;s__	N/A	N/A	N/A	N/A	N/A	N/A	N/A	N/A	N/A	N/A	d__Bacteria;p__Firmicutes_A;c__Clostridia;o__Lachnospirales;f__Lachnospiraceae;g__AC2028;s__	taxonomic classification defined by topology and ANI	classification based on placement in class-level tree	GCA_017940415.1, s__AC2028 sp017940415, 95.0, 85.6, 0.814; GCA_000702085.1, s__AC2028 sp000702085, 95.0, 85.49, 0.843; GCA_902794095.1, s__AC2028 sp902794095, 95.0, 85.15, 0.706; GCA_018056425.1, s__AC2028 sp018056425, 95.0, 84.77, 0.739; GCA_016291475.1, s__AC2028 sp016291475, 95.0, 84.53, 0.783; GCA_017962825.1, s__AC2028 sp017962825, 95.0, 84.08, 0.701; GCA_000702685.1, s__AC2028 sp000702685, …	87.11	11	0.99058000000000002	Genome not assigned to closest species as it falls outside its pre-defined ANI radius	16_102_bin.4	novel
16_102_bin.43.fa	d__Bacteria;p__Firmicutes_A;c__Clostridia;o__Oscillospirales;f__Oscillospiraceae;g__Limivicinus;s__	N/A	N/A	N/A	N/A	N/A	GCA_900319835.1	95	d__Bacteria;p__Firmicutes_A;c__Clostridia;o__Oscillospirales;f__Oscillospiraceae;g__Limivicinus;s__Limivicinus sp900319835	89.99	0.74099999999999999	d__Bacteria;p__Firmicutes_A;c__Clostridia;o__Oscillospirales;f__Oscillospiraceae;g__Limivicinus;s__	taxonomic classification defined by topology and ANI	classification based on placement in class-level tree	GCA_902802215.1, s__Limivicinus sp902802215, 95.0, 82.58, 0.601; GCA_902795045.1, s__Limivicinus sp902795045, 95.0, 82.18, 0.441; GCA_902791215.1, s__Limivicinus sp902791215, 95.0, 82.16, 0.475; GCA_902799075.1, s__Limivicinus sp902799075, 95.0, 82.09, 0.47; GCA_017458085.1, s__Limivicinus sp017458085, 95.0, 81.86, 0.452; GCA_900319695.1, s__Limivicinus sp900319695, 95.0, 81.6, 0.427; GCA_9027866…	80.22	11	0.98763999999999996	Genome not assigned to closest species as it falls outside its pre-defined ANI radius	16_102_bin.43	novel
16_102_bin.8.fa	d__Bacteria;p__Firmicutes_A;c__Clostridia;o__Peptostreptococcales;f__Anaerovoracaceae;g__RGIG5755;s__	N/A	N/A	N/A	N/A	N/A	GCA_017511535.1	95	d__Bacteria;p__Firmicutes_A;c__Clostridia;o__Peptostreptococcales;f__Anaerovoracaceae;g__RGIG5755;s__RGIG5755 sp017511535	79.81	0.435	d__Bacteria;p__Firmicutes_A;c__Clostridia;o__Peptostreptococcales;f__Anaerovoracaceae;g__RGIG5755;s__	taxonomic classification defined by topology and ANI	classification based on placement in class-level tree	GCA_017533915.1, s__RGIG5755 sp017533915, 95.0, 79.22, 0.337	74.11	11	0.98019000000000001	N/A	16_102_bin.8	novel
16_102_bin.96.fa	d__Bacteria;p__Firmicutes_A;c__Clostridia;o__Oscillospirales;f__Ruminococcaceae;g__UBA3855;s__	N/A	N/A	N/A	N/A	N/A	N/A	N/A	N/A	N/A	N/A	d__Bacteria;p__Firmicutes_A;c__Clostridia;o__Oscillospirales;f__Ruminococcaceae;g__UBA3855;s__	taxonomic classification defined by topology and ANI	classification based on placement in class-level tree	GCA_017430465.1, s__UBA3855 sp017430465, 95.0, 80.85, 0.515; GCA_015066975.1, s__UBA3855 sp015066975, 95.0, 80.41, 0.535; GCA_002449575.1, s__UBA3855 sp002449575, 95.0, 80.27, 0.583; GCA_902796255.1, s__UBA3855 sp902796255, 95.0, 79.8, 0.579; GCA_017483465.1, s__UBA3855 sp017483465, 95.0, 79.72, 0.468; GCA_002392545.1, s__UBA3855 sp002392545, 95.0, 79.65, 0.253; GCA_002373165.1, s__UBA3855 sp0023…	94.74	11	0.97694000000000003	Genome not assigned to closest species as it falls outside its pre-defined ANI radius	16_102_bin.96	novel
16_130_bin.8.fa	d__Bacteria;p__Firmicutes_A;c__Clostridia;o__Peptostreptococcales;f__Anaerovoracaceae;g__Copromorpha;s__	N/A	N/A	N/A	N/A	N/A	GCA_017459895.1	95	d__Bacteria;p__Firmicutes_A;c__Clostridia;o__Peptostreptococcales;f__Anaerovoracaceae;g__Copromorpha;s__Copromorpha sp017459895	83.45	0.59299999999999997	d__Bacteria;p__Firmicutes_A;c__Clostridia;o__Peptostreptococcales;f__Anaerovoracaceae;g__Copromorpha;s__	taxonomic classification defined by topology and ANI	classification based on placement in class-level tree	GCA_017431395.1, s__Copromorpha sp017431395, 95.0, 81.0, 0.633; GCA_902766185.1, s__Copromorpha sp902766185, 95.0, 80.33, 0.532; GCA_017433375.1, s__Copromorpha sp017433375, 95.0, 79.84, 0.445; GCA_902796875.1, s__Copromorpha sp902796875, 95.0, 79.33, 0.508; GCA_017432345.1, s__Copromorpha sp017432345, 95.0, 78.28, 0.226; GCA_902797095.1, s__Copromorpha sp902797095, 95.0, 78.25, 0.355; GCA_017431…	82.98	11	0.98358000000000001	Genome not assigned to closest species as it falls outside its pre-defined ANI radius	16_130_bin.8	novel
16_15_bin.11.fa	d__Bacteria;p__Firmicutes_A;c__Clostridia;o__Oscillospirales;f__Ruminococcaceae;g__Pygmaiobacter;s__	N/A	N/A	N/A	N/A	N/A	GCF_014287275.1	95	d__Bacteria;p__Firmicutes_A;c__Clostridia;o__Oscillospirales;f__Ruminococcaceae;g__Pygmaiobacter;s__Pygmaiobacter sp014287275	80.67	0.502	d__Bacteria;p__Firmicutes_A;c__Clostridia;o__Oscillospirales;f__Ruminococcaceae;g__Pygmaiobacter;s__	taxonomic classification defined by topology and ANI	classification based on placement in class-level tree	GCA_019113125.1, s__Pygmaiobacter gallistercoris, 95.0, 79.98, 0.468; GCF_900199435.1, s__Pygmaiobacter massiliensis, 95.0, 77.09, 0.105	92.49	11	0.95057999999999998	Genome not assigned to closest species as it falls outside its pre-defined ANI radius	16_15_bin.11	novel
16_15_bin.14.fa	d__Bacteria;p__Actinobacteriota;c__Actinomycetia;o__Mycobacteriales;f__Mycobacteriaceae;g__Corynebacterium;s__Corynebacterium sp001815985	GCF_001815985.1	95	d__Bacteria;p__Actinobacteriota;c__Actinomycetia;o__Mycobacteriales;f__Mycobacteriaceae;g__Corynebacterium;s__Corynebacterium sp001815985	95.01	0.93	GCF_000069945.1	95	d__Bacteria;p__Actinobacteriota;c__Actinomycetia;o__Mycobacteriales;f__Mycobacteriaceae;g__Corynebacterium;s__Corynebacterium urealyticum	94.08	0.89	d__Bacteria;p__Actinobacteriota;c__Actinomycetia;o__Mycobacteriales;f__Mycobacteriaceae;g__Corynebacterium;s__	ANI	N/A	GCA_019120635.1, s__Corynebacterium intestinavium, 95.0, 94.84, 0.945; GCF_000738175.1, s__Corynebacterium jeikeium_C, 95.0, 80.47, 0.42; GCF_001807485.1, s__Corynebacterium sp001807485, 95.0, 80.14, 0.434; GCF_000738265.1, s__Corynebacterium jeikeium_A, 95.0, 80.01, 0.407; GCF_000163435.1, s__Corynebacterium jeikeium, 95.0, 79.63, 0.413; GCF_009026825.1, s__Corynebacterium sp009026825, 95.0, 78.…	95.83	11	N/A	N/A	16_15_bin.14	novel
16_15_bin.25.fa	d__Bacteria;p__Bacteroidota;c__Bacteroidia;o__Bacteroidales;f__Marinifilaceae;g__Gabonibacter;s__Gabonibacter massiliensis	GCA_001487125.1	95	d__Bacteria;p__Bacteroidota;c__Bacteroidia;o__Bacteroidales;f__Marinifilaceae;g__Gabonibacter;s__Gabonibacter massiliensis	98.26	0.94099999999999995	GCA_001487125.1	95	d__Bacteria;p__Bacteroidota;c__Bacteroidia;o__Bacteroidales;f__Marinifilaceae;g__Gabonibacter;s__Gabonibacter massiliensis	98.26	0.94099999999999995	d__Bacteria;p__Bacteroidota;c__Bacteroidia;o__Bacteroidales;f__Marinifilaceae;g__Gabonibacter;s__	taxonomic classification defined by topology and ANI	topological placement and ANI have congruent species assignments	GCA_900543425.1, s__Gabonibacter sp900543425, 95.0, 87.88, 0.852	66.68	11	N/A	N/A	16_15_bin.25	novel
16_15_bin.33.fa	d__Bacteria;p__Spirochaetota;c__Spirochaetia;o__Treponematales;f__Treponemataceae;g__Treponema_D;s__Treponema_D porcinum	GCF_900167145.1	95	d__Bacteria;p__Spirochaetota;c__Spirochaetia;o__Treponematales;f__Treponemataceae;g__Treponema_D;s__Treponema_D porcinum	98.65	0.93200000000000005	GCF_900167145.1	95	d__Bacteria;p__Spirochaetota;c__Spirochaetia;o__Treponematales;f__Treponemataceae;g__Treponema_D;s__Treponema_D porcinum	98.65	0.93200000000000005	d__Bacteria;p__Spirochaetota;c__Spirochaetia;o__Treponematales;f__Treponemataceae;g__Treponema_D;s__	taxonomic classification defined by topology and ANI	topological placement and ANI have congruent species assignments	GCA_900769985.1, s__Treponema_D sp900769985, 95.0, 80.48, 0.197; GCA_900769325.1, s__Treponema_D sp900769325, 95.0, 79.33, 0.219; GCA_017381365.1, s__Treponema_D sp017381365, 95.0, 78.41, 0.179; GCA_016293495.1, s__Treponema_D sp016293495, 95.0, 78.28, 0.103; GCA_900769975.1, s__Treponema_D sp900769975, 95.0, 78.14, 0.102; GCA_016297805.1, s__Treponema_D sp016297805, 95.0, 78.07, 0.083; GCA_90054…	89.56	11	N/A	N/A	16_15_bin.33	novel
16_15_bin.63.fa	d__Bacteria;p__Bacteroidota;c__Bacteroidia;o__Bacteroidales;f__UBA932;g__Cryptobacteroides;s__Cryptobacteroides sp000434935	GCA_000434935.1	95	d__Bacteria;p__Bacteroidota;c__Bacteroidia;o__Bacteroidales;f__UBA932;g__Cryptobacteroides;s__Cryptobacteroides sp000434935	97.05	0.81599999999999995	GCA_000434935.1	95	d__Bacteria;p__Bacteroidota;c__Bacteroidia;o__Bacteroidales;f__UBA932;g__Cryptobacteroides;s__Cryptobacteroides sp000434935	97.05	0.81599999999999995	d__Bacteria;p__Bacteroidota;c__Bacteroidia;o__Bacteroidales;f__UBA932;g__Cryptobacteroides;s__	taxonomic classification defined by topology and ANI	topological placement and ANI have congruent species assignments	GCA_000432515.1, s__Cryptobacteroides sp000432515, 95.0, 82.56, 0.493; GCA_000435075.1, s__Cryptobacteroides sp000435075, 95.0, 80.8, 0.445; GCA_900546925.1, s__Cryptobacteroides sp900546925, 95.0, 80.33, 0.362; GCA_900769145.1, s__Cryptobacteroides sp900769145, 95.0, 78.41, 0.198; GCA_004552615.1, s__Cryptobacteroides sp004552615, 95.0, 78.24, 0.247; GCA_900545245.1, s__Cryptobacteroides sp90054…	96.74	11	N/A	N/A	16_15_bin.63	novel
16_15_bin.64.fa	d__Bacteria;p__Proteobacteria;c__Gammaproteobacteria;o__Burkholderiales;f__Burkholderiaceae;g__Oligella;s__Oligella ureolytica	GCF_000373745.1	95	d__Bacteria;p__Proteobacteria;c__Gammaproteobacteria;o__Burkholderiales;f__Burkholderiaceae;g__Oligella;s__Oligella ureolytica	97.92	0.93300000000000005	GCF_000373745.1	95	d__Bacteria;p__Proteobacteria;c__Gammaproteobacteria;o__Burkholderiales;f__Burkholderiaceae;g__Oligella;s__Oligella ureolytica	97.92	0.93300000000000005	d__Bacteria;p__Proteobacteria;c__Gammaproteobacteria;o__Burkholderiales;f__Burkholderiaceae;g__Oligella;s__	taxonomic classification defined by topology and ANI	topological placement and ANI have congruent species assignments	GCA_012511555.1, s__Oligella sp012511555, 95.0, 81.92, 0.605; GCA_012518515.1, s__Oligella sp012518515, 95.0, 79.38, 0.451; GCF_000372065.1, s__Oligella urethralis, 95.0, 78.67, 0.373; GCA_012511095.1, s__Oligella sp012511095, 95.0, 78.49, 0.431	88.54	11	N/A	N/A	16_15_bin.64	novel
16_15_bin.72.fa	d__Bacteria;p__Bacteroidota;c__Bacteroidia;o__Bacteroidales;f__Marinifilaceae;g__Butyricimonas;s__Butyricimonas sp900184685	GCF_900184685.1	95	d__Bacteria;p__Bacteroidota;c__Bacteroidia;o__Bacteroidales;f__Marinifilaceae;g__Butyricimonas;s__Butyricimonas sp900184685	97.06	0.78600000000000003	GCF_900184685.1	95	d__Bacteria;p__Bacteroidota;c__Bacteroidia;o__Bacteroidales;f__Marinifilaceae;g__Butyricimonas;s__Butyricimonas sp900184685	97.06	0.78600000000000003	d__Bacteria;p__Bacteroidota;c__Bacteroidia;o__Bacteroidales;f__Marinifilaceae;g__Butyricimonas;s__	taxonomic classification defined by topology and ANI	topological placement and ANI have congruent species assignments	GCA_900759925.1, s__Butyricimonas sp900759925, 95.0, 84.16, 0.59; GCF_000379665.1, s__Butyricimonas synergistica, 95.0, 83.45, 0.595; GCF_000519105.1, s__Butyricimonas virosa, 95.0, 80.25, 0.363; GCF_003991565.1, s__Butyricimonas faecalis, 95.0, 79.74, 0.325; GCF_011927845.1, s__Butyricimonas paravirosa, 95.0, 79.61, 0.387; GCF_003479425.1, s__Butyricimonas sp003479425, 95.0, 79.59, 0.392; GCF_01…	75.83	11	N/A	N/A	16_15_bin.72	novel
16_15_bin.74.fa	d__Bacteria;p__Bacteroidota;c__Bacteroidia;o__Bacteroidales;f__Bacteroidaceae;g__UBA4372;s__	N/A	N/A	N/A	N/A	N/A	N/A	N/A	N/A	N/A	N/A	d__Bacteria;p__Bacteroidota;c__Bacteroidia;o__Bacteroidales;f__Bacteroidaceae;g__UBA4372;s__	ANI	classification based on placement in class-level tree	GCA_905234735.1, s__UBA4372 sp905234735, 95.0, 77.51, 0.137; GCA_017524545.1, s__UBA4372 sp017524545, 95.0, 77.37, 0.119; GCA_017622815.1, s__UBA4372 sp017622815, 95.0, 77.26, 0.128; GCA_902776455.1, s__UBA4372 sp902776455, 95.0, 77.2, 0.111; GCA_902775385.1, s__UBA4372 sp902775385, 95.0, 77.2, 0.086; GCA_017558255.1, s__UBA4372 sp017558255, 95.0, 77.19, 0.088; GCA_017469925.1, s__UBA4372 sp01746…	88.26	11	0.94311999999999996	N/A	16_15_bin.74	novel
16_15_bin.75.fa	d__Bacteria;p__Firmicutes_A;c__Clostridia;o__Oscillospirales;f__Oscillospiraceae;g__;s__	N/A	N/A	N/A	N/A	N/A	N/A	N/A	N/A	N/A	N/A	d__Bacteria;p__Firmicutes_A;c__Clostridia;o__Oscillospirales;f__Oscillospiraceae;g__;s__	taxonomic novelty determined using RED	classification based on placement in class-level tree	N/A	91.58	11	0.89673999999999998	N/A	16_15_bin.75	novel
16_2_bin.10.fa	d__Bacteria;p__Firmicutes;c__Bacilli;o__Lactobacillales;f__Enterococcaceae;g__Enterococcus_E;s__Enterococcus_E cecorum	GCF_000407565.1	95	d__Bacteria;p__Firmicutes;c__Bacilli;o__Lactobacillales;f__Enterococcaceae;g__Enterococcus_E;s__Enterococcus_E cecorum	96.22	0.85899999999999999	GCF_000407565.1	95	d__Bacteria;p__Firmicutes;c__Bacilli;o__Lactobacillales;f__Enterococcaceae;g__Enterococcus_E;s__Enterococcus_E cecorum	96.22	0.85899999999999999	d__Bacteria;p__Firmicutes;c__Bacilli;o__Lactobacillales;f__Enterococcaceae;g__Enterococcus_E;s__	taxonomic classification defined by topology and ANI	topological placement and ANI have congruent species assignments	GCA_019120335.1, s__Enterococcus_E stercoripullorum, 95.0, 94.41, 0.8; GCF_000406925.1, s__Enterococcus_E columbae, 95.0, 80.35, 0.458	95.77	11	N/A	N/A	16_2_bin.10	novel
16_2_bin.12.fa	d__Bacteria;p__Firmicutes_A;c__Clostridia;o__Peptostreptococcales;f__Anaerovoracaceae;g__Eubacterium_B;s__Eubacterium_B sulci	GCA_001189495.1	95	d__Bacteria;p__Firmicutes_A;c__Clostridia;o__Peptostreptococcales;f__Anaerovoracaceae;g__Eubacterium_B;s__Eubacterium_B sulci	96.73	0.88800000000000001	GCA_001189495.1	95	d__Bacteria;p__Firmicutes_A;c__Clostridia;o__Peptostreptococcales;f__Anaerovoracaceae;g__Eubacterium_B;s__Eubacterium_B sulci	96.73	0.88800000000000001	d__Bacteria;p__Firmicutes_A;c__Clostridia;o__Peptostreptococcales;f__Anaerovoracaceae;g__Eubacterium_B;s__	taxonomic classification defined by topology and ANI	topological placement and ANI have congruent species assignments	GCA_900450455.1, s__Eubacterium_B infirmum, 95.0, 85.48, 0.7; GCA_902776725.1, s__Eubacterium_B sp902776725, 95.0, 77.73, 0.064; GCA_002472145.1, s__Eubacterium_B sp002472145, 95.0, 76.98, 0.029; GCA_017941085.1, s__Eubacterium_B sp017941085, 95.0, 76.95, 0.051; GCA_902803185.1, s__Eubacterium_B sp902803185, 95.0, 76.88, 0.032; GCA_017437565.1, s__Eubacterium_B sp017437565, 95.0, 76.79, 0.019; GC…	95.43	11	N/A	N/A	16_2_bin.12	novel
16_2_bin.25.fa	d__Bacteria;p__Firmicutes_A;c__Clostridia;o__Lachnospirales;f__Lachnospiraceae;g__Clostridium_Q;s__Clostridium_Q symbiosum	GCF_000466485.1	95	d__Bacteria;p__Firmicutes_A;c__Clostridia;o__Lachnospirales;f__Lachnospiraceae;g__Clostridium_Q;s__Clostridium_Q symbiosum	98.82	0.872	GCF_000466485.1	95	d__Bacteria;p__Firmicutes_A;c__Clostridia;o__Lachnospirales;f__Lachnospiraceae;g__Clostridium_Q;s__Clostridium_Q symbiosum	98.82	0.872	d__Bacteria;p__Firmicutes_A;c__Clostridia;o__Lachnospirales;f__Lachnospiraceae;g__Clostridium_Q;s__	taxonomic classification defined by topology and ANI	topological placement and ANI have congruent species assignments	GCF_900626075.1, s__Clostridium_Q transplantifaecale, 95.0, 81.32, 0.58; GCA_900547735.1, s__Clostridium_Q sp900547735, 95.0, 81.31, 0.57; GCF_003024715.1, s__Clostridium_Q fessum, 95.0, 78.49, 0.164; GCA_016302185.1, s__Clostridium_Q sp016302185, 95.0, 78.23, 0.249; GCA_018223375.1, s__Clostridium_Q sp000435655, 95.0, 77.82, 0.188; GCA_018377235.1, s__Clostridium_Q sp018377235, 95.0, 77.7, 0.174…	85.78	11	N/A	N/A	16_2_bin.25	novel
16_2_bin.26.fa	d__Bacteria;p__Firmicutes_A;c__Clostridia;o__Lachnospirales;f__Anaerotignaceae;g__Anaerotignum;s__Anaerotignum sp001304995	GCA_001304995.1	95	d__Bacteria;p__Firmicutes_A;c__Clostridia;o__Lachnospirales;f__Anaerotignaceae;g__Anaerotignum;s__Anaerotignum sp001304995	97.75	0.88500000000000001	GCA_001304995.1	95	d__Bacteria;p__Firmicutes_A;c__Clostridia;o__Lachnospirales;f__Anaerotignaceae;g__Anaerotignum;s__Anaerotignum sp001304995	97.75	0.88500000000000001	d__Bacteria;p__Firmicutes_A;c__Clostridia;o__Lachnospirales;f__Anaerotignaceae;g__Anaerotignum;s__	taxonomic classification defined by topology and ANI	topological placement and ANI have congruent species assignments	GCA_905212195.1, s__Anaerotignum sp905212195, 95.0, 93.11, 0.857; GCF_900142265.1, s__Anaerotignum lactatifermentans, 95.0, 92.5, 0.822; GCF_016902535.1, s__Anaerotignum lactatifermentans_A, 95.0, 80.77, 0.407; GCA_004557645.1, s__Anaerotignum sp004557645, 95.0, 80.05, 0.331; GCA_017442465.1, s__Anaerotignum sp017442465, 95.0, 79.83, 0.36; GCA_017483025.1, s__Anaerotignum sp017483025, 95.0, 79.7,…	97.28	11	N/A	N/A	16_2_bin.26	novel
16_2_bin.28.fa	d__Bacteria;p__Proteobacteria;c__Gammaproteobacteria;o__Enterobacterales;f__Pasteurellaceae;g__Gallibacterium;s__Gallibacterium salpingitidis	GCF_001678495.1	95	d__Bacteria;p__Proteobacteria;c__Gammaproteobacteria;o__Enterobacterales;f__Pasteurellaceae;g__Gallibacterium;s__Gallibacterium salpingitidis	97.76	0.83899999999999997	GCF_001678495.1	95	d__Bacteria;p__Proteobacteria;c__Gammaproteobacteria;o__Enterobacterales;f__Pasteurellaceae;g__Gallibacterium;s__Gallibacterium salpingitidis	97.76	0.83899999999999997	d__Bacteria;p__Proteobacteria;c__Gammaproteobacteria;o__Enterobacterales;f__Pasteurellaceae;g__Gallibacterium;s__	taxonomic classification defined by topology and ANI	topological placement and ANI have congruent species assignments	GCF_001678475.1, s__Gallibacterium sp001678475, 95.0, 83.63, 0.693; GCF_000771875.1, s__Gallibacterium sp000771875, 95.0, 79.97, 0.487; GCF_000379785.1, s__Gallibacterium anatis, 95.0, 79.92, 0.454	97.7	11	N/A	N/A	16_2_bin.28	novel
16_2_bin.5.fa	d__Bacteria;p__Firmicutes_C;c__Negativicutes;o__Veillonellales;f__Veillonellaceae;g__Veillonella;s__Veillonella caviae	GCF_003992125.1	95	d__Bacteria;p__Firmicutes_C;c__Negativicutes;o__Veillonellales;f__Veillonellaceae;g__Veillonella;s__Veillonella caviae	98.73	0.878	GCF_003992125.1	95	d__Bacteria;p__Firmicutes_C;c__Negativicutes;o__Veillonellales;f__Veillonellaceae;g__Veillonella;s__Veillonella caviae	98.73	0.878	d__Bacteria;p__Firmicutes_C;c__Negativicutes;o__Veillonellales;f__Veillonellaceae;g__Veillonella;s__	taxonomic classification defined by topology and ANI	topological placement and ANI have congruent species assignments	GCF_002959915.1, s__Veillonella atypica, 95.0, 81.05, 0.577; GCF_001078375.1, s__Veillonella tobetsuensis, 95.0, 80.75, 0.532; GCA_900552445.1, s__Veillonella sp900552445, 95.0, 80.67, 0.527; GCF_900637515.1, s__Veillonella dispar, 95.0, 80.63, 0.494; GCF_013393365.1, s__Veillonella nakazawae, 95.0, 80.56, 0.501; GCA_900538355.1, s__Veillonella sp900538355, 95.0, 80.52, 0.491; GCF_002959775.1, s_…	97.06	11	N/A	N/A	16_2_bin.5	novel
16_50_bin.23.fa	d__Bacteria;p__Firmicutes_A;c__Clostridia;o__Oscillospirales;f__Acutalibacteraceae;g__UBA1081;s__UBA1081 sp900314355	GCA_900314355.1	95	d__Bacteria;p__Firmicutes_A;c__Clostridia;o__Oscillospirales;f__Acutalibacteraceae;g__UBA1081;s__UBA1081 sp900314355	99.32	0.83899999999999997	GCA_900314355.1	95	d__Bacteria;p__Firmicutes_A;c__Clostridia;o__Oscillospirales;f__Acutalibacteraceae;g__UBA1081;s__UBA1081 sp900314355	99.32	0.83899999999999997	d__Bacteria;p__Firmicutes_A;c__Clostridia;o__Oscillospirales;f__Acutalibacteraceae;g__UBA1081;s__	taxonomic classification defined by topology and ANI	topological placement and ANI have congruent species assignments	GCA_017465825.1, s__UBA1081 sp017465825, 95.0, 76.63, 0.046; GCA_900543395.1, s__UBA1081 sp900543395, 95.0, 76.04, 0.037; GCA_900321595.1, s__UBA1081 sp900321595, 95.0, 76.04, 0.014; GCA_017549285.1, s__UBA1081 sp017549285, 95.0, 75.81, 0.029; GCA_017631795.1, s__UBA1081 sp017631795, 95.0, 75.8, 0.038; GCA_017531385.1, s__UBA1081 sp017531385, 95.0, 75.66, 0.04; GCA_017473925.1, s__UBA1081 sp01747…	93.88	11	N/A	N/A	16_50_bin.23	novel
16_50_bin.26.fa	d__Bacteria;p__Firmicutes;c__Bacilli;o__Lactobacillales;f__Lactobacillaceae;g__Ligilactobacillus;s__	N/A	N/A	N/A	N/A	N/A	GCF_900113455.1	95	d__Bacteria;p__Firmicutes;c__Bacilli;o__Lactobacillales;f__Lactobacillaceae;g__Ligilactobacillus;s__Ligilactobacillus ruminis	94.61	0.91400000000000003	d__Bacteria;p__Firmicutes;c__Bacilli;o__Lactobacillales;f__Lactobacillaceae;g__Ligilactobacillus;s__	taxonomic classification defined by topology and ANI	classification based on placement in class-level tree	GCF_900110005.1, s__Ligilactobacillus ruminis_A, 95.0, 79.64, 0.234; GCF_000423245.1, s__Ligilactobacillus ceti, 95.0, 79.42, 0.044; GCF_001591685.1, s__Ligilactobacillus murinus, 95.0, 79.35, 0.109; GCF_001434535.1, s__Ligilactobacillus animalis, 95.0, 79.14, 0.11; GCF_000423265.1, s__Ligilactobacillus saerimneri, 95.0, 78.91, 0.057; GCA_910587695.1, s__Ligilactobacillus sp910587695, 95.0, 78.81…	96.05	11	0.99255000000000004	Genome not assigned to closest species as it falls outside its pre-defined ANI radius	16_50_bin.26	novel
16_50_bin.36.fa	d__Bacteria;p__Actinobacteriota;c__Coriobacteriia;o__Coriobacteriales;f__Atopobiaceae;g__Olsenella_H;s__	N/A	N/A	N/A	N/A	N/A	N/A	N/A	N/A	N/A	N/A	d__Bacteria;p__Actinobacteriota;c__Coriobacteriia;o__Coriobacteriales;f__Atopobiaceae;g__Olsenella_H;s__	taxonomic novelty determined using RED	classification based on placement in class-level tree	N/A	96.13	11	0.94189999999999996	N/A	16_50_bin.36	novel
16_50_bin.5.fa	d__Bacteria;p__Firmicutes_A;c__Clostridia;o__Lachnospirales;f__Lachnospiraceae;g__Shuttleworthia;s__	N/A	N/A	N/A	N/A	N/A	GCF_000160115.1	95	d__Bacteria;p__Firmicutes_A;c__Clostridia;o__Lachnospirales;f__Lachnospiraceae;g__Shuttleworthia;s__Shuttleworthia satelles	76.95	0.08	d__Bacteria;p__Firmicutes_A;c__Clostridia;o__Lachnospirales;f__Lachnospiraceae;g__Shuttleworthia;s__	taxonomic classification defined by topology and ANI	classification based on placement in class-level tree	N/A	96.45	11	0.92979999999999996	N/A	16_50_bin.5	novel
16_67_bin.67.fa	d__Bacteria;p__Firmicutes_A;c__Clostridia;o__Lachnospirales;f__Lachnospiraceae;g__UBA4285;s__	N/A	N/A	N/A	N/A	N/A	N/A	N/A	N/A	N/A	N/A	d__Bacteria;p__Firmicutes_A;c__Clostridia;o__Lachnospirales;f__Lachnospiraceae;g__UBA4285;s__	ANI	classification based on placement in class-level tree	GCA_902764045.1, s__UBA4285 sp902764045, 95.0, 80.27, 0.197; GCA_902775895.1, s__UBA4285 sp902775895, 95.0, 78.85, 0.163; GCA_905235275.1, s__UBA4285 sp905235275, 95.0, 77.83, 0.141; GCA_902784165.1, s__UBA4285 sp902784165, 95.0, 77.46, 0.136; GCA_902784025.1, s__UBA4285 sp902784025, 95.0, 77.21, 0.127; GCA_900542465.1, s__UBA4285 sp900542465, 95.0, 77.17, 0.066; GCA_903789615.1, s__UBA4285 sp903…	89.85	11	0.94938999999999996	N/A	16_67_bin.67	novel
16_67_bin.8.fa	d__Bacteria;p__Firmicutes_A;c__Clostridia;o__Lachnospirales;f__Lachnospiraceae;g__RUG306;s__	N/A	N/A	N/A	N/A	N/A	N/A	N/A	N/A	N/A	N/A	d__Bacteria;p__Firmicutes_A;c__Clostridia;o__Lachnospirales;f__Lachnospiraceae;g__RUG306;s__	ANI	classification based on placement in class-level tree	GCA_900316075.1, s__RUG306 sp900316075, 95.0, 79.83, 0.486; GCA_900314085.1, s__RUG306 sp900314085, 95.0, 79.17, 0.366; GCA_902772635.1, s__RUG306 sp902772635, 95.0, 76.62, 0.078; GCA_900313435.1, s__RUG306 sp900313435, 95.0, 76.44, 0.062; GCA_900317755.1, s__RUG306 sp900317755, 95.0, 76.09, 0.051	94.62	11	0.96426000000000001	N/A	16_67_bin.8	novel
16_6_bin.1.fa	d__Bacteria;p__Firmicutes_A;c__Clostridia;o__Oscillospirales;f__Butyricicoccaceae;g__;s__	N/A	N/A	N/A	N/A	N/A	N/A	N/A	N/A	N/A	N/A	d__Bacteria;p__Firmicutes_A;c__Clostridia;o__Oscillospirales;f__Butyricicoccaceae;g__;s__	taxonomic novelty determined using RED	classification based on placement in class-level tree	N/A	92.43	11	0.87043999999999999	N/A	16_6_bin.1	novel
16_6_bin.10.fa	d__Bacteria;p__Firmicutes_C;c__Negativicutes;o__Acidaminococcales;f__Acidaminococcaceae;g__Phascolarctobacterium_A;s__Phascolarctobacterium_A succinatutens	GCF_000188175.1	95	d__Bacteria;p__Firmicutes_C;c__Negativicutes;o__Acidaminococcales;f__Acidaminococcaceae;g__Phascolarctobacterium_A;s__Phascolarctobacterium_A succinatutens	99.06	0.86399999999999999	GCF_000188175.1	95	d__Bacteria;p__Firmicutes_C;c__Negativicutes;o__Acidaminococcales;f__Acidaminococcaceae;g__Phascolarctobacterium_A;s__Phascolarctobacterium_A succinatutens	99.06	0.86399999999999999	d__Bacteria;p__Firmicutes_C;c__Negativicutes;o__Acidaminococcales;f__Acidaminococcaceae;g__Phascolarctobacterium_A;s__	taxonomic classification defined by topology and ANI	topological placement and ANI have congruent species assignments	GCA_900753045.1, s__Phascolarctobacterium_A sp900753045, 95.0, 94.69, 0.838; GCA_000434895.1, s__Phascolarctobacterium_A succinatutens_A, 95.0, 94.44, 0.841; GCA_900770955.1, s__Phascolarctobacterium_A sp900770955, 95.0, 92.59, 0.815; GCA_900551335.1, s__Phascolarctobacterium_A sp900551335, 95.0, 82.11, 0.759; GCA_905200645.1, s__Phascolarctobacterium_A sp905200645, 95.0, 79.19, 0.374; GCA_900541…	82.59	11	N/A	N/A	16_6_bin.10	novel
16_6_bin.107.fa	d__Bacteria;p__Bacteroidota;c__Bacteroidia;o__Bacteroidales;f__Tannerellaceae;g__Parabacteroides;s__Parabacteroides sp014287585	GCF_014287585.1	95	d__Bacteria;p__Bacteroidota;c__Bacteroidia;o__Bacteroidales;f__Tannerellaceae;g__Parabacteroides;s__Parabacteroides sp014287585	98.82	0.86299999999999999	GCF_014287585.1	95	d__Bacteria;p__Bacteroidota;c__Bacteroidia;o__Bacteroidales;f__Tannerellaceae;g__Parabacteroides;s__Parabacteroides sp014287585	98.82	0.86299999999999999	d__Bacteria;p__Bacteroidota;c__Bacteroidia;o__Bacteroidales;f__Tannerellaceae;g__Parabacteroides;s__	taxonomic classification defined by topology and ANI	topological placement and ANI have congruent species assignments	GCF_000154105.1, s__Parabacteroides merdae, 95.0, 89.74, 0.721; GCF_000156495.1, s__Parabacteroides johnsonii, 95.0, 89.37, 0.685; GCA_900760525.1, s__Parabacteroides sp900760525, 95.0, 88.77, 0.751; GCF_900155425.1, s__Parabacteroides massiliensis, 95.0, 88.34, 0.608; GCA_910577325.1, s__Parabacteroides sp910577325, 95.0, 87.42, 0.692; GCA_017937385.1, s__Parabacteroides sp017937385, 95.0, 84.83…	75.71	11	N/A	N/A	16_6_bin.107	novel
16_6_bin.113.fa	d__Bacteria;p__Elusimicrobiota;c__Elusimicrobia;o__Elusimicrobiales;f__Elusimicrobiaceae;g__UBA1436;s__UBA1436 sp002329395	GCA_002329395.1	95	d__Bacteria;p__Elusimicrobiota;c__Elusimicrobia;o__Elusimicrobiales;f__Elusimicrobiaceae;g__UBA1436;s__UBA1436 sp002329395	98.74	0.91500000000000004	GCA_002329395.1	95	d__Bacteria;p__Elusimicrobiota;c__Elusimicrobia;o__Elusimicrobiales;f__Elusimicrobiaceae;g__UBA1436;s__UBA1436 sp002329395	98.74	0.91500000000000004	d__Bacteria;p__Elusimicrobiota;c__Elusimicrobia;o__Elusimicrobiales;f__Elusimicrobiaceae;g__UBA1436;s__	taxonomic classification defined by topology and ANI	topological placement and ANI have congruent species assignments	GCF_002159705.1, s__UBA1436 sp002159705, 95.0, 82.75, 0.741; GCA_910576915.1, s__UBA1436 sp910576915, 95.0, 81.93, 0.67; GCA_002432025.1, s__UBA1436 sp002432025, 95.0, 80.56, 0.595; GCA_900541355.1, s__UBA1436 sp900541355, 95.0, 80.06, 0.54; GCA_900540405.1, s__UBA1436 sp900540405, 95.0, 78.54, 0.5; GCA_015062115.1, s__UBA1436 sp015062115, 95.0, 78.44, 0.42; GCA_900315795.1, s__UBA1436 sp90031579…	78.22	11	N/A	N/A	16_6_bin.113	novel
16_6_bin.12.fa	d__Bacteria;p__Firmicutes_A;c__Clostridia;o__Peptostreptococcales;f__Peptostreptococcaceae;g__Peptostreptococcus;s__Peptostreptococcus porci	GCF_009695815.1	95	d__Bacteria;p__Firmicutes_A;c__Clostridia;o__Peptostreptococcales;f__Peptostreptococcaceae;g__Peptostreptococcus;s__Peptostreptococcus porci	96.94	0.84799999999999998	GCF_009695815.1	95	d__Bacteria;p__Firmicutes_A;c__Clostridia;o__Peptostreptococcales;f__Peptostreptococcaceae;g__Peptostreptococcus;s__Peptostreptococcus porci	96.94	0.84799999999999998	d__Bacteria;p__Firmicutes_A;c__Clostridia;o__Peptostreptococcales;f__Peptostreptococcaceae;g__Peptostreptococcus;s__	taxonomic classification defined by topology and ANI	topological placement and ANI have congruent species assignments	GCF_900112955.1, s__Peptostreptococcus sp900112955, 95.0, 92.27, 0.757; GCF_000147675.1, s__Peptostreptococcus stomatis, 95.0, 79.25, 0.134; GCF_000381525.1, s__Peptostreptococcus anaerobius, 95.0, 78.72, 0.158; GCF_000758885.1, s__Peptostreptococcus sp000758885, 95.0, 78.71, 0.142; GCF_014229965.1, s__Peptostreptococcus canis, 95.0, 78.69, 0.247; GCA_900759325.1, s__Peptostreptococcus sp90075932…	95.87	11	N/A	N/A	16_6_bin.12	novel
16_6_bin.13.fa	d__Bacteria;p__Bacteroidota;c__Bacteroidia;o__Bacteroidales;f__Rikenellaceae;g__Alistipes_A;s__Alistipes_A pullistercoris	GCF_009557455.1	95	d__Bacteria;p__Bacteroidota;c__Bacteroidia;o__Bacteroidales;f__Rikenellaceae;g__Alistipes_A;s__Alistipes_A pullistercoris	99.47	0.97599999999999998	GCF_009557455.1	95	d__Bacteria;p__Bacteroidota;c__Bacteroidia;o__Bacteroidales;f__Rikenellaceae;g__Alistipes_A;s__Alistipes_A pullistercoris	99.47	0.97599999999999998	d__Bacteria;p__Bacteroidota;c__Bacteroidia;o__Bacteroidales;f__Rikenellaceae;g__Alistipes_A;s__	taxonomic classification defined by topology and ANI	topological placement and ANI have congruent species assignments	GCA_910583985.1, s__Alistipes_A sp910583985, 95.0, 78.76, 0.42; GCF_000321205.1, s__Alistipes_A ihumii, 95.0, 78.73, 0.373; GCA_900549685.1, s__Alistipes_A sp900549685, 95.0, 78.31, 0.354; GCF_000231275.1, s__Alistipes_A indistinctus, 95.0, 77.79, 0.248; GCA_900546005.1, s__Alistipes_A pullicola, 95.0, 77.64, 0.323; GCA_019119305.1, s__Alistipes_A merdigallinarum, 95.0, 77.31, 0.32; GCA_900539755…	96.6	11	N/A	N/A	16_6_bin.13	novel
16_6_bin.21.fa	d__Bacteria;p__Firmicutes_A;c__Clostridia;o__Eubacteriales;f__Eubacteriaceae;g__Eubacterium;s__	N/A	N/A	N/A	N/A	N/A	N/A	N/A	N/A	N/A	N/A	d__Bacteria;p__Firmicutes_A;c__Clostridia;o__Eubacteriales;f__Eubacteriaceae;g__Eubacterium;s__	taxonomic classification defined by topology and ANI	classification based on placement in class-level tree	GCF_000807675.2, s__Eubacterium limosum, 95.0, 94.88, 0.862; GCF_900142645.1, s__Eubacterium callanderi, 95.0, 94.6, 0.838; GCF_002441855.2, s__Eubacterium maltosivorans, 95.0, 89.61, 0.818; GCF_015547515.1, s__Eubacterium sp015547515, 95.0, 86.81, 0.783	91.36	11	0.99163000000000001	Genome not assigned to closest species as it falls outside its pre-defined ANI radius	16_6_bin.21	novel
16_6_bin.28.fa	d__Bacteria;p__Firmicutes_A;c__Clostridia;o__Oscillospirales;f__Oscillospiraceae;g__Dysosmobacter;s__Dysosmobacter sp900548505	GCA_900548505.1	95	d__Bacteria;p__Firmicutes_A;c__Clostridia;o__Oscillospirales;f__Oscillospiraceae;g__Dysosmobacter;s__Dysosmobacter sp900548505	96.01	0.77200000000000002	GCA_900548505.1	95	d__Bacteria;p__Firmicutes_A;c__Clostridia;o__Oscillospirales;f__Oscillospiraceae;g__Dysosmobacter;s__Dysosmobacter sp900548505	96.01	0.77200000000000002	d__Bacteria;p__Firmicutes_A;c__Clostridia;o__Oscillospirales;f__Oscillospiraceae;g__Dysosmobacter;s__	taxonomic classification defined by topology and ANI	topological placement and ANI have congruent species assignments	GCA_900546705.1, s__Dysosmobacter sp900546705, 95.0, 88.17, 0.737; GCA_004558115.1, s__Dysosmobacter sp004558115, 95.0, 83.46, 0.63; GCF_018228705.1, s__Dysosmobacter sp018228705, 95.0, 83.16, 0.68; GCA_905200545.1, s__Dysosmobacter sp905200545, 95.0, 82.77, 0.613; GCA_019118245.1, s__Dysosmobacter excrementigallinarum, 95.0, 82.33, 0.586; GCF_016902445.1, s__Dysosmobacter avistercoris, 95.0, 82.…	76.65	11	N/A	N/A	16_6_bin.28	novel
16_6_bin.30.fa	d__Bacteria;p__Firmicutes_A;c__Clostridia;o__Lachnospirales;f__Lachnospiraceae;g__Hungatella;s__Hungatella sp005845265	GCF_005845265.1	95	d__Bacteria;p__Firmicutes_A;c__Clostridia;o__Lachnospirales;f__Lachnospiraceae;g__Hungatella;s__Hungatella sp005845265	98.93	0.89	GCF_005845265.1	95	d__Bacteria;p__Firmicutes_A;c__Clostridia;o__Lachnospirales;f__Lachnospiraceae;g__Hungatella;s__Hungatella sp005845265	98.93	0.89	d__Bacteria;p__Firmicutes_A;c__Clostridia;o__Lachnospirales;f__Lachnospiraceae;g__Hungatella;s__	taxonomic classification defined by topology and ANI	topological placement and ANI have congruent species assignments	GCF_003201875.1, s__Hungatella effluvii, 95.0, 87.3, 0.777; GCA_019114305.1, s__Hungatella pullicola, 95.0, 77.33, 0.197	83.04	11	N/A	N/A	16_6_bin.30	novel
16_6_bin.37.fa	d__Bacteria;p__Bacteroidota;c__Bacteroidia;o__Bacteroidales;f__Porphyromonadaceae;g__Porphyromonas;s__	N/A	N/A	N/A	N/A	N/A	N/A	N/A	N/A	N/A	N/A	d__Bacteria;p__Bacteroidota;c__Bacteroidia;o__Bacteroidales;f__Porphyromonadaceae;g__Porphyromonas;s__	ANI	classification based on placement in class-level tree	GCF_000010505.1, s__Porphyromonas gingivalis, 95.0, 80.18, 0.029; GCF_000174815.1, s__Porphyromonas endodontalis, 95.0, 78.11, 0.07; GCF_000769075.1, s__Porphyromonas sp000769075, 95.0, 77.62, 0.04; GCF_900167105.1, s__Porphyromonas circumdentaria, 95.0, 77.55, 0.028; GCF_000212375.1, s__Porphyromonas asaccharolytica, 95.0, 77.52, 0.191; GCF_000174775.1, s__Porphyromonas uenonis_A, 95.0, 77.5, 0.…	94.04	11	0.95923000000000003	N/A	16_6_bin.37	novel
16_6_bin.50.fa	d__Bacteria;p__Firmicutes_A;c__Clostridia;o__Oscillospirales;f__Oscillospiraceae;g__Oscillibacter;s__Oscillibacter ruminantium	GCF_000307265.1	95	d__Bacteria;p__Firmicutes_A;c__Clostridia;o__Oscillospirales;f__Oscillospiraceae;g__Oscillibacter;s__Oscillibacter ruminantium	98.84	0.93700000000000006	GCF_000307265.1	95	d__Bacteria;p__Firmicutes_A;c__Clostridia;o__Oscillospirales;f__Oscillospiraceae;g__Oscillibacter;s__Oscillibacter ruminantium	98.84	0.93700000000000006	d__Bacteria;p__Firmicutes_A;c__Clostridia;o__Oscillospirales;f__Oscillospiraceae;g__Oscillibacter;s__	taxonomic classification defined by topology and ANI	topological placement and ANI have congruent species assignments	GCF_000283575.1, s__Oscillibacter valericigenes, 95.0, 81.94, 0.641; GCA_002455655.1, s__Oscillibacter sp002455655, 95.0, 81.14, 0.544; GCA_003245395.1, s__Oscillibacter sp003245395, 95.0, 78.35, 0.322	95.59	11	N/A	N/A	16_6_bin.50	novel
16_6_bin.65.fa	d__Bacteria;p__Actinobacteriota;c__Actinomycetia;o__Actinomycetales;f__Actinomycetaceae;g__Trueperella;s__	N/A	N/A	N/A	N/A	N/A	GCF_001469025.1	95	d__Bacteria;p__Actinobacteriota;c__Actinomycetia;o__Actinomycetales;f__Actinomycetaceae;g__Trueperella;s__Trueperella bernardiae	85.2	0.82099999999999995	d__Bacteria;p__Actinobacteriota;c__Actinomycetia;o__Actinomycetales;f__Actinomycetaceae;g__Trueperella;s__	taxonomic classification defined by topology and ANI	classification based on placement in class-level tree	GCF_014926385.1, s__Trueperella pecoris, 95.0, 79.65, 0.528; GCF_900460345.1, s__Trueperella pyogenes, 95.0, 79.56, 0.5; GCF_900637955.1, s__Trueperella bialowiezensis, 95.0, 77.67, 0.261; GCA_012727825.1, s__Trueperella sp012727825, 95.0, 77.65, 0.206	95.08	11	0.98721000000000003	Genome not assigned to closest species as it falls outside its pre-defined ANI radius	16_6_bin.65	novel
16_6_bin.76.fa	d__Bacteria;p__Proteobacteria;c__Alphaproteobacteria;o__RF32;f__CAG-239;g__MGBC133411;s__MGBC133411 sp900540425	GCA_900540425.1	95	d__Bacteria;p__Proteobacteria;c__Alphaproteobacteria;o__RF32;f__CAG-239;g__MGBC133411;s__MGBC133411 sp900540425	99.08	0.93899999999999995	GCA_900540425.1	95	d__Bacteria;p__Proteobacteria;c__Alphaproteobacteria;o__RF32;f__CAG-239;g__MGBC133411;s__MGBC133411 sp900540425	99.08	0.93899999999999995	d__Bacteria;p__Proteobacteria;c__Alphaproteobacteria;o__RF32;f__CAG-239;g__MGBC133411;s__	taxonomic classification defined by topology and ANI	topological placement and ANI have congruent species assignments	GCA_017452115.1, s__MGBC133411 sp017452115, 95.0, 78.13, 0.216; GCA_910585375.1, s__MGBC133411 sp910585375, 95.0, 78.06, 0.304; GCA_017935485.1, s__MGBC133411 sp017935485, 95.0, 78.0, 0.333	93.11	11	N/A	N/A	16_6_bin.76	novel
16_6_bin.77.fa	d__Bacteria;p__Firmicutes_A;c__Clostridia;o__Christensenellales;f__CAG-917;g__CAG-349;s__CAG-349 sp003539515	GCA_003539515.1	95	d__Bacteria;p__Firmicutes_A;c__Clostridia;o__Christensenellales;f__CAG-917;g__CAG-349;s__CAG-349 sp003539515	96.9	0.95	GCA_003539515.1	95	d__Bacteria;p__Firmicutes_A;c__Clostridia;o__Christensenellales;f__CAG-917;g__CAG-349;s__CAG-349 sp003539515	96.9	0.95	d__Bacteria;p__Firmicutes_A;c__Clostridia;o__Christensenellales;f__CAG-917;g__CAG-349;s__	taxonomic classification defined by topology and ANI	topological placement and ANI have congruent species assignments	GCA_001940895.1, s__CAG-349 sp001940895, 95.0, 78.61, 0.42	92.22	11	N/A	N/A	16_6_bin.77	novel
16_6_bin.8.fa	d__Bacteria;p__Firmicutes_A;c__Clostridia;o__Lachnospirales;f__Anaerotignaceae;g__Anaerotignum;s__	N/A	N/A	N/A	N/A	N/A	GCA_002380805.1	95	d__Bacteria;p__Firmicutes_A;c__Clostridia;o__Lachnospirales;f__Anaerotignaceae;g__Anaerotignum;s__Anaerotignum sp002380805	87.56	0.871	d__Bacteria;p__Firmicutes_A;c__Clostridia;o__Lachnospirales;f__Anaerotignaceae;g__Anaerotignum;s__	taxonomic classification defined by topology and ANI	classification based on placement in class-level tree	GCA_009929735.1, s__Anaerotignum sp009929735, 95.0, 79.9, 0.518; GCF_001561955.1, s__Anaerotignum propionicum, 95.0, 79.84, 0.491; GCA_002299545.1, s__Anaerotignum sp002299545, 95.0, 79.68, 0.422; GCF_001571775.1, s__Anaerotignum neopropionicum, 95.0, 79.66, 0.486; GCA_017560955.1, s__Anaerotignum sp017560955, 95.0, 78.78, 0.127; GCF_016902535.1, s__Anaerotignum lactatifermentans_A, 95.0, 78.65, …	94.84	11	0.98275000000000001	Genome not assigned to closest species as it falls outside its pre-defined ANI radius	16_6_bin.8	novel
16_6_bin.83.fa	d__Bacteria;p__Firmicutes_A;c__Clostridia;o__Christensenellales;f__UBA1242;g__UMGS687;s__UMGS687 sp900551705	GCA_900551705.1	95	d__Bacteria;p__Firmicutes_A;c__Clostridia;o__Christensenellales;f__UBA1242;g__UMGS687;s__UMGS687 sp900551705	96.6	0.83299999999999996	GCA_900551705.1	95	d__Bacteria;p__Firmicutes_A;c__Clostridia;o__Christensenellales;f__UBA1242;g__UMGS687;s__UMGS687 sp900551705	96.6	0.83299999999999996	d__Bacteria;p__Firmicutes_A;c__Clostridia;o__Christensenellales;f__UBA1242;g__UMGS687;s__	taxonomic classification defined by topology and ANI	topological placement and ANI have congruent species assignments	GCA_900545735.1, s__UMGS687 sp900545735, 95.0, 82.43, 0.748; GCA_900544595.1, s__UMGS687 sp900544595, 95.0, 78.16, 0.186; GCA_016297845.1, s__UMGS687 sp016297845, 95.0, 77.73, 0.186	85.98	11	N/A	N/A	16_6_bin.83	novel
16_6_bin.91.fa	d__Bacteria;p__Firmicutes_A;c__Clostridia;o__Tissierellales;f__Peptoniphilaceae;g__Parvimonas;s__	N/A	N/A	N/A	N/A	N/A	N/A	N/A	N/A	N/A	N/A	d__Bacteria;p__Firmicutes_A;c__Clostridia;o__Tissierellales;f__Peptoniphilaceae;g__Parvimonas;s__	ANI	classification based on placement in class-level tree	GCF_900637905.1, s__Parvimonas micra, 95.0, 80.1, 0.437; GCF_000223315.1, s__Parvimonas sp000223315, 95.0, 79.86, 0.465; GCF_001553085.1, s__Parvimonas sp001553085, 95.0, 79.77, 0.495; GCF_000214475.1, s__Parvimonas sp000214475, 95.0, 79.66, 0.442; GCA_015257355.1, s__Parvimonas sp015257355, 95.0, 79.15, 0.446; GCA_001552895.1, s__Parvimonas sp001552895, 95.0, 79.06, 0.435	96.56	11	0.94411999999999996	N/A	16_6_bin.91	novel
16_6_bin.92.fa	d__Bacteria;p__Firmicutes_A;c__Clostridia;o__Christensenellales;f__UBA1242;g__UMGS687;s__UMGS687 sp900544595	GCA_900544595.1	95	d__Bacteria;p__Firmicutes_A;c__Clostridia;o__Christensenellales;f__UBA1242;g__UMGS687;s__UMGS687 sp900544595	98.11	0.91800000000000004	GCA_900544595.1	95	d__Bacteria;p__Firmicutes_A;c__Clostridia;o__Christensenellales;f__UBA1242;g__UMGS687;s__UMGS687 sp900544595	98.11	0.91800000000000004	d__Bacteria;p__Firmicutes_A;c__Clostridia;o__Christensenellales;f__UBA1242;g__UMGS687;s__	taxonomic classification defined by topology and ANI	topological placement and ANI have congruent species assignments	GCA_016297845.1, s__UMGS687 sp016297845, 95.0, 79.0, 0.381; GCA_900551705.1, s__UMGS687 sp900551705, 95.0, 78.24, 0.202; GCA_900545735.1, s__UMGS687 sp900545735, 95.0, 77.88, 0.199	84.69	11	N/A	N/A	16_6_bin.92	novel
17_100_bin.20.fa	d__Bacteria;p__Firmicutes_A;c__Clostridia;o__Oscillospirales;f__Oscillospiraceae;g__HGM13006;s__	N/A	N/A	N/A	N/A	N/A	GCA_905234425.1	95	d__Bacteria;p__Firmicutes_A;c__Clostridia;o__Oscillospirales;f__Oscillospiraceae;g__HGM13006;s__HGM13006 sp905234425	81.83	0.56599999999999995	d__Bacteria;p__Firmicutes_A;c__Clostridia;o__Oscillospirales;f__Oscillospiraceae;g__HGM13006;s__	taxonomic classification defined by topology and ANI	classification based on placement in class-level tree	GCA_902778525.1, s__HGM13006 sp902778525, 95.0, 81.89, 0.535; GCA_017469795.1, s__HGM13006 sp017469795, 95.0, 81.17, 0.48; GCA_900756575.1, s__HGM13006 sp900756575, 95.0, 78.47, 0.307; GCA_905202605.1, s__HGM13006 sp905202605, 95.0, 77.63, 0.246; GCA_900757695.1, s__HGM13006 sp900757695, 95.0, 77.61, 0.19; GCA_905201305.1, s__HGM13006 sp905201305, 95.0, 77.37, 0.254	72.4	11	0.95630999999999999	Genome not assigned to closest species as it falls outside its pre-defined ANI radius	17_100_bin.20	novel
17_100_bin.49.fa	d__Bacteria;p__Firmicutes_A;c__Clostridia;o__Lachnospirales;f__Lachnospiraceae;g__UBA1066;s__	N/A	N/A	N/A	N/A	N/A	N/A	N/A	N/A	N/A	N/A	d__Bacteria;p__Firmicutes_A;c__Clostridia;o__Lachnospirales;f__Lachnospiraceae;g__UBA1066;s__	ANI	classification based on placement in class-level tree	GCA_900317515.1, s__UBA1066 sp900317515, 95.0, 77.83, 0.185; GCA_902766655.1, s__UBA1066 sp902766655, 95.0, 77.81, 0.181; GCA_902779245.1, s__UBA1066 sp902779245, 95.0, 77.79, 0.108; GCA_900320575.1, s__UBA1066 sp900320575, 95.0, 77.66, 0.223; GCA_002369495.1, s__UBA1066 sp002369495, 95.0, 77.57, 0.173; GCA_902788035.1, s__UBA1066 sp902788035, 95.0, 77.01, 0.078; GCA_902803635.1, s__UBA1066 sp902…	80.3	11	0.90466999999999997	N/A	17_100_bin.49	novel
17_100_bin.66.fa	d__Bacteria;p__Firmicutes_A;c__Clostridia;o__Peptostreptococcales;f__Anaerovoracaceae;g__Hornefia;s__	N/A	N/A	N/A	N/A	N/A	GCA_017425345.1	95	d__Bacteria;p__Firmicutes_A;c__Clostridia;o__Peptostreptococcales;f__Anaerovoracaceae;g__Hornefia;s__Hornefia sp017425345	80.349999999999994	0.59399999999999997	d__Bacteria;p__Firmicutes_A;c__Clostridia;o__Peptostreptococcales;f__Anaerovoracaceae;g__Hornefia;s__	taxonomic classification defined by topology and ANI	classification based on placement in class-level tree	GCF_000688015.1, s__Hornefia sp000688015, 95.0, 78.06, 0.184; GCF_009695915.1, s__Hornefia butyriciproducens, 95.0, 77.58, 0.125; GCF_001940235.1, s__Hornefia porci, 95.0, 77.5, 0.151; GCA_900315125.1, s__Hornefia sp900315125, 95.0, 77.49, 0.183; GCA_003433295.1, s__Hornefia minuta, 95.0, 77.42, 0.043; GCA_000510425.1, s__Hornefia nodata, 95.0, 76.86, 0.05	96.94	11	0.96450000000000002	Genome not assigned to closest species as it falls outside its pre-defined ANI radius	17_100_bin.66	novel
17_170_bin.30.fa	d__Bacteria;p__Firmicutes_A;c__Clostridia;o__Oscillospirales;f__Ruminococcaceae;g__RUG12519;s__	N/A	N/A	N/A	N/A	N/A	GCA_902790675.1	95	d__Bacteria;p__Firmicutes_A;c__Clostridia;o__Oscillospirales;f__Ruminococcaceae;g__RUG12519;s__RUG12519 sp902790675	94.45	0.85199999999999998	d__Bacteria;p__Firmicutes_A;c__Clostridia;o__Oscillospirales;f__Ruminococcaceae;g__RUG12519;s__	taxonomic classification defined by topology and ANI	classification based on placement in class-level tree	GCA_902798695.1, s__RUG12519 sp902798695, 95.0, 84.12, 0.756; GCA_902779915.1, s__RUG12519 sp902779915, 95.0, 76.51, 0.132; GCA_902798675.1, s__RUG12519 sp902798675, 95.0, 76.5, 0.104; GCA_902789925.1, s__RUG12519 sp902789925, 95.0, 76.29, 0.126; GCA_910577565.1, s__RUG12519 sp910577565, 95.0, 76.15, 0.129; GCA_902772105.1, s__RUG12519 sp902772105, 95.0, 75.58, 0.099	88.96	11	0.99228000000000005	Genome not assigned to closest species as it falls outside its pre-defined ANI radius	17_170_bin.30	novel
17_203_bin.20.fa	d__Bacteria;p__Firmicutes_A;c__Clostridia;o__Lachnospirales;f__Lachnospiraceae;g__RUG842;s__RUG842 sp900313775	GCA_900313775.1	95	d__Bacteria;p__Firmicutes_A;c__Clostridia;o__Lachnospirales;f__Lachnospiraceae;g__RUG842;s__RUG842 sp900313775	97.67	0.67900000000000005	GCA_900313775.1	95	d__Bacteria;p__Firmicutes_A;c__Clostridia;o__Lachnospirales;f__Lachnospiraceae;g__RUG842;s__RUG842 sp900313775	97.67	0.67900000000000005	d__Bacteria;p__Firmicutes_A;c__Clostridia;o__Lachnospirales;f__Lachnospiraceae;g__RUG842;s__	taxonomic classification defined by topology and ANI	topological placement and ANI have congruent species assignments	GCA_017515965.1, s__RUG842 sp017515965, 95.0, 79.11, 0.2; GCA_902773445.1, s__RUG842 sp902773445, 95.0, 78.89, 0.241; GCA_902796355.1, s__RUG842 sp902796355, 95.0, 77.15, 0.165	82.92	11	N/A	N/A	17_203_bin.20	novel
17_203_bin.7.fa	d__Bacteria;p__Actinobacteriota;c__Actinomycetia;o__Mycobacteriales;f__Mycobacteriaceae;g__Corynebacterium;s__	N/A	N/A	N/A	N/A	N/A	N/A	N/A	N/A	N/A	N/A	d__Bacteria;p__Actinobacteriota;c__Actinomycetia;o__Mycobacteriales;f__Mycobacteriaceae;g__Corynebacterium;s__	taxonomic classification defined by topology and ANI	classification based on placement in class-level tree	GCA_019120175.1, s__Corynebacterium faecigallinarum, 95.0, 82.74, 0.67; GCA_019114135.1, s__Corynebacterium avicola, 95.0, 82.62, 0.671; GCF_007673095.1, s__Corynebacterium sp002363255, 95.0, 80.52, 0.53; GCF_001942345.1, s__Corynebacterium sp001942345, 95.0, 80.29, 0.541; GCF_006539825.1, s__Corynebacterium variabile, 95.0, 80.11, 0.5; GCF_007970465.1, s__Corynebacterium nuruki, 95.0, 79.97, 0.5…	93.29	11	0.98512999999999995	Genome not assigned to closest species as it falls outside its pre-defined ANI radius	17_203_bin.7	novel
17_24_bin.42.fa	d__Bacteria;p__Desulfobacterota_I;c__Desulfovibrionia;o__Desulfovibrionales;f__Desulfovibrionaceae;g__Desulfovibrio;s__	N/A	N/A	N/A	N/A	N/A	N/A	N/A	N/A	N/A	N/A	d__Bacteria;p__Desulfobacterota_I;c__Desulfovibrionia;o__Desulfovibrionales;f__Desulfovibrionaceae;g__Desulfovibrio;s__	taxonomic classification defined by topology and ANI	classification based on placement in class-level tree	GCA_900319575.1, s__Desulfovibrio sp900319575, 95.0, 84.58, 0.706; GCA_900546145.1, s__Desulfovibrio sp900546145, 95.0, 84.54, 0.815; GCA_002369295.1, s__Desulfovibrio sp002369295, 95.0, 79.86, 0.405; GCA_016284885.1, s__Desulfovibrio sp016284885, 95.0, 79.84, 0.432; GCF_900116045.1, s__Desulfovibrio piger_A, 95.0, 78.33, 0.272; GCF_000156375.1, s__Desulfovibrio piger, 95.0439, 78.2, 0.259; GCF_0…	89.85	11	0.98418000000000005	Genome not assigned to closest species as it falls outside its pre-defined ANI radius	17_24_bin.42	novel
17_24_bin.7.fa	d__Bacteria;p__Firmicutes_A;c__Clostridia;o__Peptostreptococcales;f__Anaerovoracaceae;g__RUG099;s__	N/A	N/A	N/A	N/A	N/A	N/A	N/A	N/A	N/A	N/A	d__Bacteria;p__Firmicutes_A;c__Clostridia;o__Peptostreptococcales;f__Anaerovoracaceae;g__RUG099;s__	taxonomic classification defined by topology and ANI	classification based on placement in class-level tree	GCA_900315485.1, s__RUG099 sp900315485, 95.0, 83.16, 0.532; GCA_902765035.1, s__RUG099 sp902765035, 95.0, 82.58, 0.647; GCA_902786355.1, s__RUG099 sp902786355, 95.0, 82.19, 0.437; GCA_017512145.1, s__RUG099 sp017512145, 95.0, 81.62, 0.415; GCA_902774265.1, s__RUG099 sp902774265, 95.0, 80.93, 0.241; GCA_017510725.1, s__RUG099 sp017510725, 95.0, 80.61, 0.253; GCA_017431685.1, s__RUG099 sp017431685,…	92.63	11	0.98385	Genome not assigned to closest species as it falls outside its pre-defined ANI radius	17_24_bin.7	novel
17_2_bin.16.fa	d__Bacteria;p__Firmicutes;c__Bacilli;o__Lactobacillales;f__Aerococcaceae;g__Granulicatella;s__Granulicatella adiacens	GCF_000160675.1	95	d__Bacteria;p__Firmicutes;c__Bacilli;o__Lactobacillales;f__Aerococcaceae;g__Granulicatella;s__Granulicatella adiacens	95.53	0.90600000000000003	GCF_000160675.1	95	d__Bacteria;p__Firmicutes;c__Bacilli;o__Lactobacillales;f__Aerococcaceae;g__Granulicatella;s__Granulicatella adiacens	95.53	0.90600000000000003	d__Bacteria;p__Firmicutes;c__Bacilli;o__Lactobacillales;f__Aerococcaceae;g__Granulicatella;s__	taxonomic classification defined by topology and ANI	topological placement and ANI have congruent species assignments	GCA_905371865.1, s__Granulicatella sp905371865, 95.0, 93.61, 0.787; GCF_001071995.1, s__Granulicatella sp001071995, 95.0, 88.26, 0.748; GCA_900551535.1, s__Granulicatella sp900551535, 95.0, 88.21, 0.81; GCA_018364485.1, s__Granulicatella adiacens_A, 95.0, 88.03, 0.794; GCA_001058355.1, s__Granulicatella sp001058355, 95.0, 87.98, 0.757; GCA_015264885.1, s__Granulicatella sp015264885, 95.0, 87.73, …	95.63	11	N/A	N/A	17_2_bin.16	novel
17_2_bin.2.fa	d__Bacteria;p__Bacteroidota;c__Bacteroidia;o__Flavobacteriales;f__Weeksellaceae;g__Bergeyella_A;s__	N/A	N/A	N/A	N/A	N/A	GCF_003614945.1	95	d__Bacteria;p__Bacteroidota;c__Bacteroidia;o__Flavobacteriales;f__Weeksellaceae;g__Bergeyella_A;s__Bergeyella_A cardium	77.849999999999994	0.19800000000000001	d__Bacteria;p__Bacteroidota;c__Bacteroidia;o__Flavobacteriales;f__Weeksellaceae;g__Bergeyella_A;s__	taxonomic classification defined by topology and ANI	classification based on placement in class-level tree	GCA_002484105.1, s__Bergeyella_A sp002484105, 95.0, 76.95, 0.07	95.73	11	0.96950000000000003	N/A	17_2_bin.2	novel
17_2_bin.3.fa	d__Bacteria;p__Actinobacteriota;c__Actinomycetia;o__Actinomycetales;f__Actinomycetaceae;g__Trueperella;s__Trueperella pyogenes	GCF_900460345.1	95	d__Bacteria;p__Actinobacteriota;c__Actinomycetia;o__Actinomycetales;f__Actinomycetaceae;g__Trueperella;s__Trueperella pyogenes	98.28	0.94899999999999995	GCF_900460345.1	95	d__Bacteria;p__Actinobacteriota;c__Actinomycetia;o__Actinomycetales;f__Actinomycetaceae;g__Trueperella;s__Trueperella pyogenes	98.28	0.94899999999999995	d__Bacteria;p__Actinobacteriota;c__Actinomycetia;o__Actinomycetales;f__Actinomycetaceae;g__Trueperella;s__	taxonomic classification defined by topology and ANI	topological placement and ANI have congruent species assignments	GCF_014926385.1, s__Trueperella pecoris, 95.0, 81.05, 0.507; GCF_001469025.1, s__Trueperella bernardiae, 95.0, 79.49, 0.51; GCF_900637955.1, s__Trueperella bialowiezensis, 95.0, 77.55, 0.204; GCA_012727825.1, s__Trueperella sp012727825, 95.0, 77.48, 0.135	94.7	11	N/A	N/A	17_2_bin.3	novel
17_2_bin.34.fa	d__Bacteria;p__Actinobacteriota;c__Actinomycetia;o__Actinomycetales;f__Micrococcaceae;g__Rothia;s__	N/A	N/A	N/A	N/A	N/A	GCA_002418375.1	95	d__Bacteria;p__Actinobacteriota;c__Actinomycetia;o__Actinomycetales;f__Micrococcaceae;g__Rothia;s__Rothia sp002418375	79.62	0.39300000000000002	d__Bacteria;p__Actinobacteriota;c__Actinomycetia;o__Actinomycetales;f__Micrococcaceae;g__Rothia;s__	taxonomic classification defined by topology and ANI	classification based on placement in class-level tree	GCA_019115985.1, s__Rothia avicola, 95.0, 81.64, 0.554; GCF_004569295.1, s__Rothia nasimurium_B, 95.0, 81.51, 0.533; GCF_014217215.1, s__Rothia nasimurium_C, 95.0, 81.43, 0.542; GCF_002087015.1, s__Rothia nasimurium_A, 95.0, 80.56, 0.445; GCA_002492045.1, s__Rothia sp002492045, 95.0, 80.37, 0.52; GCF_014635585.1, s__Rothia aerolata, 95.0, 79.14, 0.313; GCF_000175615.1, s__Rothia mucilaginosa, 95.…	94.2	11	0.96840000000000004	Genome not assigned to closest species as it falls outside its pre-defined ANI radius	17_2_bin.34	novel
17_2_bin.6.fa	d__Bacteria;p__Firmicutes;c__Bacilli;o__Lactobacillales;f__Streptococcaceae;g__Streptococcus;s__	N/A	N/A	N/A	N/A	N/A	N/A	N/A	N/A	N/A	N/A	d__Bacteria;p__Firmicutes;c__Bacilli;o__Lactobacillales;f__Streptococcaceae;g__Streptococcus;s__	taxonomic classification defined by topology and ANI	classification based on placement in class-level tree	GCF_902702775.1, s__Streptococcus suis_W, 95.2533, 95.21, 0.814; GCF_000294495.1, s__Streptococcus suis, 95.2533, 95.19, 0.793; GCA_000440235.1, s__Streptococcus suis_F, 95.0, 94.43, 0.781; GCF_002760245.1, s__Streptococcus suis_I, 95.0, 93.99, 0.762; GCF_016743335.1, s__Streptococcus suis_Y, 95.0, 93.88, 0.741; GCA_002831545.1, s__Streptococcus suis_P, 95.0, 93.81, 0.804; GCF_000440115.1, s__Str…	89.14	11	0.99587999999999999	Genome not assigned to closest species as it falls outside its pre-defined ANI radius	17_2_bin.6	novel
17_50_bin.55.fa	d__Bacteria;p__Proteobacteria;c__Gammaproteobacteria;o__Chromatiales;f__Chromatiaceae;g__Allochromatium;s__Allochromatium humboldtianum	GCF_013385175.1	95	d__Bacteria;p__Proteobacteria;c__Gammaproteobacteria;o__Chromatiales;f__Chromatiaceae;g__Allochromatium;s__Allochromatium humboldtianum	97.22	0.94399999999999995	GCF_013385175.1	95	d__Bacteria;p__Proteobacteria;c__Gammaproteobacteria;o__Chromatiales;f__Chromatiaceae;g__Allochromatium;s__Allochromatium humboldtianum	97.22	0.94399999999999995	d__Bacteria;p__Proteobacteria;c__Gammaproteobacteria;o__Chromatiales;f__Chromatiaceae;g__Allochromatium;s__	taxonomic classification defined by topology and ANI	topological placement and ANI have congruent species assignments	GCF_018409545.1, s__Allochromatium tepidum, 95.0, 92.49, 0.77; GCF_000025485.1, s__Allochromatium vinosum, 95.0, 92.48, 0.813; GCF_009720725.1, s__Allochromatium palmeri, 95.0, 87.82, 0.803; GCF_900107145.1, s__Allochromatium warmingii, 95.0, 78.6, 0.325	85.86	11	N/A	N/A	17_50_bin.55	novel
17_50_bin.58.fa	d__Bacteria;p__Firmicutes_C;c__Negativicutes;o__Selenomonadales;f__Selenomonadaceae;g__Selenomonas_C;s__	N/A	N/A	N/A	N/A	N/A	GCA_900314825.1	95	d__Bacteria;p__Firmicutes_C;c__Negativicutes;o__Selenomonadales;f__Selenomonadaceae;g__Selenomonas_C;s__Selenomonas_C sp900314825	84.4	0.68100000000000005	d__Bacteria;p__Firmicutes_C;c__Negativicutes;o__Selenomonadales;f__Selenomonadaceae;g__Selenomonas_C;s__	taxonomic classification defined by topology and ANI	classification based on placement in class-level tree	GCA_900318215.1, s__Selenomonas_C sp900318215, 95.0, 84.19, 0.613; GCA_902780535.1, s__Selenomonas_C sp902780535, 95.0, 83.87, 0.568; GCA_900315575.1, s__Selenomonas_C sp900315575, 95.0, 83.76, 0.573; GCF_000381005.1, s__Selenomonas_C bovis, 95.0, 81.2, 0.453; GCA_902763085.1, s__Selenomonas_C sp002351185, 95.0, 80.96, 0.532	94.16	11	0.97816000000000003	Genome not assigned to closest species as it falls outside its pre-defined ANI radius	17_50_bin.58	novel
17_50_bin.62.fa	d__Bacteria;p__Proteobacteria;c__Alphaproteobacteria;o__Rhodobacterales;f__Rhodobacteraceae;g__Cereibacter_A;s__Cereibacter_A ovatus	GCF_900207575.1	95	d__Bacteria;p__Proteobacteria;c__Alphaproteobacteria;o__Rhodobacterales;f__Rhodobacteraceae;g__Cereibacter_A;s__Cereibacter_A ovatus	99.53	0.99	GCF_900207575.1	95	d__Bacteria;p__Proteobacteria;c__Alphaproteobacteria;o__Rhodobacterales;f__Rhodobacteraceae;g__Cereibacter_A;s__Cereibacter_A ovatus	99.53	0.99	d__Bacteria;p__Proteobacteria;c__Alphaproteobacteria;o__Rhodobacterales;f__Rhodobacteraceae;g__Cereibacter_A;s__	taxonomic classification defined by topology and ANI	topological placement and ANI have congruent species assignments	GCF_002407205.1, s__Cereibacter_A sp002407205, 95.0, 83.75, 0.787; GCA_017599285.1, s__Cereibacter_A azotoformans, 95.0, 83.19, 0.666; GCF_001720585.1, s__Cereibacter_A johrii, 95.1736, 82.72, 0.684; GCF_000012905.2, s__Cereibacter_A sphaeroides, 95.1736, 82.64, 0.743	76.73	11	N/A	N/A	17_50_bin.62	novel
17_67_bin.93.fa	d__Bacteria;p__Desulfobacterota;c__Desulfobulbia;o__Desulfobulbales;f__Desulfobulbaceae;g__Desulfobulbus;s__	N/A	N/A	N/A	N/A	N/A	GCF_002952055.1	95	d__Bacteria;p__Desulfobacterota;c__Desulfobulbia;o__Desulfobulbales;f__Desulfobulbaceae;g__Desulfobulbus;s__Desulfobulbus oralis	78.55	0.36699999999999999	d__Bacteria;p__Desulfobacterota;c__Desulfobulbia;o__Desulfobulbales;f__Desulfobulbaceae;g__Desulfobulbus;s__	taxonomic classification defined by topology and ANI	classification based on placement in class-level tree	GCA_017998195.1, s__Desulfobulbus sp017998195, 95.0, 78.36, 0.274; GCF_000621145.1, s__Desulfobulbus elongatus, 95.0, 77.93, 0.268; GCA_009782165.1, s__Desulfobulbus sp009782165, 95.0, 77.83, 0.261; GCF_000186885.1, s__Desulfobulbus propionicus, 95.0, 77.21, 0.174; GCA_013201405.1, s__Desulfobulbus sp013201405, 95.0, 76.88, 0.147; GCA_903896915.1, s__Desulfobulbus sp903896915, 95.0, 76.84, 0.03; …	88.86	11	0.95045999999999997	N/A	17_67_bin.93	novel
17_6_bin.1.fa	d__Bacteria;p__Actinobacteriota;c__Actinomycetia;o__Actinomycetales;f__Actinomycetaceae;g__Mobiluncus;s__	N/A	N/A	N/A	N/A	N/A	GCF_000146285.1	95	d__Bacteria;p__Actinobacteriota;c__Actinomycetia;o__Actinomycetales;f__Actinomycetaceae;g__Mobiluncus;s__Mobiluncus curtisii	78.569999999999993	0.29299999999999998	d__Bacteria;p__Actinobacteriota;c__Actinomycetia;o__Actinomycetales;f__Actinomycetaceae;g__Mobiluncus;s__	taxonomic classification defined by topology and ANI	classification based on placement in class-level tree	GCF_009695935.1, s__Mobiluncus porci, 95.0, 77.28, 0.195; GCF_000160615.1, s__Mobiluncus mulieris, 95.0, 76.87, 0.154	96.96	11	0.97560999999999998	N/A	17_6_bin.1	novel
17_6_bin.34.fa	d__Bacteria;p__Proteobacteria;c__Alphaproteobacteria;o__Rhizobiales;f__Rhizobiaceae;g__Aquamicrobium_A;s__Aquamicrobium_A sp016124105	GCF_016124105.1	95	d__Bacteria;p__Proteobacteria;c__Alphaproteobacteria;o__Rhizobiales;f__Rhizobiaceae;g__Aquamicrobium_A;s__Aquamicrobium_A sp016124105	99.49	0.98299999999999998	GCF_016124105.1	95	d__Bacteria;p__Proteobacteria;c__Alphaproteobacteria;o__Rhizobiales;f__Rhizobiaceae;g__Aquamicrobium_A;s__Aquamicrobium_A sp016124105	99.49	0.98299999999999998	d__Bacteria;p__Proteobacteria;c__Alphaproteobacteria;o__Rhizobiales;f__Rhizobiaceae;g__Aquamicrobium_A;s__	taxonomic classification defined by topology and ANI	topological placement and ANI have congruent species assignments	GCF_000526635.1, s__Aquamicrobium_A sp000526635, 95.0, 80.83, 0.635; GCF_900113935.1, s__Aquamicrobium_A aerolatum, 95.0, 78.81, 0.294; GCA_014860725.1, s__Aquamicrobium_A sp014860725, 95.0, 78.42, 0.261; GCA_003577315.1, s__Aquamicrobium_A sp003577315, 95.0, 78.22, 0.301; GCF_013240295.1, s__Aquamicrobium_A sediminum, 95.0, 78.15, 0.317; GCF_008180155.1, s__Aquamicrobium_A microcysteis, 95.0, 78…	82.41	11	N/A	N/A	17_6_bin.34	novel
17_6_bin.44.fa	d__Bacteria;p__Actinobacteriota;c__Actinomycetia;o__Mycobacteriales;f__Mycobacteriaceae;g__Corynebacterium;s__Corynebacterium pollutisoli	GCF_900177745.1	95	d__Bacteria;p__Actinobacteriota;c__Actinomycetia;o__Mycobacteriales;f__Mycobacteriaceae;g__Corynebacterium;s__Corynebacterium pollutisoli	98.87	0.95599999999999996	GCF_900177745.1	95	d__Bacteria;p__Actinobacteriota;c__Actinomycetia;o__Mycobacteriales;f__Mycobacteriaceae;g__Corynebacterium;s__Corynebacterium pollutisoli	98.87	0.95599999999999996	d__Bacteria;p__Actinobacteriota;c__Actinomycetia;o__Mycobacteriales;f__Mycobacteriaceae;g__Corynebacterium;s__	taxonomic classification defined by topology and ANI	topological placement and ANI have congruent species assignments	GCF_000819445.1, s__Corynebacterium humireducens, 95.0, 88.0, 0.881; GCA_012838985.1, s__Corynebacterium sp012838985, 95.0, 87.59, 0.766; GCF_000835165.1, s__Corynebacterium marinum, 95.0, 84.26, 0.815; GCF_003955685.1, s__Corynebacterium sp003955685, 95.0, 84.1, 0.791; GCF_009734405.1, s__Corynebacterium sp009734405, 95.0, 83.7, 0.781; GCF_000341345.1, s__Corynebacterium halotolerans, 95.0, 82.3…	86.4	11	N/A	N/A	17_6_bin.44	novel
17_6_bin.48.fa	d__Bacteria;p__Bacteroidota;c__Bacteroidia;o__Bacteroidales;f__Porphyromonadaceae;g__Porphyromonas;s__	N/A	N/A	N/A	N/A	N/A	GCF_000174815.1	95	d__Bacteria;p__Bacteroidota;c__Bacteroidia;o__Bacteroidales;f__Porphyromonadaceae;g__Porphyromonas;s__Porphyromonas endodontalis	78.989999999999995	0.30399999999999999	d__Bacteria;p__Bacteroidota;c__Bacteroidia;o__Bacteroidales;f__Porphyromonadaceae;g__Porphyromonas;s__	taxonomic classification defined by topology and ANI	classification based on placement in class-level tree	GCF_003096695.1, s__Porphyromonas loveana, 95.0, 83.27, 0.065; GCF_000379945.1, s__Porphyromonas macacae, 95.0, 80.41, 0.045; GCF_000010505.1, s__Porphyromonas gingivalis, 95.0, 80.06, 0.042; GCF_900167105.1, s__Porphyromonas circumdentaria, 95.0, 79.73, 0.094; GCF_000769075.1, s__Porphyromonas sp000769075, 95.0, 79.66, 0.047; GCF_000614585.1, s__Porphyromonas gingivicanis, 95.0, 78.57, 0.094; GC…	94.3	11	0.97955999999999999	N/A	17_6_bin.48	novel
17_6_bin.9.fa	d__Bacteria;p__Firmicutes_A;c__Clostridia;o__Lachnospirales;f__Lachnospiraceae;g__Blautia;s__Blautia coccoides	GCF_900461125.1	95	d__Bacteria;p__Firmicutes_A;c__Clostridia;o__Lachnospirales;f__Lachnospiraceae;g__Blautia;s__Blautia coccoides	98.11	0.84	GCF_900461125.1	95	d__Bacteria;p__Firmicutes_A;c__Clostridia;o__Lachnospirales;f__Lachnospiraceae;g__Blautia;s__Blautia coccoides	98.11	0.84	d__Bacteria;p__Firmicutes_A;c__Clostridia;o__Lachnospirales;f__Lachnospiraceae;g__Blautia;s__	taxonomic classification defined by topology and ANI	topological placement and ANI have congruent species assignments	GCF_014287615.1, s__Blautia sp001304935, 95.0, 85.98, 0.697; GCF_001689125.2, s__Blautia pseudococcoides, 95.0, 85.38, 0.676; GCA_002270465.1, s__Blautia hominis, 95.0, 85.02, 0.669; GCA_902363515.1, s__Blautia sp000432195, 95.0, 78.92, 0.183; GCF_900120295.1, s__Blautia sp900120295, 95.0, 78.85, 0.172; GCF_003287895.1, s__Blautia argi, 95.0, 78.77, 0.21; GCA_003481745.1, s__Blautia stercoris, 95…	91.78	11	N/A	N/A	17_6_bin.9	novel
18_128_bin.43.fa	d__Bacteria;p__Firmicutes_A;c__Clostridia;o__Lachnospirales;f__Lachnospiraceae;g__RUG306;s__RUG306 sp902772635	GCA_902772635.1	95	d__Bacteria;p__Firmicutes_A;c__Clostridia;o__Lachnospirales;f__Lachnospiraceae;g__RUG306;s__RUG306 sp902772635	98.85	0.83699999999999997	GCA_902772635.1	95	d__Bacteria;p__Firmicutes_A;c__Clostridia;o__Lachnospirales;f__Lachnospiraceae;g__RUG306;s__RUG306 sp902772635	98.85	0.83699999999999997	d__Bacteria;p__Firmicutes_A;c__Clostridia;o__Lachnospirales;f__Lachnospiraceae;g__RUG306;s__	taxonomic classification defined by topology and ANI	topological placement and ANI have congruent species assignments	GCA_900313435.1, s__RUG306 sp900313435, 95.0, 82.87, 0.622; GCA_900316075.1, s__RUG306 sp900316075, 95.0, 76.68, 0.091; GCA_900314085.1, s__RUG306 sp900314085, 95.0, 76.39, 0.071; GCA_900317755.1, s__RUG306 sp900317755, 95.0, 76.09, 0.061	92.89	11	N/A	N/A	18_128_bin.43	novel
18_128_bin.8.fa	d__Bacteria;p__Firmicutes_A;c__Clostridia;o__Lachnospirales;f__Lachnospiraceae;g__UBA1258;s__	N/A	N/A	N/A	N/A	N/A	GCA_017963665.1	95	d__Bacteria;p__Firmicutes_A;c__Clostridia;o__Lachnospirales;f__Lachnospiraceae;g__UBA1258;s__UBA1258 sp017963665	89.9	0.80800000000000005	d__Bacteria;p__Firmicutes_A;c__Clostridia;o__Lachnospirales;f__Lachnospiraceae;g__UBA1258;s__	taxonomic classification defined by topology and ANI	classification based on placement in class-level tree	GCA_902772805.1, s__UBA1258 sp902772805, 95.0, 79.02, 0.384; GCA_016283275.1, s__UBA1258 sp016283275, 95.0, 78.45, 0.25; GCA_900100895.1, s__UBA1258 sp900100895, 95.0, 78.21, 0.155; GCA_017553505.1, s__UBA1258 sp017553505, 95.0, 78.21, 0.145; GCA_017651385.1, s__UBA1258 sp017651385, 95.0, 78.06, 0.247; GCA_017544835.1, s__UBA1258 sp017544835, 95.0, 78.02, 0.145; GCA_002308235.1, s__UBA1258 sp0023…	89.34	11	0.99156999999999995	Genome not assigned to closest species as it falls outside its pre-defined ANI radius	18_128_bin.8	novel
18_16_bin.11.fa	d__Bacteria;p__Proteobacteria;c__Alphaproteobacteria;o__Rhodobacterales;f__Rhodobacteraceae;g__ETT8;s__	N/A	N/A	N/A	N/A	N/A	N/A	N/A	N/A	N/A	N/A	d__Bacteria;p__Proteobacteria;c__Alphaproteobacteria;o__Rhodobacterales;f__Rhodobacteraceae;g__ETT8;s__	taxonomic classification defined by topology and ANI	classification based on placement in class-level tree	GCF_003443995.1, s__ETT8 sp003443995, 95.0, 84.03, 0.754; GCF_004745575.1, s__ETT8 sp004745575, 95.0, 83.63, 0.714; GCF_002900965.1, s__ETT8 sp002900965, 95.0, 83.34, 0.705; GCF_010915705.1, s__ETT8 sp010915705, 95.0, 83.13, 0.714; GCF_002794355.1, s__ETT8 sp002794355, 95.0, 82.86, 0.697; GCA_016936395.1, s__ETT8 sp016936395, 95.0, 81.38, 0.579	91.16	11	0.98448999999999998	Genome not assigned to closest species as it falls outside its pre-defined ANI radius	18_16_bin.11	novel
18_16_bin.13.fa	d__Bacteria;p__Firmicutes_A;c__Clostridia;o__Peptostreptococcales;f__Anaerovoracaceae;g__UBA3738;s__	N/A	N/A	N/A	N/A	N/A	GCA_902803725.1	95	d__Bacteria;p__Firmicutes_A;c__Clostridia;o__Peptostreptococcales;f__Anaerovoracaceae;g__UBA3738;s__UBA3738 sp902803725	78.86	0.32600000000000001	d__Bacteria;p__Firmicutes_A;c__Clostridia;o__Peptostreptococcales;f__Anaerovoracaceae;g__UBA3738;s__	taxonomic classification defined by topology and ANI	classification based on placement in class-level tree	GCA_002372505.1, s__UBA3738 sp002372505, 95.0, 78.51, 0.174	95.81	11	0.95606000000000002	N/A	18_16_bin.13	novel
18_16_bin.18.fa	d__Bacteria;p__Actinobacteriota;c__Coriobacteriia;o__Coriobacteriales;f__Eggerthellaceae;g__UBA9715;s__	N/A	N/A	N/A	N/A	N/A	N/A	N/A	N/A	N/A	N/A	d__Bacteria;p__Actinobacteriota;c__Coriobacteriia;o__Coriobacteriales;f__Eggerthellaceae;g__UBA9715;s__	taxonomic classification defined by topology and ANI	classification based on placement in class-level tree	GCA_902779135.1, s__UBA9715 sp902779135, 95.0, 81.42, 0.578; GCA_902781245.1, s__UBA9715 sp902781245, 95.0, 81.14, 0.527; GCA_902764575.1, s__UBA9715 sp902764575, 95.0, 80.43, 0.504; GCA_015062685.1, s__UBA9715 sp015062685, 95.0, 80.26, 0.395; GCA_905234785.1, s__UBA9715 sp905234785, 95.0, 80.25, 0.469; GCA_902788545.1, s__UBA9715 sp902788545, 95.0, 80.2, 0.465; GCA_017459925.1, s__UBA9715 sp0174…	91.74	11	0.95062999999999998	Genome not assigned to closest species as it falls outside its pre-defined ANI radius	18_16_bin.18	novel
18_16_bin.2.fa	d__Bacteria;p__Bacteroidota;c__Bacteroidia;o__Bacteroidales;f__Tannerellaceae;g__Parabacteroides;s__Parabacteroides chinchillae	GCF_900108035.1	95	d__Bacteria;p__Bacteroidota;c__Bacteroidia;o__Bacteroidales;f__Tannerellaceae;g__Parabacteroides;s__Parabacteroides chinchillae	99.63	0.97	GCF_900108035.1	95	d__Bacteria;p__Bacteroidota;c__Bacteroidia;o__Bacteroidales;f__Tannerellaceae;g__Parabacteroides;s__Parabacteroides chinchillae	99.63	0.97	d__Bacteria;p__Bacteroidota;c__Bacteroidia;o__Bacteroidales;f__Tannerellaceae;g__Parabacteroides;s__	taxonomic classification defined by topology and ANI	topological placement and ANI have congruent species assignments	GCF_900186615.1, s__Parabacteroides bouchesdurhonensis, 95.0, 79.39, 0.527; GCF_000969835.1, s__Parabacteroides goldsteinii, 95.0, 77.94, 0.284; GCF_000156495.1, s__Parabacteroides johnsonii, 95.0, 77.86, 0.235; GCF_000969825.1, s__Parabacteroides gordonii, 95.0, 77.78, 0.278; GCF_003480915.1, s__Parabacteroides sp003480915, 95.0, 77.75, 0.271; GCF_014647375.1, s__Parabacteroides faecis, 95.0, 77…	76.25	11	N/A	N/A	18_16_bin.2	novel
18_16_bin.30.fa	d__Bacteria;p__Actinobacteriota;c__Actinomycetia;o__Actinomycetales;f__Microbacteriaceae;g__Microbacterium;s__Microbacterium chocolatum	GCF_001652465.1	95	d__Bacteria;p__Actinobacteriota;c__Actinomycetia;o__Actinomycetales;f__Microbacteriaceae;g__Microbacterium;s__Microbacterium chocolatum	97.9	0.89300000000000002	GCF_001652465.1	95	d__Bacteria;p__Actinobacteriota;c__Actinomycetia;o__Actinomycetales;f__Microbacteriaceae;g__Microbacterium;s__Microbacterium chocolatum	97.9	0.89300000000000002	d__Bacteria;p__Actinobacteriota;c__Actinomycetia;o__Actinomycetales;f__Microbacteriaceae;g__Microbacterium;s__	taxonomic classification defined by topology and ANI	topological placement and ANI have congruent species assignments	GCF_014837165.1, s__Microbacterium sp014837165, 95.0, 80.94, 0.538; GCF_005502885.1, s__Microbacterium sp005502885, 95.0, 80.9, 0.551; GCF_015277855.1, s__Microbacterium sp015277855, 95.0, 80.8, 0.572; GCF_017831975.1, s__Microbacterium terrae, 95.0, 80.79, 0.571; GCF_004010105.1, s__Microbacterium sp004010105, 95.0, 80.76, 0.415; GCF_001422925.1, s__Microbacterium sp001422925, 95.0, 80.74, 0.592…	92.55	11	N/A	N/A	18_16_bin.30	novel
18_16_bin.31.fa	d__Bacteria;p__Actinobacteriota;c__Actinomycetia;o__Mycobacteriales;f__Mycobacteriaceae;g__Corynebacterium;s__Corynebacterium stationis	GCF_001941345.1	95	d__Bacteria;p__Actinobacteriota;c__Actinomycetia;o__Mycobacteriales;f__Mycobacteriaceae;g__Corynebacterium;s__Corynebacterium stationis	98.2	0.96799999999999997	GCF_001941345.1	95	d__Bacteria;p__Actinobacteriota;c__Actinomycetia;o__Mycobacteriales;f__Mycobacteriaceae;g__Corynebacterium;s__Corynebacterium stationis	98.2	0.96799999999999997	d__Bacteria;p__Actinobacteriota;c__Actinomycetia;o__Mycobacteriales;f__Mycobacteriaceae;g__Corynebacterium;s__	taxonomic classification defined by topology and ANI	topological placement and ANI have congruent species assignments	GCF_002967075.1, s__Corynebacterium sp002967075, 95.0, 95.26, 0.969; GCF_000550785.1, s__Corynebacterium casei, 95.0, 82.67, 0.815; GCF_001941425.1, s__Corynebacterium ammoniagenes, 95.0, 82.47, 0.805; GCF_000980815.1, s__Corynebacterium camporealensis, 95.0, 77.92, 0.265; GCF_000159135.1, s__Corynebacterium striatum, 95.0, 77.87, 0.208; GCF_004795735.1, s__Corynebacterium endometrii, 95.0, 77.81…	83.2	11	N/A	N/A	18_16_bin.31	novel
18_16_bin.37.fa	d__Bacteria;p__Firmicutes_A;c__Clostridia;o__Lachnospirales;f__Lachnospiraceae;g__Schaedlerella;s__	N/A	N/A	N/A	N/A	N/A	N/A	N/A	N/A	N/A	N/A	d__Bacteria;p__Firmicutes_A;c__Clostridia;o__Lachnospirales;f__Lachnospiraceae;g__Schaedlerella;s__	ANI	classification based on placement in class-level tree	GCA_905203555.1, s__Schaedlerella sp905203555, 95.0, 78.8, 0.233; GCA_002320245.1, s__Schaedlerella sp002320245, 95.0, 78.7, 0.263; GCA_003480425.1, s__Schaedlerella sp900066545, 95.0, 78.68, 0.204; GCA_900765975.1, s__Schaedlerella sp900765975, 95.0, 78.49, 0.221; GCA_004556565.1, s__Schaedlerella sp004556565, 95.0, 78.35, 0.221; GCF_015560805.1, s__Schaedlerella glycyrrhizinilytica_A, 95.0, 78.…	93.25	11	0.93635999999999997	N/A	18_16_bin.37	novel
18_16_bin.58.fa	d__Bacteria;p__Firmicutes_A;c__Clostridia;o__UBA1381;f__UBA1381;g__RGIG9115;s__	N/A	N/A	N/A	N/A	N/A	GCA_017935675.1	95	d__Bacteria;p__Firmicutes_A;c__Clostridia;o__UBA1381;f__UBA1381;g__RGIG9115;s__RGIG9115 sp017935675	75.760000000000005	5.1999999999999998E-2	d__Bacteria;p__Firmicutes_A;c__Clostridia;o__UBA1381;f__UBA1381;g__RGIG9115;s__	taxonomic classification defined by topology and ANI	classification based on placement in class-level tree	N/A	90.89	11	0.87241999999999997	N/A	18_16_bin.58	novel
18_16_bin.59.fa	d__Bacteria;p__Spirochaetota;c__Spirochaetia;o__Treponematales;f__Treponemataceae;g__Treponema_D;s__	N/A	N/A	N/A	N/A	N/A	GCA_017392945.1	95	d__Bacteria;p__Spirochaetota;c__Spirochaetia;o__Treponematales;f__Treponemataceae;g__Treponema_D;s__Treponema_D sp017392945	86.3	0.65	d__Bacteria;p__Spirochaetota;c__Spirochaetia;o__Treponematales;f__Treponemataceae;g__Treponema_D;s__	taxonomic classification defined by topology and ANI	classification based on placement in class-level tree	GCA_017381365.1, s__Treponema_D sp017381365, 95.0, 79.79, 0.385; GCA_017386165.1, s__Treponema_D sp017386165, 95.0, 79.62, 0.265; GCA_902797305.1, s__Treponema_D sp902797305, 95.0, 79.2, 0.254; GCF_900111035.1, s__Treponema_D bryantii_C, 95.0, 79.13, 0.181; GCF_000260795.1, s__Treponema_D sp000260795, 95.0, 79.04, 0.216; GCF_000421345.1, s__Treponema_D bryantii_B, 95.0, 78.87, 0.188; GCA_01739012…	88.46	11	0.98685999999999996	Genome not assigned to closest species as it falls outside its pre-defined ANI radius	18_16_bin.59	novel
18_16_bin.60.fa	d__Bacteria;p__Firmicutes_A;c__Clostridia;o__Oscillospirales;f__Oscillospiraceae;g__ER4;s__ER4 sp015068465	GCA_015068465.1	95	d__Bacteria;p__Firmicutes_A;c__Clostridia;o__Oscillospirales;f__Oscillospiraceae;g__ER4;s__ER4 sp015068465	97.04	0.80700000000000005	GCA_015068465.1	95	d__Bacteria;p__Firmicutes_A;c__Clostridia;o__Oscillospirales;f__Oscillospiraceae;g__ER4;s__ER4 sp015068465	97.04	0.80700000000000005	d__Bacteria;p__Firmicutes_A;c__Clostridia;o__Oscillospirales;f__Oscillospiraceae;g__ER4;s__	taxonomic classification defined by topology and ANI	topological placement and ANI have congruent species assignments	GCA_015067435.1, s__ER4 sp015067435, 95.0, 84.22, 0.656; GCA_017458025.1, s__ER4 sp017458025, 95.0, 84.17, 0.611; GCA_017458885.1, s__ER4 sp017458885, 95.0, 83.69, 0.789; GCA_902779695.1, s__ER4 sp902779695, 95.0, 83.67, 0.589; GCA_015068395.1, s__ER4 sp015068395, 95.0, 83.54, 0.568; GCA_017527825.1, s__ER4 sp017527825, 95.0, 82.27, 0.454; GCA_017620315.1, s__ER4 sp017620315, 95.0, 81.91, 0.46; G…	97.34	11	N/A	N/A	18_16_bin.60	novel
18_16_bin.70.fa	d__Bacteria;p__Proteobacteria;c__Alphaproteobacteria;o__Sphingomonadales;f__Sphingomonadaceae;g__Erythrobacter;s__	N/A	N/A	N/A	N/A	N/A	N/A	N/A	N/A	N/A	N/A	d__Bacteria;p__Proteobacteria;c__Alphaproteobacteria;o__Sphingomonadales;f__Sphingomonadaceae;g__Erythrobacter;s__	taxonomic classification defined by topology and ANI	classification based on placement in class-level tree	GCF_006542605.1, s__Erythrobacter sp006542605, 95.0, 86.59, 0.875; GCF_002155425.1, s__Erythrobacter donghaensis, 95.0, 86.25, 0.869; GCA_003724185.1, s__Erythrobacter sp003724185, 95.0, 84.99, 0.87; GCF_002155685.1, s__Erythrobacter colymbi, 95.0, 84.9, 0.86; GCF_002215495.1, s__Erythrobacter sp002215495, 95.0, 84.49, 0.828; GCA_013822695.1, s__Erythrobacter sp013822695, 95.0, 84.37, 0.766; GCF_…	79.05	11	0.99417	Genome not assigned to closest species as it falls outside its pre-defined ANI radius	18_16_bin.70	novel
18_16_bin.80.fa	d__Bacteria;p__Firmicutes_C;c__Negativicutes;o__Selenomonadales;f__Selenomonadaceae;g__RUG12372;s__	N/A	N/A	N/A	N/A	N/A	GCA_017939945.1	95	d__Bacteria;p__Firmicutes_C;c__Negativicutes;o__Selenomonadales;f__Selenomonadaceae;g__RUG12372;s__RUG12372 sp017939945	90.22	0.88500000000000001	d__Bacteria;p__Firmicutes_C;c__Negativicutes;o__Selenomonadales;f__Selenomonadaceae;g__RUG12372;s__	taxonomic classification defined by topology and ANI	classification based on placement in class-level tree	GCA_902778455.1, s__RUG12372 sp902778455, 95.0, 88.63, 0.75; GCA_900321035.1, s__RUG12372 sp900321035, 95.0, 83.63, 0.657; GCA_016286075.1, s__RUG12372 sp016286075, 95.0, 83.53, 0.729; GCA_902777615.1, s__RUG12372 sp902777615, 95.0, 83.21, 0.757; GCA_017480545.1, s__RUG12372 sp017480545, 95.0, 82.3, 0.591; GCA_017619685.1, s__RUG12372 sp017619685, 95.0, 81.95, 0.728; GCA_902782705.1, s__RUG12372 …	93.15	11	0.99465999999999999	Genome not assigned to closest species as it falls outside its pre-defined ANI radius	18_16_bin.80	novel
18_16_bin.82.fa	d__Bacteria;p__Planctomycetota;c__Planctomycetia;o__Pirellulales;f__Thermoguttaceae;g__RUG369;s__RUG369 sp902803085	GCA_902803085.1	95	d__Bacteria;p__Planctomycetota;c__Planctomycetia;o__Pirellulales;f__Thermoguttaceae;g__RUG369;s__RUG369 sp902803085	98.86	0.99	GCA_902803085.1	95	d__Bacteria;p__Planctomycetota;c__Planctomycetia;o__Pirellulales;f__Thermoguttaceae;g__RUG369;s__RUG369 sp902803085	98.86	0.99	d__Bacteria;p__Planctomycetota;c__Planctomycetia;o__Pirellulales;f__Thermoguttaceae;g__RUG369;s__	taxonomic classification defined by topology and ANI	topological placement and ANI have congruent species assignments	GCA_900318195.1, s__RUG369 sp900318195, 95.0, 79.77, 0.516; GCA_900317365.1, s__RUG369 sp900317365, 95.0, 77.8, 0.263; GCA_902786505.1, s__RUG369 sp902786505, 95.0, 77.44, 0.195; GCA_017550965.1, s__RUG369 sp017550965, 95.0, 77.26, 0.159; GCA_902772705.1, s__RUG369 sp902772705, 95.0, 76.83, 0.169; GCA_004556055.1, s__RUG369 sp004556055, 95.0, 76.79, 0.187; GCA_017441605.1, s__RUG369 sp017441605, …	80.64	11	N/A	N/A	18_16_bin.82	novel
18_201_bin.14.fa	d__Bacteria;p__Actinobacteriota;c__Coriobacteriia;o__Coriobacteriales;f__Eggerthellaceae;g__;s__	N/A	N/A	N/A	N/A	N/A	N/A	N/A	N/A	N/A	N/A	d__Bacteria;p__Actinobacteriota;c__Coriobacteriia;o__Coriobacteriales;f__Eggerthellaceae;g__;s__	taxonomic novelty determined using RED	classification based on placement in class-level tree	N/A	91.26	11	0.89524999999999999	N/A	18_201_bin.14	novel
18_201_bin.27.fa	d__Bacteria;p__Firmicutes_A;c__Clostridia;o__Lachnospirales;f__Lachnospiraceae;g__RUG12461;s__	N/A	N/A	N/A	N/A	N/A	N/A	N/A	N/A	N/A	N/A	d__Bacteria;p__Firmicutes_A;c__Clostridia;o__Lachnospirales;f__Lachnospiraceae;g__RUG12461;s__	taxonomic classification defined by topology and ANI	classification based on placement in class-level tree	GCA_902779355.1, s__RUG12461 sp902779355, 95.0, 81.98, 0.571; GCA_017431515.1, s__RUG12461 sp017431515, 95.0, 81.54, 0.572; GCA_017450105.1, s__RUG12461 sp017450105, 95.0, 76.77, 0.122; GCA_016286115.1, s__RUG12461 sp016286115, 95.0, 76.48, 0.084	85.15	11	0.96431	Genome not assigned to closest species as it falls outside its pre-defined ANI radius	18_201_bin.27	novel
18_22_bin.12.fa	d__Bacteria;p__Bacteroidota;c__Bacteroidia;o__Bacteroidales;f__Bacteroidaceae;g__Prevotella;s__Prevotella sp017400455	GCA_017400455.1	95	d__Bacteria;p__Bacteroidota;c__Bacteroidia;o__Bacteroidales;f__Bacteroidaceae;g__Prevotella;s__Prevotella sp017400455	97.24	0.84799999999999998	GCA_017400455.1	95	d__Bacteria;p__Bacteroidota;c__Bacteroidia;o__Bacteroidales;f__Bacteroidaceae;g__Prevotella;s__Prevotella sp017400455	97.24	0.84799999999999998	d__Bacteria;p__Bacteroidota;c__Bacteroidia;o__Bacteroidales;f__Bacteroidaceae;g__Prevotella;s__	taxonomic classification defined by topology and ANI	topological placement and ANI have congruent species assignments	GCA_902775475.1, s__Prevotella sp902775475, 95.0, 82.17, 0.547; GCA_002392835.1, s__Prevotella sp002392835, 95.0, 81.28, 0.463; GCA_902790625.1, s__Prevotella sp902790625, 95.0, 80.98, 0.515; GCA_016285055.1, s__Prevotella sp016285055, 95.0, 80.5, 0.473; GCA_017619275.1, s__Prevotella sp017619275, 95.0, 80.49, 0.433; GCA_902778535.1, s__Prevotella sp902778535, 95.0, 80.25, 0.461; GCA_905233825.1,…	93.73	11	N/A	N/A	18_22_bin.12	novel
18_22_bin.28.fa	d__Bacteria;p__Actinobacteriota;c__Coriobacteriia;o__Coriobacteriales;f__;g__;s__	N/A	N/A	N/A	N/A	N/A	N/A	N/A	N/A	N/A	N/A	d__Bacteria;p__Actinobacteriota;c__Coriobacteriia;o__Coriobacteriales;f__;g__;s__	taxonomic novelty determined using RED	classification based on placement in class-level tree	N/A	89.48	11	0.71931	N/A	18_22_bin.28	novel
18_22_bin.71.fa	d__Bacteria;p__Firmicutes_A;c__Clostridia;o__Lachnospirales;f__Lachnospiraceae;g__Butyribacter;s__	N/A	N/A	N/A	N/A	N/A	N/A	N/A	N/A	N/A	N/A	d__Bacteria;p__Firmicutes_A;c__Clostridia;o__Lachnospirales;f__Lachnospiraceae;g__Butyribacter;s__	ANI	classification based on placement in class-level tree	GCA_017626435.1, s__Butyribacter sp017626435, 95.0, 79.01, 0.103; GCA_014384965.1, s__Butyribacter sp003149875, 95.0, 78.5, 0.142; GCA_001414325.1, s__Butyribacter intestini, 95.0, 78.47, 0.242; GCA_017425575.1, s__Butyribacter sp017425575, 95.0, 78.42, 0.358; GCA_000436755.1, s__Butyribacter sp000436755, 95.0, 78.41, 0.235; GCF_003478335.1, s__Butyribacter sp003529475, 95.0, 78.39, 0.115; GCF_01…	77.88	11	0.91171999999999997	N/A	18_22_bin.71	novel
18_22_bin.82.fa	d__Bacteria;p__Actinobacteriota;c__Actinomycetia;o__Mycobacteriales;f__Mycobacteriaceae;g__Corynebacterium;s__Corynebacterium sp012837295	GCA_012837295.1	95	d__Bacteria;p__Actinobacteriota;c__Actinomycetia;o__Mycobacteriales;f__Mycobacteriaceae;g__Corynebacterium;s__Corynebacterium sp012837295	99.18	0.85499999999999998	GCA_012837295.1	95	d__Bacteria;p__Actinobacteriota;c__Actinomycetia;o__Mycobacteriales;f__Mycobacteriaceae;g__Corynebacterium;s__Corynebacterium sp012837295	99.18	0.85499999999999998	d__Bacteria;p__Actinobacteriota;c__Actinomycetia;o__Mycobacteriales;f__Mycobacteriaceae;g__Corynebacterium;s__	taxonomic classification defined by topology and ANI	topological placement and ANI have congruent species assignments	GCF_001552415.1, s__Corynebacterium xerosis, 95.0, 91.68, 0.918; GCF_001056295.1, s__Corynebacterium halotolerans_A, 95.0, 88.63, 0.883; GCF_017876455.1, s__Corynebacterium freneyi, 95.0, 87.87, 0.884; GCA_012838715.1, s__Corynebacterium sp012838715, 95.0, 84.59, 0.777; GCF_001941505.1, s__Corynebacterium sphenisci, 95.0, 80.51, 0.559; GCF_900519355.1, s__Corynebacterium lactis_A, 95.0, 80.33, 0.…	91.16	11	N/A	N/A	18_22_bin.82	novel
18_22_bin.87.fa	d__Bacteria;p__Firmicutes_A;c__Clostridia;o__Lachnospirales;f__Lachnospiraceae;g__Weimeria;s__	N/A	N/A	N/A	N/A	N/A	N/A	N/A	N/A	N/A	N/A	d__Bacteria;p__Firmicutes_A;c__Clostridia;o__Lachnospirales;f__Lachnospiraceae;g__Weimeria;s__	taxonomic classification defined by topology and ANI	classification based on placement in class-level tree	GCA_900317825.1, s__Weimeria sp900317825, 95.0, 84.51, 0.654; GCA_900315505.1, s__Weimeria sp900315505, 95.0, 80.49, 0.386; GCA_900316165.1, s__Weimeria sp900316165, 95.0, 80.28, 0.41; GCA_003862155.1, s__Weimeria bifida, 95.0, 79.34, 0.363; GCA_002480925.1, s__Weimeria sp002480925, 95.0, 78.83, 0.265; GCA_900100095.1, s__Weimeria sp900100095, 95.0, 77.34, 0.061; GCA_902803645.1, s__Weimeria sp90…	95.85	11	0.97828999999999999	Genome not assigned to closest species as it falls outside its pre-defined ANI radius	18_22_bin.87	novel
18_2_bin.12.fa	d__Bacteria;p__Fusobacteriota;c__Fusobacteriia;o__Fusobacteriales;f__Fusobacteriaceae;g__Fusobacterium;s__	N/A	N/A	N/A	N/A	N/A	GCF_000381725.1	95	d__Bacteria;p__Fusobacteriota;c__Fusobacteriia;o__Fusobacteriales;f__Fusobacteriaceae;g__Fusobacterium;s__Fusobacterium russii	80.010000000000005	0.56399999999999995	d__Bacteria;p__Fusobacteriota;c__Fusobacteriia;o__Fusobacteriales;f__Fusobacteriaceae;g__Fusobacterium;s__	taxonomic classification defined by topology and ANI	classification based on placement in class-level tree	GCF_008633215.1, s__Fusobacterium nucleatum_J, 95.0, 79.26, 0.472; GCF_001457555.1, s__Fusobacterium polymorphum, 95.0, 79.25, 0.518; GCA_000182945.1, s__Fusobacterium vincentii, 95.0, 79.23, 0.399; GCF_014217355.1, s__Fusobacterium hwasookii, 95.0, 79.22, 0.479; GCF_002761955.1, s__Fusobacterium pseudoperiodonticum, 95.1543, 79.1, 0.45; GCF_016724785.1, s__Fusobacterium canifelinum, 95.0, 79.06,…	93.51	11	0.95628999999999997	Genome not assigned to closest species as it falls outside its pre-defined ANI radius	18_2_bin.12	novel
18_2_bin.13.fa	d__Bacteria;p__Actinobacteriota;c__Actinomycetia;o__Actinomycetales;f__Actinomycetaceae;g__Pauljensenia;s__Pauljensenia hyovaginalis	GCF_014208035.1	95	d__Bacteria;p__Actinobacteriota;c__Actinomycetia;o__Actinomycetales;f__Actinomycetaceae;g__Pauljensenia;s__Pauljensenia hyovaginalis	95.75	0.91300000000000003	GCF_014208035.1	95	d__Bacteria;p__Actinobacteriota;c__Actinomycetia;o__Actinomycetales;f__Actinomycetaceae;g__Pauljensenia;s__Pauljensenia hyovaginalis	95.75	0.91300000000000003	d__Bacteria;p__Actinobacteriota;c__Actinomycetia;o__Actinomycetales;f__Actinomycetaceae;g__Pauljensenia;s__	taxonomic classification defined by topology and ANI	topological placement and ANI have congruent species assignments	GCF_900499005.1, s__Pauljensenia culturomici, 95.0, 83.29, 0.686; GCF_900155595.1, s__Pauljensenia mediterranea, 95.0, 80.18, 0.487; GCF_016405145.1, s__Pauljensenia cardiffensis, 95.0, 80.13, 0.434; GCF_002847525.1, s__Pauljensenia odontolytica_B, 95.0, 79.7, 0.37; GCA_001072465.1, s__Pauljensenia sp001072465, 95.0, 79.62, 0.384; GCF_000466265.1, s__Pauljensenia sp000466265, 95.0, 79.61, 0.355; …	96.25	11	N/A	N/A	18_2_bin.13	novel
18_2_bin.20.fa	d__Bacteria;p__Proteobacteria;c__Gammaproteobacteria;o__Pseudomonadales;f__Moraxellaceae;g__Acinetobacter;s__Acinetobacter baumannii	GCF_009759685.1	95	d__Bacteria;p__Proteobacteria;c__Gammaproteobacteria;o__Pseudomonadales;f__Moraxellaceae;g__Acinetobacter;s__Acinetobacter baumannii	97.74	0.92100000000000004	GCF_009759685.1	95	d__Bacteria;p__Proteobacteria;c__Gammaproteobacteria;o__Pseudomonadales;f__Moraxellaceae;g__Acinetobacter;s__Acinetobacter baumannii	97.74	0.92100000000000004	d__Bacteria;p__Proteobacteria;c__Gammaproteobacteria;o__Pseudomonadales;f__Moraxellaceae;g__Acinetobacter;s__	taxonomic classification defined by topology and ANI	topological placement and ANI have congruent species assignments	GCF_000368085.1, s__Acinetobacter nosocomialis, 95.0, 91.91, 0.868; GCF_000368065.1, s__Acinetobacter seifertii, 95.0, 90.21, 0.833; GCF_000369045.1, s__Acinetobacter pittii, 95.0, 89.25, 0.832; GCF_002928115.1, s__Acinetobacter pittii_H, 95.0, 89.22, 0.84; GCF_013009345.1, s__Acinetobacter sp013009345, 95.0, 88.92, 0.806; GCF_001605885.1, s__Acinetobacter lactucae, 95.0, 88.6, 0.838; GCF_0133447…	97.92	11	N/A	N/A	18_2_bin.20	novel
18_2_bin.23.fa	d__Bacteria;p__Proteobacteria;c__Gammaproteobacteria;o__Enterobacterales;f__Pasteurellaceae;g__Basfia_A;s__	N/A	N/A	N/A	N/A	N/A	GCF_003096995.1	95	d__Bacteria;p__Proteobacteria;c__Gammaproteobacteria;o__Enterobacterales;f__Pasteurellaceae;g__Basfia_A;s__Basfia_A langaaensis	84.66	0.76200000000000001	d__Bacteria;p__Proteobacteria;c__Gammaproteobacteria;o__Enterobacterales;f__Pasteurellaceae;g__Basfia_A;s__	taxonomic classification defined by topology and ANI	classification based on placement in class-level tree	GCA_900444965.1, s__Basfia_A rossii, 95.0, 80.5, 0.565; GCF_901764995.1, s__Basfia_A porcinus, 95.0, 79.96, 0.517; GCA_000017245.1, s__Basfia_A succinogenes, 95.0, 78.52, 0.278; GCF_014843355.1, s__Basfia_A sp014843355, 95.0, 78.22, 0.27	95.89	11	0.99053000000000002	Genome not assigned to closest species as it falls outside its pre-defined ANI radius	18_2_bin.23	novel
18_2_bin.24.fa	d__Bacteria;p__Firmicutes_A;c__Clostridia;o__Tissierellales;f__Peptoniphilaceae;g__JAAYEL01;s__	N/A	N/A	N/A	N/A	N/A	GCA_012728755.1	95	d__Bacteria;p__Firmicutes_A;c__Clostridia;o__Tissierellales;f__Peptoniphilaceae;g__JAAYEL01;s__JAAYEL01 sp012728755	76.849999999999994	7.1999999999999995E-2	d__Bacteria;p__Firmicutes_A;c__Clostridia;o__Tissierellales;f__Peptoniphilaceae;g__JAAYEL01;s__	taxonomic classification defined by topology and ANI	classification based on placement in class-level tree	N/A	96.43	11	0.87590999999999997	N/A	18_2_bin.24	novel
18_2_bin.27.fa	d__Bacteria;p__Actinobacteriota;c__Coriobacteriia;o__Coriobacteriales;f__Eggerthellaceae;g__Berryella;s__Berryella intestinalis	GCF_000814825.1	95	d__Bacteria;p__Actinobacteriota;c__Coriobacteriia;o__Coriobacteriales;f__Eggerthellaceae;g__Berryella;s__Berryella intestinalis	96.92	0.878	GCF_000814825.1	95	d__Bacteria;p__Actinobacteriota;c__Coriobacteriia;o__Coriobacteriales;f__Eggerthellaceae;g__Berryella;s__Berryella intestinalis	96.92	0.878	d__Bacteria;p__Actinobacteriota;c__Coriobacteriia;o__Coriobacteriales;f__Eggerthellaceae;g__Berryella;s__	taxonomic classification defined by topology and ANI	topological placement and ANI have congruent species assignments	GCF_900604965.1, s__Berryella sp900604965, 95.0, 86.45, 0.734; GCA_013201155.1, s__Berryella sp013201155, 95.0, 79.81, 0.491; GCA_001552935.1, s__Berryella sp001552935, 95.0, 76.85, 0.046	95.39	11	N/A	N/A	18_2_bin.27	novel
18_2_bin.28.fa	d__Bacteria;p__Bacteroidota;c__Bacteroidia;o__Bacteroidales;f__Porphyromonadaceae;g__Porphyromonas_A;s__	N/A	N/A	N/A	N/A	N/A	N/A	N/A	N/A	N/A	N/A	d__Bacteria;p__Bacteroidota;c__Bacteroidia;o__Bacteroidales;f__Porphyromonadaceae;g__Porphyromonas_A;s__	ANI	classification based on placement in class-level tree	GCF_000379925.1, s__Porphyromonas_A levii, 95.0, 83.16, 0.075; GCF_000769115.1, s__Porphyromonas_A canoris, 95.0, 81.29, 0.047; GCA_900120395.1, s__Porphyromonas_A sp900120395, 95.0, 78.4, 0.065; GCA_900554935.1, s__Porphyromonas_A sp900554935, 95.0, 78.01, 0.034; GCA_004555765.1, s__Porphyromonas_A sp004555765, 95.0, 77.98, 0.047; GCF_900638305.1, s__Porphyromonas_A cangingivalis, 95.0, 77.9, 0.…	93.96	11	0.93113999999999997	N/A	18_2_bin.28	novel
18_2_bin.3.fa	d__Bacteria;p__Actinobacteriota;c__Actinomycetia;o__Actinomycetales;f__Micrococcaceae;g__Rothia;s__	N/A	N/A	N/A	N/A	N/A	N/A	N/A	N/A	N/A	N/A	d__Bacteria;p__Actinobacteriota;c__Actinomycetia;o__Actinomycetales;f__Micrococcaceae;g__Rothia;s__	taxonomic classification defined by topology and ANI	classification based on placement in class-level tree	GCF_004569295.1, s__Rothia nasimurium_B, 95.0, 93.35, 0.847; GCF_014217215.1, s__Rothia nasimurium_C, 95.0, 93.18, 0.852; GCA_019115985.1, s__Rothia avicola, 95.0, 92.84, 0.803; GCF_002087015.1, s__Rothia nasimurium_A, 95.0, 83.75, 0.71; GCA_002492045.1, s__Rothia sp002492045, 95.0, 80.08, 0.522; GCA_002418375.1, s__Rothia sp002418375, 95.0, 79.94, 0.455; GCF_014635585.1, s__Rothia aerolata, 95.0…	81.16	11	0.99519999999999997	Genome not assigned to closest species as it falls outside its pre-defined ANI radius	18_2_bin.3	novel
18_2_bin.5.fa	d__Bacteria;p__Proteobacteria;c__Gammaproteobacteria;o__Burkholderiales;f__Neisseriaceae;g__Neisseria;s__	N/A	N/A	N/A	N/A	N/A	N/A	N/A	N/A	N/A	N/A	d__Bacteria;p__Proteobacteria;c__Gammaproteobacteria;o__Burkholderiales;f__Neisseriaceae;g__Neisseria;s__	taxonomic classification defined by topology and ANI	classification based on placement in class-level tree	GCF_009671065.1, s__Neisseria brasiliensis, 95.0, 83.8, 0.834; GCF_014898075.1, s__Neisseria sp011038745, 95.0, 82.82, 0.813; GCF_002327085.1, s__Neisseria sp002327085, 95.0, 82.76, 0.748; GCF_003013245.1, s__Neisseria iguanae, 95.0, 81.58, 0.705; GCF_001592185.1, s__Neisseria denitrificans, 95.0, 80.45, 0.532; GCF_002216145.1, s__Neisseria chenwenguii, 95.0, 80.02, 0.623; GCF_900636515.1, s__Nei…	71.45	11	0.97785	Genome not assigned to closest species as it falls outside its pre-defined ANI radius	18_2_bin.5	novel
18_410_bin.12.fa	d__Bacteria;p__Firmicutes;c__Bacilli;o__Lactobacillales;f__Lactobacillaceae;g__Weissella;s__Weissella thailandensis	GCF_005405465.1	95	d__Bacteria;p__Firmicutes;c__Bacilli;o__Lactobacillales;f__Lactobacillaceae;g__Weissella;s__Weissella thailandensis	96.8	0.93700000000000006	GCF_005405465.1	95	d__Bacteria;p__Firmicutes;c__Bacilli;o__Lactobacillales;f__Lactobacillaceae;g__Weissella;s__Weissella thailandensis	96.8	0.93700000000000006	d__Bacteria;p__Firmicutes;c__Bacilli;o__Lactobacillales;f__Lactobacillaceae;g__Weissella;s__	taxonomic classification defined by topology and ANI	topological placement and ANI have congruent species assignments	GCF_000160575.1, s__Weissella paramesenteroides, 95.0, 84.15, 0.829; GCF_006777025.1, s__Weissella hellenica_B, 95.0, 81.26, 0.57; GCF_900094835.1, s__Weissella bombi, 95.0, 80.9, 0.534; GCF_005405545.1, s__Weissella hellenica, 95.0, 80.83, 0.604; GCA_001436895.1, s__Weissella confusa, 95.0, 79.3, 0.218; GCF_004766315.1, s__Weissella confusa_A, 95.0, 79.15, 0.212; GCF_000193635.1, s__Weissella ci…	91.9	11	N/A	N/A	18_410_bin.12	novel
18_410_bin.16.fa	d__Bacteria;p__Actinobacteriota;c__Acidimicrobiia;o__UBA5794;f__ZC4RG35;g__ZC4RG17;s__ZC4RG17 sp017577575	GCA_017577575.1	95	d__Bacteria;p__Actinobacteriota;c__Acidimicrobiia;o__UBA5794;f__ZC4RG35;g__ZC4RG17;s__ZC4RG17 sp017577575	99.75	0.96299999999999997	GCA_017577575.1	95	d__Bacteria;p__Actinobacteriota;c__Acidimicrobiia;o__UBA5794;f__ZC4RG35;g__ZC4RG17;s__ZC4RG17 sp017577575	99.75	0.96299999999999997	d__Bacteria;p__Actinobacteriota;c__Acidimicrobiia;o__UBA5794;f__ZC4RG35;g__;s__	taxonomic classification defined by topology and ANI	topological placement and ANI have congruent species assignments	N/A	95.12	11	N/A	N/A	18_410_bin.16	novel
18_410_bin.9.fa	d__Bacteria;p__Firmicutes_A;c__Clostridia;o__Christensenellales;f__CAG-74;g__Ventricola;s__Ventricola sp900313545	GCA_900313545.1	95	d__Bacteria;p__Firmicutes_A;c__Clostridia;o__Christensenellales;f__CAG-74;g__Ventricola;s__Ventricola sp900313545	98.89	0.875	GCA_900313545.1	95	d__Bacteria;p__Firmicutes_A;c__Clostridia;o__Christensenellales;f__CAG-74;g__Ventricola;s__Ventricola sp900313545	98.89	0.875	d__Bacteria;p__Firmicutes_A;c__Clostridia;o__Christensenellales;f__CAG-74;g__Ventricola;s__	taxonomic classification defined by topology and ANI	topological placement and ANI have congruent species assignments	GCA_902781095.1, s__Ventricola sp902781095, 95.0, 78.12, 0.141; GCA_017484085.1, s__Ventricola sp017484085, 95.0, 78.09, 0.162; GCA_004556985.1, s__Ventricola sp004556985, 95.0, 78.04, 0.131; GCA_900548125.1, s__Ventricola sp900548125, 95.0, 77.91, 0.085; GCA_017937505.1, s__Ventricola sp017937505, 95.0, 77.68, 0.139; GCA_900542445.1, s__Ventricola sp900542445, 95.0, 77.66, 0.099; GCA_018716525.1…	91.9	11	N/A	N/A	18_410_bin.9	novel
18_51_bin.26.fa	d__Bacteria;p__Firmicutes_C;c__Negativicutes;o__Selenomonadales;f__Selenomonadaceae;g__Selenomonas_C;s__	N/A	N/A	N/A	N/A	N/A	GCA_900314825.1	95	d__Bacteria;p__Firmicutes_C;c__Negativicutes;o__Selenomonadales;f__Selenomonadaceae;g__Selenomonas_C;s__Selenomonas_C sp900314825	87.37	0.77900000000000003	d__Bacteria;p__Firmicutes_C;c__Negativicutes;o__Selenomonadales;f__Selenomonadaceae;g__Selenomonas_C;s__	taxonomic classification defined by topology and ANI	classification based on placement in class-level tree	GCA_900318215.1, s__Selenomonas_C sp900318215, 95.0, 84.7, 0.653; GCA_902780535.1, s__Selenomonas_C sp902780535, 95.0, 84.66, 0.68; GCA_900315575.1, s__Selenomonas_C sp900315575, 95.0, 84.56, 0.717; GCA_902763085.1, s__Selenomonas_C sp002351185, 95.0, 81.91, 0.537; GCF_000381005.1, s__Selenomonas_C bovis, 95.0, 81.43, 0.557	68.73	11	0.98409000000000002	Genome not assigned to closest species as it falls outside its pre-defined ANI radius	18_51_bin.26	novel
18_68_bin.10.fa	d__Bacteria;p__Firmicutes_C;c__Negativicutes;o__Acidaminococcales;f__Acidaminococcaceae;g__Acidaminococcus;s__	N/A	N/A	N/A	N/A	N/A	GCA_900314165.1	95	d__Bacteria;p__Firmicutes_C;c__Negativicutes;o__Acidaminococcales;f__Acidaminococcaceae;g__Acidaminococcus;s__Acidaminococcus sp900314165	86.54	0.73399999999999999	d__Bacteria;p__Firmicutes_C;c__Negativicutes;o__Acidaminococcales;f__Acidaminococcaceae;g__Acidaminococcus;s__	taxonomic classification defined by topology and ANI	classification based on placement in class-level tree	GCA_900770265.1, s__Acidaminococcus sp900770265, 95.0, 80.38, 0.537; GCF_900106585.1, s__Acidaminococcus timonensis, 95.0, 79.95, 0.558; GCF_009696675.1, s__Acidaminococcus sp000437815, 95.0, 79.95, 0.518; GCF_000025305.1, s__Acidaminococcus fermentans, 95.0, 79.9, 0.536; GCA_905215645.1, s__Acidaminococcus sp905215645, 95.0, 79.7, 0.449; GCF_900095825.1, s__Acidaminococcus massiliensis, 95.0, 79…	96.62	11	0.99002000000000001	Genome not assigned to closest species as it falls outside its pre-defined ANI radius	18_68_bin.10	novel
18_68_bin.29.fa	d__Bacteria;p__Firmicutes_C;c__Negativicutes;o__Veillonellales;f__Dialisteraceae;g__Dialister;s__Dialister sp002471975	GCA_002471975.1	95	d__Bacteria;p__Firmicutes_C;c__Negativicutes;o__Veillonellales;f__Dialisteraceae;g__Dialister;s__Dialister sp002471975	97.76	0.89900000000000002	GCA_002471975.1	95	d__Bacteria;p__Firmicutes_C;c__Negativicutes;o__Veillonellales;f__Dialisteraceae;g__Dialister;s__Dialister sp002471975	97.76	0.89900000000000002	d__Bacteria;p__Firmicutes_C;c__Negativicutes;o__Veillonellales;f__Dialisteraceae;g__Dialister;s__	taxonomic classification defined by topology and ANI	topological placement and ANI have congruent species assignments	GCA_900314595.1, s__Dialister sp900314595, 95.0, 87.03, 0.776; GCF_000242435.1, s__Dialister succinatiphilus, 95.0, 80.0, 0.398; GCA_002320515.1, s__Dialister sp002320515, 95.0, 79.68, 0.441; GCA_900538805.1, s__Dialister sp900538805, 95.0, 79.65, 0.419; GCA_900557365.1, s__Dialister sp900557365, 95.0, 79.57, 0.375; GCA_900765565.1, s__Dialister sp900765565, 95.0, 79.38, 0.384; GCA_900541605.1, s…	97.34	11	N/A	N/A	18_68_bin.29	novel
18_68_bin.39.fa	d__Bacteria;p__Firmicutes_A;c__Clostridia;o__Peptostreptococcales;f__Anaerovoracaceae;g__RUG100;s__	N/A	N/A	N/A	N/A	N/A	GCA_900315555.1	95	d__Bacteria;p__Firmicutes_A;c__Clostridia;o__Peptostreptococcales;f__Anaerovoracaceae;g__RUG100;s__RUG100 sp900315555	76.84	0.13500000000000001	d__Bacteria;p__Firmicutes_A;c__Clostridia;o__Peptostreptococcales;f__Anaerovoracaceae;g__RUG100;s__	taxonomic classification defined by topology and ANI	classification based on placement in class-level tree	N/A	90.57	11	0.91668000000000005	N/A	18_68_bin.39	novel
18_68_bin.54.fa	d__Bacteria;p__Firmicutes_A;c__Clostridia;o__Lachnospirales;f__Lachnospiraceae;g__UBA3305;s__UBA3305 sp902796405	GCA_902796405.1	95	d__Bacteria;p__Firmicutes_A;c__Clostridia;o__Lachnospirales;f__Lachnospiraceae;g__UBA3305;s__UBA3305 sp902796405	97.67	0.90100000000000002	GCA_902796405.1	95	d__Bacteria;p__Firmicutes_A;c__Clostridia;o__Lachnospirales;f__Lachnospiraceae;g__UBA3305;s__UBA3305 sp902796405	97.67	0.90100000000000002	d__Bacteria;p__Firmicutes_A;c__Clostridia;o__Lachnospirales;f__Lachnospiraceae;g__UBA3305;s__	taxonomic classification defined by topology and ANI	topological placement and ANI have congruent species assignments	GCA_017431345.1, s__UBA3305 sp017431345, 95.0, 76.71, 0.092; GCA_902783295.1, s__UBA3305 sp902783295, 95.0, 76.21, 0.069; GCA_002373555.1, s__UBA3305 sp002373555, 95.0, 75.92, 0.079	88.03	11	N/A	N/A	18_68_bin.54	novel
18_68_bin.62.fa	d__Bacteria;p__Firmicutes_C;c__Negativicutes;o__Selenomonadales;f__Selenomonadaceae;g__Selenomonas_C;s__	N/A	N/A	N/A	N/A	N/A	GCA_900314825.1	95	d__Bacteria;p__Firmicutes_C;c__Negativicutes;o__Selenomonadales;f__Selenomonadaceae;g__Selenomonas_C;s__Selenomonas_C sp900314825	87.05	0.75	d__Bacteria;p__Firmicutes_C;c__Negativicutes;o__Selenomonadales;f__Selenomonadaceae;g__Selenomonas_C;s__	taxonomic classification defined by topology and ANI	classification based on placement in class-level tree	GCA_900318215.1, s__Selenomonas_C sp900318215, 95.0, 85.0, 0.609; GCA_902780535.1, s__Selenomonas_C sp902780535, 95.0, 84.6, 0.655; GCA_900315575.1, s__Selenomonas_C sp900315575, 95.0, 84.44, 0.654; GCA_902763085.1, s__Selenomonas_C sp002351185, 95.0, 81.56, 0.535; GCF_000381005.1, s__Selenomonas_C bovis, 95.0, 81.35, 0.523	70.29	11	0.98392999999999997	Genome not assigned to closest species as it falls outside its pre-defined ANI radius	18_68_bin.62	novel
18_68_bin.66.fa	d__Bacteria;p__Firmicutes_A;c__Clostridia;o__Lachnospirales;f__Lachnospiraceae;g__Porcincola;s__	N/A	N/A	N/A	N/A	N/A	GCA_002482005.1	95	d__Bacteria;p__Firmicutes_A;c__Clostridia;o__Lachnospirales;f__Lachnospiraceae;g__Porcincola;s__Porcincola sp002482005	80.42	0.56499999999999995	d__Bacteria;p__Firmicutes_A;c__Clostridia;o__Lachnospirales;f__Lachnospiraceae;g__Porcincola;s__	taxonomic classification defined by topology and ANI	classification based on placement in class-level tree	GCF_009696445.1, s__Porcincola intestinalis, 95.0, 78.54, 0.329; GCA_900555005.1, s__Porcincola sp900555005, 95.0, 78.37, 0.245; GCA_902761585.1, s__Porcincola sp902800805, 95.0, 78.05, 0.293; GCA_902785635.1, s__Porcincola sp902785635, 95.0, 77.63, 0.035; GCA_902765725.1, s__Porcincola sp002350685, 95.0, 77.33, 0.143; GCA_902779575.1, s__Porcincola sp902779575, 95.0, 77.05, 0.123; GCA_902801515.…	73.93	11	0.97816999999999998	Genome not assigned to closest species as it falls outside its pre-defined ANI radius	18_68_bin.66	novel
18_6_bin.10.fa	d__Bacteria;p__Bacteroidota;c__Bacteroidia;o__Bacteroidales;f__Marinifilaceae;g__Butyricimonas;s__Butyricimonas virosa	GCF_000519105.1	95	d__Bacteria;p__Bacteroidota;c__Bacteroidia;o__Bacteroidales;f__Marinifilaceae;g__Butyricimonas;s__Butyricimonas virosa	97.68	0.83399999999999996	GCF_000519105.1	95	d__Bacteria;p__Bacteroidota;c__Bacteroidia;o__Bacteroidales;f__Marinifilaceae;g__Butyricimonas;s__Butyricimonas virosa	97.68	0.83399999999999996	d__Bacteria;p__Bacteroidota;c__Bacteroidia;o__Bacteroidales;f__Marinifilaceae;g__Butyricimonas;s__	taxonomic classification defined by topology and ANI	topological placement and ANI have congruent species assignments	GCF_011927845.1, s__Butyricimonas paravirosa, 95.0, 92.22, 0.77; GCF_014647335.1, s__Butyricimonas faecihominis, 95.0, 91.68, 0.72; GCA_019117165.1, s__Butyricimonas faecavium, 95.0, 89.45, 0.725; GCF_003991565.1, s__Butyricimonas faecalis, 95.0, 87.95, 0.613; GCA_900761485.1, s__Butyricimonas sp900761485, 95.0, 83.42, 0.648; GCF_003479425.1, s__Butyricimonas sp003479425, 95.0, 82.17, 0.581; GCF_…	95.31	11	N/A	N/A	18_6_bin.10	novel
18_6_bin.12.fa	d__Bacteria;p__Firmicutes_A;c__Clostridia;o__Christensenellales;f__UBA1242;g__UBA9845;s__	N/A	N/A	N/A	N/A	N/A	GCA_905235485.1	95	d__Bacteria;p__Firmicutes_A;c__Clostridia;o__Christensenellales;f__UBA1242;g__UBA9845;s__UBA9845 sp905235485	78.92	0.38200000000000001	d__Bacteria;p__Firmicutes_A;c__Clostridia;o__Christensenellales;f__UBA1242;g__UBA9845;s__	taxonomic classification defined by topology and ANI	classification based on placement in class-level tree	GCA_017539765.1, s__UBA9845 sp017539765, 95.0, 78.94, 0.307; GCA_003453435.1, s__UBA9845 sp003453435, 95.0, 77.85, 0.272; GCA_902796635.1, s__UBA9845 sp902796635, 95.0, 77.29, 0.284	81.63	11	0.96684000000000003	N/A	18_6_bin.12	novel
18_6_bin.17.fa	d__Bacteria;p__Firmicutes_A;c__Clostridia;o__Oscillospirales;f__Acutalibacteraceae;g__Eubacterium_R;s__Eubacterium_R coprostanoligenes	GCF_900167205.1	95	d__Bacteria;p__Firmicutes_A;c__Clostridia;o__Oscillospirales;f__Acutalibacteraceae;g__Eubacterium_R;s__Eubacterium_R coprostanoligenes	97.87	0.89200000000000002	GCF_900167205.1	95	d__Bacteria;p__Firmicutes_A;c__Clostridia;o__Oscillospirales;f__Acutalibacteraceae;g__Eubacterium_R;s__Eubacterium_R coprostanoligenes	97.87	0.89200000000000002	d__Bacteria;p__Firmicutes_A;c__Clostridia;o__Oscillospirales;f__Acutalibacteraceae;g__Eubacterium_R;s__	taxonomic classification defined by topology and ANI	topological placement and ANI have congruent species assignments	GCA_900539325.1, s__Eubacterium_R sp900539325, 95.0, 89.69, 0.812; GCA_900766895.1, s__Eubacterium_R sp900766895, 95.0, 81.06, 0.688; GCA_900539165.1, s__Eubacterium_R sp900539165, 95.0, 79.9, 0.462; GCA_900772705.1, s__Eubacterium_R sp900772705, 95.0, 79.41, 0.551; GCA_900542875.1, s__Eubacterium_R sp900542875, 95.0, 79.32, 0.451; GCA_900764665.1, s__Eubacterium_R sp900764665, 95.0, 78.49, 0.295…	97.28	11	N/A	N/A	18_6_bin.17	novel
18_6_bin.22.fa	d__Bacteria;p__Actinobacteriota;c__Coriobacteriia;o__Coriobacteriales;f__Atopobiaceae;g__Atopobium;s__	N/A	N/A	N/A	N/A	N/A	GCF_000483125.1	95	d__Bacteria;p__Actinobacteriota;c__Coriobacteriia;o__Coriobacteriales;f__Atopobiaceae;g__Atopobium;s__Atopobium fossor	81.96	0.68500000000000005	d__Bacteria;p__Actinobacteriota;c__Coriobacteriia;o__Coriobacteriales;f__Atopobiaceae;g__Atopobium;s__	taxonomic classification defined by topology and ANI	classification based on placement in class-level tree	GCF_001437015.1, s__Atopobium minutum, 95.0, 81.55, 0.728; GCF_001552785.1, s__Atopobium deltae, 95.0, 78.7, 0.156	95.41	11	0.98119999999999996	Genome not assigned to closest species as it falls outside its pre-defined ANI radius	18_6_bin.22	novel
18_6_bin.33.fa	d__Bacteria;p__Bacteroidota;c__Bacteroidia;o__Flavobacteriales;f__Weeksellaceae;g__Bergeyella;s__	N/A	N/A	N/A	N/A	N/A	GCF_000301075.1	95	d__Bacteria;p__Bacteroidota;c__Bacteroidia;o__Flavobacteriales;f__Weeksellaceae;g__Bergeyella;s__Bergeyella zoohelcum	77.91	0.13500000000000001	d__Bacteria;p__Bacteroidota;c__Bacteroidia;o__Flavobacteriales;f__Weeksellaceae;g__Bergeyella;s__	taxonomic classification defined by topology and ANI	classification based on placement in class-level tree	N/A	92.45	11	0.96145000000000003	N/A	18_6_bin.33	novel
18_6_bin.38.fa	d__Bacteria;p__Bacteroidota;c__Bacteroidia;o__Bacteroidales;f__Bacteroidaceae;g__Prevotella;s__	N/A	N/A	N/A	N/A	N/A	N/A	N/A	N/A	N/A	N/A	d__Bacteria;p__Bacteroidota;c__Bacteroidia;o__Bacteroidales;f__Bacteroidaceae;g__Prevotella;s__	ANI	classification based on placement in class-level tree	GCA_905372445.1, s__Prevotella sp905372445, 95.0, 76.8, 0.115; GCA_017561825.1, s__Prevotella sp017561825, 95.0, 76.6, 0.044; GCF_002265625.1, s__Prevotella sp002265625, 95.0, 76.58, 0.078; GCA_018065145.1, s__Prevotella sp018065145, 95.0, 76.54, 0.052; GCA_900316295.1, s__Prevotella sp900316295, 95.0, 76.48, 0.069; GCA_900553595.1, s__Prevotella sp900553595, 95.0, 76.46, 0.091; GCA_905214625.1, …	82.05	11	0.96892999999999996	N/A	18_6_bin.38	novel
18_6_bin.58.fa	d__Bacteria;p__Firmicutes;c__Bacilli;o__RFN20;f__CAG-288;g__Enterosoma;s__Enterosoma sp902771745	GCA_902771745.1	95	d__Bacteria;p__Firmicutes;c__Bacilli;o__RFN20;f__CAG-288;g__Enterosoma;s__Enterosoma sp902771745	97.93	0.90100000000000002	GCA_902771745.1	95	d__Bacteria;p__Firmicutes;c__Bacilli;o__RFN20;f__CAG-288;g__Enterosoma;s__Enterosoma sp902771745	97.93	0.90100000000000002	d__Bacteria;p__Firmicutes;c__Bacilli;o__RFN20;f__CAG-288;g__Enterosoma;s__	taxonomic classification defined by topology and ANI	topological placement and ANI have congruent species assignments	GCA_900313465.1, s__Enterosoma sp900313465, 95.0, 85.25, 0.841; GCA_017470005.1, s__Enterosoma sp017470005, 95.0, 77.73, 0.171; GCA_900763245.1, s__Enterosoma sp900763245, 95.0, 77.56, 0.143; GCA_900539865.1, s__Enterosoma sp900539865, 95.0, 77.25, 0.101; GCA_900316035.1, s__Enterosoma sp900316035, 95.0, 76.98, 0.106; GCA_900549915.1, s__Enterosoma sp900549915, 95.0, 76.76, 0.037; GCA_002404835.1…	89.87	11	N/A	N/A	18_6_bin.58	novel
18_97_bin.102.fa	d__Bacteria;p__Actinobacteriota;c__Actinomycetia;o__Actinomycetales;f__Brevibacteriaceae;g__Brevibacterium;s__Brevibacterium sp011617465	GCF_011617465.1	95	d__Bacteria;p__Actinobacteriota;c__Actinomycetia;o__Actinomycetales;f__Brevibacteriaceae;g__Brevibacterium;s__Brevibacterium sp011617465	96.36	0.92400000000000004	GCF_011617465.1	95	d__Bacteria;p__Actinobacteriota;c__Actinomycetia;o__Actinomycetales;f__Brevibacteriaceae;g__Brevibacterium;s__Brevibacterium sp011617465	96.36	0.92400000000000004	d__Bacteria;p__Actinobacteriota;c__Actinomycetia;o__Actinomycetales;f__Brevibacteriaceae;g__Brevibacterium;s__	taxonomic classification defined by topology and ANI	topological placement and ANI have congruent species assignments	GCF_001570805.1, s__Brevibacterium epidermidis, 95.0, 93.77, 0.921; GCF_900169165.1, s__Brevibacterium linens, 95.0, 91.94, 0.894; GCF_900169265.1, s__Brevibacterium iodinum, 95.0, 91.62, 0.858; GCF_013623905.1, s__Brevibacterium sediminis, 95.0, 91.43, 0.904; GCF_900105315.1, s__Brevibacterium siliguriense, 95.0, 91.18, 0.899; GCF_013280495.1, s__Brevibacterium permense, 95.0, 91.13, 0.875; GCF_…	89.36	11	N/A	N/A	18_97_bin.102	novel
18_97_bin.11.fa	d__Bacteria;p__Firmicutes_A;c__Clostridia;o__Lachnospirales;f__Lachnospiraceae;g__UBA4285;s__	N/A	N/A	N/A	N/A	N/A	N/A	N/A	N/A	N/A	N/A	d__Bacteria;p__Firmicutes_A;c__Clostridia;o__Lachnospirales;f__Lachnospiraceae;g__UBA4285;s__	ANI	classification based on placement in class-level tree	GCA_902775895.1, s__UBA4285 sp902775895, 95.0, 79.67, 0.198; GCA_902764045.1, s__UBA4285 sp902764045, 95.0, 79.06, 0.22; GCA_905235275.1, s__UBA4285 sp905235275, 95.0, 77.87, 0.143; GCA_902784165.1, s__UBA4285 sp902784165, 95.0, 77.22, 0.16; GCA_900314255.1, s__UBA4285 sp900314255, 95.0, 77.2, 0.016; GCA_902781505.1, s__UBA4285 sp902781505, 95.0, 77.17, 0.015; GCA_902784025.1, s__UBA4285 sp902784…	89.58	11	0.94984999999999997	N/A	18_97_bin.11	novel
18_97_bin.23.fa	d__Bacteria;p__Firmicutes_A;c__Clostridia;o__Lachnospirales;f__Lachnospiraceae;g__;s__	N/A	N/A	N/A	N/A	N/A	N/A	N/A	N/A	N/A	N/A	d__Bacteria;p__Firmicutes_A;c__Clostridia;o__Lachnospirales;f__Lachnospiraceae;g__;s__	taxonomic novelty determined using RED	classification based on placement in class-level tree	N/A	95.47	11	0.90107000000000004	N/A	18_97_bin.23	novel
18_97_bin.38.fa	d__Bacteria;p__Firmicutes_A;c__Clostridia;o__Monoglobales;f__Monoglobaceae;g__UMGS1820;s__	N/A	N/A	N/A	N/A	N/A	GCA_902766745.1	95	d__Bacteria;p__Firmicutes_A;c__Clostridia;o__Monoglobales;f__Monoglobaceae;g__UMGS1820;s__UMGS1820 sp902766745	92.46	0.85399999999999998	d__Bacteria;p__Firmicutes_A;c__Clostridia;o__Monoglobales;f__Monoglobaceae;g__UMGS1820;s__	taxonomic classification defined by topology and ANI	classification based on placement in class-level tree	GCA_902777435.1, s__UMGS1820 sp902777435, 95.0, 78.33, 0.156; GCA_900769795.1, s__UMGS1820 sp900769795, 95.0, 78.23, 0.082; GCA_900545865.1, s__UMGS1820 sp900545865, 95.0, 78.14, 0.255; GCA_905201285.1, s__UMGS1820 sp905201285, 95.0, 78.05, 0.192; GCA_902797885.1, s__UMGS1820 sp902797885, 95.0, 77.89, 0.207; GCA_902791425.1, s__UMGS1820 sp902791425, 95.0, 77.67, 0.136; GCA_900555375.1, s__UMGS182…	88.46	11	0.99138000000000004	Genome not assigned to closest species as it falls outside its pre-defined ANI radius	18_97_bin.38	novel
18_97_bin.40.fa	d__Bacteria;p__Firmicutes_A;c__Clostridia;o__Lachnospirales;f__Lachnospiraceae;g__Bilifractor;s__	N/A	N/A	N/A	N/A	N/A	N/A	N/A	N/A	N/A	N/A	d__Bacteria;p__Firmicutes_A;c__Clostridia;o__Lachnospirales;f__Lachnospiraceae;g__Bilifractor;s__	ANI	classification based on placement in class-level tree	GCF_009696005.1, s__Bilifractor porci, 95.0, 80.05, 0.111; GCA_000702845.1, s__Bilifractor sp000702845, 95.0, 78.89, 0.055; GCA_903789595.1, s__Bilifractor sp903789595, 95.0, 78.89, 0.108; GCA_902756775.1, s__Bilifractor sp900317175, 95.0, 77.36, 0.089; GCA_002394235.1, s__Bilifractor sp002394235, 95.0, 77.22, 0.072; GCF_000183525.2, s__Bilifractor cellulosolvens, 95.0, 77.17, 0.062; GCA_90031429…	91.62	11	0.87016000000000004	N/A	18_97_bin.40	novel
18_97_bin.46.fa	d__Bacteria;p__Firmicutes_A;c__Clostridia;o__UBA1381;f__UBA1381;g__CAG-41;s__	N/A	N/A	N/A	N/A	N/A	GCA_017406485.1	95	d__Bacteria;p__Firmicutes_A;c__Clostridia;o__UBA1381;f__UBA1381;g__CAG-41;s__CAG-41 sp017406485	82.33	0.44400000000000001	d__Bacteria;p__Firmicutes_A;c__Clostridia;o__UBA1381;f__UBA1381;g__CAG-41;s__	taxonomic classification defined by topology and ANI	classification based on placement in class-level tree	GCA_010206265.1, s__CAG-41 sp010206265, 95.0, 77.92, 0.168; GCA_001941225.1, s__CAG-41 sp001941225, 95.0, 77.76, 0.291; GCA_910579415.1, s__CAG-41 sp910579415, 95.0, 77.55, 0.197; GCA_910585485.1, s__CAG-41 sp910585485, 95.0, 77.43, 0.175; GCA_910585795.1, s__CAG-41 sp910585795, 95.0, 77.17, 0.131; GCA_003460745.1, s__CAG-41 sp900066215, 95.0, 76.95, 0.137; GCA_910578235.1, s__CAG-41 sp910578235,…	98.03	11	0.96543000000000001	N/A	18_97_bin.46	novel
18_97_bin.62.fa	d__Bacteria;p__Firmicutes_A;c__Clostridia;o__Lachnospirales;f__Lachnospiraceae;g__Weimeria;s__	N/A	N/A	N/A	N/A	N/A	GCA_900316165.1	95	d__Bacteria;p__Firmicutes_A;c__Clostridia;o__Lachnospirales;f__Lachnospiraceae;g__Weimeria;s__Weimeria sp900316165	87.78	0.71499999999999997	d__Bacteria;p__Firmicutes_A;c__Clostridia;o__Lachnospirales;f__Lachnospiraceae;g__Weimeria;s__	taxonomic classification defined by topology and ANI	classification based on placement in class-level tree	GCA_003862155.1, s__Weimeria bifida, 95.0, 80.94, 0.46; GCA_900317825.1, s__Weimeria sp900317825, 95.0, 80.6, 0.523; GCA_900315505.1, s__Weimeria sp900315505, 95.0, 79.5, 0.31; GCA_002480925.1, s__Weimeria sp002480925, 95.0, 78.69, 0.249; GCA_900100095.1, s__Weimeria sp900100095, 95.0, 77.45, 0.069; GCA_902803645.1, s__Weimeria sp902803645, 95.0, 76.21, 0.061; GCA_016288825.1, s__Weimeria sp01628…	95.19	11	0.99480000000000002	Genome not assigned to closest species as it falls outside its pre-defined ANI radius	18_97_bin.62	novel
19_169_bin.11.fa	d__Bacteria;p__Firmicutes_A;c__Clostridia;o__Christensenellales;f__CAG-74;g__RUG563;s__	N/A	N/A	N/A	N/A	N/A	GCA_902801765.1	95	d__Bacteria;p__Firmicutes_A;c__Clostridia;o__Christensenellales;f__CAG-74;g__RUG563;s__RUG563 sp902801765	93.85	0.71199999999999997	d__Bacteria;p__Firmicutes_A;c__Clostridia;o__Christensenellales;f__CAG-74;g__RUG563;s__	taxonomic classification defined by topology and ANI	classification based on placement in class-level tree	GCA_900320085.1, s__RUG563 sp900320085, 95.0, 89.29, 0.65; GCA_902795275.1, s__RUG563 sp902795275, 95.0, 85.02, 0.587; GCA_902793245.1, s__RUG563 sp902793245, 95.0, 84.8, 0.537; GCA_017509065.1, s__RUG563 sp017509065, 95.0, 84.23, 0.624; GCA_902788445.1, s__RUG563 sp902788445, 95.0, 84.06, 0.533; GCA_017550745.1, s__RUG563 sp017550745, 95.0, 83.15, 0.545; GCA_017448975.1, s__RUG563 sp017448975, 9…	85.82	11	0.99541000000000002	Genome not assigned to closest species as it falls outside its pre-defined ANI radius	19_169_bin.11	novel
19_169_bin.32.fa	d__Bacteria;p__Firmicutes_A;c__Clostridia;o__Peptostreptococcales;f__Anaerovoracaceae;g__Copromorpha;s__	N/A	N/A	N/A	N/A	N/A	GCA_017459895.1	95	d__Bacteria;p__Firmicutes_A;c__Clostridia;o__Peptostreptococcales;f__Anaerovoracaceae;g__Copromorpha;s__Copromorpha sp017459895	83.77	0.65200000000000002	d__Bacteria;p__Firmicutes_A;c__Clostridia;o__Peptostreptococcales;f__Anaerovoracaceae;g__Copromorpha;s__	taxonomic classification defined by topology and ANI	classification based on placement in class-level tree	GCA_017431395.1, s__Copromorpha sp017431395, 95.0, 81.38, 0.618; GCA_902766185.1, s__Copromorpha sp902766185, 95.0, 79.72, 0.497; GCA_017433375.1, s__Copromorpha sp017433375, 95.0, 79.22, 0.344; GCA_902797095.1, s__Copromorpha sp902797095, 95.0, 78.78, 0.339; GCA_902786815.1, s__Copromorpha sp902786815, 95.0, 78.74, 0.231; GCA_902796875.1, s__Copromorpha sp902796875, 95.0, 78.42, 0.407; GCA_01743…	89.67	11	0.98248000000000002	Genome not assigned to closest species as it falls outside its pre-defined ANI radius	19_169_bin.32	novel
19_16_bin.103.fa	d__Bacteria;p__Firmicutes_A;c__Clostridia;o__Christensenellales;f__CAG-74;g__RGIG4709;s__	N/A	N/A	N/A	N/A	N/A	GCA_017481185.1	95	d__Bacteria;p__Firmicutes_A;c__Clostridia;o__Christensenellales;f__CAG-74;g__RGIG4709;s__RGIG4709 sp017481185	78.209999999999994	0.34499999999999997	d__Bacteria;p__Firmicutes_A;c__Clostridia;o__Christensenellales;f__CAG-74;g__RGIG4709;s__	taxonomic classification defined by topology and ANI	classification based on placement in class-level tree	N/A	91.46	11	0.90937000000000001	N/A	19_16_bin.103	novel
19_16_bin.22.fa	d__Bacteria;p__Firmicutes_A;c__Clostridia;o__Christensenellales;f__CAG-138;g__UBA3792;s__	N/A	N/A	N/A	N/A	N/A	N/A	N/A	N/A	N/A	N/A	d__Bacteria;p__Firmicutes_A;c__Clostridia;o__Christensenellales;f__CAG-138;g__UBA3792;s__	ANI	classification based on placement in class-level tree	GCA_902790115.1, s__UBA3792 sp902790115, 95.0, 80.65, 0.489; GCA_017459315.1, s__UBA3792 sp017459315, 95.0, 80.45, 0.347; GCA_017448545.1, s__UBA3792 sp017448545, 95.0, 79.66, 0.345; GCA_002369195.1, s__UBA3792 sp002369195, 95.0, 79.65, 0.311; GCA_902768795.1, s__UBA3792 sp902768795, 95.0, 79.37, 0.351; GCA_017428025.1, s__UBA3792 sp017428025, 95.0, 79.29, 0.306; GCA_900318745.1, s__UBA3792 sp900…	89.54	11	0.93523999999999996	N/A	19_16_bin.22	novel
19_16_bin.29.fa	d__Bacteria;p__Firmicutes;c__Bacilli;o__Erysipelotrichales;f__Erysipelotrichaceae;g__UBA636;s__UBA636 sp900546285	GCA_900546285.1	95	d__Bacteria;p__Firmicutes;c__Bacilli;o__Erysipelotrichales;f__Erysipelotrichaceae;g__UBA636;s__UBA636 sp900546285	95.26	0.78600000000000003	GCA_900546285.1	95	d__Bacteria;p__Firmicutes;c__Bacilli;o__Erysipelotrichales;f__Erysipelotrichaceae;g__UBA636;s__UBA636 sp900546285	95.26	0.78600000000000003	d__Bacteria;p__Firmicutes;c__Bacilli;o__Erysipelotrichales;f__Erysipelotrichaceae;g__UBA636;s__	taxonomic classification defined by topology and ANI	topological placement and ANI have congruent species assignments	GCA_017431825.1, s__UBA636 sp017431825, 95.0, 78.16, 0.027; GCA_002299675.1, s__UBA636 sp002299675, 95.0, 77.82, 0.084; GCA_017404205.1, s__UBA636 sp017404205, 95.0, 77.72, 0.166; GCA_017419165.1, s__UBA636 sp017419165, 95.0, 77.67, 0.011; GCA_018064825.1, s__UBA636 sp018064825, 95.0, 77.55, 0.106; GCA_017539105.1, s__UBA636 sp017539105, 95.0, 77.46, 0.011; GCA_900321955.1, s__UBA636 sp900321955,…	91.88	11	N/A	N/A	19_16_bin.29	novel
19_16_bin.30.fa	d__Bacteria;p__Spirochaetota;c__Spirochaetia;o__Sphaerochaetales;f__Sphaerochaetaceae;g__Sphaerochaeta;s__Sphaerochaeta sp012511235	GCA_012511235.1	95	d__Bacteria;p__Spirochaetota;c__Spirochaetia;o__Sphaerochaetales;f__Sphaerochaetaceae;g__Sphaerochaeta;s__Sphaerochaeta sp012511235	98.94	0.94099999999999995	GCA_012511235.1	95	d__Bacteria;p__Spirochaetota;c__Spirochaetia;o__Sphaerochaetales;f__Sphaerochaetaceae;g__Sphaerochaeta;s__Sphaerochaeta sp012511235	98.94	0.94099999999999995	d__Bacteria;p__Spirochaetota;c__Spirochaetia;o__Sphaerochaetales;f__Sphaerochaetaceae;g__Sphaerochaeta;s__	taxonomic classification defined by topology and ANI	topological placement and ANI have congruent species assignments	GCA_012514185.1, s__Sphaerochaeta sp012514185, 95.0, 85.0, 0.736; GCA_002432715.1, s__Sphaerochaeta sp002432715, 95.0, 84.19, 0.782; GCF_000190435.1, s__Sphaerochaeta globosa, 95.0, 82.37, 0.744; GCA_001603115.1, s__Sphaerochaeta sp001603115, 95.0, 79.69, 0.4; GCA_009930195.1, s__Sphaerochaeta sp009930195, 95.0, 79.61, 0.431; GCA_012519125.1, s__Sphaerochaeta sp012519125, 95.0, 79.56, 0.48; GCF_0…	88.8	11	N/A	N/A	19_16_bin.30	novel
19_16_bin.43.fa	d__Bacteria;p__Bacteroidota;c__Bacteroidia;o__Bacteroidales;f__Rikenellaceae;g__Alistipes;s__Alistipes provencensis	GCF_900083545.1	95	d__Bacteria;p__Bacteroidota;c__Bacteroidia;o__Bacteroidales;f__Rikenellaceae;g__Alistipes;s__Alistipes provencensis	98.05	0.82	GCF_900083545.1	95	d__Bacteria;p__Bacteroidota;c__Bacteroidia;o__Bacteroidales;f__Rikenellaceae;g__Alistipes;s__Alistipes provencensis	98.05	0.82	d__Bacteria;p__Bacteroidota;c__Bacteroidia;o__Bacteroidales;f__Rikenellaceae;g__Alistipes;s__	taxonomic classification defined by topology and ANI	topological placement and ANI have congruent species assignments	GCF_900107675.1, s__Alistipes timonensis, 95.0, 91.9, 0.76; GCA_001941065.1, s__Alistipes sp001941065, 95.0, 90.31, 0.725; GCF_000312145.1, s__Alistipes senegalensis, 95.0, 90.25, 0.647; GCF_000210575.1, s__Alistipes shahii, 95.0, 87.4, 0.548; GCA_900541585.1, s__Alistipes sp900541585, 95.0, 87.27, 0.632; GCF_015553985.1, s__Alistipes sp900549305, 95.0, 85.79, 0.568; GCF_000265365.1, s__Alistipes…	95.14	11	N/A	N/A	19_16_bin.43	novel
19_16_bin.46.fa	d__Bacteria;p__Bacteroidota;c__Bacteroidia;o__Bacteroidales;f__Bacteroidaceae;g__Alloprevotella;s__Alloprevotella sp004552865	GCA_004552865.1	95	d__Bacteria;p__Bacteroidota;c__Bacteroidia;o__Bacteroidales;f__Bacteroidaceae;g__Alloprevotella;s__Alloprevotella sp004552865	97.86	0.88400000000000001	GCA_004552865.1	95	d__Bacteria;p__Bacteroidota;c__Bacteroidia;o__Bacteroidales;f__Bacteroidaceae;g__Alloprevotella;s__Alloprevotella sp004552865	97.86	0.88400000000000001	d__Bacteria;p__Bacteroidota;c__Bacteroidia;o__Bacteroidales;f__Bacteroidaceae;g__Alloprevotella;s__	taxonomic classification defined by topology and ANI	topological placement and ANI have congruent species assignments	GCF_900106785.1, s__Alloprevotella timonensis, 95.0, 79.02, 0.138; GCA_900542795.1, s__Alloprevotella sp900542795, 95.0, 78.9, 0.085; GCA_004557185.1, s__Alloprevotella sp004557185, 95.0, 77.99, 0.23; GCA_004562975.1, s__Alloprevotella sp004562975, 95.0, 77.92, 0.251; GCA_000431275.1, s__Alloprevotella sp000431275, 95.0, 77.71, 0.094; GCA_004557035.1, s__Alloprevotella sp004557035, 95.0, 77.52, 0…	96.21	11	N/A	N/A	19_16_bin.46	novel
19_16_bin.50.fa	d__Bacteria;p__Firmicutes_A;c__Clostridia;o__Peptostreptococcales;f__Anaerovoracaceae;g__Bacilliculturomica;s__Bacilliculturomica massiliensis	GCF_900605495.1	95	d__Bacteria;p__Firmicutes_A;c__Clostridia;o__Peptostreptococcales;f__Anaerovoracaceae;g__Bacilliculturomica;s__Bacilliculturomica massiliensis	99.97	0.97899999999999998	GCF_900605495.1	95	d__Bacteria;p__Firmicutes_A;c__Clostridia;o__Peptostreptococcales;f__Anaerovoracaceae;g__Bacilliculturomica;s__Bacilliculturomica massiliensis	99.97	0.97899999999999998	d__Bacteria;p__Firmicutes_A;c__Clostridia;o__Peptostreptococcales;f__Anaerovoracaceae;g__;s__	taxonomic classification defined by topology and ANI	topological placement and ANI have congruent species assignments	N/A	97.52	11	N/A	N/A	19_16_bin.50	novel
19_16_bin.52.fa	d__Bacteria;p__Desulfobacterota_I;c__Desulfovibrionia;o__Desulfovibrionales;f__Desulfovibrionaceae;g__Desulfovibrio;s__Desulfovibrio porci	GCF_009696265.1	95	d__Bacteria;p__Desulfobacterota_I;c__Desulfovibrionia;o__Desulfovibrionales;f__Desulfovibrionaceae;g__Desulfovibrio;s__Desulfovibrio porci	99.55	0.88	GCF_009696265.1	95	d__Bacteria;p__Desulfobacterota_I;c__Desulfovibrionia;o__Desulfovibrionales;f__Desulfovibrionaceae;g__Desulfovibrio;s__Desulfovibrio porci	99.55	0.88	d__Bacteria;p__Desulfobacterota_I;c__Desulfovibrionia;o__Desulfovibrionales;f__Desulfovibrionaceae;g__Desulfovibrio;s__	taxonomic classification defined by topology and ANI	topological placement and ANI have congruent species assignments	GCA_000403945.1, s__Desulfovibrio sp000403945, 95.0, 91.41, 0.586; GCA_910575755.1, s__Desulfovibrio sp910575755, 95.0, 87.9, 0.658; GCF_001553605.1, s__Desulfovibrio fairfieldensis, 95.0, 87.42, 0.8; GCF_011039085.1, s__Desulfovibrio sp011039085, 95.0, 82.19, 0.59; GCF_900102485.1, s__Desulfovibrio legallii_A, 95.0, 80.47, 0.507; GCF_004309735.1, s__Desulfovibrio legallii, 95.0, 80.46, 0.435; GC…	73.93	11	N/A	N/A	19_16_bin.52	novel
19_16_bin.54.fa	d__Bacteria;p__Bacteroidota;c__Bacteroidia;o__Bacteroidales;f__Paludibacteraceae;g__UBA1723;s__UBA1723 sp002371265	GCA_002371265.1	95	d__Bacteria;p__Bacteroidota;c__Bacteroidia;o__Bacteroidales;f__Paludibacteraceae;g__UBA1723;s__UBA1723 sp002371265	95.87	0.84199999999999997	GCA_002371265.1	95	d__Bacteria;p__Bacteroidota;c__Bacteroidia;o__Bacteroidales;f__Paludibacteraceae;g__UBA1723;s__UBA1723 sp002371265	95.87	0.84199999999999997	d__Bacteria;p__Bacteroidota;c__Bacteroidia;o__Bacteroidales;f__Paludibacteraceae;g__UBA1723;s__	taxonomic classification defined by topology and ANI	topological placement and ANI have congruent species assignments	GCA_002392915.1, s__UBA1723 sp002392915, 95.0, 94.31, 0.828; GCA_016283095.1, s__UBA1723 sp016283095, 95.0, 87.69, 0.768; GCA_015061115.1, s__UBA1723 sp015061115, 95.0, 86.92, 0.773; GCA_902782665.1, s__UBA1723 sp902782665, 95.0, 86.74, 0.79; GCA_002317115.1, s__UBA1723 sp002317115, 95.0, 81.91, 0.594	94.7	11	N/A	N/A	19_16_bin.54	novel
19_16_bin.61.fa	d__Bacteria;p__Firmicutes_A;c__Clostridia;o__Oscillospirales;f__CAG-272;g__UMGS1696;s__	N/A	N/A	N/A	N/A	N/A	GCA_902778205.1	95	d__Bacteria;p__Firmicutes_A;c__Clostridia;o__Oscillospirales;f__CAG-272;g__UMGS1696;s__UMGS1696 sp902778205	94.82	0.71899999999999997	d__Bacteria;p__Firmicutes_A;c__Clostridia;o__Oscillospirales;f__CAG-272;g__UMGS1696;s__	taxonomic classification defined by topology and ANI	classification based on placement in class-level tree	GCA_902761695.1, s__UMGS1696 sp902761695, 95.0, 85.98, 0.648; GCA_015065385.1, s__UMGS1696 sp015065385, 95.0, 82.83, 0.644; GCA_902782445.1, s__UMGS1696 sp902782445, 95.0, 81.06, 0.574; GCA_902783705.1, s__UMGS1696 sp902783705, 95.0, 80.56, 0.474; GCA_017412675.1, s__UMGS1696 sp017412675, 95.0, 79.48, 0.403; GCA_017550315.1, s__UMGS1696 sp017550315, 95.0, 79.33, 0.367; GCA_017540285.1, s__UMGS169…	72.2	11	0.99841000000000002	Genome not assigned to closest species as it falls outside its pre-defined ANI radius	19_16_bin.61	novel
19_16_bin.68.fa	d__Bacteria;p__Firmicutes_A;c__Clostridia;o__Oscillospirales;f__CAG-272;g__UMGS1865;s__	N/A	N/A	N/A	N/A	N/A	N/A	N/A	N/A	N/A	N/A	d__Bacteria;p__Firmicutes_A;c__Clostridia;o__Oscillospirales;f__CAG-272;g__UMGS1865;s__	taxonomic classification defined by topology and ANI	classification based on placement in class-level tree	GCA_902795355.1, s__UMGS1865 sp902795355, 95.0, 80.11, 0.493; GCA_017613355.1, s__UMGS1865 sp017613355, 95.0, 79.68, 0.5; GCA_015063325.1, s__UMGS1865 sp015063325, 95.0, 78.09, 0.293; GCA_900768535.1, s__UMGS1865 sp900768535, 95.0, 77.77, 0.169; GCA_900555785.1, s__UMGS1865 sp900555785, 95.0, 77.64, 0.189; GCA_900547725.1, s__UMGS1865 sp900547725, 95.0, 77.61, 0.177; GCA_002438075.1, s__UMGS1865 …	93.13	11	0.97028000000000003	Genome not assigned to closest species as it falls outside its pre-defined ANI radius	19_16_bin.68	novel
19_16_bin.77.fa	d__Bacteria;p__Firmicutes_A;c__Clostridia;o__Lachnospirales;f__Lachnospiraceae;g__Alectryocaccobium;s__Alectryocaccobium sp902795795	GCA_902795795.1	95	d__Bacteria;p__Firmicutes_A;c__Clostridia;o__Lachnospirales;f__Lachnospiraceae;g__Alectryocaccobium;s__Alectryocaccobium sp902795795	97.37	0.83799999999999997	GCA_902795795.1	95	d__Bacteria;p__Firmicutes_A;c__Clostridia;o__Lachnospirales;f__Lachnospiraceae;g__Alectryocaccobium;s__Alectryocaccobium sp902795795	97.37	0.83799999999999997	d__Bacteria;p__Firmicutes_A;c__Clostridia;o__Lachnospirales;f__Lachnospiraceae;g__Alectryocaccobium;s__	taxonomic classification defined by topology and ANI	topological placement and ANI have congruent species assignments	GCA_017509985.1, s__Alectryocaccobium sp017509985, 95.0, 78.14, 0.156; GCA_902795985.1, s__Alectryocaccobium sp902795985, 95.0, 77.0, 0.11; GCA_900772685.1, s__Alectryocaccobium sp900772685, 95.0, 76.87, 0.058; GCA_902796005.1, s__Alectryocaccobium sp902796005, 95.0, 76.27, 0.051; GCA_018713465.1, s__Alectryocaccobium stercorigallinarum, 95.0, 76.17, 0.063; GCA_017433825.1, s__Alectryocaccobium s…	94.66	11	N/A	N/A	19_16_bin.77	novel
19_16_bin.81.fa	d__Bacteria;p__Bacteroidota;c__Bacteroidia;o__Bacteroidales;f__Marinifilaceae;g__Odoribacter;s__Odoribacter splanchnicus	GCF_000190535.1	95	d__Bacteria;p__Bacteroidota;c__Bacteroidia;o__Bacteroidales;f__Marinifilaceae;g__Odoribacter;s__Odoribacter splanchnicus	98.54	0.81599999999999995	GCF_000190535.1	95	d__Bacteria;p__Bacteroidota;c__Bacteroidia;o__Bacteroidales;f__Marinifilaceae;g__Odoribacter;s__Odoribacter splanchnicus	98.54	0.81599999999999995	d__Bacteria;p__Bacteroidota;c__Bacteroidia;o__Bacteroidales;f__Marinifilaceae;g__Odoribacter;s__	taxonomic classification defined by topology and ANI	topological placement and ANI have congruent species assignments	GCA_900548135.1, s__Odoribacter sp900548135, 95.0, 80.53, 0.352; GCA_905204385.1, s__Odoribacter sp905204385, 95.0, 80.08, 0.209; GCA_905215395.1, s__Odoribacter sp905215395, 95.0, 78.81, 0.342; GCA_900762515.1, s__Odoribacter sp900762515, 95.0, 78.75, 0.249; GCA_910578105.1, s__Odoribacter sp910578105, 95.0, 78.72, 0.268; GCF_009935865.1, s__Odoribacter sp009935865, 95.0, 78.4, 0.296; GCA_910578…	96.39	11	N/A	N/A	19_16_bin.81	novel
19_16_bin.89.fa	d__Bacteria;p__Firmicutes_A;c__Clostridia;o__Oscillospirales;f__Oscillospiraceae;g__RGIG7114;s__	N/A	N/A	N/A	N/A	N/A	GCA_905236305.1	95	d__Bacteria;p__Firmicutes_A;c__Clostridia;o__Oscillospirales;f__Oscillospiraceae;g__RGIG7114;s__RGIG7114 sp905236305	78.38	0.32500000000000001	d__Bacteria;p__Firmicutes_A;c__Clostridia;o__Oscillospirales;f__Oscillospiraceae;g__RGIG7114;s__	taxonomic classification defined by topology and ANI	classification based on placement in class-level tree	GCA_017477525.1, s__RGIG7114 sp017477525, 95.0, 80.18, 0.48; GCA_017445985.1, s__RGIG7114 sp017445985, 95.0, 79.87, 0.417; GCA_017542425.1, s__RGIG7114 sp017542425, 95.0, 79.45, 0.464; GCA_017455015.1, s__RGIG7114 sp017455015, 95.0, 79.3, 0.43; GCA_017538775.1, s__RGIG7114 sp017538775, 95.0, 79.25, 0.36; GCA_015068365.1, s__RGIG7114 sp015068365, 95.0, 79.15, 0.462; GCA_015067465.1, s__RGIG7114 sp…	97.38	11	0.95826	N/A	19_16_bin.89	novel
19_16_bin.92.fa	d__Bacteria;p__Firmicutes_A;c__Clostridia;o__Christensenellales;f__UBA1750;g__;s__	N/A	N/A	N/A	N/A	N/A	N/A	N/A	N/A	N/A	N/A	d__Bacteria;p__Firmicutes_A;c__Clostridia;o__Christensenellales;f__UBA1750;g__;s__	taxonomic novelty determined using RED	classification based on placement in class-level tree	N/A	88.88	11	0.79312000000000005	N/A	19_16_bin.92	novel
19_204_bin.21.fa	d__Bacteria;p__Firmicutes_A;c__Clostridia;o__Lachnospirales;f__Lachnospiraceae;g__UBA1066;s__	N/A	N/A	N/A	N/A	N/A	GCA_002350625.1	95	d__Bacteria;p__Firmicutes_A;c__Clostridia;o__Lachnospirales;f__Lachnospiraceae;g__UBA1066;s__UBA1066 sp002350625	78.25	0.28399999999999997	d__Bacteria;p__Firmicutes_A;c__Clostridia;o__Lachnospirales;f__Lachnospiraceae;g__UBA1066;s__	taxonomic classification defined by topology and ANI	classification based on placement in class-level tree	GCA_902803245.1, s__UBA1066 sp902803245, 95.0, 78.5, 0.301; GCA_900320575.1, s__UBA1066 sp900320575, 95.0, 77.98, 0.253; GCA_902803505.1, s__UBA1066 sp902803505, 95.0, 77.84, 0.25; GCA_902766945.1, s__UBA1066 sp902766945, 95.0, 77.8, 0.219; GCA_902783325.1, s__UBA1066 sp902783325, 95.0, 77.77, 0.289; GCA_902773195.1, s__UBA1066 sp902773195, 95.0, 77.55, 0.25; GCA_900317045.1, s__UBA1066 sp9003170…	83.16	11	0.96911000000000003	N/A	19_204_bin.21	novel
19_204_bin.3.fa	d__Bacteria;p__Firmicutes_A;c__Clostridia;o__Oscillospirales;f__Acutalibacteraceae;g__UBA1227;s__	N/A	N/A	N/A	N/A	N/A	GCA_002309175.1	95	d__Bacteria;p__Firmicutes_A;c__Clostridia;o__Oscillospirales;f__Acutalibacteraceae;g__UBA1227;s__UBA1227 sp002309175	94.14	0.80200000000000005	d__Bacteria;p__Firmicutes_A;c__Clostridia;o__Oscillospirales;f__Acutalibacteraceae;g__UBA1227;s__	taxonomic classification defined by topology and ANI	classification based on placement in class-level tree	GCA_017451425.1, s__UBA1227 sp017451425, 95.0, 94.77, 0.81; GCA_017538005.1, s__UBA1227 sp017538005, 95.0, 81.85, 0.705; GCA_018065925.1, s__UBA1227 sp018065925, 95.0, 78.17, 0.184; GCA_018064455.1, s__UBA1227 sp018064455, 95.0, 77.72, 0.207; GCA_900545655.1, s__UBA1227 sp900545655, 95.0, 77.55, 0.143; GCA_002314555.1, s__UBA1227 sp002314555, 95.0, 77.51, 0.186; GCA_012520505.1, s__UBA1227 sp0125…	88.03	11	0.99748999999999999	Genome not assigned to closest species as it falls outside its pre-defined ANI radius	19_204_bin.3	novel
19_204_bin.30.fa	d__Bacteria;p__Firmicutes_A;c__Clostridia;o__Lachnospirales;f__Lachnospiraceae;g__Butyrivibrio;s__	N/A	N/A	N/A	N/A	N/A	N/A	N/A	N/A	N/A	N/A	d__Bacteria;p__Firmicutes_A;c__Clostridia;o__Lachnospirales;f__Lachnospiraceae;g__Butyrivibrio;s__	taxonomic classification defined by topology and ANI	classification based on placement in class-level tree	GCF_000424145.1, s__Butyrivibrio sp000424145, 95.0, 81.96, 0.535; GCF_000423945.1, s__Butyrivibrio sp000423945, 95.0, 81.9, 0.525; GCF_000424385.1, s__Butyrivibrio sp000424385, 95.0, 81.51, 0.477; GCF_000703165.1, s__Butyrivibrio sp000703165, 95.0, 80.6, 0.425; GCF_900104155.1, s__Butyrivibrio sp900104155, 95.0, 80.46, 0.395; GCF_000423925.1, s__Butyrivibrio sp000423925, 95.0, 80.25, 0.4; GCF_000…	71.35	11	0.98951	Genome not assigned to closest species as it falls outside its pre-defined ANI radius	19_204_bin.30	novel
19_204_bin.6.fa	d__Bacteria;p__Firmicutes_A;c__Clostridia;o__Eubacteriales;f__Eubacteriaceae;g__RUG12931;s__RUG12931 sp902784045	GCA_902784045.1	95	d__Bacteria;p__Firmicutes_A;c__Clostridia;o__Eubacteriales;f__Eubacteriaceae;g__RUG12931;s__RUG12931 sp902784045	98.37	0.753	GCA_902784045.1	95	d__Bacteria;p__Firmicutes_A;c__Clostridia;o__Eubacteriales;f__Eubacteriaceae;g__RUG12931;s__RUG12931 sp902784045	98.37	0.753	d__Bacteria;p__Firmicutes_A;c__Clostridia;o__Eubacteriales;f__Eubacteriaceae;g__RUG12931;s__	taxonomic classification defined by topology and ANI	topological placement and ANI have congruent species assignments	GCA_017405085.1, s__RUG12931 sp017405085, 95.0, 82.86, 0.812	89.28	11	N/A	N/A	19_204_bin.6	novel
19_22_bin.101.fa	d__Bacteria;p__Firmicutes_A;c__Clostridia;o__Lachnospirales;f__Lachnospiraceae;g__Porcincola;s__	N/A	N/A	N/A	N/A	N/A	GCA_017652545.1	95	d__Bacteria;p__Firmicutes_A;c__Clostridia;o__Lachnospirales;f__Lachnospiraceae;g__Porcincola;s__Porcincola sp017652545	79.209999999999994	0.317	d__Bacteria;p__Firmicutes_A;c__Clostridia;o__Lachnospirales;f__Lachnospiraceae;g__Porcincola;s__	taxonomic classification defined by topology and ANI	classification based on placement in class-level tree	GCA_905235435.1, s__Porcincola sp905235435, 95.0, 77.84, 0.179; GCA_902785635.1, s__Porcincola sp902785635, 95.0, 77.52, 0.133; GCA_902797665.1, s__Porcincola sp902797665, 95.0, 77.31, 0.076; GCA_002394165.1, s__Porcincola sp002394165, 95.0, 77.27, 0.138; GCA_902765725.1, s__Porcincola sp002350685, 95.0, 77.09, 0.103; GCA_902779575.1, s__Porcincola sp902779575, 95.0, 77.02, 0.094; GCA_902767335.1…	88.42	11	0.95276000000000005	N/A	19_22_bin.101	novel
19_22_bin.2.fa	d__Bacteria;p__Firmicutes_A;c__Clostridia;o__Christensenellales;f__CAG-138;g__RUG472;s__	N/A	N/A	N/A	N/A	N/A	GCA_902802805.1	95	d__Bacteria;p__Firmicutes_A;c__Clostridia;o__Christensenellales;f__CAG-138;g__RUG472;s__RUG472 sp902802805	87.58	0.73	d__Bacteria;p__Firmicutes_A;c__Clostridia;o__Christensenellales;f__CAG-138;g__RUG472;s__	taxonomic classification defined by topology and ANI	classification based on placement in class-level tree	GCA_902798825.1, s__RUG472 sp902798825, 95.0, 86.78, 0.695; GCA_900319345.1, s__RUG472 sp900319345, 95.0, 86.01, 0.684; GCA_902801845.1, s__RUG472 sp902801845, 95.0, 85.9, 0.698; GCA_017545535.1, s__RUG472 sp017545535, 95.0, 85.81, 0.666; GCA_902786465.1, s__RUG472 sp902786465, 95.0, 85.79, 0.676; GCA_902768995.1, s__RUG472 sp902768995, 95.0, 85.5, 0.759; GCA_902761365.1, s__RUG472 sp902761365, 9…	87.51	11	0.98894000000000004	Genome not assigned to closest species as it falls outside its pre-defined ANI radius	19_22_bin.2	novel
19_22_bin.23.fa	d__Bacteria;p__Firmicutes_A;c__Clostridia;o__Oscillospirales;f__Oscillospiraceae;g__Faecousia;s__Faecousia sp016292255	GCA_016292255.1	95	d__Bacteria;p__Firmicutes_A;c__Clostridia;o__Oscillospirales;f__Oscillospiraceae;g__Faecousia;s__Faecousia sp016292255	96.83	0.755	GCA_016292255.1	95	d__Bacteria;p__Firmicutes_A;c__Clostridia;o__Oscillospirales;f__Oscillospiraceae;g__Faecousia;s__Faecousia sp016292255	96.83	0.755	d__Bacteria;p__Firmicutes_A;c__Clostridia;o__Oscillospirales;f__Oscillospiraceae;g__Faecousia;s__	taxonomic classification defined by topology and ANI	topological placement and ANI have congruent species assignments	GCA_016282135.1, s__Faecousia sp016282135, 95.0, 85.06, 0.643; GCA_017614755.1, s__Faecousia sp017614755, 95.0, 83.94, 0.655; GCA_017541995.1, s__Faecousia sp017541995, 95.0, 83.69, 0.55; GCA_017540945.1, s__Faecousia sp017540945, 95.0, 83.57, 0.509; GCA_017419715.1, s__Faecousia sp017419715, 95.0, 83.17, 0.657; GCA_017519005.1, s__Faecousia sp017519005, 95.0, 83.06, 0.562; GCA_017429325.1, s__Fa…	96.43	11	N/A	N/A	19_22_bin.23	novel
19_22_bin.26.fa	d__Bacteria;p__Actinobacteriota;c__Actinomycetia;o__Mycobacteriales;f__Mycobacteriaceae;g__Corynebacterium;s__	N/A	N/A	N/A	N/A	N/A	N/A	N/A	N/A	N/A	N/A	d__Bacteria;p__Actinobacteriota;c__Actinomycetia;o__Mycobacteriales;f__Mycobacteriaceae;g__Corynebacterium;s__	ANI	classification based on placement in class-level tree	GCF_001274895.1, s__Corynebacterium lactis, 95.0, 79.3, 0.329; GCF_016889425.1, s__Corynebacterium amycolatum, 95.0, 79.09, 0.301; GCF_900519355.1, s__Corynebacterium lactis_A, 95.0, 79.02, 0.32; GCF_000173655.1, s__Corynebacterium amycolatum_A, 95.0, 78.83, 0.296; GCF_001054325.1, s__Corynebacterium vitaeruminis_A, 95.0, 78.75, 0.32; GCF_000427865.1, s__Corynebacterium sputi, 95.0, 78.04, 0.135;…	96.23	11	0.96855999999999998	N/A	19_22_bin.26	novel
19_22_bin.27.fa	d__Bacteria;p__Firmicutes_A;c__Clostridia;o__Lachnospirales;f__Lachnospiraceae;g__Schaedlerella;s__Schaedlerella sp905203555	GCA_905203555.1	95	d__Bacteria;p__Firmicutes_A;c__Clostridia;o__Lachnospirales;f__Lachnospiraceae;g__Schaedlerella;s__Schaedlerella sp905203555	96.94	0.66600000000000004	GCA_905203555.1	95	d__Bacteria;p__Firmicutes_A;c__Clostridia;o__Lachnospirales;f__Lachnospiraceae;g__Schaedlerella;s__Schaedlerella sp905203555	96.94	0.66600000000000004	d__Bacteria;p__Firmicutes_A;c__Clostridia;o__Lachnospirales;f__Lachnospiraceae;g__Schaedlerella;s__	taxonomic classification defined by topology and ANI	topological placement and ANI have congruent species assignments	GCA_900765975.1, s__Schaedlerella sp900765975, 95.0, 91.28, 0.626; GCA_002320245.1, s__Schaedlerella sp002320245, 95.0, 78.87, 0.231; GCA_003480425.1, s__Schaedlerella sp900066545, 95.0, 78.83, 0.245; GCF_015560805.1, s__Schaedlerella glycyrrhizinilytica_A, 95.0, 78.68, 0.277; GCA_004556565.1, s__Schaedlerella sp004556565, 95.0, 78.09, 0.177; GCA_910574195.1, s__Schaedlerella sp910574195, 95.0, 7…	91.38	11	N/A	N/A	19_22_bin.27	novel
19_22_bin.29.fa	d__Bacteria;p__Bacteroidota;c__Bacteroidia;o__Bacteroidales;f__Bacteroidaceae;g__Prevotella;s__Prevotella sp902798285	GCA_902798285.1	95	d__Bacteria;p__Bacteroidota;c__Bacteroidia;o__Bacteroidales;f__Bacteroidaceae;g__Prevotella;s__Prevotella sp902798285	97.56	0.85599999999999998	GCA_902798285.1	95	d__Bacteria;p__Bacteroidota;c__Bacteroidia;o__Bacteroidales;f__Bacteroidaceae;g__Prevotella;s__Prevotella sp902798285	97.56	0.85599999999999998	d__Bacteria;p__Bacteroidota;c__Bacteroidia;o__Bacteroidales;f__Bacteroidaceae;g__Prevotella;s__	taxonomic classification defined by topology and ANI	topological placement and ANI have congruent species assignments	GCF_900110085.1, s__Prevotella sp900110085, 95.0, 82.26, 0.575; GCF_900109055.1, s__Prevotella sp900109055, 95.0, 80.69, 0.528; GCF_000025925.1, s__Prevotella ruminicola, 95.0, 80.49, 0.421; GCF_900107775.1, s__Prevotella ruminicola_C, 95.0, 80.45, 0.39; GCA_016286575.1, s__Prevotella sp016286575, 95.0, 80.4, 0.458; GCA_017443345.1, s__Prevotella sp017443345, 95.0, 80.32, 0.419; GCA_902799765.1, …	95.47	11	N/A	N/A	19_22_bin.29	novel
19_22_bin.35.fa	d__Bacteria;p__Firmicutes;c__Bacilli;o__RF39;f__UBA660;g__UBA5026;s__	N/A	N/A	N/A	N/A	N/A	GCA_017476705.1	95	d__Bacteria;p__Firmicutes;c__Bacilli;o__RF39;f__UBA660;g__UBA5026;s__UBA5026 sp017476705	86.46	0.66700000000000004	d__Bacteria;p__Firmicutes;c__Bacilli;o__RF39;f__UBA660;g__UBA5026;s__	taxonomic classification defined by topology and ANI	classification based on placement in class-level tree	GCA_017940575.1, s__UBA5026 sp017940575, 95.0, 85.97, 0.771; GCA_014845975.1, s__UBA5026 sp014845975, 95.0, 79.2, 0.293; GCA_900546745.1, s__UBA5026 sp900546745, 95.0, 78.5, 0.303; GCA_910576795.1, s__UBA5026 sp910576795, 95.0, 77.86, 0.127; GCA_900550255.1, s__UBA5026 sp900550255, 95.0, 77.81, 0.258; GCA_017936845.1, s__UBA5026 sp017936845, 95.0, 77.79, 0.315; GCA_900752905.1, s__UBA5026 sp90055…	85.31	11	0.99239999999999995	Genome not assigned to closest species as it falls outside its pre-defined ANI radius	19_22_bin.35	novel
19_22_bin.40.fa	d__Bacteria;p__Firmicutes_A;c__Clostridia;o__Lachnospirales;f__Lachnospiraceae;g__Clostridium_AP;s__Clostridium_AP sp000509125	GCA_000509125.1	95	d__Bacteria;p__Firmicutes_A;c__Clostridia;o__Lachnospirales;f__Lachnospiraceae;g__Clostridium_AP;s__Clostridium_AP sp000509125	99.17	0.94	GCA_000509125.1	95	d__Bacteria;p__Firmicutes_A;c__Clostridia;o__Lachnospirales;f__Lachnospiraceae;g__Clostridium_AP;s__Clostridium_AP sp000509125	99.17	0.94	d__Bacteria;p__Firmicutes_A;c__Clostridia;o__Lachnospirales;f__Lachnospiraceae;g__Clostridium_AP;s__	taxonomic classification defined by topology and ANI	topological placement and ANI have congruent species assignments	GCF_004295125.1, s__Clostridium_AP scindens, 95.0, 95.17, 0.666	90.39	11	N/A	N/A	19_22_bin.40	novel
19_22_bin.53.fa	d__Bacteria;p__Firmicutes_A;c__Clostridia;o__Lachnospirales;f__Lachnospiraceae;g__Butyrivibrio;s__Butyrivibrio sp015056495	GCA_015056495.1	95	d__Bacteria;p__Firmicutes_A;c__Clostridia;o__Lachnospirales;f__Lachnospiraceae;g__Butyrivibrio;s__Butyrivibrio sp015056495	97.3	0.82799999999999996	GCA_015056495.1	95	d__Bacteria;p__Firmicutes_A;c__Clostridia;o__Lachnospirales;f__Lachnospiraceae;g__Butyrivibrio;s__Butyrivibrio sp015056495	97.3	0.82799999999999996	d__Bacteria;p__Firmicutes_A;c__Clostridia;o__Lachnospirales;f__Lachnospiraceae;g__Butyrivibrio;s__	taxonomic classification defined by topology and ANI	topological placement and ANI have congruent species assignments	GCF_900108105.1, s__Butyrivibrio sp900108105, 95.0, 79.65, 0.205; GCF_900115735.1, s__Butyrivibrio proteoclasticus_B, 95.0, 79.59, 0.201; GCA_015056685.1, s__Butyrivibrio sp015056685, 95.0, 79.58, 0.204; GCF_000420825.1, s__Butyrivibrio sp000420825, 95.0, 79.48, 0.203; GCF_003175155.1, s__Butyrivibrio fibrisolvens_C, 95.0, 79.21, 0.172; GCF_900102515.1, s__Butyrivibrio sp900102515, 95.0, 79.18, 0…	92.55	11	N/A	N/A	19_22_bin.53	novel
19_22_bin.54.fa	d__Bacteria;p__Firmicutes_A;c__Clostridia;o__Lachnospirales;f__Lachnospiraceae;g__RGIG5612;s__	N/A	N/A	N/A	N/A	N/A	N/A	N/A	N/A	N/A	N/A	d__Bacteria;p__Firmicutes_A;c__Clostridia;o__Lachnospirales;f__Lachnospiraceae;g__RGIG5612;s__	ANI	classification based on placement in class-level tree	GCA_017510065.1, s__RGIG5612 sp017510065, 95.0, 79.49, 0.355; GCA_017431485.1, s__RGIG5612 sp017431485, 95.0, 79.24, 0.357; GCA_017459985.1, s__RGIG5612 sp017459985, 95.0, 78.93, 0.352; GCA_017511045.1, s__RGIG5612 sp017511045, 95.0, 76.92, 0.093; GCA_015057955.1, s__RGIG5612 sp015057955, 95.0, 76.76, 0.043; GCA_017536965.1, s__RGIG5612 sp017536965, 95.0, 76.72, 0.077; GCA_017553695.1, s__RGIG561…	75.95	11	0.95584999999999998	N/A	19_22_bin.54	novel
19_22_bin.58.fa	d__Bacteria;p__Firmicutes_A;c__Clostridia;o__Oscillospirales;f__Ruminococcaceae;g__UBA3855;s__	N/A	N/A	N/A	N/A	N/A	GCA_900316885.1	95	d__Bacteria;p__Firmicutes_A;c__Clostridia;o__Oscillospirales;f__Ruminococcaceae;g__UBA3855;s__UBA3855 sp900316885	85.07	0.64800000000000002	d__Bacteria;p__Firmicutes_A;c__Clostridia;o__Oscillospirales;f__Ruminococcaceae;g__UBA3855;s__	taxonomic classification defined by topology and ANI	classification based on placement in class-level tree	GCA_017394565.1, s__UBA3855 sp017394565, 95.0, 80.96, 0.501; GCA_902767115.1, s__UBA3855 sp902767115, 95.0, 80.35, 0.465; GCA_017828885.1, s__UBA3855 sp017828885, 95.0, 79.87, 0.418; GCA_902762785.1, s__UBA3855 sp900319285, 95.0, 79.54, 0.393; GCA_017528675.1, s__UBA3855 sp017528675, 95.0, 79.51, 0.329; GCA_902783005.1, s__UBA3855 sp902783005, 95.0, 79.33, 0.373; GCA_017460955.1, s__UBA3855 sp017…	94.84	11	0.99178999999999995	Genome not assigned to closest species as it falls outside its pre-defined ANI radius	19_22_bin.58	novel
19_22_bin.63.fa	d__Bacteria;p__Firmicutes_A;c__Clostridia;o__Oscillospirales;f__CAG-272;g__UMGS1696;s__UMGS1696 sp902783705	GCA_902783705.1	95	d__Bacteria;p__Firmicutes_A;c__Clostridia;o__Oscillospirales;f__CAG-272;g__UMGS1696;s__UMGS1696 sp902783705	97.37	0.89600000000000002	GCA_902783705.1	95	d__Bacteria;p__Firmicutes_A;c__Clostridia;o__Oscillospirales;f__CAG-272;g__UMGS1696;s__UMGS1696 sp902783705	97.37	0.89600000000000002	d__Bacteria;p__Firmicutes_A;c__Clostridia;o__Oscillospirales;f__CAG-272;g__UMGS1696;s__	taxonomic classification defined by topology and ANI	topological placement and ANI have congruent species assignments	GCA_017540285.1, s__UMGS1696 sp017540285, 95.0, 86.32, 0.774; GCA_017412675.1, s__UMGS1696 sp017412675, 95.0, 86.17, 0.701; GCA_017550315.1, s__UMGS1696 sp017550315, 95.0, 86.05, 0.711; GCA_902782445.1, s__UMGS1696 sp902782445, 95.0, 80.69, 0.575; GCA_015065385.1, s__UMGS1696 sp015065385, 95.0, 80.67, 0.563; GCA_902778205.1, s__UMGS1696 sp902778205, 95.0, 80.0, 0.435; GCA_017540175.1, s__UMGS1696…	77.01	11	N/A	N/A	19_22_bin.63	novel
19_22_bin.81.fa	d__Bacteria;p__Actinobacteriota;c__Coriobacteriia;o__Coriobacteriales;f__Atopobiaceae;g__RUG440;s__	N/A	N/A	N/A	N/A	N/A	GCA_902793465.1	95	d__Bacteria;p__Actinobacteriota;c__Coriobacteriia;o__Coriobacteriales;f__Atopobiaceae;g__RUG440;s__RUG440 sp902793465	88.31	0.72399999999999998	d__Bacteria;p__Actinobacteriota;c__Coriobacteriia;o__Coriobacteriales;f__Atopobiaceae;g__RUG440;s__	taxonomic classification defined by topology and ANI	classification based on placement in class-level tree	GCA_017545665.1, s__RUG440 sp017545665, 95.0, 80.8, 0.372; GCA_902780305.1, s__RUG440 sp902780305, 95.0, 80.3, 0.373; GCA_902786015.1, s__RUG440 sp902786015, 95.0, 79.95, 0.261; GCA_902793195.1, s__RUG440 sp902793195, 95.0, 79.83, 0.327; GCA_902803315.1, s__RUG440 sp902803315, 95.0, 79.68, 0.398; GCA_900318935.1, s__RUG440 sp900318935, 95.0, 79.5, 0.215; GCA_902798915.1, s__RUG440 sp902798915, 95…	94.64	11	0.99158999999999997	Genome not assigned to closest species as it falls outside its pre-defined ANI radius	19_22_bin.81	novel
19_22_bin.84.fa	d__Bacteria;p__Synergistota;c__Synergistia;o__Synergistales;f__Synergistaceae;g__Cloacibacillus;s__Cloacibacillus porcorum	GCF_001701045.1	95	d__Bacteria;p__Synergistota;c__Synergistia;o__Synergistales;f__Synergistaceae;g__Cloacibacillus;s__Cloacibacillus porcorum	98.05	0.91	GCF_001701045.1	95	d__Bacteria;p__Synergistota;c__Synergistia;o__Synergistales;f__Synergistaceae;g__Cloacibacillus;s__Cloacibacillus porcorum	98.05	0.91	d__Bacteria;p__Synergistota;c__Synergistia;o__Synergistales;f__Synergistaceae;g__Cloacibacillus;s__	taxonomic classification defined by topology and ANI	topological placement and ANI have congruent species assignments	GCF_000585335.1, s__Cloacibacillus evryensis, 95.0, 84.26, 0.667	92.22	11	N/A	N/A	19_22_bin.84	novel
19_2_bin.16.fa	d__Bacteria;p__Proteobacteria;c__Gammaproteobacteria;o__Enterobacterales;f__Pasteurellaceae;g__Pasteurella;s__Pasteurella multocida	GCF_900187275.1	95	d__Bacteria;p__Proteobacteria;c__Gammaproteobacteria;o__Enterobacterales;f__Pasteurellaceae;g__Pasteurella;s__Pasteurella multocida	96.56	0.89500000000000002	GCF_900187275.1	95	d__Bacteria;p__Proteobacteria;c__Gammaproteobacteria;o__Enterobacterales;f__Pasteurellaceae;g__Pasteurella;s__Pasteurella multocida	96.56	0.89500000000000002	d__Bacteria;p__Proteobacteria;c__Gammaproteobacteria;o__Enterobacterales;f__Pasteurellaceae;g__Pasteurella;s__	taxonomic classification defined by topology and ANI	topological placement and ANI have congruent species assignments	GCF_002850605.1, s__Pasteurella oralis, 95.0, 80.3, 0.601; GCF_000973525.1, s__Pasteurella multocida_A, 95.0, 80.27, 0.562; GCF_900186835.1, s__Pasteurella dagmatis, 95.0, 79.91, 0.533; GCF_900454865.1, s__Pasteurella canis, 95.0, 79.87, 0.571; GCA_002015125.1, s__Pasteurella felis, 95.0, 78.3, 0.299	70.59	11	N/A	N/A	19_2_bin.16	novel
19_2_bin.27.fa	d__Bacteria;p__Bacteroidota;c__Bacteroidia;o__Bacteroidales;f__Bacteroidaceae;g__Prevotella;s__	N/A	N/A	N/A	N/A	N/A	N/A	N/A	N/A	N/A	N/A	d__Bacteria;p__Bacteroidota;c__Bacteroidia;o__Bacteroidales;f__Bacteroidaceae;g__Prevotella;s__	ANI	classification based on placement in class-level tree	GCA_900554545.1, s__Prevotella sp900554545, 95.0, 78.48, 0.048; GCF_003043925.1, s__Prevotella sp003043925, 95.0, 76.96, 0.071; GCF_000613725.1, s__Prevotella pleuritidis, 95.0, 76.96, 0.063; GCF_018127805.1, s__Prevotella sp018127805, 95.0, 76.76, 0.097; GCA_900553595.1, s__Prevotella sp900553595, 95.0, 76.67, 0.061; GCA_900199655.1, s__Prevotella sp900199655, 95.0, 76.67, 0.06; GCA_905211345.1,…	77.01	11	0.96682999999999997	N/A	19_2_bin.27	novel
19_2_bin.29.fa	d__Bacteria;p__Firmicutes;c__Bacilli;o__Lactobacillales;f__Streptococcaceae;g__Streptococcus;s__	N/A	N/A	N/A	N/A	N/A	GCF_000380025.1	95	d__Bacteria;p__Firmicutes;c__Bacilli;o__Lactobacillales;f__Streptococcaceae;g__Streptococcus;s__Streptococcus entericus	78.819999999999993	0.32600000000000001	d__Bacteria;p__Firmicutes;c__Bacilli;o__Lactobacillales;f__Streptococcaceae;g__Streptococcus;s__	taxonomic classification defined by topology and ANI	classification based on placement in class-level tree	GCF_900475415.1, s__Streptococcus porcinus, 95.0, 77.78, 0.03; GCF_000188055.2, s__Streptococcus urinalis, 95.0, 77.72, 0.032; GCF_000188015.2, s__Streptococcus ictaluri, 95.0, 77.72, 0.038; GCF_002055535.1, s__Streptococcus pyogenes, 95.0, 77.69, 0.053; GCF_000423745.1, s__Streptococcus plurextorum, 95.0, 77.64, 0.093; GCF_000186445.1, s__Streptococcus agalactiae, 95.0, 77.62, 0.043; GCF_9015423…	76.19	11	0.97535000000000005	N/A	19_2_bin.29	novel
19_2_bin.34.fa	d__Bacteria;p__Bacteroidota;c__Bacteroidia;o__Bacteroidales;f__Bacteroidaceae;g__Alloprevotella;s__	N/A	N/A	N/A	N/A	N/A	GCF_003859795.1	95	d__Bacteria;p__Bacteroidota;c__Bacteroidia;o__Bacteroidales;f__Bacteroidaceae;g__Alloprevotella;s__Alloprevotella sp003859795	77.89	0.22900000000000001	d__Bacteria;p__Bacteroidota;c__Bacteroidia;o__Bacteroidales;f__Bacteroidaceae;g__Alloprevotella;s__	taxonomic classification defined by topology and ANI	classification based on placement in class-level tree	GCA_900095835.1, s__Alloprevotella sp900095835, 95.0, 78.44, 0.179; GCF_014385435.1, s__Alloprevotella sp003639005, 95.0, 78.3, 0.261; GCA_015259235.1, s__Alloprevotella sp015259235, 95.0, 78.14, 0.184; GCF_000318095.2, s__Alloprevotella sp000318095, 95.0, 78.08, 0.154; GCA_900543155.1, s__Alloprevotella sp900543155, 95.0, 77.84, 0.073; GCA_017628555.1, s__Alloprevotella sp017628555, 95.0, 77.8, …	94.62	11	0.98012999999999995	N/A	19_2_bin.34	novel
19_302_bin.12.fa	d__Bacteria;p__Firmicutes;c__Bacilli;o__Erysipelotrichales;f__Erysipelotrichaceae;g__Bulleidia;s__Bulleidia sp016284975	GCA_016284975.1	95	d__Bacteria;p__Firmicutes;c__Bacilli;o__Erysipelotrichales;f__Erysipelotrichaceae;g__Bulleidia;s__Bulleidia sp016284975	98.5	0.78900000000000003	GCA_016284975.1	95	d__Bacteria;p__Firmicutes;c__Bacilli;o__Erysipelotrichales;f__Erysipelotrichaceae;g__Bulleidia;s__Bulleidia sp016284975	98.5	0.78900000000000003	d__Bacteria;p__Firmicutes;c__Bacilli;o__Erysipelotrichales;f__Erysipelotrichaceae;g__Bulleidia;s__	taxonomic classification defined by topology and ANI	topological placement and ANI have congruent species assignments	GCA_017512725.1, s__Bulleidia sp017512725, 95.0, 88.23, 0.872; GCA_017514525.1, s__Bulleidia sp017514525, 95.0, 79.99, 0.413; GCA_017469885.1, s__Bulleidia sp017469885, 95.0, 79.28, 0.35; GCA_017419465.1, s__Bulleidia sp017419465, 95.0, 79.02, 0.364; GCA_905235315.1, s__Bulleidia sp905235315, 95.0, 78.63, 0.327; GCA_017536885.1, s__Bulleidia sp017536885, 95.0, 78.29, 0.248; GCA_017543025.1, s__Bu…	85.68	11	N/A	N/A	19_302_bin.12	novel
19_302_bin.25.fa	d__Bacteria;p__Firmicutes_A;c__Clostridia;o__Oscillospirales;f__Oscillospiraceae;g__Onthomonas;s__	N/A	N/A	N/A	N/A	N/A	GCA_902784305.1	95	d__Bacteria;p__Firmicutes_A;c__Clostridia;o__Oscillospirales;f__Oscillospiraceae;g__Onthomonas;s__Onthomonas sp902784305	88.01	0.78500000000000003	d__Bacteria;p__Firmicutes_A;c__Clostridia;o__Oscillospirales;f__Oscillospiraceae;g__Onthomonas;s__	taxonomic classification defined by topology and ANI	classification based on placement in class-level tree	GCA_001941075.1, s__Onthomonas sp001941075, 95.0, 80.01, 0.352; GCA_900314485.1, s__Onthomonas sp900314485, 95.0, 78.93, 0.223; GCA_000421005.1, s__Onthomonas sp000421005, 95.0, 78.83, 0.267; GCA_900758315.1, s__Onthomonas sp900758315, 95.0, 78.64, 0.246; GCA_003150485.1, s__Onthomonas sp003150485, 95.0, 78.28, 0.23; GCA_018710845.1, s__Onthomonas avicola, 95.0, 78.2, 0.269; GCA_902775105.1, s__O…	88.62	11	0.98987999999999998	Genome not assigned to closest species as it falls outside its pre-defined ANI radius	19_302_bin.25	novel
19_405_bin.43.fa	d__Bacteria;p__Actinobacteriota;c__Acidimicrobiia;o__Acidimicrobiales;f__JACDCH01;g__ZC4RG19;s__ZC4RG19 sp017577565	GCA_017577565.1	95	d__Bacteria;p__Actinobacteriota;c__Acidimicrobiia;o__Acidimicrobiales;f__JACDCH01;g__ZC4RG19;s__ZC4RG19 sp017577565	99.52	0.95199999999999996	GCA_017577565.1	95	d__Bacteria;p__Actinobacteriota;c__Acidimicrobiia;o__Acidimicrobiales;f__JACDCH01;g__ZC4RG19;s__ZC4RG19 sp017577565	99.52	0.95199999999999996	d__Bacteria;p__Actinobacteriota;c__Acidimicrobiia;o__Acidimicrobiales;f__JACDCH01;g__ZC4RG19;s__	taxonomic classification defined by topology and ANI	topological placement and ANI have congruent species assignments	GCA_016936035.1, s__ZC4RG19 sp016936035, 95.0, 81.62, 0.568	84.77	11	N/A	N/A	19_405_bin.43	novel
19_53_bin.27.fa	d__Bacteria;p__Bacteroidota;c__Bacteroidia;o__Bacteroidales;f__Bacteroidaceae;g__Prevotella;s__Prevotella sp902760315	GCA_902760315.1	95	d__Bacteria;p__Bacteroidota;c__Bacteroidia;o__Bacteroidales;f__Bacteroidaceae;g__Prevotella;s__Prevotella sp902760315	97.12	0.80600000000000005	GCA_902760315.1	95	d__Bacteria;p__Bacteroidota;c__Bacteroidia;o__Bacteroidales;f__Bacteroidaceae;g__Prevotella;s__Prevotella sp902760315	97.12	0.80600000000000005	d__Bacteria;p__Bacteroidota;c__Bacteroidia;o__Bacteroidales;f__Bacteroidaceae;g__Prevotella;s__	taxonomic classification defined by topology and ANI	topological placement and ANI have congruent species assignments	GCA_902798425.1, s__Prevotella sp902798425, 95.0, 81.89, 0.504; GCA_902799355.1, s__Prevotella sp902799355, 95.0, 81.22, 0.489; GCA_900313235.1, s__Prevotella sp900313235, 95.0, 81.11, 0.508; GCA_900314985.1, s__Prevotella sp900314985, 95.0, 80.85, 0.494; GCA_900316265.1, s__Prevotella sp900316265, 95.0, 80.77, 0.514; GCA_902800925.1, s__Prevotella sp902800925, 95.0, 80.11, 0.478; GCA_902772585.1…	72.95	11	N/A	N/A	19_53_bin.27	novel
19_53_bin.41.fa	d__Bacteria;p__Firmicutes_A;c__Clostridia;o__Oscillospirales;f__Oscillospiraceae;g__Onthomonas;s__	N/A	N/A	N/A	N/A	N/A	GCA_902784305.1	95	d__Bacteria;p__Firmicutes_A;c__Clostridia;o__Oscillospirales;f__Oscillospiraceae;g__Onthomonas;s__Onthomonas sp902784305	85.24	0.70899999999999996	d__Bacteria;p__Firmicutes_A;c__Clostridia;o__Oscillospirales;f__Oscillospiraceae;g__Onthomonas;s__	taxonomic classification defined by topology and ANI	classification based on placement in class-level tree	GCA_001941075.1, s__Onthomonas sp001941075, 95.0, 80.03, 0.342; GCA_000421005.1, s__Onthomonas sp000421005, 95.0, 79.19, 0.249; GCA_900314485.1, s__Onthomonas sp900314485, 95.0, 78.89, 0.297; GCA_900758315.1, s__Onthomonas sp900758315, 95.0, 78.72, 0.208; GCA_003150485.1, s__Onthomonas sp003150485, 95.0, 78.7, 0.29; GCA_900752305.1, s__Onthomonas sp900752305, 95.0, 78.59, 0.274; GCA_905236265.1, …	94.72	11	0.98407	Genome not assigned to closest species as it falls outside its pre-defined ANI radius	19_53_bin.41	novel
19_53_bin.65.fa	d__Bacteria;p__Bacteroidota;c__Bacteroidia;o__Bacteroidales;f__Bacteroidaceae;g__Prevotella;s__	N/A	N/A	N/A	N/A	N/A	GCA_900316565.1	95	d__Bacteria;p__Bacteroidota;c__Bacteroidia;o__Bacteroidales;f__Bacteroidaceae;g__Prevotella;s__Prevotella sp900316565	82.99	0.64400000000000002	d__Bacteria;p__Bacteroidota;c__Bacteroidia;o__Bacteroidales;f__Bacteroidaceae;g__Prevotella;s__	taxonomic classification defined by topology and ANI	classification based on placement in class-level tree	GCA_900315635.1, s__Prevotella sp900315635, 95.0, 79.66, 0.396; GCA_900314945.1, s__Prevotella sp900314945, 95.0, 78.73, 0.349; GCA_902775075.1, s__Prevotella sp902775075, 95.0, 78.05, 0.048; GCA_900317685.1, s__Prevotella sp900317685, 95.0, 77.72, 0.149; GCA_900314455.1, s__Prevotella sp900314455, 95.0, 77.68, 0.288; GCA_900546345.1, s__Prevotella sp900546345, 95.0, 77.64, 0.114; GCA_900543585.1…	83.28	11	0.99629000000000001	Genome not assigned to closest species as it falls outside its pre-defined ANI radius	19_53_bin.65	novel
19_67_bin.23.fa	d__Bacteria;p__Bacteroidota;c__Bacteroidia;o__Bacteroidales;f__P3;g__UBA1711;s__UBA1711 sp002394185	GCA_002394185.1	95	d__Bacteria;p__Bacteroidota;c__Bacteroidia;o__Bacteroidales;f__P3;g__UBA1711;s__UBA1711 sp002394185	97.89	0.79600000000000004	GCA_002394185.1	95	d__Bacteria;p__Bacteroidota;c__Bacteroidia;o__Bacteroidales;f__P3;g__UBA1711;s__UBA1711 sp002394185	97.89	0.79600000000000004	d__Bacteria;p__Bacteroidota;c__Bacteroidia;o__Bacteroidales;f__P3;g__UBA1711;s__	taxonomic classification defined by topology and ANI	topological placement and ANI have congruent species assignments	GCA_002372855.1, s__UBA1711 sp002372855, 95.0, 90.54, 0.767; GCA_017483575.1, s__UBA1711 sp017483575, 95.0, 86.02, 0.68; GCA_902775135.1, s__UBA1711 sp902775135, 95.0, 85.14, 0.709; GCA_002349055.1, s__UBA1711 sp002349055, 95.0, 83.19, 0.631; GCA_017522105.1, s__UBA1711 sp017522105, 95.0, 83.06, 0.501; GCA_017501495.1, s__UBA1711 sp017501495, 95.0, 83.04, 0.502; GCA_900314925.1, s__UBA1711 sp9003…	91.72	11	N/A	N/A	19_67_bin.23	novel
19_67_bin.62.fa	d__Bacteria;p__Bacteroidota;c__Bacteroidia;o__Bacteroidales;f__Bacteroidaceae;g__Prevotella;s__	N/A	N/A	N/A	N/A	N/A	N/A	N/A	N/A	N/A	N/A	d__Bacteria;p__Bacteroidota;c__Bacteroidia;o__Bacteroidales;f__Bacteroidaceae;g__Prevotella;s__	ANI	classification based on placement in class-level tree	GCA_902771785.1, s__Prevotella sp902771785, 95.0, 80.92, 0.424; GCA_902775475.1, s__Prevotella sp902775475, 95.0, 80.85, 0.465; GCA_017483805.1, s__Prevotella sp017483805, 95.0, 80.52, 0.436; GCA_902779455.1, s__Prevotella sp902779455, 95.0, 80.43, 0.422; GCA_017470345.1, s__Prevotella sp017470345, 95.0, 80.28, 0.381; GCA_002392835.1, s__Prevotella sp002392835, 95.0, 80.23, 0.441; GCA_017458195.1…	85.54	11	0.97840000000000005	N/A	19_67_bin.62	novel
19_7_bin.24.fa	d__Bacteria;p__Firmicutes_A;c__Clostridia;o__Oscillospirales;f__Butyricicoccaceae;g__SCN-57-10;s__	N/A	N/A	N/A	N/A	N/A	GCA_001725215.1	95	d__Bacteria;p__Firmicutes_A;c__Clostridia;o__Oscillospirales;f__Butyricicoccaceae;g__SCN-57-10;s__SCN-57-10 sp001725215	80.900000000000006	0.56499999999999995	d__Bacteria;p__Firmicutes_A;c__Clostridia;o__Oscillospirales;f__Butyricicoccaceae;g__SCN-57-10;s__	taxonomic classification defined by topology and ANI	classification based on placement in class-level tree	N/A	91.58	11	0.96442000000000005	Genome not assigned to closest species as it falls outside its pre-defined ANI radius	19_7_bin.24	novel
19_7_bin.3.fa	d__Bacteria;p__Actinobacteriota;c__Coriobacteriia;o__Coriobacteriales;f__Eggerthellaceae;g__UBA9715;s__UBA9715 sp015062685	GCA_015062685.1	95	d__Bacteria;p__Actinobacteriota;c__Coriobacteriia;o__Coriobacteriales;f__Eggerthellaceae;g__UBA9715;s__UBA9715 sp015062685	96.05	0.78900000000000003	GCA_015062685.1	95	d__Bacteria;p__Actinobacteriota;c__Coriobacteriia;o__Coriobacteriales;f__Eggerthellaceae;g__UBA9715;s__UBA9715 sp015062685	96.05	0.78900000000000003	d__Bacteria;p__Actinobacteriota;c__Coriobacteriia;o__Coriobacteriales;f__Eggerthellaceae;g__UBA9715;s__	taxonomic classification defined by topology and ANI	topological placement and ANI have congruent species assignments	GCA_902764575.1, s__UBA9715 sp902764575, 95.0, 83.86, 0.584; GCA_905234785.1, s__UBA9715 sp905234785, 95.0, 81.54, 0.455; GCA_017459925.1, s__UBA9715 sp017459925, 95.0, 81.12, 0.442; GCA_902788545.1, s__UBA9715 sp902788545, 95.0, 80.68, 0.467; GCA_017511465.1, s__UBA9715 sp017511465, 95.0, 79.94, 0.428; GCA_002371495.1, s__UBA9715 sp002371495, 95.0, 79.85, 0.338; GCA_017432445.1, s__UBA9715 sp017…	88.26	11	N/A	N/A	19_7_bin.3	novel
19_7_bin.35.fa	d__Bacteria;p__Bacteroidota;c__Bacteroidia;o__Bacteroidales;f__Bacteroidaceae;g__Alloprevotella;s__Alloprevotella sp004552155	GCA_004552155.1	95	d__Bacteria;p__Bacteroidota;c__Bacteroidia;o__Bacteroidales;f__Bacteroidaceae;g__Alloprevotella;s__Alloprevotella sp004552155	96.61	0.88100000000000001	GCA_004552155.1	95	d__Bacteria;p__Bacteroidota;c__Bacteroidia;o__Bacteroidales;f__Bacteroidaceae;g__Alloprevotella;s__Alloprevotella sp004552155	96.61	0.88100000000000001	d__Bacteria;p__Bacteroidota;c__Bacteroidia;o__Bacteroidales;f__Bacteroidaceae;g__Alloprevotella;s__	taxonomic classification defined by topology and ANI	topological placement and ANI have congruent species assignments	GCA_004556745.1, s__Alloprevotella sp004556745, 95.0, 92.55, 0.792; GCA_004552195.1, s__Alloprevotella sp004552195, 95.0, 78.37, 0.192; GCA_004557185.1, s__Alloprevotella sp004557185, 95.0, 78.2, 0.312; GCA_000431275.1, s__Alloprevotella sp000431275, 95.0, 78.14, 0.146; GCA_004562975.1, s__Alloprevotella sp004562975, 95.0, 77.97, 0.261; GCA_900768625.1, s__Alloprevotella sp900768625, 95.0, 77.87,…	94.42	11	N/A	N/A	19_7_bin.35	novel
19_7_bin.68.fa	d__Bacteria;p__Firmicutes_A;c__Clostridia;o__Lachnospirales;f__Lachnospiraceae;g__Acetatifactor;s__	N/A	N/A	N/A	N/A	N/A	GCA_902766425.1	95	d__Bacteria;p__Firmicutes_A;c__Clostridia;o__Lachnospirales;f__Lachnospiraceae;g__Acetatifactor;s__Acetatifactor sp902766425	78.45	0.34799999999999998	d__Bacteria;p__Firmicutes_A;c__Clostridia;o__Lachnospirales;f__Lachnospiraceae;g__Acetatifactor;s__	taxonomic classification defined by topology and ANI	classification based on placement in class-level tree	GCA_017527205.1, s__Acetatifactor sp017527205, 95.0, 79.62, 0.282; GCA_015056795.1, s__Acetatifactor sp015056795, 95.0, 79.42, 0.274; GCA_900320485.1, s__Acetatifactor sp900320485, 95.0, 79.16, 0.275; GCA_017552985.1, s__Acetatifactor sp017552985, 95.0, 78.58, 0.255; GCA_016290775.1, s__Acetatifactor sp016290775, 95.0, 78.46, 0.245; GCA_017400965.1, s__Acetatifactor sp017400965, 95.0, 78.22, 0.30…	75.02	11	0.97658999999999996	N/A	19_7_bin.68	novel
19_99_bin.101.fa	d__Bacteria;p__Firmicutes_A;c__Clostridia;o__Lachnospirales;f__Lachnospiraceae;g__NK4A136;s__NK4A136 sp017540265	GCA_017540265.1	95	d__Bacteria;p__Firmicutes_A;c__Clostridia;o__Lachnospirales;f__Lachnospiraceae;g__NK4A136;s__NK4A136 sp017540265	98.96	0.83499999999999996	GCA_017540265.1	95	d__Bacteria;p__Firmicutes_A;c__Clostridia;o__Lachnospirales;f__Lachnospiraceae;g__NK4A136;s__NK4A136 sp017540265	98.96	0.83499999999999996	d__Bacteria;p__Firmicutes_A;c__Clostridia;o__Lachnospirales;f__Lachnospiraceae;g__NK4A136;s__	taxonomic classification defined by topology and ANI	topological placement and ANI have congruent species assignments	GCA_000421045.1, s__NK4A136 sp000421045, 95.0, 77.66, 0.249; GCA_900102065.1, s__NK4A136 sp900102065, 95.0, 77.49, 0.168; GCA_000621425.1, s__NK4A136 sp000621425, 95.0, 77.28, 0.142; GCA_017634975.1, s__NK4A136 sp017634975, 95.0, 77.26, 0.064; GCA_000687675.1, s__NK4A136 sp000687675, 95.0, 77.19, 0.034; GCA_017635395.1, s__NK4A136 sp017635395, 95.0, 77.17, 0.134; GCA_902793845.1, s__NK4A136 sp902…	89.75	11	N/A	N/A	19_99_bin.101	novel
19_99_bin.14.fa	d__Bacteria;p__Firmicutes_A;c__Clostridia;o__Lachnospirales;f__Lachnospiraceae;g__Porcincola;s__Porcincola sp902799015	GCA_902799015.1	95	d__Bacteria;p__Firmicutes_A;c__Clostridia;o__Lachnospirales;f__Lachnospiraceae;g__Porcincola;s__Porcincola sp902799015	98.78	0.75800000000000001	GCA_902799015.1	95	d__Bacteria;p__Firmicutes_A;c__Clostridia;o__Lachnospirales;f__Lachnospiraceae;g__Porcincola;s__Porcincola sp902799015	98.78	0.75800000000000001	d__Bacteria;p__Firmicutes_A;c__Clostridia;o__Lachnospirales;f__Lachnospiraceae;g__Porcincola;s__	taxonomic classification defined by topology and ANI	topological placement and ANI have congruent species assignments	GCA_902781455.1, s__Porcincola sp902781455, 95.0, 81.18, 0.499; GCA_002371345.1, s__Porcincola sp002371345, 95.0, 79.64, 0.348; GCA_900321365.1, s__Porcincola sp900321365, 95.0, 79.23, 0.462; GCA_905236545.1, s__Porcincola sp905236545, 95.0, 79.05, 0.383; GCA_902767065.1, s__Porcincola sp902767065, 95.0, 78.89, 0.382; GCA_900313765.1, s__Porcincola sp900313765, 95.0, 78.71, 0.261; GCA_902801515.1…	87.23	11	N/A	N/A	19_99_bin.14	novel
19_99_bin.18.fa	d__Bacteria;p__Firmicutes_A;c__Clostridia;o__Lachnospirales;f__Lachnospiraceae;g__Eubacterium_Q;s__Eubacterium_Q sp002372545	GCA_002372545.1	95	d__Bacteria;p__Firmicutes_A;c__Clostridia;o__Lachnospirales;f__Lachnospiraceae;g__Eubacterium_Q;s__Eubacterium_Q sp002372545	98.35	0.81599999999999995	GCA_002372545.1	95	d__Bacteria;p__Firmicutes_A;c__Clostridia;o__Lachnospirales;f__Lachnospiraceae;g__Eubacterium_Q;s__Eubacterium_Q sp002372545	98.35	0.81599999999999995	d__Bacteria;p__Firmicutes_A;c__Clostridia;o__Lachnospirales;f__Lachnospiraceae;g__Eubacterium_Q;s__	taxonomic classification defined by topology and ANI	topological placement and ANI have congruent species assignments	GCA_902773185.1, s__Eubacterium_Q sp902773185, 95.0, 80.59, 0.46; GCA_003520205.1, s__Eubacterium_Q sp003520205, 95.0, 78.57, 0.025; GCA_000703065.1, s__Eubacterium_Q sp000703065, 95.0, 77.63, 0.163; GCA_017634475.1, s__Eubacterium_Q sp017634475, 95.0, 77.56, 0.138; GCA_017477505.1, s__Eubacterium_Q sp017477505, 95.0, 77.54, 0.057; GCA_017619835.1, s__Eubacterium_Q sp017619835, 95.0, 77.53, 0.067…	79.83	11	N/A	N/A	19_99_bin.18	novel
19_99_bin.2.fa	d__Bacteria;p__Firmicutes;c__Bacilli;o__RF39;f__UBA660;g__RUG13038;s__	N/A	N/A	N/A	N/A	N/A	GCA_902789425.1	95	d__Bacteria;p__Firmicutes;c__Bacilli;o__RF39;f__UBA660;g__RUG13038;s__RUG13038 sp902789425	78.86	0.48399999999999999	d__Bacteria;p__Firmicutes;c__Bacilli;o__RF39;f__UBA660;g__RUG13038;s__	taxonomic classification defined by topology and ANI	classification based on placement in class-level tree	GCA_902801825.1, s__RUG13038 sp902801825, 95.0, 78.53, 0.438; GCA_902785135.1, s__RUG13038 sp902785135, 95.0, 78.06, 0.369; GCA_017511805.1, s__RUG13038 sp017511805, 95.0, 77.92, 0.373; GCA_017404385.1, s__RUG13038 sp017404385, 95.0, 77.86, 0.39; GCA_017418945.1, s__RUG13038 sp017418945, 95.0, 77.68, 0.365; GCA_016290885.1, s__RUG13038 sp016290885, 95.0, 77.65, 0.3; GCA_017627015.1, s__RUG13038 s…	82.61	11	0.93764000000000003	N/A	19_99_bin.2	novel
19_99_bin.25.fa	d__Bacteria;p__Firmicutes_A;c__Clostridia;o__Oscillospirales;f__Ruminococcaceae;g__Ruminococcus;s__	N/A	N/A	N/A	N/A	N/A	GCA_016303195.1	95	d__Bacteria;p__Firmicutes_A;c__Clostridia;o__Oscillospirales;f__Ruminococcaceae;g__Ruminococcus;s__Ruminococcus sp016303195	83.61	0.56399999999999995	d__Bacteria;p__Firmicutes_A;c__Clostridia;o__Oscillospirales;f__Ruminococcaceae;g__Ruminococcus;s__	taxonomic classification defined by topology and ANI	classification based on placement in class-level tree	GCA_017479805.1, s__Ruminococcus sp017479805, 95.0, 82.84, 0.547; GCF_000174895.1, s__Ruminococcus flavefaciens_A, 95.0, 82.02, 0.6; GCA_902792495.1, s__Ruminococcus flavefaciens_Z, 95.0, 81.79, 0.479; GCA_017418765.1, s__Ruminococcus sp017418765, 95.0, 80.34, 0.471; GCF_900119075.1, s__Ruminococcus flavefaciens_Q, 95.0, 79.87, 0.421; GCA_004556875.1, s__Ruminococcus flavefaciens_S, 95.0, 79.77, …	75.83	11	0.99102000000000001	Genome not assigned to closest species as it falls outside its pre-defined ANI radius	19_99_bin.25	novel
19_99_bin.30.fa	d__Bacteria;p__Firmicutes;c__Bacilli;o__RF39;f__UBA660;g__UMGS1449;s__	N/A	N/A	N/A	N/A	N/A	GCA_905235875.1	95	d__Bacteria;p__Firmicutes;c__Bacilli;o__RF39;f__UBA660;g__UMGS1449;s__UMGS1449 sp905235875	79.23	0.54100000000000004	d__Bacteria;p__Firmicutes;c__Bacilli;o__RF39;f__UBA660;g__UMGS1449;s__	taxonomic classification defined by topology and ANI	classification based on placement in class-level tree	GCA_902797995.1, s__UMGS1449 sp902797995, 95.0, 78.4, 0.32; GCA_017438635.1, s__UMGS1449 sp017438635, 95.0, 78.12, 0.269; GCA_900551925.1, s__UMGS1449 sp900551925, 95.0, 77.73, 0.299	84.35	11	0.97518000000000005	Genome not assigned to closest species as it falls outside its pre-defined ANI radius	19_99_bin.30	novel
19_99_bin.49.fa	d__Bacteria;p__Firmicutes_A;c__Clostridia;o__Lachnospirales;f__Lachnospiraceae;g__Butyrivibrio;s__	N/A	N/A	N/A	N/A	N/A	GCA_017446125.1	95	d__Bacteria;p__Firmicutes_A;c__Clostridia;o__Lachnospirales;f__Lachnospiraceae;g__Butyrivibrio;s__Butyrivibrio sp017446125	79.349999999999994	0.46300000000000002	d__Bacteria;p__Firmicutes_A;c__Clostridia;o__Lachnospirales;f__Lachnospiraceae;g__Butyrivibrio;s__	taxonomic classification defined by topology and ANI	classification based on placement in class-level tree	GCA_015056655.1, s__Butyrivibrio sp015056655, 95.0, 79.07, 0.007; GCF_900112195.1, s__Butyrivibrio sp900112195, 95.0, 78.04, 0.01; GCF_900116875.1, s__Butyrivibrio sp900116875, 95.0, 77.95, 0.013; GCF_900108105.1, s__Butyrivibrio sp900108105, 95.0, 77.9, 0.013; GCF_900115735.1, s__Butyrivibrio proteoclasticus_B, 95.0, 77.85, 0.012; GCF_000424545.1, s__Butyrivibrio sp000424545, 95.0, 77.76, 0.01; …	74.94	11	0.96725000000000005	N/A	19_99_bin.49	novel
19_99_bin.56.fa	d__Bacteria;p__Firmicutes_A;c__Clostridia;o__Lachnospirales;f__Lachnospiraceae;g__Eubacterium_F;s__	N/A	N/A	N/A	N/A	N/A	N/A	N/A	N/A	N/A	N/A	d__Bacteria;p__Firmicutes_A;c__Clostridia;o__Lachnospirales;f__Lachnospiraceae;g__Eubacterium_F;s__	ANI	classification based on placement in class-level tree	GCA_017445525.1, s__Eubacterium_F sp017445525, 95.0, 79.82, 0.148; GCA_000687695.1, s__Eubacterium_F sp000687695, 95.0, 79.06, 0.213; GCA_900318295.1, s__Eubacterium_F sp900318295, 95.0, 78.29, 0.229; GCA_003453515.1, s__Eubacterium_F sp003453515, 95.0, 78.2, 0.123; GCA_017633905.1, s__Eubacterium_F sp017633905, 95.0, 78.1, 0.124; GCA_016280325.1, s__Eubacterium_F sp016280325, 95.0, 78.01, 0.131;…	90.01	11	0.92981999999999998	N/A	19_99_bin.56	novel
19_99_bin.64.fa	d__Bacteria;p__Firmicutes_A;c__Clostridia;o__Lachnospirales;f__Lachnospiraceae;g__Butyrivibrio;s__Butyrivibrio sp015056585	GCA_015056585.1	95	d__Bacteria;p__Firmicutes_A;c__Clostridia;o__Lachnospirales;f__Lachnospiraceae;g__Butyrivibrio;s__Butyrivibrio sp015056585	97.35	0.80300000000000005	GCA_015056585.1	95	d__Bacteria;p__Firmicutes_A;c__Clostridia;o__Lachnospirales;f__Lachnospiraceae;g__Butyrivibrio;s__Butyrivibrio sp015056585	97.35	0.80300000000000005	d__Bacteria;p__Firmicutes_A;c__Clostridia;o__Lachnospirales;f__Lachnospiraceae;g__Butyrivibrio;s__	taxonomic classification defined by topology and ANI	topological placement and ANI have congruent species assignments	GCA_017413105.1, s__Butyrivibrio sp017413105, 95.0, 81.52, 0.475; GCF_000420945.1, s__Butyrivibrio sp000420945, 95.0, 80.0, 0.404; GCA_017433805.1, s__Butyrivibrio sp017433805, 95.0, 79.8, 0.361; GCF_900102515.1, s__Butyrivibrio sp900102515, 95.0, 79.67, 0.368; GCF_000145035.1, s__Butyrivibrio proteoclasticus, 95.0, 79.63, 0.377; GCF_000421405.1, s__Butyrivibrio sp000421405, 95.0, 79.54, 0.315; G…	73.83	11	N/A	N/A	19_99_bin.64	novel
19_99_bin.7.fa	d__Bacteria;p__Firmicutes_A;c__Clostridia;o__Lachnospirales;f__CAG-274;g__RGIG4310;s__	N/A	N/A	N/A	N/A	N/A	N/A	N/A	N/A	N/A	N/A	d__Bacteria;p__Firmicutes_A;c__Clostridia;o__Lachnospirales;f__CAG-274;g__RGIG4310;s__	ANI	classification based on placement in class-level tree	GCA_017627115.1, s__RGIG4310 sp017627115, 95.0, 80.29, 0.456; GCA_017460805.1, s__RGIG4310 sp017460805, 95.0, 79.8, 0.362; GCA_017543265.1, s__RGIG4310 sp017543265, 95.0, 78.96, 0.346	98.19	11	0.94208999999999998	N/A	19_99_bin.7	novel
19_99_bin.73.fa	d__Bacteria;p__Firmicutes_A;c__Clostridia;o__Christensenellales;f__CAG-74;g__RUG563;s__	N/A	N/A	N/A	N/A	N/A	N/A	N/A	N/A	N/A	N/A	d__Bacteria;p__Firmicutes_A;c__Clostridia;o__Christensenellales;f__CAG-74;g__RUG563;s__	taxonomic classification defined by topology and ANI	classification based on placement in class-level tree	GCA_902764565.1, s__RUG563 sp902764565, 95.0, 82.42, 0.541; GCA_017448975.1, s__RUG563 sp017448975, 95.0, 82.25, 0.478; GCA_905234985.1, s__RUG563 sp905234985, 95.0, 81.93, 0.577; GCA_017443295.1, s__RUG563 sp017443295, 95.0, 81.89, 0.51; GCA_017525805.1, s__RUG563 sp017525805, 95.0, 81.88, 0.56; GCA_900320085.1, s__RUG563 sp900320085, 95.0, 81.68, 0.517; GCA_902773895.1, s__RUG563 sp902773895, 9…	90.07	11	0.96599000000000002	Genome not assigned to closest species as it falls outside its pre-defined ANI radius	19_99_bin.73	novel
19_99_bin.81.fa	d__Bacteria;p__Bacteroidota;c__Bacteroidia;o__Bacteroidales;f__UBA932;g__Cryptobacteroides;s__Cryptobacteroides sp902768665	GCA_902768665.1	95	d__Bacteria;p__Bacteroidota;c__Bacteroidia;o__Bacteroidales;f__UBA932;g__Cryptobacteroides;s__Cryptobacteroides sp902768665	97.12	0.83699999999999997	GCA_902768665.1	95	d__Bacteria;p__Bacteroidota;c__Bacteroidia;o__Bacteroidales;f__UBA932;g__Cryptobacteroides;s__Cryptobacteroides sp902768665	97.12	0.83699999999999997	d__Bacteria;p__Bacteroidota;c__Bacteroidia;o__Bacteroidales;f__UBA932;g__Cryptobacteroides;s__	taxonomic classification defined by topology and ANI	topological placement and ANI have congruent species assignments	GCA_900316525.1, s__Cryptobacteroides sp900316525, 95.0, 79.98, 0.414; GCA_900316955.1, s__Cryptobacteroides sp900316955, 95.0, 79.93, 0.403; GCA_016287075.1, s__Cryptobacteroides sp016287075, 95.0, 79.9, 0.354; GCA_017395045.1, s__Cryptobacteroides sp017395045, 95.0, 79.75, 0.367; GCA_902785065.1, s__Cryptobacteroides sp902785065, 95.0, 79.63, 0.339; GCA_017429205.1, s__Cryptobacteroides sp01742…	93.63	11	N/A	N/A	19_99_bin.81	novel
20_15_bin.15.fa	d__Bacteria;p__Actinobacteriota;c__Actinomycetia;o__Actinomycetales;f__Bifidobacteriaceae;g__Bifidobacterium;s__Bifidobacterium pseudocatenulatum	GCF_001025215.1	95	d__Bacteria;p__Actinobacteriota;c__Actinomycetia;o__Actinomycetales;f__Bifidobacteriaceae;g__Bifidobacterium;s__Bifidobacterium pseudocatenulatum	97.4	0.81299999999999994	GCF_001025215.1	95	d__Bacteria;p__Actinobacteriota;c__Actinomycetia;o__Actinomycetales;f__Bifidobacteriaceae;g__Bifidobacterium;s__Bifidobacterium pseudocatenulatum	97.4	0.81299999999999994	d__Bacteria;p__Actinobacteriota;c__Actinomycetia;o__Actinomycetales;f__Bifidobacteriaceae;g__Bifidobacterium;s__	taxonomic classification defined by topology and ANI	topological placement and ANI have congruent species assignments	GCF_001025195.1, s__Bifidobacterium catenulatum, 96.3948, 92.84, 0.801; GCF_001042615.1, s__Bifidobacterium kashiwanohense, 96.3948, 92.66, 0.746; GCF_000800455.1, s__Bifidobacterium kashiwanohense_A, 95.1942, 92.64, 0.72; GCF_002742445.1, s__Bifidobacterium sp002742445, 95.0, 92.35, 0.843; GCF_000010425.1, s__Bifidobacterium adolescentis, 95.0, 84.52, 0.697; GCF_000770925.1, s__Bifidobacterium r…	95.1	11	N/A	N/A	20_15_bin.15	novel
20_15_bin.17.fa	d__Bacteria;p__Bacteroidota;c__Bacteroidia;o__Bacteroidales;f__UBA932;g__Cryptobacteroides;s__Cryptobacteroides sp900546445	GCA_900546445.1	95	d__Bacteria;p__Bacteroidota;c__Bacteroidia;o__Bacteroidales;f__UBA932;g__Cryptobacteroides;s__Cryptobacteroides sp900546445	98.46	0.84699999999999998	GCA_900546445.1	95	d__Bacteria;p__Bacteroidota;c__Bacteroidia;o__Bacteroidales;f__UBA932;g__Cryptobacteroides;s__Cryptobacteroides sp900546445	98.46	0.84699999999999998	d__Bacteria;p__Bacteroidota;c__Bacteroidia;o__Bacteroidales;f__UBA932;g__Cryptobacteroides;s__	taxonomic classification defined by topology and ANI	topological placement and ANI have congruent species assignments	GCA_002438635.1, s__Cryptobacteroides sp002438635, 95.0, 78.32, 0.241; GCA_900767405.1, s__Cryptobacteroides sp900767405, 95.0, 77.96, 0.06; GCA_900541925.1, s__Cryptobacteroides sp900541925, 95.0, 77.76, 0.08; GCA_002315825.1, s__Cryptobacteroides sp002315825, 95.0, 77.76, 0.05; GCA_018064625.1, s__Cryptobacteroides sp018064625, 95.0, 77.68, 0.089; GCA_016290835.1, s__Cryptobacteroides sp0162908…	90.83	11	N/A	N/A	20_15_bin.17	novel
20_15_bin.28.fa	d__Bacteria;p__Actinobacteriota;c__Coriobacteriia;o__Coriobacteriales;f__Atopobiaceae;g__UBA1367;s__UBA1367 sp902772435	GCA_902772435.1	95	d__Bacteria;p__Actinobacteriota;c__Coriobacteriia;o__Coriobacteriales;f__Atopobiaceae;g__UBA1367;s__UBA1367 sp902772435	99.03	0.92600000000000005	GCA_902772435.1	95	d__Bacteria;p__Actinobacteriota;c__Coriobacteriia;o__Coriobacteriales;f__Atopobiaceae;g__UBA1367;s__UBA1367 sp902772435	99.03	0.92600000000000005	d__Bacteria;p__Actinobacteriota;c__Coriobacteriia;o__Coriobacteriales;f__Atopobiaceae;g__UBA1367;s__	taxonomic classification defined by topology and ANI	topological placement and ANI have congruent species assignments	GCA_902777325.1, s__UBA1367 sp902777325, 95.0, 82.32, 0.495; GCA_902790135.1, s__UBA1367 sp902790135, 95.0, 81.75, 0.433; GCA_902779675.1, s__UBA1367 sp902779675, 95.0, 81.7, 0.456; GCA_902788705.1, s__UBA1367 sp902788705, 95.0, 81.52, 0.484; GCA_002449555.1, s__UBA1367 sp002449555, 95.0, 81.51, 0.506; GCA_017460265.1, s__UBA1367 sp017460265, 95.0, 81.39, 0.416; GCA_900314645.1, s__UBA1367 sp9003…	90.81	11	N/A	N/A	20_15_bin.28	novel
20_15_bin.64.fa	d__Bacteria;p__Firmicutes_A;c__Clostridia;o__Christensenellales;f__CAG-74;g__Firm-10;s__	N/A	N/A	N/A	N/A	N/A	GCA_017620115.1	95	d__Bacteria;p__Firmicutes_A;c__Clostridia;o__Christensenellales;f__CAG-74;g__Firm-10;s__Firm-10 sp017620115	85.36	0.65300000000000002	d__Bacteria;p__Firmicutes_A;c__Clostridia;o__Christensenellales;f__CAG-74;g__Firm-10;s__	taxonomic classification defined by topology and ANI	classification based on placement in class-level tree	GCA_902790345.1, s__Firm-10 sp902790345, 95.0, 83.23, 0.561; GCA_017527065.1, s__Firm-10 sp017527065, 95.0, 83.21, 0.567; GCA_001603025.1, s__Firm-10 sp001603025, 95.0, 83.05, 0.609; GCA_004552515.1, s__Firm-10 sp004552515, 95.0, 79.9, 0.421; GCA_017431365.1, s__Firm-10 sp017431365, 95.0, 78.76, 0.292	81.79	11	0.97087999999999997	Genome not assigned to closest species as it falls outside its pre-defined ANI radius	20_15_bin.64	novel
20_15_bin.77.fa	d__Bacteria;p__Firmicutes_A;c__Clostridia;o__Christensenellales;f__CAG-74;g__SFMI01;s__SFMI01 sp902781945	GCA_902781945.1	95	d__Bacteria;p__Firmicutes_A;c__Clostridia;o__Christensenellales;f__CAG-74;g__SFMI01;s__SFMI01 sp902781945	98.03	0.84599999999999997	GCA_902781945.1	95	d__Bacteria;p__Firmicutes_A;c__Clostridia;o__Christensenellales;f__CAG-74;g__SFMI01;s__SFMI01 sp902781945	98.03	0.84599999999999997	d__Bacteria;p__Firmicutes_A;c__Clostridia;o__Christensenellales;f__CAG-74;g__SFMI01;s__	taxonomic classification defined by topology and ANI	topological placement and ANI have congruent species assignments	GCA_902764185.1, s__SFMI01 sp902764185, 95.0, 89.8, 0.687; GCA_902787835.1, s__SFMI01 sp902787835, 95.0, 83.1, 0.558; GCA_902761825.1, s__SFMI01 sp902761825, 95.0, 81.64, 0.484; GCA_017469605.1, s__SFMI01 sp017469605, 95.0, 81.46, 0.483; GCA_017464225.1, s__SFMI01 sp017464225, 95.0, 81.37, 0.514; GCA_004556155.1, s__SFMI01 sp004556155, 95.0, 79.83, 0.333; GCA_017549335.1, s__SFMI01 sp017549335, 9…	89.26	11	N/A	N/A	20_15_bin.77	novel
20_169_bin.52.fa	d__Bacteria;p__Firmicutes_A;c__Clostridia;o__Oscillospirales;f__Ruminococcaceae;g__Ruminococcus_D;s__	N/A	N/A	N/A	N/A	N/A	GCA_902788785.1	95	d__Bacteria;p__Firmicutes_A;c__Clostridia;o__Oscillospirales;f__Ruminococcaceae;g__Ruminococcus_D;s__Ruminococcus_D sp902788785	83.39	0.70199999999999996	d__Bacteria;p__Firmicutes_A;c__Clostridia;o__Oscillospirales;f__Ruminococcaceae;g__Ruminococcus_D;s__	taxonomic classification defined by topology and ANI	classification based on placement in class-level tree	GCA_017464355.1, s__Ruminococcus_D sp017464355, 95.0, 79.88, 0.445; GCF_900109655.1, s__Ruminococcus_D albus_B, 95.0, 79.81, 0.434; GCF_000526775.1, s__Ruminococcus_D albus_A, 95.0, 79.8, 0.391; GCF_000179635.2, s__Ruminococcus_D albus, 95.0, 79.78, 0.368; GCF_900112155.1, s__Ruminococcus_D albus_D, 95.0, 79.7, 0.409; GCF_000178155.2, s__Ruminococcus_D albus_C, 95.0, 79.07, 0.331; GCA_902762735.1…	93.49	11	0.99028000000000005	Genome not assigned to closest species as it falls outside its pre-defined ANI radius	20_169_bin.52	novel
20_23_bin.30.fa	d__Bacteria;p__Firmicutes_A;c__Clostridia;o__Oscillospirales;f__Oscillospiraceae;g__Limivicinus;s__Limivicinus sp900319835	GCA_900319835.1	95	d__Bacteria;p__Firmicutes_A;c__Clostridia;o__Oscillospirales;f__Oscillospiraceae;g__Limivicinus;s__Limivicinus sp900319835	98.2	0.80200000000000005	GCA_900319835.1	95	d__Bacteria;p__Firmicutes_A;c__Clostridia;o__Oscillospirales;f__Oscillospiraceae;g__Limivicinus;s__Limivicinus sp900319835	98.2	0.80200000000000005	d__Bacteria;p__Firmicutes_A;c__Clostridia;o__Oscillospirales;f__Oscillospiraceae;g__Limivicinus;s__	taxonomic classification defined by topology and ANI	topological placement and ANI have congruent species assignments	GCA_902802215.1, s__Limivicinus sp902802215, 95.0, 82.37, 0.585; GCA_017458085.1, s__Limivicinus sp017458085, 95.0, 82.04, 0.454; GCA_902791215.1, s__Limivicinus sp902791215, 95.0, 81.97, 0.487; GCA_902795045.1, s__Limivicinus sp902795045, 95.0, 81.92, 0.45; GCA_902799075.1, s__Limivicinus sp902799075, 95.0, 81.63, 0.475; GCA_902790375.1, s__Limivicinus sp902790375, 95.0, 81.54, 0.46; GCA_9027866…	86.78	11	N/A	N/A	20_23_bin.30	novel
20_2_bin.10.fa	d__Bacteria;p__Bacteroidota;c__Bacteroidia;o__Bacteroidales;f__Bacteroidaceae;g__Bacteroides;s__Bacteroides fragilis	GCF_000025985.1	95	d__Bacteria;p__Bacteroidota;c__Bacteroidia;o__Bacteroidales;f__Bacteroidaceae;g__Bacteroides;s__Bacteroides fragilis	99.16	0.92900000000000005	GCF_000025985.1	95	d__Bacteria;p__Bacteroidota;c__Bacteroidia;o__Bacteroidales;f__Bacteroidaceae;g__Bacteroides;s__Bacteroides fragilis	99.16	0.92900000000000005	d__Bacteria;p__Bacteroidota;c__Bacteroidia;o__Bacteroidales;f__Bacteroidaceae;g__Bacteroides;s__	taxonomic classification defined by topology and ANI	topological placement and ANI have congruent species assignments	GCF_002849695.1, s__Bacteroides fragilis_A, 95.0, 87.5, 0.791; GCA_000613465.1, s__Bacteroides nordii, 95.0, 78.59, 0.233; GCA_000613385.1, s__Bacteroides acidifaciens, 95.0, 78.46, 0.196; GCF_000381365.1, s__Bacteroides salyersiae, 95.0, 78.45, 0.245; GCA_900762525.1, s__Bacteroides sp900762525, 95.0, 78.4, 0.19; GCA_902388495.1, s__Bacteroides sp902388495, 95.0, 78.39, 0.167; GCA_900755095.1, s…	78.73	11	N/A	N/A	20_2_bin.10	novel
20_2_bin.11.fa	d__Bacteria;p__Firmicutes_A;c__Clostridia;o__Lachnospirales;f__Lachnospiraceae;g__Muricomes;s__Muricomes contortus_B	GCF_001404335.1	95	d__Bacteria;p__Firmicutes_A;c__Clostridia;o__Lachnospirales;f__Lachnospiraceae;g__Muricomes;s__Muricomes contortus_B	99.02	0.92300000000000004	GCF_001404335.1	95	d__Bacteria;p__Firmicutes_A;c__Clostridia;o__Lachnospirales;f__Lachnospiraceae;g__Muricomes;s__Muricomes contortus_B	99.02	0.92300000000000004	d__Bacteria;p__Firmicutes_A;c__Clostridia;o__Lachnospirales;f__Lachnospiraceae;g__Muricomes;s__	taxonomic classification defined by topology and ANI	topological placement and ANI have congruent species assignments	GCA_000509105.1, s__Muricomes sp000509105, 95.0, 94.72, 0.786; GCF_001028025.1, s__Muricomes fissicatena_A, 95.0, 83.97, 0.627; GCF_012524165.2, s__Muricomes sp012524165, 95.0, 79.13, 0.279; GCF_003149245.1, s__Muricomes oroticus, 95.0, 79.1, 0.292; GCF_003149105.1, s__Muricomes contortus_C, 95.0, 78.44, 0.205; GCA_013911065.1, s__Muricomes sp013911065, 95.0, 78.43, 0.216; GCF_001517425.1, s__Mur…	74.25	11	N/A	N/A	20_2_bin.11	novel
20_2_bin.16.fa	d__Bacteria;p__Firmicutes_A;c__Clostridia;o__Peptostreptococcales;f__Filifactoraceae;g__Proteocatella;s__	N/A	N/A	N/A	N/A	N/A	N/A	N/A	N/A	N/A	N/A	d__Bacteria;p__Firmicutes_A;c__Clostridia;o__Peptostreptococcales;f__Filifactoraceae;g__Proteocatella;s__	taxonomic novelty determined using RED	classification based on placement in class-level tree	N/A	92.49	11	0.91376000000000002	N/A	20_2_bin.16	novel
20_2_bin.24.fa	d__Bacteria;p__Bacteroidota;c__Bacteroidia;o__Bacteroidales;f__Bacteroidaceae;g__Prevotella;s__	N/A	N/A	N/A	N/A	N/A	N/A	N/A	N/A	N/A	N/A	d__Bacteria;p__Bacteroidota;c__Bacteroidia;o__Bacteroidales;f__Bacteroidaceae;g__Prevotella;s__	ANI	classification based on placement in class-level tree	GCF_000185145.2, s__Prevotella oralis, 95.0, 78.29, 0.075; GCF_000455445.1, s__Prevotella timonensis, 95.0025, 78.1, 0.075; GCF_000479005.1, s__Prevotella sp000479005, 95.0, 77.67, 0.077; GCF_000426585.1, s__Prevotella baroniae, 95.0, 77.54, 0.05; GCF_000762405.1, s__Prevotella timonensis_A, 95.0025, 77.44, 0.069; GCF_000379965.1, s__Prevotella nanceiensis, 95.0, 77.37, 0.063; GCF_000613445.1, s_…	86.56	11	0.96730000000000005	N/A	20_2_bin.24	novel
20_2_bin.27.fa	d__Bacteria;p__Firmicutes_C;c__Negativicutes;o__Veillonellales;f__Veillonellaceae;g__;s__	N/A	N/A	N/A	N/A	N/A	N/A	N/A	N/A	N/A	N/A	d__Bacteria;p__Firmicutes_C;c__Negativicutes;o__Veillonellales;f__Veillonellaceae;g__;s__	taxonomic novelty determined using RED	classification based on placement in class-level tree	N/A	92.53	11	0.77371999999999996	N/A	20_2_bin.27	novel
20_2_bin.37.fa	d__Bacteria;p__Firmicutes_A;c__Clostridia;o__Peptostreptococcales;f__Filifactoraceae;g__;s__	N/A	N/A	N/A	N/A	N/A	N/A	N/A	N/A	N/A	N/A	d__Bacteria;p__Firmicutes_A;c__Clostridia;o__Peptostreptococcales;f__Filifactoraceae;g__;s__	taxonomic novelty determined using RED	classification based on placement in class-level tree	N/A	96.49	11	0.84923000000000004	N/A	20_2_bin.37	novel
20_2_bin.48.fa	d__Bacteria;p__Firmicutes;c__Bacilli;o__Lactobacillales;f__Streptococcaceae;g__Streptococcus;s__Streptococcus uberis	GCF_900475595.1	95	d__Bacteria;p__Firmicutes;c__Bacilli;o__Lactobacillales;f__Streptococcaceae;g__Streptococcus;s__Streptococcus uberis	99.01	0.86599999999999999	GCF_900475595.1	95	d__Bacteria;p__Firmicutes;c__Bacilli;o__Lactobacillales;f__Streptococcaceae;g__Streptococcus;s__Streptococcus uberis	99.01	0.86599999999999999	d__Bacteria;p__Firmicutes;c__Bacilli;o__Lactobacillales;f__Streptococcaceae;g__Streptococcus;s__	taxonomic classification defined by topology and ANI	topological placement and ANI have congruent species assignments	GCF_001885095.1, s__Streptococcus bovimastitidis, 95.0, 81.05, 0.45; GCF_000186445.1, s__Streptococcus agalactiae, 95.0, 80.73, 0.217; GCF_010120595.1, s__Streptococcus thermophilus, 95.0, 80.67, 0.13; GCF_000420785.1, s__Streptococcus hyovaginalis, 95.0, 80.6, 0.183; GCA_003521145.1, s__Streptococcus sp003521145, 95.0, 80.4, 0.123; GCF_002887775.1, s__Streptococcus penaeicida, 95.0, 80.36, 0.463…	97.54	11	N/A	N/A	20_2_bin.48	novel
20_2_bin.50.fa	d__Bacteria;p__Desulfobacterota_I;c__Desulfovibrionia;o__Desulfovibrionales;f__Desulfovibrionaceae;g__Bilophila;s__Bilophila wadsworthia	GCF_000701705.1	95	d__Bacteria;p__Desulfobacterota_I;c__Desulfovibrionia;o__Desulfovibrionales;f__Desulfovibrionaceae;g__Bilophila;s__Bilophila wadsworthia	98.87	0.91	GCF_000701705.1	95	d__Bacteria;p__Desulfobacterota_I;c__Desulfovibrionia;o__Desulfovibrionales;f__Desulfovibrionaceae;g__Bilophila;s__Bilophila wadsworthia	98.87	0.91	d__Bacteria;p__Desulfobacterota_I;c__Desulfovibrionia;o__Desulfovibrionales;f__Desulfovibrionaceae;g__Bilophila;s__	taxonomic classification defined by topology and ANI	topological placement and ANI have congruent species assignments	GCA_900550745.1, s__Bilophila sp900550745, 95.0, 92.38, 0.792; GCA_900553145.1, s__Bilophila sp900553145, 95.0, 90.02, 0.707; GCA_902373525.1, s__Bilophila sp902373525, 95.0, 84.73, 0.6; GCA_019114025.1, s__Bilophila faecipullorum, 95.0, 82.42, 0.564; GCA_910585945.1, s__Bilophila sp910585945, 95.0, 77.77, 0.19	79.86	11	N/A	N/A	20_2_bin.50	novel
20_2_bin.52.fa	d__Bacteria;p__Verrucomicrobiota;c__Verrucomicrobiae;o__Verrucomicrobiales;f__Akkermansiaceae;g__Akkermansia;s__Akkermansia muciniphila	GCF_000020225.1	95	d__Bacteria;p__Verrucomicrobiota;c__Verrucomicrobiae;o__Verrucomicrobiales;f__Akkermansiaceae;g__Akkermansia;s__Akkermansia muciniphila	98.73	0.93799999999999994	GCF_000020225.1	95	d__Bacteria;p__Verrucomicrobiota;c__Verrucomicrobiae;o__Verrucomicrobiales;f__Akkermansiaceae;g__Akkermansia;s__Akkermansia muciniphila	98.73	0.93799999999999994	d__Bacteria;p__Verrucomicrobiota;c__Verrucomicrobiae;o__Verrucomicrobiales;f__Akkermansiaceae;g__Akkermansia;s__	taxonomic classification defined by topology and ANI	topological placement and ANI have congruent species assignments	GCA_905200945.1, s__Akkermansia sp905200945, 95.0, 94.59, 0.891; GCF_900184965.1, s__Akkermansia muciniphila_A, 95.0, 93.77, 0.834; GCF_018847375.1, s__Akkermansia muciniphila_B, 95.0, 87.3, 0.803; GCF_002884975.1, s__Akkermansia muciniphila_C, 95.0, 85.9, 0.779; GCF_018709685.1, s__Akkermansia muciniphila_E, 95.0, 85.67, 0.772; GCF_018847895.1, s__Akkermansia sp001580195, 95.0, 82.33, 0.71; GCF_…	93.17	11	N/A	N/A	20_2_bin.52	novel
20_2_bin.6.fa	d__Bacteria;p__Firmicutes_A;c__Clostridia;o__Oscillospirales;f__Butyricicoccaceae;g__Intestinibacillus;s__	N/A	N/A	N/A	N/A	N/A	GCF_900155735.1	95	d__Bacteria;p__Firmicutes_A;c__Clostridia;o__Oscillospirales;f__Butyricicoccaceae;g__Intestinibacillus;s__Intestinibacillus massiliensis	79.430000000000007	0.318	d__Bacteria;p__Firmicutes_A;c__Clostridia;o__Oscillospirales;f__Butyricicoccaceae;g__Intestinibacillus;s__	taxonomic classification defined by topology and ANI	classification based on placement in class-level tree	N/A	96.41	11	0.93237000000000003	N/A	20_2_bin.6	novel
20_398_bin.29.fa	d__Bacteria;p__Actinobacteriota;c__Coriobacteriia;o__Coriobacteriales;f__Atopobiaceae;g__RUG440;s__	N/A	N/A	N/A	N/A	N/A	GCA_902786015.1	95	d__Bacteria;p__Actinobacteriota;c__Coriobacteriia;o__Coriobacteriales;f__Atopobiaceae;g__RUG440;s__RUG440 sp902786015	89.36	0.86499999999999999	d__Bacteria;p__Actinobacteriota;c__Coriobacteriia;o__Coriobacteriales;f__Atopobiaceae;g__RUG440;s__	taxonomic classification defined by topology and ANI	classification based on placement in class-level tree	GCA_902793195.1, s__RUG440 sp902793195, 95.0, 78.85, 0.251; GCA_017510785.1, s__RUG440 sp017510785, 95.0, 78.81, 0.287; GCA_900318935.1, s__RUG440 sp900318935, 95.0, 78.8, 0.254; GCA_017533825.1, s__RUG440 sp017533825, 95.0, 78.78, 0.307; GCA_902798915.1, s__RUG440 sp902798915, 95.0, 78.67, 0.284; GCA_902780305.1, s__RUG440 sp902780305, 95.0, 78.61, 0.287; GCA_902793465.1, s__RUG440 sp902793465, …	79.15	11	0.99411000000000005	Genome not assigned to closest species as it falls outside its pre-defined ANI radius	20_398_bin.29	novel
20_398_bin.3.fa	d__Bacteria;p__Firmicutes;c__Bacilli;o__Erysipelotrichales;f__Erysipelotrichaceae;g__Bulleidia;s__	N/A	N/A	N/A	N/A	N/A	GCA_902775735.1	95	d__Bacteria;p__Firmicutes;c__Bacilli;o__Erysipelotrichales;f__Erysipelotrichaceae;g__Bulleidia;s__Bulleidia sp902775735	83.61	0.68500000000000005	d__Bacteria;p__Firmicutes;c__Bacilli;o__Erysipelotrichales;f__Erysipelotrichaceae;g__Bulleidia;s__	taxonomic classification defined by topology and ANI	classification based on placement in class-level tree	GCA_000701725.1, s__Bulleidia sp000701725, 95.0, 80.74, 0.597; GCA_902761625.1, s__Bulleidia sp902761625, 95.0, 80.44, 0.526; GCA_902793635.1, s__Bulleidia sp902793635, 95.0, 78.84, 0.305; GCA_902778375.1, s__Bulleidia sp902778375, 95.0, 78.72, 0.286; GCA_017536845.1, s__Bulleidia sp017536845, 95.0, 78.46, 0.187; GCA_017404505.1, s__Bulleidia sp017404505, 95.0, 78.44, 0.278; GCA_902786245.1, s__B…	77.68	11	0.98823000000000005	Genome not assigned to closest species as it falls outside its pre-defined ANI radius	20_398_bin.3	novel
20_51_bin.1.fa	d__Bacteria;p__Actinobacteriota;c__Coriobacteriia;o__Coriobacteriales;f__Eggerthellaceae;g__CACXMZ01;s__	N/A	N/A	N/A	N/A	N/A	GCA_902768975.1	95	d__Bacteria;p__Actinobacteriota;c__Coriobacteriia;o__Coriobacteriales;f__Eggerthellaceae;g__CACXMZ01;s__CACXMZ01 sp902768975	93.27	0.93	d__Bacteria;p__Actinobacteriota;c__Coriobacteriia;o__Coriobacteriales;f__Eggerthellaceae;g__CACXMZ01;s__	taxonomic classification defined by topology and ANI	classification based on placement in class-level tree	GCA_905234635.1, s__CACXMZ01 sp905234635, 95.0, 85.0, 0.605; GCA_017459805.1, s__CACXMZ01 sp017459805, 95.0, 80.41, 0.461; GCA_017459485.1, s__CACXMZ01 sp017459485, 95.0, 77.59, 0.188; GCA_902767025.1, s__CACXMZ01 sp902767025, 95.0, 76.68, 0.12	83.64	11	0.99267000000000005	Genome not assigned to closest species as it falls outside its pre-defined ANI radius	20_51_bin.1	novel
20_51_bin.60.fa	d__Bacteria;p__Campylobacterota;c__Campylobacteria;o__Campylobacterales;f__Campylobacteraceae;g__Campylobacter_B;s__Campylobacter_B sp017469645	GCA_017469645.1	95	d__Bacteria;p__Campylobacterota;c__Campylobacteria;o__Campylobacterales;f__Campylobacteraceae;g__Campylobacter_B;s__Campylobacter_B sp017469645	95.22	0.83199999999999996	GCA_017469645.1	95	d__Bacteria;p__Campylobacterota;c__Campylobacteria;o__Campylobacterales;f__Campylobacteraceae;g__Campylobacter_B;s__Campylobacter_B sp017469645	95.22	0.83199999999999996	d__Bacteria;p__Campylobacterota;c__Campylobacteria;o__Campylobacterales;f__Campylobacteraceae;g__Campylobacter_B;s__	taxonomic classification defined by topology and ANI	topological placement and ANI have congruent species assignments	GCA_017934385.1, s__Campylobacter_B sp017934385, 95.0, 81.93, 0.454; GCF_000017585.1, s__Campylobacter_B hominis, 95.0, 77.19, 0.223; GCF_013201685.1, s__Campylobacter_B geochelonis, 95.0, 77.03, 0.229; GCF_013201645.1, s__Campylobacter_B corcagiensis, 95.0, 76.84, 0.12; GCF_008245005.1, s__Campylobacter_B sputorum, 95.0, 76.78, 0.146; GCA_905373215.1, s__Campylobacter_B sp905373215, 95.0, 76.6, …	91.86	11	N/A	N/A	20_51_bin.60	novel
20_51_bin.78.fa	d__Bacteria;p__Firmicutes;c__Bacilli;o__Lactobacillales;f__Streptococcaceae;g__Streptococcus;s__Streptococcus lutetiensis	GCF_900475675.1	95	d__Bacteria;p__Firmicutes;c__Bacilli;o__Lactobacillales;f__Streptococcaceae;g__Streptococcus;s__Streptococcus lutetiensis	99.31	0.93	GCF_900475675.1	95	d__Bacteria;p__Firmicutes;c__Bacilli;o__Lactobacillales;f__Streptococcaceae;g__Streptococcus;s__Streptococcus lutetiensis	99.31	0.93	d__Bacteria;p__Firmicutes;c__Bacilli;o__Lactobacillales;f__Streptococcaceae;g__Streptococcus;s__	taxonomic classification defined by topology and ANI	topological placement and ANI have congruent species assignments	GCF_000154985.1, s__Streptococcus infantarius, 95.0, 94.34, 0.867; GCF_900101445.1, s__Streptococcus equinus_B, 95.0, 93.54, 0.883; GCF_900104225.1, s__Streptococcus equinus_D, 95.0, 89.1, 0.84; GCF_016461705.1, s__Streptococcus vicugnae, 95.0, 89.06, 0.844; GCF_000187265.1, s__Streptococcus equinus, 95.0, 88.12, 0.799; GCA_000283635.1, s__Streptococcus macedonicus, 96.3165, 85.13, 0.775; GCA_900…	93.57	11	N/A	N/A	20_51_bin.78	novel
20_67_bin.75.fa	d__Bacteria;p__Firmicutes_A;c__Clostridia;o__Lachnospirales;f__Lachnospiraceae;g__Bilifractor;s__	N/A	N/A	N/A	N/A	N/A	N/A	N/A	N/A	N/A	N/A	d__Bacteria;p__Firmicutes_A;c__Clostridia;o__Lachnospirales;f__Lachnospiraceae;g__Bilifractor;s__	taxonomic classification defined by topology and ANI	classification based on placement in class-level tree	GCA_900318405.1, s__Bilifractor sp900318405, 95.0, 84.29, 0.726; GCA_900770225.1, s__Bilifractor sp900770225, 95.0, 83.94, 0.665; GCA_900319355.1, s__Bilifractor sp900319355, 95.0, 79.35, 0.387; GCF_009696005.1, s__Bilifractor porci, 95.0, 78.54, 0.122; GCF_000183525.2, s__Bilifractor cellulosolvens, 95.0, 77.66, 0.136; GCA_903789595.1, s__Bilifractor sp903789595, 95.0, 77.66, 0.2; GCA_002394235.…	90.57	11	0.98792000000000002	Genome not assigned to closest species as it falls outside its pre-defined ANI radius	20_67_bin.75	novel
20_6_bin.107.fa	d__Bacteria;p__Firmicutes_A;c__Clostridia;o__Oscillospirales;f__Oscillospiraceae;g__Limivicinus;s__	N/A	N/A	N/A	N/A	N/A	GCA_017535865.1	95	d__Bacteria;p__Firmicutes_A;c__Clostridia;o__Oscillospirales;f__Oscillospiraceae;g__Limivicinus;s__Limivicinus sp017535865	82.24	0.48099999999999998	d__Bacteria;p__Firmicutes_A;c__Clostridia;o__Oscillospirales;f__Oscillospiraceae;g__Limivicinus;s__	taxonomic classification defined by topology and ANI	classification based on placement in class-level tree	GCA_902775985.1, s__Limivicinus sp902775985, 95.0, 82.25, 0.475; GCA_900319465.1, s__Limivicinus sp900319465, 95.0, 81.46, 0.53; GCA_905233595.1, s__Limivicinus sp905233595, 95.0, 81.44, 0.563; GCA_902778285.1, s__Limivicinus sp902778285, 95.0, 81.38, 0.468; GCA_017430985.1, s__Limivicinus sp017430985, 95.0, 80.73, 0.478; GCA_902802215.1, s__Limivicinus sp902802215, 95.0, 80.7, 0.429; GCA_9027740…	95.59	11	0.97489999999999999	Genome not assigned to closest species as it falls outside its pre-defined ANI radius	20_6_bin.107	novel
20_6_bin.12.fa	d__Bacteria;p__Bacteroidota;c__Bacteroidia;o__Sphingobacteriales;f__Sphingobacteriaceae;g__Sphingobacterium;s__	N/A	N/A	N/A	N/A	N/A	N/A	N/A	N/A	N/A	N/A	d__Bacteria;p__Bacteroidota;c__Bacteroidia;o__Sphingobacteriales;f__Sphingobacteriaceae;g__Sphingobacterium;s__	ANI	classification based on placement in class-level tree	GCF_008520265.1, s__Sphingobacterium cavernae, 96.1642, 79.14, 0.21; GCF_009829085.1, s__Sphingobacterium bovisgrunnientis, 96.1642, 78.85, 0.212; GCA_002245855.1, s__Sphingobacterium cellulitidis, 95.0, 78.72, 0.137; GCF_004342685.1, s__Sphingobacterium alimentarium, 95.0, 78.61, 0.193; GCF_011043515.1, s__Sphingobacterium sp011043515, 95.0, 78.54, 0.202; GCF_011046555.1, s__Sphingobacterium lac…	88.98	11	0.96240000000000003	N/A	20_6_bin.12	novel
20_6_bin.14.fa	d__Bacteria;p__Spirochaetota;c__Spirochaetia;o__Sphaerochaetales;f__Sphaerochaetaceae;g__Ornithospirochaeta;s__	N/A	N/A	N/A	N/A	N/A	GCA_016302165.1	95	d__Bacteria;p__Spirochaetota;c__Spirochaetia;o__Sphaerochaetales;f__Sphaerochaetaceae;g__Ornithospirochaeta;s__Ornithospirochaeta sp016302165	79.3	0.46899999999999997	d__Bacteria;p__Spirochaetota;c__Spirochaetia;o__Sphaerochaetales;f__Sphaerochaetaceae;g__Ornithospirochaeta;s__	taxonomic classification defined by topology and ANI	classification based on placement in class-level tree	GCA_002406055.1, s__Ornithospirochaeta sp002406055, 95.0, 77.87, 0.159; GCA_017629575.1, s__Ornithospirochaeta sp017629575, 95.0, 77.42, 0.116; GCA_017694915.1, s__Ornithospirochaeta stercoravium, 95.0, 77.31, 0.061; GCA_002452215.1, s__Ornithospirochaeta sp002452215, 95.0, 76.81, 0.055; GCA_019113245.1, s__Ornithospirochaeta avicola, 95.0, 76.72, 0.07; GCA_017694595.1, s__Ornithospirochaeta ster…	88.3	11	0.98304000000000002	N/A	20_6_bin.14	novel
20_6_bin.16.fa	d__Bacteria;p__Firmicutes;c__Bacilli;o__RF39;f__UBA660;g__CAG-302;s__	N/A	N/A	N/A	N/A	N/A	GCA_002375205.1	95	d__Bacteria;p__Firmicutes;c__Bacilli;o__RF39;f__UBA660;g__CAG-302;s__CAG-302 sp002375205	81.34	0.57299999999999995	d__Bacteria;p__Firmicutes;c__Bacilli;o__RF39;f__UBA660;g__CAG-302;s__	taxonomic classification defined by topology and ANI	classification based on placement in class-level tree	GCA_900548425.1, s__CAG-302 sp900548425, 95.0, 79.02, 0.358; GCA_900543825.1, s__CAG-302 sp900543825, 95.0, 78.79, 0.334; GCA_900549325.1, s__CAG-302 sp900549325, 95.0, 78.67, 0.309; GCA_001916775.1, s__CAG-302 sp001916775, 95.0, 78.57, 0.338; GCA_000431795.1, s__CAG-302 sp000431795, 95.0, 78.51, 0.352; GCA_017887885.1, s__CAG-302 sp017887885, 95.0, 78.13, 0.221; GCA_900554615.1, s__CAG-302 sp900…	84.19	11	0.97441	Genome not assigned to closest species as it falls outside its pre-defined ANI radius	20_6_bin.16	novel
20_6_bin.23.fa	d__Bacteria;p__Firmicutes_A;c__Clostridia;o__Lachnospirales;f__Lachnospiraceae;g__Butyrivibrio;s__	N/A	N/A	N/A	N/A	N/A	GCA_017940685.1	95	d__Bacteria;p__Firmicutes_A;c__Clostridia;o__Lachnospirales;f__Lachnospiraceae;g__Butyrivibrio;s__Butyrivibrio sp017940685	92.27	0.71499999999999997	d__Bacteria;p__Firmicutes_A;c__Clostridia;o__Lachnospirales;f__Lachnospiraceae;g__Butyrivibrio;s__	taxonomic classification defined by topology and ANI	classification based on placement in class-level tree	GCA_015056625.1, s__Butyrivibrio sp015056625, 95.0, 90.03, 0.844; GCA_015056565.1, s__Butyrivibrio sp015056565, 95.0, 89.8, 0.828; GCF_003625485.1, s__Butyrivibrio sp003625485, 95.0, 84.35, 0.587; GCF_000421405.1, s__Butyrivibrio sp000421405, 95.0, 80.83, 0.417; GCF_000420865.1, s__Butyrivibrio sp000420865, 95.0, 80.58, 0.41; GCA_017634825.1, s__Butyrivibrio sp017634825, 95.0, 80.5, 0.471; GCF_00…	92.43	11	0.99755000000000005	Genome not assigned to closest species as it falls outside its pre-defined ANI radius	20_6_bin.23	novel
20_6_bin.27.fa	d__Bacteria;p__Bacteroidota;c__Bacteroidia;o__Sphingobacteriales;f__Sphingobacteriaceae;g__Sphingobacterium;s__	N/A	N/A	N/A	N/A	N/A	GCF_014692505.1	95	d__Bacteria;p__Bacteroidota;c__Bacteroidia;o__Sphingobacteriales;f__Sphingobacteriaceae;g__Sphingobacterium;s__Sphingobacterium arenae	80	0.56000000000000005	d__Bacteria;p__Bacteroidota;c__Bacteroidia;o__Sphingobacteriales;f__Sphingobacteriaceae;g__Sphingobacterium;s__	taxonomic classification defined by topology and ANI	classification based on placement in class-level tree	GCF_004208525.1, s__Sphingobacterium sp004208525, 95.0, 81.04, 0.626; GCF_014692515.1, s__Sphingobacterium sp014692515, 95.0, 80.8, 0.602; GCF_011043555.1, s__Sphingobacterium sp011043555, 95.0, 80.29, 0.539; GCF_008180195.1, s__Sphingobacterium phlebotomi, 95.0, 80.21, 0.54; GCF_014692525.1, s__Sphingobacterium chuzhouense, 95.0, 80.13, 0.513; GCF_000814685.1, s__Sphingobacterium sp000814685, 95…	94.88	11	0.98933000000000004	Genome not assigned to closest species as it falls outside its pre-defined ANI radius	20_6_bin.27	novel
20_6_bin.29.fa	d__Bacteria;p__Firmicutes_A;c__Clostridia;o__Oscillospirales;f__Oscillospiraceae;g__Evtepia;s__	N/A	N/A	N/A	N/A	N/A	GCA_902781745.1	95	d__Bacteria;p__Firmicutes_A;c__Clostridia;o__Oscillospirales;f__Oscillospiraceae;g__Evtepia;s__Evtepia sp902781745	83.29	0.64900000000000002	d__Bacteria;p__Firmicutes_A;c__Clostridia;o__Oscillospirales;f__Oscillospiraceae;g__Evtepia;s__	taxonomic classification defined by topology and ANI	classification based on placement in class-level tree	GCA_004551945.1, s__Evtepia sp004551945, 95.0, 82.02, 0.568; GCA_019115545.1, s__Evtepia faecavium, 95.0, 81.76, 0.528; GCA_019115225.1, s__Evtepia faecigallinarum, 95.0, 81.57, 0.532; GCA_016296565.1, s__Evtepia sp016296565, 95.0, 81.54, 0.517; GCA_004554585.1, s__Evtepia sp004554585, 95.0, 81.5, 0.563; GCA_016295225.1, s__Evtepia sp016295225, 95.0, 81.22, 0.542; GCA_004556345.1, s__Evtepia sp00…	92.83	11	0.97267999999999999	Genome not assigned to closest species as it falls outside its pre-defined ANI radius	20_6_bin.29	novel
20_6_bin.30.fa	d__Bacteria;p__Bacteroidota;c__Bacteroidia;o__Bacteroidales;f__UBA932;g__Cryptobacteroides;s__	N/A	N/A	N/A	N/A	N/A	GCA_016288055.1	95	d__Bacteria;p__Bacteroidota;c__Bacteroidia;o__Bacteroidales;f__UBA932;g__Cryptobacteroides;s__Cryptobacteroides sp016288055	87.64	0.78	d__Bacteria;p__Bacteroidota;c__Bacteroidia;o__Bacteroidales;f__UBA932;g__Cryptobacteroides;s__	taxonomic classification defined by topology and ANI	classification based on placement in class-level tree	GCA_900318445.1, s__Cryptobacteroides sp900318445, 95.0, 84.05, 0.634; GCA_002392525.1, s__Cryptobacteroides sp002392525, 95.0, 83.45, 0.627; GCA_017509685.1, s__Cryptobacteroides sp017509685, 95.0, 82.81, 0.55; GCA_905234795.1, s__Cryptobacteroides sp905234795, 95.0, 82.72, 0.556; GCA_902784435.1, s__Cryptobacteroides sp902784435, 95.0, 81.82, 0.539; GCA_017480345.1, s__Cryptobacteroides sp01748…	95.17	11	0.99565000000000003	Genome not assigned to closest species as it falls outside its pre-defined ANI radius	20_6_bin.30	novel
20_6_bin.31.fa	d__Bacteria;p__Bacteroidota;c__Bacteroidia;o__Bacteroidales;f__UBA932;g__Cryptobacteroides;s__Cryptobacteroides sp004555145	GCA_004555145.1	95	d__Bacteria;p__Bacteroidota;c__Bacteroidia;o__Bacteroidales;f__UBA932;g__Cryptobacteroides;s__Cryptobacteroides sp004555145	97.96	0.72299999999999998	GCA_004555145.1	95	d__Bacteria;p__Bacteroidota;c__Bacteroidia;o__Bacteroidales;f__UBA932;g__Cryptobacteroides;s__Cryptobacteroides sp004555145	97.96	0.72299999999999998	d__Bacteria;p__Bacteroidota;c__Bacteroidia;o__Bacteroidales;f__UBA932;g__Cryptobacteroides;s__	taxonomic classification defined by topology and ANI	topological placement and ANI have congruent species assignments	GCA_900769905.1, s__Cryptobacteroides sp900769905, 95.0, 87.47, 0.722; GCA_004556005.1, s__Cryptobacteroides sp004556005, 95.0, 78.93, 0.156; GCA_900771005.1, s__Cryptobacteroides sp900771005, 95.0, 78.81, 0.097; GCA_002451795.1, s__Cryptobacteroides sp002451795, 95.0, 78.69, 0.197; GCA_902787295.1, s__Cryptobacteroides sp902787295, 95.0, 78.64, 0.187; GCA_900541925.1, s__Cryptobacteroides sp9005…	84.19	11	N/A	N/A	20_6_bin.31	novel
20_6_bin.32.fa	d__Bacteria;p__Firmicutes_A;c__Clostridia;o__Lachnospirales;f__Lachnospiraceae;g__Acetatifactor;s__	N/A	N/A	N/A	N/A	N/A	N/A	N/A	N/A	N/A	N/A	d__Bacteria;p__Firmicutes_A;c__Clostridia;o__Lachnospirales;f__Lachnospiraceae;g__Acetatifactor;s__	ANI	classification based on placement in class-level tree	GCA_016290775.1, s__Acetatifactor sp016290775, 95.0, 78.28, 0.161; GCA_017400965.1, s__Acetatifactor sp017400965, 95.0, 78.0, 0.162; GCA_015056795.1, s__Acetatifactor sp015056795, 95.0, 77.99, 0.157; GCA_900320485.1, s__Acetatifactor sp900320485, 95.0, 77.93, 0.165; GCA_017552985.1, s__Acetatifactor sp017552985, 95.0, 77.88, 0.145; GCA_017527205.1, s__Acetatifactor sp017527205, 95.0, 77.79, 0.134…	67.87	11	0.95028000000000001	N/A	20_6_bin.32	novel
20_6_bin.42.fa	d__Bacteria;p__Firmicutes_A;c__Clostridia;o__Oscillospirales;f__Ruminococcaceae;g__;s__	N/A	N/A	N/A	N/A	N/A	N/A	N/A	N/A	N/A	N/A	d__Bacteria;p__Firmicutes_A;c__Clostridia;o__Oscillospirales;f__Ruminococcaceae;g__;s__	taxonomic classification fully defined by topology	classification based on placement in class-level tree	N/A	92.99	11	0.82052000000000003	N/A	20_6_bin.42	novel
20_6_bin.55.fa	d__Bacteria;p__Firmicutes;c__Bacilli;o__RFN20;f__CAG-826;g__Onthovivens;s__	N/A	N/A	N/A	N/A	N/A	GCA_002438785.1	95	d__Bacteria;p__Firmicutes;c__Bacilli;o__RFN20;f__CAG-826;g__Onthovivens;s__Onthovivens sp002438785	80.819999999999993	0.59199999999999997	d__Bacteria;p__Firmicutes;c__Bacilli;o__RFN20;f__CAG-826;g__Onthovivens;s__	taxonomic classification defined by topology and ANI	classification based on placement in class-level tree	GCA_900540365.1, s__Onthovivens sp900540365, 95.0, 78.88, 0.352; GCA_900545015.1, s__Onthovivens sp900545015, 95.0, 78.2, 0.269; GCA_017477255.1, s__Onthovivens sp017477255, 95.0, 78.14, 0.251; GCA_017694345.1, s__Onthovivens merdipullorum, 95.0, 77.92, 0.318; GCA_905197045.1, s__Onthovivens sp905197045, 95.0, 77.55, 0.216; GCA_002451465.1, s__Onthovivens sp002451465, 95.0, 77.5, 0.249; GCA_90054…	87.35	11	0.97826000000000002	Genome not assigned to closest species as it falls outside its pre-defined ANI radius	20_6_bin.55	novel
20_6_bin.61.fa	d__Bacteria;p__Firmicutes;c__Bacilli;o__RFN20;f__CAG-826;g__RUG13091;s__	N/A	N/A	N/A	N/A	N/A	GCA_016298185.1	95	d__Bacteria;p__Firmicutes;c__Bacilli;o__RFN20;f__CAG-826;g__RUG13091;s__RUG13091 sp016298185	93.57	0.87	d__Bacteria;p__Firmicutes;c__Bacilli;o__RFN20;f__CAG-826;g__RUG13091;s__	taxonomic classification defined by topology and ANI	classification based on placement in class-level tree	GCA_016290145.1, s__RUG13091 sp016290145, 95.0, 87.47, 0.855; GCA_017619815.1, s__RUG13091 sp017619815, 95.0, 86.12, 0.763; GCA_902785645.1, s__RUG13091 sp902785645, 95.0, 80.96, 0.522; GCA_905236395.1, s__RUG13091 sp905236395, 95.0, 80.56, 0.565; GCA_017429285.1, s__RUG13091 sp017429285, 95.0, 80.48, 0.451; GCA_016280685.1, s__RUG13091 sp016280685, 95.0, 79.53, 0.328; GCA_905236715.1, s__RUG1309…	89.34	11	0.99795999999999996	Genome not assigned to closest species as it falls outside its pre-defined ANI radius	20_6_bin.61	novel
20_6_bin.64.fa	d__Bacteria;p__Proteobacteria;c__Gammaproteobacteria;o__Pseudomonadales;f__Moraxellaceae;g__Acinetobacter;s__Acinetobacter pseudolwoffii	GCF_002803605.1	95	d__Bacteria;p__Proteobacteria;c__Gammaproteobacteria;o__Pseudomonadales;f__Moraxellaceae;g__Acinetobacter;s__Acinetobacter pseudolwoffii	98.64	0.99	GCF_002803605.1	95	d__Bacteria;p__Proteobacteria;c__Gammaproteobacteria;o__Pseudomonadales;f__Moraxellaceae;g__Acinetobacter;s__Acinetobacter pseudolwoffii	98.64	0.99	d__Bacteria;p__Proteobacteria;c__Gammaproteobacteria;o__Pseudomonadales;f__Moraxellaceae;g__Acinetobacter;s__	taxonomic classification defined by topology and ANI	topological placement and ANI have congruent species assignments	GCF_011058205.1, s__Acinetobacter fasciculus, 96.2485, 89.03, 0.901; GCF_015602705.1, s__Acinetobacter lwoffii_E, 96.0499, 89.0, 0.919; GCA_000761495.1, s__Acinetobacter idrijaensis, 96.2371, 88.96, 0.917; GCF_014769185.1, s__Acinetobacter lwoffii_D, 96.2371, 88.93, 0.926; GCF_000487975.1, s__Acinetobacter lwoffii, 96.2485, 88.83, 0.932; GCF_019038395.1, s__Acinetobacter sp019038395, 95.0, 88.48,…	91.22	11	N/A	N/A	20_6_bin.64	novel
20_6_bin.69.fa	d__Bacteria;p__Bacteroidota;c__Bacteroidia;o__Flavobacteriales;f__Weeksellaceae;g__Ap0902;s__	N/A	N/A	N/A	N/A	N/A	GCA_009835005.1	95	d__Bacteria;p__Bacteroidota;c__Bacteroidia;o__Flavobacteriales;f__Weeksellaceae;g__Ap0902;s__Ap0902 sp009835005	76.55	0.17499999999999999	d__Bacteria;p__Bacteroidota;c__Bacteroidia;o__Flavobacteriales;f__Weeksellaceae;g__Ap0902;s__	taxonomic classification defined by topology and ANI	classification based on placement in class-level tree	N/A	92.93	11	0.92208000000000001	N/A	20_6_bin.69	novel
20_6_bin.78.fa	d__Bacteria;p__Bacteroidota;c__Bacteroidia;o__Bacteroidales;f__Porphyromonadaceae;g__Porphyromonas;s__	N/A	N/A	N/A	N/A	N/A	N/A	N/A	N/A	N/A	N/A	d__Bacteria;p__Bacteroidota;c__Bacteroidia;o__Bacteroidales;f__Porphyromonadaceae;g__Porphyromonas;s__	ANI	classification based on placement in class-level tree	GCF_900167225.1, s__Porphyromonas crevioricanis, 95.0, 79.2, 0.047; GCF_000482365.1, s__Porphyromonas uenonis, 95.0, 79.2, 0.036; GCF_000769075.1, s__Porphyromonas sp000769075, 95.0, 78.97, 0.038; GCF_003096695.1, s__Porphyromonas loveana, 95.0, 78.91, 0.053; GCA_900538385.1, s__Porphyromonas sp900538385, 95.0, 78.6, 0.03; GCF_000768875.1, s__Porphyromonas sp000768875, 95.0, 78.56, 0.024; GCF_000…	93.8	11	0.92269000000000001	N/A	20_6_bin.78	novel
20_6_bin.91.fa	d__Bacteria;p__Proteobacteria;c__Alphaproteobacteria;o__Sphingomonadales;f__Sphingomonadaceae;g__Croceibacterium;s__	N/A	N/A	N/A	N/A	N/A	GCF_009827305.1	95	d__Bacteria;p__Proteobacteria;c__Alphaproteobacteria;o__Sphingomonadales;f__Sphingomonadaceae;g__Croceibacterium;s__Croceibacterium xixiisoli	77.69	0.34599999999999997	d__Bacteria;p__Proteobacteria;c__Alphaproteobacteria;o__Sphingomonadales;f__Sphingomonadaceae;g__Croceibacterium;s__	taxonomic classification defined by topology and ANI	classification based on placement in class-level tree	GCF_001427865.1, s__Croceibacterium sp001427865, 95.0, 77.97, 0.224; GCA_017744315.1, s__Croceibacterium sp017744315, 95.0, 77.62, 0.242; GCF_001008165.2, s__Croceibacterium atlanticum, 95.0, 77.45, 0.302; GCF_018599195.1, s__Croceibacterium sp018599195, 95.0, 77.39, 0.218; GCF_003569745.1, s__Croceibacterium sp003569745, 95.0, 77.3, 0.272; GCF_009828065.1, s__Croceibacterium soli, 95.0, 77.1, 0.…	90.89	11	0.97294000000000003	N/A	20_6_bin.91	novel
20_754_bin.40.fa	d__Bacteria;p__Actinobacteriota;c__Coriobacteriia;o__Coriobacteriales;f__Atopobiaceae;g__RUG440;s__	N/A	N/A	N/A	N/A	N/A	N/A	N/A	N/A	N/A	N/A	d__Bacteria;p__Actinobacteriota;c__Coriobacteriia;o__Coriobacteriales;f__Atopobiaceae;g__RUG440;s__	ANI	classification based on placement in class-level tree	GCA_902780305.1, s__RUG440 sp902780305, 95.0, 80.06, 0.447; GCA_902793195.1, s__RUG440 sp902793195, 95.0, 79.55, 0.378; GCA_017545665.1, s__RUG440 sp017545665, 95.0, 79.19, 0.353; GCA_017652285.1, s__RUG440 sp017652285, 95.0, 79.09, 0.415; GCA_017533825.1, s__RUG440 sp017533825, 95.0, 79.0, 0.384; GCA_902786015.1, s__RUG440 sp902786015, 95.0, 78.89, 0.313; GCA_017513965.1, s__RUG440 sp017513965, …	78.93	11	0.94316	N/A	20_754_bin.40	novel
20_754_bin.6.fa	d__Bacteria;p__Firmicutes_A;c__Clostridia;o__Lachnospirales;f__Lachnospiraceae;g__UBA1066;s__	N/A	N/A	N/A	N/A	N/A	GCA_018065025.1	95	d__Bacteria;p__Firmicutes_A;c__Clostridia;o__Lachnospirales;f__Lachnospiraceae;g__UBA1066;s__UBA1066 sp018065025	76.739999999999995	7.5999999999999998E-2	d__Bacteria;p__Firmicutes_A;c__Clostridia;o__Lachnospirales;f__Lachnospiraceae;g__UBA1066;s__	taxonomic classification defined by topology and ANI	classification based on placement in class-level tree	GCA_902766945.1, s__UBA1066 sp902766945, 95.0, 77.25, 0.071; GCA_900317515.1, s__UBA1066 sp900317515, 95.0, 77.23, 0.116; GCA_900314565.1, s__UBA1066 sp900314565, 95.0, 77.06, 0.066; GCA_002350625.1, s__UBA1066 sp002350625, 95.0, 77.05, 0.09; GCA_900320575.1, s__UBA1066 sp900320575, 95.0, 77.0, 0.13; GCA_015057835.1, s__UBA1066 sp015057835, 95.0, 76.76, 0.082; GCA_902788035.1, s__UBA1066 sp902788…	80.32	11	0.91762999999999995	N/A	20_754_bin.6	novel
20_98_bin.31.fa	d__Bacteria;p__Firmicutes;c__Bacilli;o__Erysipelotrichales;f__Erysipelotrichaceae;g__Bulleidia;s__	N/A	N/A	N/A	N/A	N/A	GCA_902775735.1	95	d__Bacteria;p__Firmicutes;c__Bacilli;o__Erysipelotrichales;f__Erysipelotrichaceae;g__Bulleidia;s__Bulleidia sp902775735	80.84	0.57699999999999996	d__Bacteria;p__Firmicutes;c__Bacilli;o__Erysipelotrichales;f__Erysipelotrichaceae;g__Bulleidia;s__	taxonomic classification defined by topology and ANI	classification based on placement in class-level tree	GCA_000701725.1, s__Bulleidia sp000701725, 95.0, 80.86, 0.541; GCA_902761625.1, s__Bulleidia sp902761625, 95.0, 80.71, 0.483; GCA_902786245.1, s__Bulleidia sp902786245, 95.0, 78.75, 0.3; GCA_017404505.1, s__Bulleidia sp017404505, 95.0, 78.55, 0.244; GCA_902778375.1, s__Bulleidia sp902778375, 95.0, 78.4, 0.276; GCA_900320455.1, s__Bulleidia sp900320455, 95.0, 78.31, 0.344; GCA_902793635.1, s__Bull…	89.67	11	0.98375999999999997	Genome not assigned to closest species as it falls outside its pre-defined ANI radius	20_98_bin.31	novel
20_98_bin.36.fa	d__Bacteria;p__Firmicutes;c__Bacilli;o__Erysipelotrichales;f__Erysipelotrichaceae;g__Bulleidia;s__Bulleidia sp902766005	GCA_902766005.1	95	d__Bacteria;p__Firmicutes;c__Bacilli;o__Erysipelotrichales;f__Erysipelotrichaceae;g__Bulleidia;s__Bulleidia sp902766005	98.58	0.91200000000000003	GCA_902766005.1	95	d__Bacteria;p__Firmicutes;c__Bacilli;o__Erysipelotrichales;f__Erysipelotrichaceae;g__Bulleidia;s__Bulleidia sp902766005	98.58	0.91200000000000003	d__Bacteria;p__Firmicutes;c__Bacilli;o__Erysipelotrichales;f__Erysipelotrichaceae;g__Bulleidia;s__	taxonomic classification defined by topology and ANI	topological placement and ANI have congruent species assignments	GCA_017539825.1, s__Bulleidia sp017539825, 95.0, 84.09, 0.689; GCF_000425005.1, s__Bulleidia moorei, 95.0, 77.66, 0.045; GCA_015256455.1, s__Bulleidia sp015256455, 95.0, 77.61, 0.047; GCA_015256775.1, s__Bulleidia sp015256775, 95.0, 77.55, 0.05; GCA_017510405.1, s__Bulleidia sp017510405, 95.0, 77.45, 0.114; GCA_902775735.1, s__Bulleidia sp902775735, 95.0, 77.3, 0.119; GCA_902782955.1, s__Bulleidi…	89.99	11	N/A	N/A	20_98_bin.36	novel
4_127_bin.1.fa	d__Bacteria;p__Firmicutes_A;c__Clostridia;o__Lachnospirales;f__Lachnospiraceae;g__NK4A144;s__	N/A	N/A	N/A	N/A	N/A	N/A	N/A	N/A	N/A	N/A	d__Bacteria;p__Firmicutes_A;c__Clostridia;o__Lachnospirales;f__Lachnospiraceae;g__NK4A144;s__	ANI	classification based on placement in class-level tree	GCA_900114405.1, s__NK4A144 sp900114405, 95.0, 77.51, 0.056; GCA_000701625.1, s__NK4A144 sp000701625, 95.0, 77.24, 0.077; GCA_017634355.1, s__NK4A144 sp017634355, 95.0, 77.19, 0.034; GCA_000746015.1, s__NK4A144 sp000746015, 95.0, 77.1, 0.075; GCA_000424365.1, s__NK4A144 sp000424365, 95.0, 77.08, 0.073; GCA_017448845.1, s__NK4A144 sp017448845, 95.0, 77.08, 0.06; GCA_017614155.1, s__NK4A144 sp01761…	91.44	11	0.91918	N/A	4_127_bin.1	novel
4_127_bin.32.fa	d__Bacteria;p__Firmicutes_A;c__Clostridia;o__Peptostreptococcales;f__Anaerovoracaceae;g__RUG099;s__	N/A	N/A	N/A	N/A	N/A	N/A	N/A	N/A	N/A	N/A	d__Bacteria;p__Firmicutes_A;c__Clostridia;o__Peptostreptococcales;f__Anaerovoracaceae;g__RUG099;s__	taxonomic classification defined by topology and ANI	classification based on placement in class-level tree	GCA_902790885.1, s__RUG099 sp902790885, 95.0, 81.87, 0.506; GCA_017405845.1, s__RUG099 sp017405845, 95.0, 81.64, 0.515; GCA_017431685.1, s__RUG099 sp017431685, 95.0, 81.6, 0.494; GCA_017505405.1, s__RUG099 sp017505405, 95.0, 81.52, 0.489; GCA_017432075.1, s__RUG099 sp017432075, 95.0, 81.5, 0.456; GCA_902795265.1, s__RUG099 sp902795265, 95.0, 81.5, 0.554; GCA_902775345.1, s__RUG099 sp902775345, 95…	89.91	11	0.98709999999999998	Genome not assigned to closest species as it falls outside its pre-defined ANI radius	4_127_bin.32	novel
4_127_bin.7.fa	d__Bacteria;p__Firmicutes_A;c__Clostridia;o__Lachnospirales;f__Lachnospiraceae;g__UBA2868;s__UBA2868 sp900320345	GCA_900320345.1	95	d__Bacteria;p__Firmicutes_A;c__Clostridia;o__Lachnospirales;f__Lachnospiraceae;g__UBA2868;s__UBA2868 sp900320345	97.05	0.78300000000000003	GCA_900320345.1	95	d__Bacteria;p__Firmicutes_A;c__Clostridia;o__Lachnospirales;f__Lachnospiraceae;g__UBA2868;s__UBA2868 sp900320345	97.05	0.78300000000000003	d__Bacteria;p__Firmicutes_A;c__Clostridia;o__Lachnospirales;f__Lachnospiraceae;g__UBA2868;s__	taxonomic classification defined by topology and ANI	topological placement and ANI have congruent species assignments	GCA_017458765.1, s__UBA2868 sp017458765, 95.0, 94.73, 0.757; GCA_017524595.1, s__UBA2868 sp017524595, 95.0, 80.35, 0.464; GCA_017450065.1, s__UBA2868 sp017450065, 95.0, 79.23, 0.295; GCA_003535955.1, s__UBA2868 sp003535955, 95.0, 78.69, 0.281; GCA_002373875.1, s__UBA2868 sp002373875, 95.0, 78.66, 0.27; GCA_017550535.1, s__UBA2868 sp017550535, 95.0, 78.47, 0.274; GCA_016281085.1, s__UBA2868 sp0162…	91.28	11	N/A	N/A	4_127_bin.7	novel
4_127_bin.9.fa	d__Bacteria;p__Verrucomicrobiota;c__Kiritimatiellae;o__RFP12;f__UBA1067;g__RUG572;s__RUG572 sp017563185	GCA_017563185.1	95	d__Bacteria;p__Verrucomicrobiota;c__Kiritimatiellae;o__RFP12;f__UBA1067;g__RUG572;s__RUG572 sp017563185	96.77	0.83899999999999997	GCA_017563185.1	95	d__Bacteria;p__Verrucomicrobiota;c__Kiritimatiellae;o__RFP12;f__UBA1067;g__RUG572;s__RUG572 sp017563185	96.77	0.83899999999999997	d__Bacteria;p__Verrucomicrobiota;c__Kiritimatiellae;o__RFP12;f__UBA1067;g__RUG572;s__	taxonomic classification defined by topology and ANI	topological placement and ANI have congruent species assignments	GCA_017459225.1, s__RUG572 sp017459225, 95.0, 91.73, 0.732; GCA_902779075.1, s__RUG572 sp902779075, 95.0, 81.88, 0.448; GCA_902779865.1, s__RUG572 sp902779865, 95.0, 81.56, 0.391; GCA_902802945.1, s__RUG572 sp902802945, 95.0, 81.43, 0.437; GCA_902761035.1, s__RUG572 sp902761035, 95.0, 81.4, 0.419; GCA_900320225.1, s__RUG572 sp900320225, 95.0, 80.26, 0.331; GCA_017427485.1, s__RUG572 sp017427485, …	84.55	11	N/A	N/A	4_127_bin.9	novel
4_147_bin.16.fa	d__Bacteria;p__Firmicutes_A;c__Clostridia;o__Christensenellales;f__CAG-74;g__RUG563;s__	N/A	N/A	N/A	N/A	N/A	GCA_902773895.1	95	d__Bacteria;p__Firmicutes_A;c__Clostridia;o__Christensenellales;f__CAG-74;g__RUG563;s__RUG563 sp902773895	83.05	0.63900000000000001	d__Bacteria;p__Firmicutes_A;c__Clostridia;o__Christensenellales;f__CAG-74;g__RUG563;s__	taxonomic classification defined by topology and ANI	classification based on placement in class-level tree	GCA_017470945.1, s__RUG563 sp017470945, 95.0, 82.77, 0.628; GCA_017470095.1, s__RUG563 sp017470095, 95.0, 81.05, 0.564; GCA_902761755.1, s__RUG563 sp902761755, 95.0, 80.78, 0.516; GCA_017448975.1, s__RUG563 sp017448975, 95.0, 80.51, 0.47; GCA_902764565.1, s__RUG563 sp902764565, 95.0, 80.5, 0.462; GCA_017524615.1, s__RUG563 sp017524615, 95.0, 80.48, 0.538; GCA_017620455.1, s__RUG563 sp017620455, 9…	75.44	11	0.97233000000000003	Genome not assigned to closest species as it falls outside its pre-defined ANI radius	4_147_bin.16	novel
4_147_bin.22.fa	d__Bacteria;p__Firmicutes;c__Bacilli;o__Erysipelotrichales;f__Erysipelotrichaceae;g__Bulleidia;s__	N/A	N/A	N/A	N/A	N/A	N/A	N/A	N/A	N/A	N/A	d__Bacteria;p__Firmicutes;c__Bacilli;o__Erysipelotrichales;f__Erysipelotrichaceae;g__Bulleidia;s__	ANI	classification based on placement in class-level tree	GCA_017469885.1, s__Bulleidia sp017469885, 95.0, 79.27, 0.308; GCA_017512725.1, s__Bulleidia sp017512725, 95.0, 79.23, 0.276; GCA_017419465.1, s__Bulleidia sp017419465, 95.0, 79.06, 0.392; GCA_017941735.1, s__Bulleidia sp017941735, 95.0, 78.84, 0.028; GCA_905235315.1, s__Bulleidia sp905235315, 95.0, 78.73, 0.341; GCA_017536885.1, s__Bulleidia sp017536885, 95.0, 78.56, 0.212; GCA_017514525.1, s__B…	93.39	11	0.97453999999999996	N/A	4_147_bin.22	novel
4_15_bin.104.fa	d__Bacteria;p__Firmicutes_A;c__Clostridia;o__Lachnospirales;f__Lachnospiraceae;g__Anaerobutyricum;s__	N/A	N/A	N/A	N/A	N/A	N/A	N/A	N/A	N/A	N/A	d__Bacteria;p__Firmicutes_A;c__Clostridia;o__Lachnospirales;f__Lachnospiraceae;g__Anaerobutyricum;s__	ANI	classification based on placement in class-level tree	GCA_017433295.1, s__Anaerobutyricum sp017433295, 95.0, 78.51, 0.255; GCA_017459345.1, s__Anaerobutyricum sp017459345, 95.0, 78.2, 0.229; GCF_000173975.1, s__Anaerobutyricum hallii, 95.0, 77.86, 0.085; GCA_902796045.1, s__Anaerobutyricum sp902796045, 95.0, 77.84, 0.187; GCA_019113845.1, s__Anaerobutyricum avicola, 95.0, 77.79, 0.126; GCF_002161065.1, s__Anaerobutyricum faecale, 95.0, 77.7, 0.11; G…	92.2	11	0.94330999999999998	N/A	4_15_bin.104	novel
4_15_bin.17.fa	d__Bacteria;p__Actinobacteriota;c__Actinomycetia;o__Mycobacteriales;f__Mycobacteriaceae;g__Dietzia;s__Dietzia aerolata	GCF_014144865.1	95	d__Bacteria;p__Actinobacteriota;c__Actinomycetia;o__Mycobacteriales;f__Mycobacteriaceae;g__Dietzia;s__Dietzia aerolata	98.47	0.753	GCF_014144865.1	95	d__Bacteria;p__Actinobacteriota;c__Actinomycetia;o__Mycobacteriales;f__Mycobacteriaceae;g__Dietzia;s__Dietzia aerolata	98.47	0.753	d__Bacteria;p__Actinobacteriota;c__Actinomycetia;o__Mycobacteriales;f__Mycobacteriaceae;g__Dietzia;s__	taxonomic classification defined by topology and ANI	topological placement and ANI have congruent species assignments	GCA_019119875.1, s__Dietzia intestinigallinarum, 95.0, 84.05, 0.728; GCF_000186325.1, s__Dietzia cinnamea_A, 95.1735, 82.89, 0.623; GCF_001571065.1, s__Dietzia cinnamea, 95.1735, 82.88, 0.681; GCF_003096075.1, s__Dietzia lutea, 95.0, 82.8, 0.713; GCF_014144855.1, s__Dietzia maris, 95.0, 82.49, 0.641; GCA_012841845.1, s__Dietzia sp012841845, 95.0, 82.35, 0.701; GCA_002415925.1, s__Dietzia sp002415…	87.93	11	N/A	N/A	4_15_bin.17	novel
4_15_bin.19.fa	d__Bacteria;p__Firmicutes_A;c__Clostridia;o__Lachnospirales;f__Lachnospiraceae;g__RGIG5612;s__RGIG5612 sp017511045	GCA_017511045.1	95	d__Bacteria;p__Firmicutes_A;c__Clostridia;o__Lachnospirales;f__Lachnospiraceae;g__RGIG5612;s__RGIG5612 sp017511045	95.39	0.71299999999999997	GCA_017511045.1	95	d__Bacteria;p__Firmicutes_A;c__Clostridia;o__Lachnospirales;f__Lachnospiraceae;g__RGIG5612;s__RGIG5612 sp017511045	95.39	0.71299999999999997	d__Bacteria;p__Firmicutes_A;c__Clostridia;o__Lachnospirales;f__Lachnospiraceae;g__RGIG5612;s__	taxonomic classification defined by topology and ANI	topological placement and ANI have congruent species assignments	GCA_017515535.1, s__RGIG5612 sp017515535, 95.0, 79.72, 0.489; GCA_017652745.1, s__RGIG5612 sp017652745, 95.0, 78.43, 0.259; GCA_017536965.1, s__RGIG5612 sp017536965, 95.0, 78.18, 0.211; GCA_017553695.1, s__RGIG5612 sp017553695, 95.0, 77.76, 0.208; GCA_017431485.1, s__RGIG5612 sp017431485, 95.0, 77.34, 0.143; GCA_015057955.1, s__RGIG5612 sp015057955, 95.0, 77.33, 0.056; GCA_017510065.1, s__RGIG561…	95.25	11	N/A	N/A	4_15_bin.19	novel
4_15_bin.30.fa	d__Bacteria;p__Bacteroidota;c__Bacteroidia;o__Bacteroidales;f__Bacteroidaceae;g__UBA6398;s__UBA6398 sp003150315	GCA_003150315.1	95	d__Bacteria;p__Bacteroidota;c__Bacteroidia;o__Bacteroidales;f__Bacteroidaceae;g__UBA6398;s__UBA6398 sp003150315	99.12	0.83299999999999996	GCA_003150315.1	95	d__Bacteria;p__Bacteroidota;c__Bacteroidia;o__Bacteroidales;f__Bacteroidaceae;g__UBA6398;s__UBA6398 sp003150315	99.12	0.83299999999999996	d__Bacteria;p__Bacteroidota;c__Bacteroidia;o__Bacteroidales;f__Bacteroidaceae;g__UBA6398;s__	taxonomic classification defined by topology and ANI	topological placement and ANI have congruent species assignments	GCA_002451695.1, s__UBA6398 sp002451695, 95.0, 79.51, 0.503; GCA_002437495.1, s__UBA6398 sp002437495, 95.0, 79.11, 0.528; GCA_900314335.1, s__UBA6398 sp900314335, 95.0, 77.73, 0.079; GCA_905202115.1, s__UBA6398 sp900555645, 95.0, 76.42, 0.098; GCA_900550635.1, s__UBA6398 sp900550635, 95.0, 76.34, 0.098	83.56	11	N/A	N/A	4_15_bin.30	novel
4_15_bin.33.fa	d__Bacteria;p__Firmicutes_A;c__Clostridia;o__Lachnospirales;f__Lachnospiraceae;g__Butyrivibrio;s__Butyrivibrio sp015056685	GCA_015056685.1	95	d__Bacteria;p__Firmicutes_A;c__Clostridia;o__Lachnospirales;f__Lachnospiraceae;g__Butyrivibrio;s__Butyrivibrio sp015056685	96.54	0.79800000000000004	N/A	N/A	N/A	N/A	N/A	d__Bacteria;p__Firmicutes_A;c__Clostridia;o__Lachnospirales;f__Lachnospiraceae;g__Butyrivibrio;s__	ANI	topological placement and ANI have incongruent species assignments	GCA_015056685.1, s__Butyrivibrio sp015056685, 95.0, 96.54, 0.798; GCF_900108105.1, s__Butyrivibrio sp900108105, 95.0, 94.9, 0.793; GCF_000420825.1, s__Butyrivibrio sp000420825, 95.0, 94.35, 0.773; GCF_900115735.1, s__Butyrivibrio proteoclasticus_B, 95.0, 91.26, 0.748; GCA_017635265.1, s__Butyrivibrio sp017635265, 95.0, 85.82, 0.62; GCF_900103635.1, s__Butyrivibrio sp900103635, 95.0, 80.7, 0.435; …	89.91	11	N/A	N/A	4_15_bin.33	novel
4_15_bin.5.fa	d__Bacteria;p__Firmicutes_C;c__Negativicutes;o__Selenomonadales;f__Selenomonadaceae;g__Schwartzia;s__Schwartzia succinivorans	GCF_900129225.1	95	d__Bacteria;p__Firmicutes_C;c__Negativicutes;o__Selenomonadales;f__Selenomonadaceae;g__Schwartzia;s__Schwartzia succinivorans	96.61	0.82199999999999995	GCF_900129225.1	95	d__Bacteria;p__Firmicutes_C;c__Negativicutes;o__Selenomonadales;f__Selenomonadaceae;g__Schwartzia;s__Schwartzia succinivorans	96.61	0.82199999999999995	d__Bacteria;p__Firmicutes_C;c__Negativicutes;o__Selenomonadales;f__Selenomonadaceae;g__;s__	taxonomic classification defined by topology and ANI	topological placement and ANI have congruent species assignments	N/A	94.9	11	N/A	N/A	4_15_bin.5	novel
4_15_bin.53.fa	d__Bacteria;p__Firmicutes_A;c__Clostridia;o__UBA1381;f__UBA1381;g__CAG-41;s__	N/A	N/A	N/A	N/A	N/A	GCA_017406485.1	95	d__Bacteria;p__Firmicutes_A;c__Clostridia;o__UBA1381;f__UBA1381;g__CAG-41;s__CAG-41 sp017406485	78.88	0.28000000000000003	d__Bacteria;p__Firmicutes_A;c__Clostridia;o__UBA1381;f__UBA1381;g__CAG-41;s__	taxonomic classification defined by topology and ANI	classification based on placement in class-level tree	GCA_001941225.1, s__CAG-41 sp001941225, 95.0, 77.44, 0.214; GCA_910585485.1, s__CAG-41 sp910585485, 95.0, 77.22, 0.16; GCA_010206265.1, s__CAG-41 sp010206265, 95.0, 77.21, 0.13; GCA_910585795.1, s__CAG-41 sp910585795, 95.0, 77.2, 0.106; GCA_910579415.1, s__CAG-41 sp910579415, 95.0, 77.18, 0.138; GCA_003460745.1, s__CAG-41 sp900066215, 95.0, 77.17, 0.145; GCA_910578235.1, s__CAG-41 sp910578235, 95…	96.7	11	0.95479000000000003	N/A	4_15_bin.53	novel
4_15_bin.56.fa	d__Bacteria;p__Bacteroidota;c__Bacteroidia;o__Bacteroidales;f__Muribaculaceae;g__Sodaliphilus;s__Sodaliphilus sp004557565	GCA_004557565.1	95	d__Bacteria;p__Bacteroidota;c__Bacteroidia;o__Bacteroidales;f__Muribaculaceae;g__Sodaliphilus;s__Sodaliphilus sp004557565	97.82	0.83499999999999996	GCA_004557565.1	95	d__Bacteria;p__Bacteroidota;c__Bacteroidia;o__Bacteroidales;f__Muribaculaceae;g__Sodaliphilus;s__Sodaliphilus sp004557565	97.82	0.83499999999999996	d__Bacteria;p__Bacteroidota;c__Bacteroidia;o__Bacteroidales;f__Muribaculaceae;g__Sodaliphilus;s__	taxonomic classification defined by topology and ANI	topological placement and ANI have congruent species assignments	GCA_002476625.1, s__Sodaliphilus sp002476625, 95.0, 80.31, 0.605; GCA_004559845.1, s__Sodaliphilus sp004559845, 95.0, 80.26, 0.52; GCF_009676955.1, s__Sodaliphilus pleomorphus, 95.0, 78.3, 0.181; GCA_016287065.1, s__Sodaliphilus sp016287065, 95.0, 77.38, 0.141; GCA_902768435.1, s__Sodaliphilus sp902768435, 95.0, 77.24, 0.17; GCA_018065815.1, s__Sodaliphilus sp018065815, 95.0, 77.05, 0.121; GCA_90…	97.9	11	N/A	N/A	4_15_bin.56	novel
4_15_bin.60.fa	d__Bacteria;p__Firmicutes_A;c__Clostridia;o__Lachnospirales;f__Lachnospiraceae;g__Lachnobacterium;s__	N/A	N/A	N/A	N/A	N/A	N/A	N/A	N/A	N/A	N/A	d__Bacteria;p__Firmicutes_A;c__Clostridia;o__Lachnospirales;f__Lachnospiraceae;g__Lachnobacterium;s__	taxonomic novelty determined using RED	classification based on placement in class-level tree	N/A	91.16	11	0.92713999999999996	N/A	4_15_bin.60	novel
4_15_bin.63.fa	d__Bacteria;p__Firmicutes;c__Bacilli;o__Lactobacillales;f__Lactobacillaceae;g__Limosilactobacillus;s__Limosilactobacillus reuteri	GCF_000016825.1	95	d__Bacteria;p__Firmicutes;c__Bacilli;o__Lactobacillales;f__Lactobacillaceae;g__Limosilactobacillus;s__Limosilactobacillus reuteri	99.3	0.92900000000000005	GCF_000016825.1	95	d__Bacteria;p__Firmicutes;c__Bacilli;o__Lactobacillales;f__Lactobacillaceae;g__Limosilactobacillus;s__Limosilactobacillus reuteri	99.3	0.92900000000000005	d__Bacteria;p__Firmicutes;c__Bacilli;o__Lactobacillales;f__Lactobacillaceae;g__Limosilactobacillus;s__	taxonomic classification defined by topology and ANI	topological placement and ANI have congruent species assignments	GCA_003072625.1, s__Limosilactobacillus reuteri_D, 95.0, 95.17, 0.883; GCF_013694365.1, s__Limosilactobacillus reuteri_E, 95.0, 94.58, 0.87; GCF_014145615.1, s__Limosilactobacillus balticus, 95.0, 93.7, 0.893; GCF_014145585.1, s__Limosilactobacillus agrestis, 95.0, 90.99, 0.83; GCF_014635905.1, s__Limosilactobacillus caviae, 95.0, 83.48, 0.799; GCF_009663775.1, s__Limosilactobacillus sp009663775,…	81.57	11	N/A	N/A	4_15_bin.63	novel
4_15_bin.72.fa	d__Bacteria;p__Firmicutes_A;c__Clostridia;o__Oscillospirales;f__Oscillospiraceae;g__UBA738;s__	N/A	N/A	N/A	N/A	N/A	GCA_017411265.1	95	d__Bacteria;p__Firmicutes_A;c__Clostridia;o__Oscillospirales;f__Oscillospiraceae;g__UBA738;s__UBA738 sp017411265	86.62	0.65	d__Bacteria;p__Firmicutes_A;c__Clostridia;o__Oscillospirales;f__Oscillospiraceae;g__UBA738;s__	taxonomic classification defined by topology and ANI	classification based on placement in class-level tree	GCA_017540645.1, s__UBA738 sp017540645, 95.0, 80.73, 0.455; GCA_017455685.1, s__UBA738 sp017455685, 95.0, 80.47, 0.425; GCA_017541825.1, s__UBA738 sp017541825, 95.0, 79.67, 0.373; GCA_902768805.1, s__UBA738 sp902768805, 95.0, 78.79, 0.284; GCA_004557735.1, s__UBA738 sp004557735, 95.0, 78.53, 0.294; GCA_002404605.1, s__UBA738 sp002404605, 95.0, 78.47, 0.26; GCA_900763675.1, s__UBA738 sp900763675, …	75.77	11	0.98470999999999997	Genome not assigned to closest species as it falls outside its pre-defined ANI radius	4_15_bin.72	novel
4_15_bin.88.fa	d__Bacteria;p__Firmicutes_A;c__Clostridia;o__Lachnospirales;f__Lachnospiraceae;g__Pseudobutyrivibrio;s__Pseudobutyrivibrio ruminis_D	GCA_015057315.1	95	d__Bacteria;p__Firmicutes_A;c__Clostridia;o__Lachnospirales;f__Lachnospiraceae;g__Pseudobutyrivibrio;s__Pseudobutyrivibrio ruminis_D	95.63	0.83099999999999996	GCA_015057315.1	95	d__Bacteria;p__Firmicutes_A;c__Clostridia;o__Lachnospirales;f__Lachnospiraceae;g__Pseudobutyrivibrio;s__Pseudobutyrivibrio ruminis_D	95.63	0.83099999999999996	d__Bacteria;p__Firmicutes_A;c__Clostridia;o__Lachnospirales;f__Lachnospiraceae;g__Pseudobutyrivibrio;s__	taxonomic classification defined by topology and ANI	topological placement and ANI have congruent species assignments	GCA_017471675.1, s__Pseudobutyrivibrio sp017471675, 95.0, 94.95, 0.756; GCA_017934625.1, s__Pseudobutyrivibrio sp017934625, 95.0, 89.99, 0.726; GCF_900113655.1, s__Pseudobutyrivibrio sp900113655, 95.0, 86.97, 0.745; GCF_000424305.1, s__Pseudobutyrivibrio ruminis_B, 95.0, 86.82, 0.657; GCA_902775195.1, s__Pseudobutyrivibrio sp902775195, 95.0, 86.17, 0.705; GCA_015057305.1, s__Pseudobutyrivibrio ru…	90.67	11	N/A	N/A	4_15_bin.88	novel
4_15_bin.97.fa	d__Bacteria;p__Firmicutes_C;c__Negativicutes;o__Acidaminococcales;f__Acidaminococcaceae;g__Phascolarctobacterium_A;s__	N/A	N/A	N/A	N/A	N/A	GCA_900553055.1	95	d__Bacteria;p__Firmicutes_C;c__Negativicutes;o__Acidaminococcales;f__Acidaminococcaceae;g__Phascolarctobacterium_A;s__Phascolarctobacterium_A sp900553055	86.61	0.754	d__Bacteria;p__Firmicutes_C;c__Negativicutes;o__Acidaminococcales;f__Acidaminococcaceae;g__Phascolarctobacterium_A;s__	taxonomic classification defined by topology and ANI	classification based on placement in class-level tree	GCA_004562175.1, s__Phascolarctobacterium_A sp004562175, 95.0, 87.54, 0.777; GCA_004558595.1, s__Phascolarctobacterium_A sp004558595, 95.0, 84.63, 0.767; GCA_905200645.1, s__Phascolarctobacterium_A sp905200645, 95.0, 80.47, 0.51; GCA_900757795.1, s__Phascolarctobacterium_A sp900757795, 95.0, 79.97, 0.475; GCA_905212365.1, s__Phascolarctobacterium_A sp905212365, 95.0, 79.45, 0.475; GCA_900770955.1…	77.14	11	0.98550000000000004	Genome not assigned to closest species as it falls outside its pre-defined ANI radius	4_15_bin.97	novel
4_168_bin.23.fa	d__Bacteria;p__Firmicutes_C;c__Negativicutes;o__Selenomonadales;f__Selenomonadaceae;g__RUG12372;s__	N/A	N/A	N/A	N/A	N/A	GCA_017939945.1	95	d__Bacteria;p__Firmicutes_C;c__Negativicutes;o__Selenomonadales;f__Selenomonadaceae;g__RUG12372;s__RUG12372 sp017939945	86.82	0.71399999999999997	d__Bacteria;p__Firmicutes_C;c__Negativicutes;o__Selenomonadales;f__Selenomonadaceae;g__RUG12372;s__	taxonomic classification defined by topology and ANI	classification based on placement in class-level tree	GCA_902778455.1, s__RUG12372 sp902778455, 95.0, 87.54, 0.864; GCA_016286075.1, s__RUG12372 sp016286075, 95.0, 82.97, 0.618; GCA_900321035.1, s__RUG12372 sp900321035, 95.0, 82.96, 0.709; GCA_902777615.1, s__RUG12372 sp902777615, 95.0, 82.85, 0.669; GCA_017480545.1, s__RUG12372 sp017480545, 95.0, 81.79, 0.576; GCA_017619685.1, s__RUG12372 sp017619685, 95.0, 81.27, 0.555; GCA_902782705.1, s__RUG1237…	72.24	11	0.99326999999999999	Genome not assigned to closest species as it falls outside its pre-defined ANI radius	4_168_bin.23	novel
4_168_bin.29.fa	d__Bacteria;p__Firmicutes_A;c__Clostridia;o__Oscillospirales;f__Oscillospiraceae;g__CAG-103;s__	N/A	N/A	N/A	N/A	N/A	GCA_017411225.1	95	d__Bacteria;p__Firmicutes_A;c__Clostridia;o__Oscillospirales;f__Oscillospiraceae;g__CAG-103;s__CAG-103 sp017411225	90.57	0.78300000000000003	d__Bacteria;p__Firmicutes_A;c__Clostridia;o__Oscillospirales;f__Oscillospiraceae;g__CAG-103;s__	taxonomic classification defined by topology and ANI	classification based on placement in class-level tree	GCA_900316745.1, s__CAG-103 sp900316745, 95.0, 81.55, 0.487; GCA_017459865.1, s__CAG-103 sp017459865, 95.0, 81.03, 0.418; GCA_900317905.1, s__CAG-103 sp900317905, 95.0, 80.92, 0.508; GCA_902760845.1, s__CAG-103 sp902760845, 95.0, 80.37, 0.431; GCA_900317855.1, s__CAG-103 sp900317855, 95.0, 79.85, 0.373; GCA_004556965.1, s__CAG-103 sp004556965, 95.0, 79.7, 0.372; GCA_000432375.1, s__CAG-103 sp0004…	90.63	11	0.98846000000000001	Genome not assigned to closest species as it falls outside its pre-defined ANI radius	4_168_bin.29	novel
4_204_bin.12.fa	d__Bacteria;p__Bacteroidota;c__Bacteroidia;o__Bacteroidales;f__Paludibacteraceae;g__RF16;s__	N/A	N/A	N/A	N/A	N/A	N/A	N/A	N/A	N/A	N/A	d__Bacteria;p__Bacteroidota;c__Bacteroidia;o__Bacteroidales;f__Paludibacteraceae;g__RF16;s__	ANI	classification based on placement in class-level tree	GCA_002372135.1, s__RF16 sp002372135, 95.0, 83.23, 0.349; GCA_017471175.1, s__RF16 sp017471175, 95.0, 80.86, 0.302; GCA_002449665.1, s__RF16 sp002449665, 95.0, 79.07, 0.18; GCA_902798015.1, s__RF16 sp902798015, 95.0, 79.02, 0.087; GCA_902799705.1, s__RF16 sp902799705, 95.0, 78.88, 0.095; GCA_902785805.1, s__RF16 sp902785805, 95.0, 78.54, 0.238; GCA_900319995.1, s__RF16 sp900319995, 95.0, 78.49, 0…	94.24	11	0.97116999999999998	N/A	4_204_bin.12	novel
4_204_bin.30.fa	d__Bacteria;p__Firmicutes_A;c__Clostridia;o__Saccharofermentanales;f__Saccharofermentanaceae;g__Saccharofermentans;s__	N/A	N/A	N/A	N/A	N/A	GCA_017617935.1	95	d__Bacteria;p__Firmicutes_A;c__Clostridia;o__Saccharofermentanales;f__Saccharofermentanaceae;g__Saccharofermentans;s__Saccharofermentans sp017617935	86.87	0.77900000000000003	d__Bacteria;p__Firmicutes_A;c__Clostridia;o__Saccharofermentanales;f__Saccharofermentanaceae;g__Saccharofermentans;s__	taxonomic classification defined by topology and ANI	classification based on placement in class-level tree	GCA_015069215.1, s__Saccharofermentans sp015069215, 95.0, 84.98, 0.708; GCA_902775565.1, s__Saccharofermentans sp902775565, 95.0, 83.44, 0.72; GCA_017509205.1, s__Saccharofermentans sp017509205, 95.0, 82.83, 0.651; GCA_017478485.1, s__Saccharofermentans sp017478485, 95.0, 82.58, 0.683; GCA_017554745.1, s__Saccharofermentans sp017554745, 95.0, 79.76, 0.325; GCA_017428155.1, s__Saccharofermentans s…	83.92	11	0.99150000000000005	Genome not assigned to closest species as it falls outside its pre-defined ANI radius	4_204_bin.30	novel
4_204_bin.31.fa	d__Bacteria;p__Verrucomicrobiota;c__Lentisphaeria;o__Victivallales;f__UBA1829;g__UBA11452;s__	N/A	N/A	N/A	N/A	N/A	GCA_015061565.1	95	d__Bacteria;p__Verrucomicrobiota;c__Lentisphaeria;o__Victivallales;f__UBA1829;g__UBA11452;s__UBA11452 sp015061565	80.58	0.51600000000000001	d__Bacteria;p__Verrucomicrobiota;c__Lentisphaeria;o__Victivallales;f__UBA1829;g__UBA11452;s__	taxonomic classification defined by topology and ANI	classification based on placement in class-level tree	GCA_002069785.1, s__UBA11452 sp002069785, 95.0, 77.3, 0.206; GCA_003526375.1, s__UBA11452 sp003526375, 95.0, 76.62, 0.125; GCA_017646015.1, s__UBA11452 sp017646015, 95.0, 76.07, 0.092	74.78	11	0.9617	Genome not assigned to closest species as it falls outside its pre-defined ANI radius	4_204_bin.31	novel
4_204_bin.61.fa	d__Bacteria;p__Spirochaetota;c__Spirochaetia;o__Sphaerochaetales;f__Sphaerochaetaceae;g__UBA9732;s__UBA9732 sp902796335	GCA_902796335.1	95	d__Bacteria;p__Spirochaetota;c__Spirochaetia;o__Sphaerochaetales;f__Sphaerochaetaceae;g__UBA9732;s__UBA9732 sp902796335	98.03	0.92300000000000004	GCA_902796335.1	95	d__Bacteria;p__Spirochaetota;c__Spirochaetia;o__Sphaerochaetales;f__Sphaerochaetaceae;g__UBA9732;s__UBA9732 sp902796335	98.03	0.92300000000000004	d__Bacteria;p__Spirochaetota;c__Spirochaetia;o__Sphaerochaetales;f__Sphaerochaetaceae;g__UBA9732;s__	taxonomic classification defined by topology and ANI	topological placement and ANI have congruent species assignments	GCA_017632495.1, s__UBA9732 sp017632495, 95.0, 82.41, 0.653; GCA_900321635.1, s__UBA9732 sp900321635, 95.0, 82.27, 0.627; GCA_902781545.1, s__UBA9732 sp902781545, 95.0, 80.26, 0.397; GCA_017470995.1, s__UBA9732 sp017470995, 95.0, 80.04, 0.393; GCA_017962865.1, s__UBA9732 sp017962865, 95.0, 79.85, 0.41; GCA_003456855.1, s__UBA9732 sp003456855, 95.0, 79.56, 0.307; GCA_017614625.1, s__UBA9732 sp0176…	86.2	11	N/A	N/A	4_204_bin.61	novel
4_22_bin.17.fa	d__Bacteria;p__Actinobacteriota;c__Actinomycetia;o__Mycobacteriales;f__Mycobacteriaceae;g__Corynebacterium;s__Corynebacterium glutamicum	GCF_000011325.1	95	d__Bacteria;p__Actinobacteriota;c__Actinomycetia;o__Mycobacteriales;f__Mycobacteriaceae;g__Corynebacterium;s__Corynebacterium glutamicum	98.49	0.95599999999999996	GCF_000011325.1	95	d__Bacteria;p__Actinobacteriota;c__Actinomycetia;o__Mycobacteriales;f__Mycobacteriaceae;g__Corynebacterium;s__Corynebacterium glutamicum	98.49	0.95599999999999996	d__Bacteria;p__Actinobacteriota;c__Actinomycetia;o__Mycobacteriales;f__Mycobacteriaceae;g__Corynebacterium;s__	taxonomic classification defined by topology and ANI	topological placement and ANI have congruent species assignments	GCF_002355155.1, s__Corynebacterium suranareeae, 95.0, 85.65, 0.881; GCF_001643015.1, s__Corynebacterium crudilactis, 95.0, 83.98, 0.782; GCF_001277995.1, s__Corynebacterium deserti, 95.0, 82.72, 0.682; GCF_000344785.1, s__Corynebacterium callunae, 95.0, 80.38, 0.442; GCF_014837045.1, s__Corynebacterium sp014837045, 95.0, 78.91, 0.365; GCF_000011305.1, s__Corynebacterium efficiens, 95.0, 78.74, 0…	87.23	11	N/A	N/A	4_22_bin.17	novel
4_22_bin.38.fa	d__Bacteria;p__Proteobacteria;c__Alphaproteobacteria;o__Rhodobacterales;f__Rhodobacteraceae;g__Paracoccus;s__	N/A	N/A	N/A	N/A	N/A	GCF_900108405.1	95	d__Bacteria;p__Proteobacteria;c__Alphaproteobacteria;o__Rhodobacterales;f__Rhodobacteraceae;g__Paracoccus;s__Paracoccus alkenifer	93.37	0.90700000000000003	d__Bacteria;p__Proteobacteria;c__Alphaproteobacteria;o__Rhodobacterales;f__Rhodobacteraceae;g__Paracoccus;s__	taxonomic classification defined by topology and ANI	classification based on placement in class-level tree	GCF_900142875.1, s__Paracoccus solventivorans, 95.0, 91.88, 0.901; GCF_000763805.1, s__Paracoccus sphaerophysae, 95.0, 83.24, 0.706; GCF_016617715.1, s__Paracoccus sp014164625, 95.0, 83.23, 0.726; GCF_002287065.1, s__Paracoccus salipaludis, 95.0, 83.2, 0.723; GCF_900102885.1, s__Paracoccus chinensis, 95.0, 83.16, 0.721; GCF_004522155.1, s__Paracoccus luteus, 95.0, 82.98, 0.717; GCF_003286075.1, s…	89.06	11	0.99787999999999999	Genome not assigned to closest species as it falls outside its pre-defined ANI radius	4_22_bin.38	novel
4_22_bin.49.fa	d__Bacteria;p__Actinobacteriota;c__Coriobacteriia;o__Coriobacteriales;f__Atopobiaceae;g__CADBMC01;s__CADBMC01 sp902795635	GCA_902795635.1	95	d__Bacteria;p__Actinobacteriota;c__Coriobacteriia;o__Coriobacteriales;f__Atopobiaceae;g__CADBMC01;s__CADBMC01 sp902795635	98.64	0.84299999999999997	GCA_902795635.1	95	d__Bacteria;p__Actinobacteriota;c__Coriobacteriia;o__Coriobacteriales;f__Atopobiaceae;g__CADBMC01;s__CADBMC01 sp902795635	98.64	0.84299999999999997	d__Bacteria;p__Actinobacteriota;c__Coriobacteriia;o__Coriobacteriales;f__Atopobiaceae;g__;s__	taxonomic classification defined by topology and ANI	topological placement and ANI have congruent species assignments	N/A	87.61	11	N/A	N/A	4_22_bin.49	novel
4_22_bin.50.fa	d__Bacteria;p__Firmicutes_A;c__Clostridia;o__Lachnospirales;f__Lachnospiraceae;g__Oribacterium;s__Oribacterium sp002449915	GCA_002449915.1	95	d__Bacteria;p__Firmicutes_A;c__Clostridia;o__Lachnospirales;f__Lachnospiraceae;g__Oribacterium;s__Oribacterium sp002449915	97.8	0.94799999999999995	GCA_002449915.1	95	d__Bacteria;p__Firmicutes_A;c__Clostridia;o__Lachnospirales;f__Lachnospiraceae;g__Oribacterium;s__Oribacterium sp002449915	97.8	0.94799999999999995	d__Bacteria;p__Firmicutes_A;c__Clostridia;o__Lachnospirales;f__Lachnospiraceae;g__Oribacterium;s__	taxonomic classification defined by topology and ANI	topological placement and ANI have congruent species assignments	GCF_000424445.1, s__Oribacterium sp000424445, 95.0, 77.82, 0.094; GCA_900772695.1, s__Oribacterium sp900772695, 95.0, 77.79, 0.125; GCA_000513555.1, s__Oribacterium sp000513555, 95.0, 77.65, 0.095; GCA_004554245.1, s__Oribacterium sp004554245, 95.0, 77.59, 0.129; GCF_000702885.1, s__Oribacterium sp000702885, 95.0, 77.49, 0.103; GCA_900770445.1, s__Oribacterium sp900770445, 95.0, 77.44, 0.129; GCF…	95.02	11	N/A	N/A	4_22_bin.50	novel
4_22_bin.57.fa	d__Bacteria;p__Actinobacteriota;c__Coriobacteriia;o__Coriobacteriales;f__QAMH01;g__CACZQA01;s__CACZQA01 sp902783175	GCA_902783175.1	95	d__Bacteria;p__Actinobacteriota;c__Coriobacteriia;o__Coriobacteriales;f__QAMH01;g__CACZQA01;s__CACZQA01 sp902783175	98.01	0.91700000000000004	GCA_902783175.1	95	d__Bacteria;p__Actinobacteriota;c__Coriobacteriia;o__Coriobacteriales;f__QAMH01;g__CACZQA01;s__CACZQA01 sp902783175	98.01	0.91700000000000004	d__Bacteria;p__Actinobacteriota;c__Coriobacteriia;o__Coriobacteriales;f__QAMH01;g__CACZQA01;s__	taxonomic classification defined by topology and ANI	topological placement and ANI have congruent species assignments	GCA_900758075.1, s__CACZQA01 sp900758075, 95.0, 94.59, 0.864	87.09	11	N/A	N/A	4_22_bin.57	novel
4_22_bin.60.fa	d__Bacteria;p__Firmicutes_C;c__Negativicutes;o__Acidaminococcales;f__Acidaminococcaceae;g__Acidaminococcus;s__Acidaminococcus provencensis	GCF_900291475.1	95	d__Bacteria;p__Firmicutes_C;c__Negativicutes;o__Acidaminococcales;f__Acidaminococcaceae;g__Acidaminococcus;s__Acidaminococcus provencensis	99.61	0.98	GCF_900291475.1	95	d__Bacteria;p__Firmicutes_C;c__Negativicutes;o__Acidaminococcales;f__Acidaminococcaceae;g__Acidaminococcus;s__Acidaminococcus provencensis	99.61	0.98	d__Bacteria;p__Firmicutes_C;c__Negativicutes;o__Acidaminococcales;f__Acidaminococcaceae;g__Acidaminococcus;s__	taxonomic classification defined by topology and ANI	topological placement and ANI have congruent species assignments	GCF_009696675.1, s__Acidaminococcus sp000437815, 95.0, 80.07, 0.491; GCA_900770265.1, s__Acidaminococcus sp900770265, 95.0, 80.0, 0.514; GCF_000025305.1, s__Acidaminococcus fermentans, 95.0, 79.93, 0.501; GCF_900106585.1, s__Acidaminococcus timonensis, 95.0, 79.68, 0.464; GCF_900095825.1, s__Acidaminococcus massiliensis, 95.0, 79.45, 0.434; GCA_905215645.1, s__Acidaminococcus sp905215645, 95.0, 7…	88.24	11	N/A	N/A	4_22_bin.60	novel
4_22_bin.62.fa	d__Bacteria;p__Firmicutes;c__Bacilli;o__RF39;f__UBA660;g__RUG14670;s__	N/A	N/A	N/A	N/A	N/A	GCA_902801525.1	95	d__Bacteria;p__Firmicutes;c__Bacilli;o__RF39;f__UBA660;g__RUG14670;s__RUG14670 sp902801525	79.27	0.33200000000000002	d__Bacteria;p__Firmicutes;c__Bacilli;o__RF39;f__UBA660;g__RUG14670;s__	taxonomic classification defined by topology and ANI	classification based on placement in class-level tree	N/A	84.25	11	0.93911999999999995	N/A	4_22_bin.62	novel
4_2_bin.13.fa	d__Bacteria;p__Firmicutes_C;c__Negativicutes;o__Acidaminococcales;f__Acidaminococcaceae;g__Phascolarctobacterium;s__Phascolarctobacterium faecium	GCF_003269275.1	95	d__Bacteria;p__Firmicutes_C;c__Negativicutes;o__Acidaminococcales;f__Acidaminococcaceae;g__Phascolarctobacterium;s__Phascolarctobacterium faecium	98.84	0.91200000000000003	GCF_003269275.1	95	d__Bacteria;p__Firmicutes_C;c__Negativicutes;o__Acidaminococcales;f__Acidaminococcaceae;g__Phascolarctobacterium;s__Phascolarctobacterium faecium	98.84	0.91200000000000003	d__Bacteria;p__Firmicutes_C;c__Negativicutes;o__Acidaminococcales;f__Acidaminococcaceae;g__Phascolarctobacterium;s__	taxonomic classification defined by topology and ANI	topological placement and ANI have congruent species assignments	GCA_900551745.1, s__Phascolarctobacterium sp900551745, 95.0, 94.55, 0.838; GCA_900545535.1, s__Phascolarctobacterium sp900545535, 95.0, 85.74, 0.737; GCA_900544795.1, s__Phascolarctobacterium sp900544795, 95.0, 82.01, 0.725	94.66	11	N/A	N/A	4_2_bin.13	novel
4_2_bin.33.fa	d__Bacteria;p__Bacteroidota;c__Bacteroidia;o__Bacteroidales;f__Porphyromonadaceae;g__Porphyromonas_A;s__	N/A	N/A	N/A	N/A	N/A	N/A	N/A	N/A	N/A	N/A	d__Bacteria;p__Bacteroidota;c__Bacteroidia;o__Bacteroidales;f__Porphyromonadaceae;g__Porphyromonas_A;s__	ANI	classification based on placement in class-level tree	GCA_900554935.1, s__Porphyromonas_A sp900554935, 95.0, 76.42, 0.063; GCA_900120395.1, s__Porphyromonas_A sp900120395, 95.0, 76.41, 0.066; GCF_000372405.1, s__Porphyromonas_A somerae, 95.0, 76.37, 0.056; GCF_900638305.1, s__Porphyromonas_A cangingivalis, 95.0, 76.37, 0.054; GCF_000379925.1, s__Porphyromonas_A levii, 95.0, 76.26, 0.067; GCF_000769115.1, s__Porphyromonas_A canoris, 95.0, 75.68, 0.02…	94.42	11	0.93108999999999997	N/A	4_2_bin.33	novel
4_2_bin.39.fa	d__Bacteria;p__Bacteroidota;c__Bacteroidia;o__Bacteroidales;f__Bacteroidaceae;g__;s__	N/A	N/A	N/A	N/A	N/A	N/A	N/A	N/A	N/A	N/A	d__Bacteria;p__Bacteroidota;c__Bacteroidia;o__Bacteroidales;f__Bacteroidaceae;g__;s__	taxonomic novelty determined using RED	classification based on placement in class-level tree	N/A	95.29	11	0.90668000000000004	N/A	4_2_bin.39	novel
4_2_bin.40.fa	d__Bacteria;p__Proteobacteria;c__Gammaproteobacteria;o__Enterobacterales;f__Pasteurellaceae;g__Actinobacillus;s__Actinobacillus suis	GCF_000739435.1	95	d__Bacteria;p__Proteobacteria;c__Gammaproteobacteria;o__Enterobacterales;f__Pasteurellaceae;g__Actinobacillus;s__Actinobacillus suis	96.92	0.89900000000000002	GCF_000739435.1	95	d__Bacteria;p__Proteobacteria;c__Gammaproteobacteria;o__Enterobacterales;f__Pasteurellaceae;g__Actinobacillus;s__Actinobacillus suis	96.92	0.89900000000000002	d__Bacteria;p__Proteobacteria;c__Gammaproteobacteria;o__Enterobacterales;f__Pasteurellaceae;g__Actinobacillus;s__	taxonomic classification defined by topology and ANI	topological placement and ANI have congruent species assignments	GCF_000188255.1, s__Actinobacillus ureae, 95.0, 94.61, 0.854; GCF_900636745.1, s__Actinobacillus equuli, 95.0, 93.38, 0.869; GCF_000374285.1, s__Actinobacillus capsulatus, 95.0, 92.39, 0.861; GCF_900444945.1, s__Actinobacillus lignieresii, 95.0, 88.88, 0.763; GCF_901687125.1, s__Actinobacillus vicugnae, 95.0, 83.66, 0.766	97.54	11	N/A	N/A	4_2_bin.40	novel
4_2_bin.8.fa	d__Bacteria;p__Bacteroidota;c__Bacteroidia;o__Bacteroidales;f__Porphyromonadaceae;g__Porphyromonas_A;s__Porphyromonas_A levii	GCF_000379925.1	95	d__Bacteria;p__Bacteroidota;c__Bacteroidia;o__Bacteroidales;f__Porphyromonadaceae;g__Porphyromonas_A;s__Porphyromonas_A levii	99.27	0.97	GCF_000379925.1	95	d__Bacteria;p__Bacteroidota;c__Bacteroidia;o__Bacteroidales;f__Porphyromonadaceae;g__Porphyromonas_A;s__Porphyromonas_A levii	99.27	0.97	d__Bacteria;p__Bacteroidota;c__Bacteroidia;o__Bacteroidales;f__Porphyromonadaceae;g__Porphyromonas_A;s__	taxonomic classification defined by topology and ANI	topological placement and ANI have congruent species assignments	GCA_900554935.1, s__Porphyromonas_A sp900554935, 95.0, 77.76, 0.164; GCF_000372405.1, s__Porphyromonas_A somerae, 95.0, 77.43, 0.217; GCF_000375645.1, s__Porphyromonas_A bennonis, 95.0, 76.49, 0.026; GCF_000769115.1, s__Porphyromonas_A canoris, 95.0, 76.0, 0.018; GCF_900638305.1, s__Porphyromonas_A cangingivalis, 95.0, 75.93, 0.057; GCA_900120395.1, s__Porphyromonas_A sp900120395, 95.0, 75.79, 0.…	93.49	11	N/A	N/A	4_2_bin.8	novel
4_51_bin.2.fa	d__Bacteria;p__Firmicutes_A;c__Clostridia;o__Lachnospirales;f__Lachnospiraceae;g__Weimeria;s__	N/A	N/A	N/A	N/A	N/A	GCA_900316165.1	95	d__Bacteria;p__Firmicutes_A;c__Clostridia;o__Lachnospirales;f__Lachnospiraceae;g__Weimeria;s__Weimeria sp900316165	87.08	0.72299999999999998	d__Bacteria;p__Firmicutes_A;c__Clostridia;o__Lachnospirales;f__Lachnospiraceae;g__Weimeria;s__	taxonomic classification defined by topology and ANI	classification based on placement in class-level tree	GCA_900317825.1, s__Weimeria sp900317825, 95.0, 81.18, 0.586; GCA_003862155.1, s__Weimeria bifida, 95.0, 80.68, 0.503; GCA_900315505.1, s__Weimeria sp900315505, 95.0, 79.7, 0.368; GCA_900100095.1, s__Weimeria sp900100095, 95.0, 78.97, 0.086; GCA_002480925.1, s__Weimeria sp002480925, 95.0, 78.88, 0.253; GCA_902797565.1, s__Weimeria sp902797565, 95.0, 78.12, 0.005; GCA_016288825.1, s__Weimeria sp01…	96.15	11	0.99329999999999996	Genome not assigned to closest species as it falls outside its pre-defined ANI radius	4_51_bin.2	novel
4_51_bin.29.fa	d__Bacteria;p__Firmicutes_A;c__Clostridia;o__TANB77;f__CAG-508;g__CAG-269;s__	N/A	N/A	N/A	N/A	N/A	N/A	N/A	N/A	N/A	N/A	d__Bacteria;p__Firmicutes_A;c__Clostridia;o__TANB77;f__CAG-508;g__CAG-269;s__	taxonomic classification defined by topology and ANI	classification based on placement in class-level tree	GCA_017430135.1, s__CAG-269 sp017430135, 95.0, 84.87, 0.62; GCA_017613275.1, s__CAG-269 sp017613275, 95.0, 84.31, 0.699; GCA_017434295.1, s__CAG-269 sp017434295, 95.0, 81.72, 0.556; GCA_000437215.1, s__CAG-269 sp000437215, 95.0, 80.13, 0.491; GCA_905215845.1, s__CAG-269 sp905215845, 95.0, 79.6, 0.367; GCA_000438255.1, s__CAG-269 sp000438255, 95.0, 79.57, 0.421; GCA_900554365.1, s__CAG-269 sp90055…	80.46	11	0.98151999999999995	Genome not assigned to closest species as it falls outside its pre-defined ANI radius;Genome has more than 11.7% of markers with multiple hits	4_51_bin.29	novel
4_51_bin.61.fa	d__Bacteria;p__Firmicutes_A;c__Clostridia;o__Lachnospirales;f__Lachnospiraceae;g__Acetatifactor;s__	N/A	N/A	N/A	N/A	N/A	GCA_017480445.1	95	d__Bacteria;p__Firmicutes_A;c__Clostridia;o__Lachnospirales;f__Lachnospiraceae;g__Acetatifactor;s__Acetatifactor sp017480445	81.14	0.44800000000000001	d__Bacteria;p__Firmicutes_A;c__Clostridia;o__Lachnospirales;f__Lachnospiraceae;g__Acetatifactor;s__	taxonomic classification defined by topology and ANI	classification based on placement in class-level tree	GCA_017476665.1, s__Acetatifactor sp017476665, 95.0, 79.6, 0.392; GCA_902796105.1, s__Acetatifactor sp902796105, 95.0, 79.42, 0.32; GCA_002368865.1, s__Acetatifactor sp002368865, 95.0, 78.75, 0.279; GCF_009695995.1, s__Acetatifactor intestinalis, 95.0, 77.63, 0.145; GCA_018385425.1, s__Acetatifactor sp018385425, 95.0, 77.38, 0.126; GCA_003447295.1, s__Acetatifactor sp003447295, 95.0, 77.37, 0.12;…	70.39	11	0.97377000000000002	N/A	4_51_bin.61	novel
[truncated: 2,868 more rows]

## Sheet: taxonomy_novel
user_genome	domain	phyla	class	order	family	genus	species		novelty	Novel_cluster_number
4_5_bin.53.fa	d__Bacteria	p__Bacteroidota	c__Bacteroidia	o__Bacteroidales	f__Bacteroidaceae	g__Bacteroides	s__Bacteroides	heparinolyticus	novel	1
7_6_bin.45.fa	d__Bacteria	p__Bacteroidota	c__Bacteroidia	o__Bacteroidales	f__Bacteroidaceae	g__Bacteroides	s__Bacteroides	pyogenes	novel	1
[truncated: 507 more rows]
