# Supplementary material for: Persistent auxiliary microbiome of early novel colonizers in the developing rumen with lasting functional significance
Source: ISME J. 2025 Dec 1;19(1):wraf252. doi: 10.1093/ismejo/wraf252 (PMC12700165; doi:10.1093/ismejo/wraf252)
Supplement: S2_table_gtdbtk_representative_archaea_with_novelty_wraf252 [file s2_table_gtdbtk_representative_archaea_with_novelty_wraf252.xlsx]

## Sheet: Legend
Table S2 – List of representative archaeal MAGs with GTDB-Tk taxonomy and novelty status. Includes taxonomic classification, novelty designation, and cluster assignment.

## Sheet: taxonomy_al_MAGs
user_genome	classification	fastani_reference	fastani_reference_radius	fastani_taxonomy	fastani_ani	fastani_af	closest_placement_reference	closest_placement_radius	closest_placement_taxonomy	closest_placement_ani	closest_placement_af	pplacer_taxonomy	classification_method	note	other_related_references(genome_id,species_name,radius,ANI,AF)	msa_percent	translation_table	red_value	warnings	name_short	novelty
12_170_bin.45.fa	d__Archaea;p__Methanobacteriota;c__Methanobacteria;o__Methanobacteriales;f__Methanobacteriaceae;g__Methanobrevibacter_A;s__	N/A	N/A	N/A	N/A	N/A	GCA_900319985.1	95	d__Archaea;p__Methanobacteriota;c__Methanobacteria;o__Methanobacteriales;f__Methanobacteriaceae;g__Methanobrevibacter_A;s__Methanobrevibacter_A sp900319985	91.91	0.78	d__Archaea;p__Methanobacteriota;c__Methanobacteria;o__Methanobacteriales;f__Methanobacteriaceae;g__Methanobrevibacter_A;s__	taxonomic classification defined by topology and ANI	N/A	GCA_900314695.1, s__Methanobrevibacter_A sp900314695, 95.0, 85.94, 0.682; GCA_900320955.1, s__Methanobrevibacter_A sp900320955, 95.0, 84.11, 0.648; GCA_902801725.1, s__Methanobrevibacter_A sp902801725, 95.0, 83.75, 0.645; GCA_902764455.1, s__Methanobrevibacter_A sp902764455, 95.0, 82.2, 0.567; GCA_017431965.1, s__Methanobrevibacter_A sp017431965, 95.0, 81.86, 0.555; GCA_015062935.1, s__Methanobre…	78.85	11	0.98958999999999997	Genome not assigned to closest species as it falls outside its pre-defined ANI radius	12_170_bin.45	novel
13_15_bin.59.fa	d__Archaea;p__Methanobacteriota;c__Methanobacteria;o__Methanobacteriales;f__Methanobacteriaceae;g__Methanobrevibacter_A;s__	N/A	N/A	N/A	N/A	N/A	N/A	N/A	N/A	N/A	N/A	d__Archaea;p__Methanobacteriota;c__Methanobacteria;o__Methanobacteriales;f__Methanobacteriaceae;g__Methanobrevibacter_A;s__	taxonomic classification defined by topology and ANI	N/A	GCA_900316895.1, s__Methanobrevibacter_A sp900316895, 95.0, 84.32, 0.65; GCA_900320515.1, s__Methanobrevibacter_A sp900320515, 95.0, 83.95, 0.558; GCA_015062905.1, s__Methanobrevibacter_A thaueri_A, 95.0, 83.68, 0.607; GCA_902794475.1, s__Methanobrevibacter_A sp902794475, 95.0, 83.14, 0.515; GCF_003111625.1, s__Methanobrevibacter_A thaueri, 95.0, 82.59, 0.561; GCA_902788255.1, s__Methanobrevibact…	98.67	11	0.97357000000000005	Genome not assigned to closest species as it falls outside its pre-defined ANI radius	13_15_bin.59	novel
13_171_bin.33.fa	d__Archaea;p__Methanobacteriota;c__Methanobacteria;o__Methanobacteriales;f__Methanobacteriaceae;g__Methanobrevibacter_A;s__	N/A	N/A	N/A	N/A	N/A	GCA_900317865.1	95	d__Archaea;p__Methanobacteriota;c__Methanobacteria;o__Methanobacteriales;f__Methanobacteriaceae;g__Methanobrevibacter_A;s__Methanobrevibacter_A sp900317865	92.54	0.77100000000000002	d__Archaea;p__Methanobacteriota;c__Methanobacteria;o__Methanobacteriales;f__Methanobacteriaceae;g__Methanobrevibacter_A;s__	taxonomic classification defined by topology and ANI	N/A	GCA_902771225.1, s__Methanobrevibacter_A sp900319535, 95.0, 84.7, 0.668; GCA_902777885.1, s__Methanobrevibacter_A sp902777885, 95.0, 83.49, 0.573; GCA_017553445.1, s__Methanobrevibacter_A sp017553445, 95.0, 83.44, 0.563; GCF_001477655.1, s__Methanobrevibacter_A millerae_A, 95.0, 83.34, 0.696; GCA_017434555.1, s__Methanobrevibacter_A sp017434555, 95.0, 83.22, 0.64; GCA_015063005.1, s__Methanobrevi…	75.65	11	0.99495	Genome not assigned to closest species as it falls outside its pre-defined ANI radius	13_171_bin.33	novel
15_168_bin.30.fa	d__Archaea;p__Methanobacteriota;c__Methanobacteria;o__Methanobacteriales;f__Methanobacteriaceae;g__Methanobrevibacter_B;s__	N/A	N/A	N/A	N/A	N/A	GCA_905235195.1	95	d__Archaea;p__Methanobacteriota;c__Methanobacteria;o__Methanobacteriales;f__Methanobacteriaceae;g__Methanobrevibacter_B;s__Methanobrevibacter_B sp905235195	92.25	0.79	d__Archaea;p__Methanobacteriota;c__Methanobacteria;o__Methanobacteriales;f__Methanobacteriaceae;g__Methanobrevibacter_B;s__	taxonomic classification defined by topology and ANI	N/A	GCA_900314605.1, s__Methanobrevibacter_B sp900314605, 95.0, 86.33, 0.755; GCF_002208625.1, s__Methanobrevibacter_B sp002208625, 95.0, 79.9, 0.521; GCF_000621965.1, s__Methanobrevibacter_B wolinii, 95.0, 79.57, 0.532; GCF_000320505.1, s__Methanobrevibacter_B boviskoreani, 95.0, 79.44, 0.409	99.24	11	0.98943000000000003	Genome not assigned to closest species as it falls outside its pre-defined ANI radius	15_168_bin.30	novel
20_6_bin.75.fa	d__Archaea;p__Methanobacteriota;c__Methanobacteria;o__Methanobacteriales;f__Methanobacteriaceae;g__Methanobrevibacter_A;s__	N/A	N/A	N/A	N/A	N/A	N/A	N/A	N/A	N/A	N/A	d__Archaea;p__Methanobacteriota;c__Methanobacteria;o__Methanobacteriales;f__Methanobacteriaceae;g__Methanobrevibacter_A;s__	taxonomic classification defined by topology and ANI	N/A	GCA_900316895.1, s__Methanobrevibacter_A sp900316895, 95.0, 83.6, 0.689; GCA_900320515.1, s__Methanobrevibacter_A sp900320515, 95.0, 83.55, 0.575; GCA_015062905.1, s__Methanobrevibacter_A thaueri_A, 95.0, 83.26, 0.639; GCA_902794475.1, s__Methanobrevibacter_A sp902794475, 95.0, 82.5, 0.538; GCF_003111625.1, s__Methanobrevibacter_A thaueri, 95.0, 82.47, 0.599; GCA_015062915.1, s__Methanobrevibacte…	90.59	11	0.96909999999999996	Genome not assigned to closest species as it falls outside its pre-defined ANI radius	20_6_bin.75	novel
4_15_bin.92.fa	d__Archaea;p__Methanobacteriota;c__Methanobacteria;o__Methanobacteriales;f__Methanobacteriaceae;g__Methanobrevibacter_A;s__Methanobrevibacter_A smithii	GCF_000016525.1	95	d__Archaea;p__Methanobacteriota;c__Methanobacteria;o__Methanobacteriales;f__Methanobacteriaceae;g__Methanobrevibacter_A;s__Methanobrevibacter_A smithii	98.83	0.90500000000000003	GCF_000016525.1	95	d__Archaea;p__Methanobacteriota;c__Methanobacteria;o__Methanobacteriales;f__Methanobacteriaceae;g__Methanobrevibacter_A;s__Methanobrevibacter_A smithii	98.83	0.90500000000000003	d__Archaea;p__Methanobacteriota;c__Methanobacteria;o__Methanobacteriales;f__Methanobacteriaceae;g__Methanobrevibacter_A;s__	taxonomic classification defined by topology and ANI	topological placement and ANI have congruent species assignments	GCF_002252585.1, s__Methanobrevibacter_A smithii_A, 95.0, 93.09, 0.87; GCF_003111605.1, s__Methanobrevibacter_A woesei, 95.0, 80.3, 0.52; GCA_017427765.1, s__Methanobrevibacter_A sp017427765, 95.0, 79.69, 0.421; GCF_001639275.1, s__Methanobrevibacter_A oralis, 95.0, 79.67, 0.47; GCA_900769095.1, s__Methanobrevibacter_A sp900769095, 95.0, 79.63, 0.474; GCA_900314695.1, s__Methanobrevibacter_A sp90…	99.21	11	N/A	N/A	4_15_bin.92	novel
4_168_bin.11.fa	d__Archaea;p__Methanobacteriota;c__Methanobacteria;o__Methanobacteriales;f__Methanobacteriaceae;g__Methanobrevibacter_A;s__	N/A	N/A	N/A	N/A	N/A	GCA_902788255.1	95	d__Archaea;p__Methanobacteriota;c__Methanobacteria;o__Methanobacteriales;f__Methanobacteriaceae;g__Methanobrevibacter_A;s__Methanobrevibacter_A sp902788255	83.13	0.53400000000000003	d__Archaea;p__Methanobacteriota;c__Methanobacteria;o__Methanobacteriales;f__Methanobacteriaceae;g__Methanobrevibacter_A;s__	taxonomic classification defined by topology and ANI	N/A	GCA_902774605.1, s__Methanobrevibacter_A sp902774605, 95.0, 82.63, 0.575; GCA_017468685.1, s__Methanobrevibacter_A sp017468685, 95.0, 82.27, 0.501; GCA_015062915.1, s__Methanobrevibacter_A thaueri_B, 95.0, 82.17, 0.518; GCA_900316895.1, s__Methanobrevibacter_A sp900316895, 95.0, 81.93, 0.551; GCA_017634055.1, s__Methanobrevibacter_A sp017634055, 95.0, 81.91, 0.568; GCA_900320515.1, s__Methanobrev…	91.14	11	0.9859	Genome not assigned to closest species as it falls outside its pre-defined ANI radius	4_168_bin.11	novel
4_98_bin.53.fa	d__Archaea;p__Methanobacteriota;c__Methanobacteria;o__Methanobacteriales;f__Methanobacteriaceae;g__Methanobrevibacter_A;s__	N/A	N/A	N/A	N/A	N/A	GCF_001477655.1	95	d__Archaea;p__Methanobacteriota;c__Methanobacteria;o__Methanobacteriales;f__Methanobacteriaceae;g__Methanobrevibacter_A;s__Methanobrevibacter_A millerae_A	94.44	0.83699999999999997	d__Archaea;p__Methanobacteriota;c__Methanobacteria;o__Methanobacteriales;f__Methanobacteriaceae;g__Methanobrevibacter_A;s__	taxonomic classification defined by topology and ANI	N/A	GCA_015063005.1, s__Methanobrevibacter_A millerae_B, 95.0, 83.88, 0.623; GCA_902771225.1, s__Methanobrevibacter_A sp900319535, 95.0, 83.45, 0.582; GCA_017434555.1, s__Methanobrevibacter_A sp017434555, 95.0, 83.4, 0.615; GCA_900317865.1, s__Methanobrevibacter_A sp900317865, 95.0, 83.21, 0.572; GCA_902777885.1, s__Methanobrevibacter_A sp902777885, 95.0, 83.12, 0.617; GCA_017460025.1, s__Methanobrev…	96.82	11	0.99368999999999996	Genome not assigned to closest species as it falls outside its pre-defined ANI radius	4_98_bin.53	novel
15_67_bin.42.fa	d__Archaea;p__Methanobacteriota;c__Methanobacteria;o__Methanobacteriales;f__Methanobacteriaceae;g__Methanobrevibacter_B;s__Methanobrevibacter_B boviskoreani	GCF_000320505.1	95	d__Archaea;p__Methanobacteriota;c__Methanobacteria;o__Methanobacteriales;f__Methanobacteriaceae;g__Methanobrevibacter_B;s__Methanobrevibacter_B boviskoreani	98.53	0.92800000000000005	GCF_000320505.1	95	d__Archaea;p__Methanobacteriota;c__Methanobacteria;o__Methanobacteriales;f__Methanobacteriaceae;g__Methanobrevibacter_B;s__Methanobrevibacter_B boviskoreani	98.53	0.92800000000000005	d__Archaea;p__Methanobacteriota;c__Methanobacteria;o__Methanobacteriales;f__Methanobacteriaceae;g__Methanobrevibacter_B;s__	taxonomic classification defined by topology and ANI	topological placement and ANI have congruent species assignments	GCF_002208625.1, s__Methanobrevibacter_B sp002208625, 95.0, 79.83, 0.503; GCF_000621965.1, s__Methanobrevibacter_B wolinii, 95.0, 79.72, 0.561; GCA_905235195.1, s__Methanobrevibacter_B sp905235195, 95.0, 79.22, 0.43; GCA_900314605.1, s__Methanobrevibacter_B sp900314605, 95.0, 78.96, 0.428	99.14	11	N/A	N/A	15_67_bin.42	non_novel
15_754_bin.32.fa	d__Archaea;p__Methanobacteriota;c__Methanobacteria;o__Methanobacteriales;f__Methanobacteriaceae;g__Methanobrevibacter_A;s__Methanobrevibacter_A sp902785855	GCA_902785855.1	95	d__Archaea;p__Methanobacteriota;c__Methanobacteria;o__Methanobacteriales;f__Methanobacteriaceae;g__Methanobrevibacter_A;s__Methanobrevibacter_A sp902785855	97.92	0.80200000000000005	GCA_902785855.1	95	d__Archaea;p__Methanobacteriota;c__Methanobacteria;o__Methanobacteriales;f__Methanobacteriaceae;g__Methanobrevibacter_A;s__Methanobrevibacter_A sp902785855	97.92	0.80200000000000005	d__Archaea;p__Methanobacteriota;c__Methanobacteria;o__Methanobacteriales;f__Methanobacteriaceae;g__Methanobrevibacter_A;s__	taxonomic classification defined by topology and ANI	topological placement and ANI have congruent species assignments	GCA_900314695.1, s__Methanobrevibacter_A sp900314695, 95.0, 81.2, 0.553; GCA_900769095.1, s__Methanobrevibacter_A sp900769095, 95.0, 81.15, 0.577; GCF_003814835.1, s__Methanobrevibacter_A gottschalkii, 95.0, 81.04, 0.574; GCA_015062925.1, s__Methanobrevibacter_A thaueri_C, 95.0, 81.0, 0.494; GCA_017468685.1, s__Methanobrevibacter_A sp017468685, 95.0, 80.72, 0.48; GCA_017427765.1, s__Methanobrevib…	76.79	11	N/A	N/A	15_754_bin.32	non_novel
16_50_bin.6.fa	d__Archaea;p__Methanobacteriota;c__Methanobacteria;o__Methanobacteriales;f__Methanobacteriaceae;g__Methanosphaera;s__Methanosphaera sp900322125	GCA_902782945.1	95	d__Archaea;p__Methanobacteriota;c__Methanobacteria;o__Methanobacteriales;f__Methanobacteriaceae;g__Methanosphaera;s__Methanosphaera sp900322125	99.48	0.90300000000000002	GCA_902782945.1	95	d__Archaea;p__Methanobacteriota;c__Methanobacteria;o__Methanobacteriales;f__Methanobacteriaceae;g__Methanosphaera;s__Methanosphaera sp900322125	99.48	0.90300000000000002	d__Archaea;p__Methanobacteriota;c__Methanobacteria;o__Methanobacteriales;f__Methanobacteriaceae;g__Methanosphaera;s__	taxonomic classification defined by topology and ANI	topological placement and ANI have congruent species assignments	GCF_001729965.1, s__Methanosphaera sp001729965, 95.0, 80.93, 0.579; GCF_000012545.1, s__Methanosphaera stadtmanae, 95.0, 80.53, 0.575; GCA_013330915.1, s__Methanosphaera sp11921u, 95.0, 79.36, 0.365; GCF_003149675.1, s__Methanosphaera cuniculi, 95.0, 79.23, 0.373; GCA_016282985.1, s__Methanosphaera sp016282985, 95.0, 79.2, 0.344; GCA_003266145.1, s__Methanosphaera sp003266145, 95.0, 79.12, 0.267;…	94.97	11	N/A	N/A	16_50_bin.6	non_novel
17_203_bin.8.fa	d__Archaea;p__Methanobacteriota;c__Methanobacteria;o__Methanobacteriales;f__Methanobacteriaceae;g__Methanobrevibacter_A;s__Methanobrevibacter_A sp902801725	GCA_902801725.1	95	d__Archaea;p__Methanobacteriota;c__Methanobacteria;o__Methanobacteriales;f__Methanobacteriaceae;g__Methanobrevibacter_A;s__Methanobrevibacter_A sp902801725	97.41	0.873	GCA_902801725.1	95	d__Archaea;p__Methanobacteriota;c__Methanobacteria;o__Methanobacteriales;f__Methanobacteriaceae;g__Methanobrevibacter_A;s__Methanobrevibacter_A sp902801725	97.41	0.873	d__Archaea;p__Methanobacteriota;c__Methanobacteria;o__Methanobacteriales;f__Methanobacteriaceae;g__Methanobrevibacter_A;s__	taxonomic classification defined by topology and ANI	topological placement and ANI have congruent species assignments	GCA_900314695.1, s__Methanobrevibacter_A sp900314695, 95.0, 84.67, 0.644; GCA_900319985.1, s__Methanobrevibacter_A sp900319985, 95.0, 83.24, 0.646; GCA_900320955.1, s__Methanobrevibacter_A sp900320955, 95.0, 82.92, 0.613; GCA_902764455.1, s__Methanobrevibacter_A sp902764455, 95.0, 81.71, 0.497; GCA_015062935.1, s__Methanobrevibacter_A sp015062935, 95.0, 81.56, 0.499; GCA_017427765.1, s__Methanobr…	79.51	11	N/A	N/A	17_203_bin.8	non_novel
2558860120.fna	d__Archaea;p__Methanobacteriota;c__Methanobacteria;o__Methanobacteriales;f__Methanobacteriaceae;g__Methanobrevibacter_B;s__Methanobrevibacter_B wolinii	GCF_000621965.1	95	d__Archaea;p__Methanobacteriota;c__Methanobacteria;o__Methanobacteriales;f__Methanobacteriaceae;g__Methanobrevibacter_B;s__Methanobrevibacter_B wolinii	100	1	GCF_000621965.1	95	d__Archaea;p__Methanobacteriota;c__Methanobacteria;o__Methanobacteriales;f__Methanobacteriaceae;g__Methanobrevibacter_B;s__Methanobrevibacter_B wolinii	100	1	d__Archaea;p__Methanobacteriota;c__Methanobacteria;o__Methanobacteriales;f__Methanobacteriaceae;g__Methanobrevibacter_B;s__	taxonomic classification defined by topology and ANI	topological placement and ANI have congruent species assignments	GCF_002208625.1, s__Methanobrevibacter_B sp002208625, 95.0, 90.43, 0.888; GCF_000320505.1, s__Methanobrevibacter_B boviskoreani, 95.0, 80.12, 0.527; GCA_905235195.1, s__Methanobrevibacter_B sp905235195, 95.0, 79.58, 0.566; GCA_900314605.1, s__Methanobrevibacter_B sp900314605, 95.0, 79.31, 0.492	99.09	11	N/A	N/A	2558860120	non_novel
2571042922.fna	d__Archaea;p__Halobacteriota;c__Methanomicrobia;o__Methanomicrobiales;f__Methanomicrobiaceae;g__Methanomicrobium;s__Methanomicrobium mobile	GCF_000711215.1	95	d__Archaea;p__Halobacteriota;c__Methanomicrobia;o__Methanomicrobiales;f__Methanomicrobiaceae;g__Methanomicrobium;s__Methanomicrobium mobile	100	0.998	GCF_000711215.1	95	d__Archaea;p__Halobacteriota;c__Methanomicrobia;o__Methanomicrobiales;f__Methanomicrobiaceae;g__Methanomicrobium;s__Methanomicrobium mobile	100	0.998	d__Archaea;p__Halobacteriota;c__Methanomicrobia;o__Methanomicrobiales;f__Methanomicrobiaceae;g__Methanomicrobium;s__	taxonomic classification defined by topology and ANI	topological placement and ANI have congruent species assignments	GCA_017412625.1, s__Methanomicrobium sp017412625, 95.0, 92.82, 0.937; GCA_017553245.1, s__Methanomicrobium sp017553245, 95.0, 88.51, 0.95; GCF_017875315.1, s__Methanomicrobium sp017875315, 95.0, 77.65, 0.115; GCA_016937345.1, s__Methanomicrobium sp016937345, 95.0, 77.53, 0.11	98.04	11	N/A	N/A	2571042922	non_novel
2593339150.fna	d__Archaea;p__Methanobacteriota;c__Methanobacteria;o__Methanobacteriales;f__Methanobacteriaceae;g__Methanobrevibacter;s__Methanobrevibacter olleyae	GCF_900114585.1	95	d__Archaea;p__Methanobacteriota;c__Methanobacteria;o__Methanobacteriales;f__Methanobacteriaceae;g__Methanobrevibacter;s__Methanobrevibacter olleyae	100	0.996	GCF_900114585.1	95	d__Archaea;p__Methanobacteriota;c__Methanobacteria;o__Methanobacteriales;f__Methanobacteriaceae;g__Methanobrevibacter;s__Methanobrevibacter olleyae	100	0.996	d__Archaea;p__Methanobacteriota;c__Methanobacteria;o__Methanobacteriales;f__Methanobacteriaceae;g__Methanobrevibacter;s__	taxonomic classification defined by topology and ANI	topological placement and ANI have congruent species assignments	GCA_902784195.1, s__Methanobrevibacter sp902784195, 95.0, 82.44, 0.664; GCA_905235495.1, s__Methanobrevibacter sp905235495, 95.0, 82.36, 0.693; GCA_004553595.1, s__Methanobrevibacter ruminantium_A, 95.0, 82.19, 0.664; GCA_017432245.1, s__Methanobrevibacter sp017432245, 95.0, 82.14, 0.727; GCA_016291275.1, s__Methanobrevibacter sp016291275, 95.0, 82.1, 0.738; GCA_902774685.1, s__Methanobrevibacter…	97.64	11	N/A	N/A	2593339150	non_novel
2593339167.fna	d__Archaea;p__Methanobacteriota;c__Methanobacteria;o__Methanobacteriales;f__Methanobacteriaceae;g__Methanobrevibacter_A;s__Methanobrevibacter_A millerae	GCF_900103415.1	95	d__Archaea;p__Methanobacteriota;c__Methanobacteria;o__Methanobacteriales;f__Methanobacteriaceae;g__Methanobrevibacter_A;s__Methanobrevibacter_A millerae	100	0.99399999999999999	GCF_900103415.1	95	d__Archaea;p__Methanobacteriota;c__Methanobacteria;o__Methanobacteriales;f__Methanobacteriaceae;g__Methanobrevibacter_A;s__Methanobrevibacter_A millerae	100	0.99399999999999999	d__Archaea;p__Methanobacteriota;c__Methanobacteria;o__Methanobacteriales;f__Methanobacteriaceae;g__Methanobrevibacter_A;s__	taxonomic classification defined by topology and ANI	topological placement and ANI have congruent species assignments	GCA_017447225.1, s__Methanobrevibacter_A sp017447225, 95.0, 81.03, 0.53; GCA_017553445.1, s__Methanobrevibacter_A sp017553445, 95.0, 80.86, 0.579; GCA_017434555.1, s__Methanobrevibacter_A sp017434555, 95.0, 80.83, 0.467; GCA_017460025.1, s__Methanobrevibacter_A sp017460025, 95.0, 80.64, 0.469; GCF_001477655.1, s__Methanobrevibacter_A millerae_A, 95.0, 80.6, 0.445; GCA_015063005.1, s__Methanobrevi…	89.82	11	N/A	N/A	2593339167	non_novel
2595698250.fna	d__Archaea;p__Halobacteriota;c__Methanosarcinia;o__Methanosarcinales;f__Methanosarcinaceae;g__Methanosarcina;s__Methanosarcina thermophila	GCF_000969885.1	95	d__Archaea;p__Halobacteriota;c__Methanosarcinia;o__Methanosarcinales;f__Methanosarcinaceae;g__Methanosarcina;s__Methanosarcina thermophila	99.8	0.97099999999999997	GCF_000969885.1	95	d__Archaea;p__Halobacteriota;c__Methanosarcinia;o__Methanosarcinales;f__Methanosarcinaceae;g__Methanosarcina;s__Methanosarcina thermophila	99.8	0.97099999999999997	d__Archaea;p__Halobacteriota;c__Methanosarcinia;o__Methanosarcinales;f__Methanosarcinaceae;g__Methanosarcina;s__	taxonomic classification defined by topology and ANI	topological placement and ANI have congruent species assignments	GCF_001304615.2, s__Methanosarcina flavescens, 95.0, 93.69, 0.909; GCF_004099695.1, s__Methanosarcina sp004099695, 95.0, 84.22, 0.812; GCA_002505485.1, s__Methanosarcina sp002505485, 95.0, 81.46, 0.674; GCA_002509325.1, s__Methanosarcina sp002509325, 95.0, 81.43, 0.683; GCA_002499445.1, s__Methanosarcina sp002499445, 95.0, 81.4, 0.647; GCA_002496565.1, s__Methanosarcina sp002496565, 95.0, 81.34, …	99.41	11	N/A	N/A	2595698250	non_novel
2654588138.fna	d__Archaea;p__Methanobacteriota;c__Methanobacteria;o__Methanobacteriales;f__Methanobacteriaceae;g__Methanobrevibacter_A;s__Methanobrevibacter_A gottschalkii	GCF_003814835.1	95	d__Archaea;p__Methanobacteriota;c__Methanobacteria;o__Methanobacteriales;f__Methanobacteriaceae;g__Methanobrevibacter_A;s__Methanobrevibacter_A gottschalkii	98.93	0.90700000000000003	GCF_003814835.1	95	d__Archaea;p__Methanobacteriota;c__Methanobacteria;o__Methanobacteriales;f__Methanobacteriaceae;g__Methanobrevibacter_A;s__Methanobrevibacter_A gottschalkii	98.93	0.90700000000000003	d__Archaea;p__Methanobacteriota;c__Methanobacteria;o__Methanobacteriales;f__Methanobacteriaceae;g__Methanobrevibacter_A;s__	taxonomic classification defined by topology and ANI	topological placement and ANI have congruent species assignments	GCA_900769095.1, s__Methanobrevibacter_A sp900769095, 95.0, 84.43, 0.759; GCF_001548675.1, s__Methanobrevibacter_A sp001548675, 95.0, 81.89, 0.6; GCA_902770715.1, s__Methanobrevibacter_A sp902770715, 95.0, 81.86, 0.562; GCA_904501935.1, s__Methanobrevibacter_A sp904501935, 95.0, 81.79, 0.646; GCA_902785855.1, s__Methanobrevibacter_A sp902785855, 95.0, 81.21, 0.56; GCA_900314695.1, s__Methanobrevi…	99.15	11	N/A	N/A	2654588138	non_novel
4_22_bin.65.fa	d__Archaea;p__Methanobacteriota;c__Methanobacteria;o__Methanobacteriales;f__Methanobacteriaceae;g__Methanobrevibacter;s__Methanobrevibacter sp900314635	GCA_900314635.1	95	d__Archaea;p__Methanobacteriota;c__Methanobacteria;o__Methanobacteriales;f__Methanobacteriaceae;g__Methanobrevibacter;s__Methanobrevibacter sp900314635	96.18	0.90800000000000003	GCA_900314635.1	95	d__Archaea;p__Methanobacteriota;c__Methanobacteria;o__Methanobacteriales;f__Methanobacteriaceae;g__Methanobrevibacter;s__Methanobrevibacter sp900314635	96.18	0.90800000000000003	d__Archaea;p__Methanobacteriota;c__Methanobacteria;o__Methanobacteriales;f__Methanobacteriaceae;g__Methanobrevibacter;s__	taxonomic classification defined by topology and ANI	topological placement and ANI have congruent species assignments	GCA_016838945.1, s__Methanobrevibacter sp016838945, 95.0, 79.25, 0.284; GCA_004553595.1, s__Methanobrevibacter ruminantium_A, 95.0, 78.98, 0.344; GCA_902784195.1, s__Methanobrevibacter sp902784195, 95.0, 78.9, 0.366; GCA_017646885.1, s__Methanobrevibacter sp017646885, 95.0, 78.88, 0.157; GCA_017410345.1, s__Methanobrevibacter sp017410345, 95.0, 78.77, 0.338; GCA_015063035.1, s__Methanobrevibacter…	92.58	11	N/A	N/A	4_22_bin.65	non_novel
7_169_bin.8.fa	d__Archaea;p__Methanobacteriota;c__Methanobacteria;o__Methanobacteriales;f__Methanobacteriaceae;g__Methanobrevibacter_B;s__Methanobrevibacter_B sp900314605	GCA_900314605.1	95	d__Archaea;p__Methanobacteriota;c__Methanobacteria;o__Methanobacteriales;f__Methanobacteriaceae;g__Methanobrevibacter_B;s__Methanobrevibacter_B sp900314605	99.16	0.93799999999999994	GCA_900314605.1	95	d__Archaea;p__Methanobacteriota;c__Methanobacteria;o__Methanobacteriales;f__Methanobacteriaceae;g__Methanobrevibacter_B;s__Methanobrevibacter_B sp900314605	99.16	0.93799999999999994	d__Archaea;p__Methanobacteriota;c__Methanobacteria;o__Methanobacteriales;f__Methanobacteriaceae;g__Methanobrevibacter_B;s__	taxonomic classification defined by topology and ANI	topological placement and ANI have congruent species assignments	GCA_905235195.1, s__Methanobrevibacter_B sp905235195, 95.0, 85.36, 0.72; GCF_002208625.1, s__Methanobrevibacter_B sp002208625, 95.0, 79.53, 0.477; GCF_000621965.1, s__Methanobrevibacter_B wolinii, 95.0, 79.52, 0.488; GCF_000320505.1, s__Methanobrevibacter_B boviskoreani, 95.0, 79.04, 0.398	98.03	11	N/A	N/A	7_169_bin.8	non_novel
CACWAT01.fasta	d__Archaea;p__Methanobacteriota;c__Methanobacteria;o__Methanobacteriales;f__Methanobacteriaceae;g__Methanobrevibacter_A;s__Methanobrevibacter_A sp900314615	GCA_900314615.1	95	d__Archaea;p__Methanobacteriota;c__Methanobacteria;o__Methanobacteriales;f__Methanobacteriaceae;g__Methanobrevibacter_A;s__Methanobrevibacter_A sp900314615	100	0.99399999999999999	GCA_900314615.1	95	d__Archaea;p__Methanobacteriota;c__Methanobacteria;o__Methanobacteriales;f__Methanobacteriaceae;g__Methanobrevibacter_A;s__Methanobrevibacter_A sp900314615	100	0.99399999999999999	d__Archaea;p__Methanobacteriota;c__Methanobacteria;o__Methanobacteriales;f__Methanobacteriaceae;g__Methanobrevibacter_A;s__	taxonomic classification defined by topology and ANI	topological placement and ANI have congruent species assignments	GCA_015062935.1, s__Methanobrevibacter_A sp015062935, 95.0, 85.59, 0.694; GCA_902764455.1, s__Methanobrevibacter_A sp902764455, 95.0, 82.9, 0.617; GCA_017427765.1, s__Methanobrevibacter_A sp017427765, 95.0, 82.25, 0.586; GCA_017473945.1, s__Methanobrevibacter_A sp017473945, 95.0, 82.17, 0.603; GCA_017407115.1, s__Methanobrevibacter_A sp017407115, 95.0, 81.98, 0.459; GCA_902771435.1, s__Methanobre…	92.21	11	N/A	N/A	CACWAT01	non_novel
CACWCY01.fasta	d__Archaea;p__Methanobacteriota;c__Methanobacteria;o__Methanobacteriales;f__Methanobacteriaceae;g__Methanobrevibacter_A;s__Methanobrevibacter_A sp900318035	GCA_900318035.1	95	d__Archaea;p__Methanobacteriota;c__Methanobacteria;o__Methanobacteriales;f__Methanobacteriaceae;g__Methanobrevibacter_A;s__Methanobrevibacter_A sp900318035	100	0.999	GCA_900318035.1	95	d__Archaea;p__Methanobacteriota;c__Methanobacteria;o__Methanobacteriales;f__Methanobacteriaceae;g__Methanobrevibacter_A;s__Methanobrevibacter_A sp900318035	100	0.999	d__Archaea;p__Methanobacteriota;c__Methanobacteria;o__Methanobacteriales;f__Methanobacteriaceae;g__Methanobrevibacter_A;s__	taxonomic classification defined by topology and ANI	topological placement and ANI have congruent species assignments	GCA_902771435.1, s__Methanobrevibacter_A sp902771435, 95.0, 92.77, 0.78; GCA_017407115.1, s__Methanobrevibacter_A sp017407115, 95.0, 83.02, 0.491; GCA_017434525.1, s__Methanobrevibacter_A sp017434525, 95.0, 83.0, 0.563; GCA_902764455.1, s__Methanobrevibacter_A sp902764455, 95.0, 82.86, 0.622; GCA_017473945.1, s__Methanobrevibacter_A sp017473945, 95.0, 81.87, 0.529; GCA_017427765.1, s__Methanobrev…	73.53	11	N/A	N/A	CACWCY01	non_novel
CACWTF01.fasta	d__Archaea;p__Thermoplasmatota;c__Thermoplasmata;o__Methanomassiliicoccales;f__Methanomethylophilaceae;g__Methanomethylophilus;s__Methanomethylophilus sp902763685	GCA_902763685.1	95	d__Archaea;p__Thermoplasmatota;c__Thermoplasmata;o__Methanomassiliicoccales;f__Methanomethylophilaceae;g__Methanomethylophilus;s__Methanomethylophilus sp902763685	100	0.98499999999999999	GCA_902763685.1	95	d__Archaea;p__Thermoplasmatota;c__Thermoplasmata;o__Methanomassiliicoccales;f__Methanomethylophilaceae;g__Methanomethylophilus;s__Methanomethylophilus sp902763685	100	0.98499999999999999	d__Archaea;p__Thermoplasmatota;c__Thermoplasmata;o__Methanomassiliicoccales;f__Methanomethylophilaceae;g__Methanomethylophilus;s__	taxonomic classification defined by topology and ANI	topological placement and ANI have congruent species assignments	GCA_902787415.1, s__Methanomethylophilus sp902787415, 95.0, 84.15, 0.703; GCA_001560915.1, s__Methanomethylophilus sp001560915, 95.0, 83.25, 0.601; GCA_000350305.1, s__Methanomethylophilus sp000350305, 95.0, 80.22, 0.441; GCF_000300255.2, s__Methanomethylophilus alvus, 95.0, 79.73, 0.391; GCA_015063225.1, s__Methanomethylophilus sp015063225, 95.0, 79.3, 0.384; GCA_002503545.1, s__Methanomethyloph…	90.79	11	N/A	N/A	CACWTF01	non_novel
CACWVY01.fasta	d__Archaea;p__Methanobacteriota;c__Methanobacteria;o__Methanobacteriales;f__Methanobacteriaceae;g__Methanobrevibacter_A;s__Methanobrevibacter_A sp902764455	GCA_902764455.1	95	d__Archaea;p__Methanobacteriota;c__Methanobacteria;o__Methanobacteriales;f__Methanobacteriaceae;g__Methanobrevibacter_A;s__Methanobrevibacter_A sp902764455	100	0.997	GCA_902764455.1	95	d__Archaea;p__Methanobacteriota;c__Methanobacteria;o__Methanobacteriales;f__Methanobacteriaceae;g__Methanobrevibacter_A;s__Methanobrevibacter_A sp902764455	100	0.997	d__Archaea;p__Methanobacteriota;c__Methanobacteria;o__Methanobacteriales;f__Methanobacteriaceae;g__Methanobrevibacter_A;s__	taxonomic classification defined by topology and ANI	topological placement and ANI have congruent species assignments	GCA_015062935.1, s__Methanobrevibacter_A sp015062935, 95.0, 83.09, 0.604; GCA_900314615.1, s__Methanobrevibacter_A sp900314615, 95.0, 82.88, 0.617; GCA_900318035.1, s__Methanobrevibacter_A sp900318035, 95.0, 82.84, 0.622; GCA_900314695.1, s__Methanobrevibacter_A sp900314695, 95.0, 82.54, 0.596; GCA_902771435.1, s__Methanobrevibacter_A sp902771435, 95.0, 82.48, 0.66; GCA_017434525.1, s__Methanobre…	90.51	11	N/A	N/A	CACWVY01	non_novel
CACXNW01.fasta	d__Archaea;p__Methanobacteriota;c__Methanobacteria;o__Methanobacteriales;f__Methanobacteriaceae;g__Methanobrevibacter;s__Methanobrevibacter sp902769175	GCA_902769175.1	95	d__Archaea;p__Methanobacteriota;c__Methanobacteria;o__Methanobacteriales;f__Methanobacteriaceae;g__Methanobrevibacter;s__Methanobrevibacter sp902769175	100	0.998	GCA_902769175.1	95	d__Archaea;p__Methanobacteriota;c__Methanobacteria;o__Methanobacteriales;f__Methanobacteriaceae;g__Methanobrevibacter;s__Methanobrevibacter sp902769175	100	0.998	d__Archaea;p__Methanobacteriota;c__Methanobacteria;o__Methanobacteriales;f__Methanobacteriaceae;g__Methanobrevibacter;s__	taxonomic classification defined by topology and ANI	topological placement and ANI have congruent species assignments	GCA_905235495.1, s__Methanobrevibacter sp905235495, 95.0, 84.56, 0.759; GCA_016291275.1, s__Methanobrevibacter sp016291275, 95.0, 84.54, 0.844; GCA_902774685.1, s__Methanobrevibacter sp902774685, 95.0, 84.23, 0.76; GCA_902784195.1, s__Methanobrevibacter sp902784195, 95.0, 84.22, 0.73; GCA_017432245.1, s__Methanobrevibacter sp017432245, 95.0, 84.12, 0.818; GCA_004553595.1, s__Methanobrevibacter ru…	68.45	11	N/A	N/A	CACXNW01	non_novel
CACYJE01.fasta	d__Archaea;p__Methanobacteriota;c__Methanobacteria;o__Methanobacteriales;f__Methanobacteriaceae;g__Methanobrevibacter_A;s__Methanobrevibacter_A sp902774605	GCA_902774605.1	95	d__Archaea;p__Methanobacteriota;c__Methanobacteria;o__Methanobacteriales;f__Methanobacteriaceae;g__Methanobrevibacter_A;s__Methanobrevibacter_A sp902774605	100	0.98899999999999999	GCA_902774605.1	95	d__Archaea;p__Methanobacteriota;c__Methanobacteria;o__Methanobacteriales;f__Methanobacteriaceae;g__Methanobrevibacter_A;s__Methanobrevibacter_A sp902774605	100	0.98899999999999999	d__Archaea;p__Methanobacteriota;c__Methanobacteria;o__Methanobacteriales;f__Methanobacteriaceae;g__Methanobrevibacter_A;s__	taxonomic classification defined by topology and ANI	topological placement and ANI have congruent species assignments	GCA_017634055.1, s__Methanobrevibacter_A sp017634055, 95.0, 84.14, 0.675; GCA_015062915.1, s__Methanobrevibacter_A thaueri_B, 95.0, 83.26, 0.582; GCA_902788255.1, s__Methanobrevibacter_A sp902788255, 95.0, 82.69, 0.564; GCF_003111625.1, s__Methanobrevibacter_A thaueri, 95.0, 82.24, 0.569; GCA_017940815.1, s__Methanobrevibacter_A sp017940815, 95.0, 82.22, 0.563; GCA_017468685.1, s__Methanobrevibac…	98.48	11	N/A	N/A	CACYJE01	non_novel
CACYJH01.fasta	d__Archaea;p__Methanobacteriota;c__Methanobacteria;o__Methanobacteriales;f__Methanobacteriaceae;g__Methanobrevibacter;s__Methanobrevibacter sp902774685	GCA_902774685.1	95	d__Archaea;p__Methanobacteriota;c__Methanobacteria;o__Methanobacteriales;f__Methanobacteriaceae;g__Methanobrevibacter;s__Methanobrevibacter sp902774685	100	0.998	GCA_902774685.1	95	d__Archaea;p__Methanobacteriota;c__Methanobacteria;o__Methanobacteriales;f__Methanobacteriaceae;g__Methanobrevibacter;s__Methanobrevibacter sp902774685	100	0.998	d__Archaea;p__Methanobacteriota;c__Methanobacteria;o__Methanobacteriales;f__Methanobacteriaceae;g__Methanobrevibacter;s__	taxonomic classification defined by topology and ANI	topological placement and ANI have congruent species assignments	GCA_905235495.1, s__Methanobrevibacter sp905235495, 95.0, 91.77, 0.794; GCA_016838945.1, s__Methanobrevibacter sp016838945, 95.0, 91.53, 0.663; GCA_016291275.1, s__Methanobrevibacter sp016291275, 95.0, 86.9, 0.804; GCA_902784195.1, s__Methanobrevibacter sp902784195, 95.0, 86.88, 0.72; GCA_004553595.1, s__Methanobrevibacter ruminantium_A, 95.0, 86.58, 0.704; GCA_017432245.1, s__Methanobrevibacter …	74.51	11	N/A	N/A	CACYJH01	non_novel
CACYND01.fasta	d__Archaea;p__Methanobacteriota;c__Methanobacteria;o__Methanobacteriales;f__Methanobacteriaceae;g__Methanobrevibacter_A;s__Methanobrevibacter_A sp900314695	GCA_900314695.1	95	d__Archaea;p__Methanobacteriota;c__Methanobacteria;o__Methanobacteriales;f__Methanobacteriaceae;g__Methanobrevibacter_A;s__Methanobrevibacter_A sp900314695	99.21	0.878	GCA_900314695.1	95	d__Archaea;p__Methanobacteriota;c__Methanobacteria;o__Methanobacteriales;f__Methanobacteriaceae;g__Methanobrevibacter_A;s__Methanobrevibacter_A sp900314695	99.21	0.878	d__Archaea;p__Methanobacteriota;c__Methanobacteria;o__Methanobacteriales;f__Methanobacteriaceae;g__Methanobrevibacter_A;s__	taxonomic classification defined by topology and ANI	topological placement and ANI have congruent species assignments	GCA_900320955.1, s__Methanobrevibacter_A sp900320955, 95.0, 91.33, 0.652; GCA_900319985.1, s__Methanobrevibacter_A sp900319985, 95.0, 85.01, 0.657; GCA_902801725.1, s__Methanobrevibacter_A sp902801725, 95.0, 84.45, 0.634; GCA_902764455.1, s__Methanobrevibacter_A sp902764455, 95.0, 82.44, 0.603; GCA_017431965.1, s__Methanobrevibacter_A sp017431965, 95.0, 82.01, 0.528; GCA_902771435.1, s__Methanobr…	97.53	11	N/A	N/A	CACYND01	non_novel
CACZTX01.fasta	d__Archaea;p__Methanobacteriota;c__Methanobacteria;o__Methanobacteriales;f__Methanobacteriaceae;g__Methanobrevibacter;s__Methanobrevibacter sp902784195	GCA_902784195.1	95	d__Archaea;p__Methanobacteriota;c__Methanobacteria;o__Methanobacteriales;f__Methanobacteriaceae;g__Methanobrevibacter;s__Methanobrevibacter sp902784195	100	1	GCA_902784195.1	95	d__Archaea;p__Methanobacteriota;c__Methanobacteria;o__Methanobacteriales;f__Methanobacteriaceae;g__Methanobrevibacter;s__Methanobrevibacter sp902784195	100	1	d__Archaea;p__Methanobacteriota;c__Methanobacteria;o__Methanobacteriales;f__Methanobacteriaceae;g__Methanobrevibacter;s__	taxonomic classification defined by topology and ANI	topological placement and ANI have congruent species assignments	GCA_016291275.1, s__Methanobrevibacter sp016291275, 95.0, 92.71, 0.892; GCA_004553595.1, s__Methanobrevibacter ruminantium_A, 95.0, 92.4, 0.816; GCA_015063035.1, s__Methanobrevibacter olleyae_A, 95.0, 91.18, 0.795; GCA_017432245.1, s__Methanobrevibacter sp017432245, 95.0, 91.02, 0.899; GCA_017646885.1, s__Methanobrevibacter sp017646885, 95.0, 90.14, 0.316; GCA_017652345.1, s__Methanobrevibacter s…	94.72	11	N/A	N/A	CACZTX01	non_novel
CADAGG01.fasta	d__Archaea;p__Thermoplasmatota;c__Thermoplasmata;o__Methanomassiliicoccales;f__Methanomethylophilaceae;g__Methanomethylophilus;s__Methanomethylophilus sp902787415	GCA_902787415.1	95	d__Archaea;p__Thermoplasmatota;c__Thermoplasmata;o__Methanomassiliicoccales;f__Methanomethylophilaceae;g__Methanomethylophilus;s__Methanomethylophilus sp902787415	100	0.99399999999999999	GCA_902787415.1	95	d__Archaea;p__Thermoplasmatota;c__Thermoplasmata;o__Methanomassiliicoccales;f__Methanomethylophilaceae;g__Methanomethylophilus;s__Methanomethylophilus sp902787415	100	0.99399999999999999	d__Archaea;p__Thermoplasmatota;c__Thermoplasmata;o__Methanomassiliicoccales;f__Methanomethylophilaceae;g__Methanomethylophilus;s__	taxonomic classification defined by topology and ANI	topological placement and ANI have congruent species assignments	GCA_001560915.1, s__Methanomethylophilus sp001560915, 95.0, 90.12, 0.935; GCA_902763685.1, s__Methanomethylophilus sp902763685, 95.0, 84.15, 0.703; GCA_000350305.1, s__Methanomethylophilus sp000350305, 95.0, 81.03, 0.607; GCF_000300255.2, s__Methanomethylophilus alvus, 95.0, 80.36, 0.545; GCA_015063225.1, s__Methanomethylophilus sp015063225, 95.0, 79.99, 0.529; GCA_002503545.1, s__Methanomethylop…	82.86	11	N/A	N/A	CADAGG01	non_novel
CADAJR01.fasta	d__Archaea;p__Methanobacteriota;c__Methanobacteria;o__Methanobacteriales;f__Methanobacteriaceae;g__Methanobrevibacter_A;s__Methanobrevibacter_A sp902788255	GCA_902788255.1	95	d__Archaea;p__Methanobacteriota;c__Methanobacteria;o__Methanobacteriales;f__Methanobacteriaceae;g__Methanobrevibacter_A;s__Methanobrevibacter_A sp902788255	100	0.997	GCA_902788255.1	95	d__Archaea;p__Methanobacteriota;c__Methanobacteria;o__Methanobacteriales;f__Methanobacteriaceae;g__Methanobrevibacter_A;s__Methanobrevibacter_A sp902788255	100	0.997	d__Archaea;p__Methanobacteriota;c__Methanobacteria;o__Methanobacteriales;f__Methanobacteriaceae;g__Methanobrevibacter_A;s__	taxonomic classification defined by topology and ANI	topological placement and ANI have congruent species assignments	GCA_015062915.1, s__Methanobrevibacter_A thaueri_B, 95.0, 83.33, 0.588; GCA_902774605.1, s__Methanobrevibacter_A sp902774605, 95.0, 82.69, 0.564; GCA_017468685.1, s__Methanobrevibacter_A sp017468685, 95.0, 82.65, 0.599; GCA_017940815.1, s__Methanobrevibacter_A sp017940815, 95.0, 82.57, 0.604; GCA_900316895.1, s__Methanobrevibacter_A sp900316895, 95.0, 82.27, 0.625; GCA_015062905.1, s__Methanobrev…	98.96	11	N/A	N/A	CADAJR01	non_novel
CADAOO01.fasta	d__Archaea;p__Methanobacteriota;c__Methanobacteria;o__Methanobacteriales;f__Methanobacteriaceae;g__Methanobrevibacter_A;s__Methanobrevibacter_A sp902789505	GCA_902789505.1	95	d__Archaea;p__Methanobacteriota;c__Methanobacteria;o__Methanobacteriales;f__Methanobacteriaceae;g__Methanobrevibacter_A;s__Methanobrevibacter_A sp902789505	100	0.998	GCA_902789505.1	95	d__Archaea;p__Methanobacteriota;c__Methanobacteria;o__Methanobacteriales;f__Methanobacteriaceae;g__Methanobrevibacter_A;s__Methanobrevibacter_A sp902789505	100	0.998	d__Archaea;p__Methanobacteriota;c__Methanobacteria;o__Methanobacteriales;f__Methanobacteriaceae;g__Methanobrevibacter_A;s__	taxonomic classification defined by topology and ANI	topological placement and ANI have congruent species assignments	GCA_900314695.1, s__Methanobrevibacter_A sp900314695, 95.0, 81.91, 0.563; GCA_017431965.1, s__Methanobrevibacter_A sp017431965, 95.0, 81.9, 0.592; GCA_902801725.1, s__Methanobrevibacter_A sp902801725, 95.0, 81.34, 0.601; GCA_900319985.1, s__Methanobrevibacter_A sp900319985, 95.0, 81.24, 0.563; GCF_001548675.1, s__Methanobrevibacter_A sp001548675, 95.0, 80.94, 0.526; GCA_900313645.1, s__Methanobre…	72.07	11	N/A	N/A	CADAOO01	non_novel
CADBMS01.fasta	d__Archaea;p__Methanobacteriota;c__Methanobacteria;o__Methanobacteriales;f__Methanobacteriaceae;g__CADBMS01;s__CADBMS01 sp902795935	GCA_902795935.1	95	d__Archaea;p__Methanobacteriota;c__Methanobacteria;o__Methanobacteriales;f__Methanobacteriaceae;g__CADBMS01;s__CADBMS01 sp902795935	100	0.98099999999999998	GCA_902795935.1	95	d__Archaea;p__Methanobacteriota;c__Methanobacteria;o__Methanobacteriales;f__Methanobacteriaceae;g__CADBMS01;s__CADBMS01 sp902795935	100	0.98099999999999998	d__Archaea;p__Methanobacteriota;c__Methanobacteria;o__Methanobacteriales;f__Methanobacteriaceae;g__;s__	taxonomic classification defined by topology and ANI	topological placement and ANI have congruent species assignments	N/A	81.36	11	N/A	N/A	CADBMS01	non_novel
CADBVE01.fasta	d__Archaea;p__Methanobacteriota;c__Methanobacteria;o__Methanobacteriales;f__Methanobacteriaceae;g__Methanobrevibacter_A;s__Methanobrevibacter_A sp900319535	GCA_902771225.1	95	d__Archaea;p__Methanobacteriota;c__Methanobacteria;o__Methanobacteriales;f__Methanobacteriaceae;g__Methanobrevibacter_A;s__Methanobrevibacter_A sp900319535	98.63	0.873	GCA_902771225.1	95	d__Archaea;p__Methanobacteriota;c__Methanobacteria;o__Methanobacteriales;f__Methanobacteriaceae;g__Methanobrevibacter_A;s__Methanobrevibacter_A sp900319535	98.63	0.873	d__Archaea;p__Methanobacteriota;c__Methanobacteria;o__Methanobacteriales;f__Methanobacteriaceae;g__Methanobrevibacter_A;s__	taxonomic classification defined by topology and ANI	topological placement and ANI have congruent species assignments	GCA_017553445.1, s__Methanobrevibacter_A sp017553445, 95.0, 86.22, 0.667; GCA_900317865.1, s__Methanobrevibacter_A sp900317865, 95.0, 84.62, 0.662; GCA_902777885.1, s__Methanobrevibacter_A sp902777885, 95.0, 84.06, 0.606; GCF_001477655.1, s__Methanobrevibacter_A millerae_A, 95.0, 83.5, 0.695; GCA_017434555.1, s__Methanobrevibacter_A sp017434555, 95.0, 83.5, 0.682; GCA_015063005.1, s__Methanobrevi…	94.34	11	N/A	N/A	CADBVE01	non_novel
CADCEM01.fasta	d__Archaea;p__Methanobacteriota;c__Methanobacteria;o__Methanobacteriales;f__Methanobacteriaceae;g__Methanobrevibacter_A;s__Methanobrevibacter_A sp900316895	GCA_900316895.1	95	d__Archaea;p__Methanobacteriota;c__Methanobacteria;o__Methanobacteriales;f__Methanobacteriaceae;g__Methanobrevibacter_A;s__Methanobrevibacter_A sp900316895	99.46	0.89900000000000002	GCA_900316895.1	95	d__Archaea;p__Methanobacteriota;c__Methanobacteria;o__Methanobacteriales;f__Methanobacteriaceae;g__Methanobrevibacter_A;s__Methanobrevibacter_A sp900316895	99.46	0.89900000000000002	d__Archaea;p__Methanobacteriota;c__Methanobacteria;o__Methanobacteriales;f__Methanobacteriaceae;g__Methanobrevibacter_A;s__	taxonomic classification defined by topology and ANI	topological placement and ANI have congruent species assignments	GCA_900320515.1, s__Methanobrevibacter_A sp900320515, 95.0, 90.44, 0.712; GCA_015062905.1, s__Methanobrevibacter_A thaueri_A, 95.0, 88.87, 0.724; GCA_902794475.1, s__Methanobrevibacter_A sp902794475, 95.0, 87.67, 0.64; GCA_902764015.1, s__Methanobrevibacter_A sp902764015, 95.0, 83.49, 0.61; GCF_003111625.1, s__Methanobrevibacter_A thaueri, 95.0, 83.23, 0.637; GCA_017468685.1, s__Methanobrevibacte…	91.19	11	N/A	N/A	CADCEM01	non_novel
CADCEP01.fasta	d__Archaea;p__Methanobacteriota;c__Methanobacteria;o__Methanobacteriales;f__Methanobacteriaceae;g__Methanobrevibacter_A;s__Methanobrevibacter_A sp900317865	GCA_900317865.1	95	d__Archaea;p__Methanobacteriota;c__Methanobacteria;o__Methanobacteriales;f__Methanobacteriaceae;g__Methanobrevibacter_A;s__Methanobrevibacter_A sp900317865	99.41	0.93400000000000005	GCA_900317865.1	95	d__Archaea;p__Methanobacteriota;c__Methanobacteria;o__Methanobacteriales;f__Methanobacteriaceae;g__Methanobrevibacter_A;s__Methanobrevibacter_A sp900317865	99.41	0.93400000000000005	d__Archaea;p__Methanobacteriota;c__Methanobacteria;o__Methanobacteriales;f__Methanobacteriaceae;g__Methanobrevibacter_A;s__	taxonomic classification defined by topology and ANI	topological placement and ANI have congruent species assignments	GCA_902771225.1, s__Methanobrevibacter_A sp900319535, 95.0, 84.74, 0.679; GCA_902777885.1, s__Methanobrevibacter_A sp902777885, 95.0, 83.75, 0.636; GCA_017553445.1, s__Methanobrevibacter_A sp017553445, 95.0, 83.63, 0.632; GCF_001477655.1, s__Methanobrevibacter_A millerae_A, 95.0, 83.43, 0.61; GCA_017434555.1, s__Methanobrevibacter_A sp017434555, 95.0, 83.24, 0.552; GCA_015063005.1, s__Methanobrev…	98.55	11	N/A	N/A	CADCEP01	non_novel
CADCFK01.fasta	d__Archaea;p__Methanobacteriota;c__Methanobacteria;o__Methanobacteriales;f__Methanobacteriaceae;g__Methanobrevibacter_A;s__Methanobrevibacter_A sp900319985	GCA_900319985.1	95	d__Archaea;p__Methanobacteriota;c__Methanobacteria;o__Methanobacteriales;f__Methanobacteriaceae;g__Methanobrevibacter_A;s__Methanobrevibacter_A sp900319985	99.05	0.94299999999999995	GCA_900319985.1	95	d__Archaea;p__Methanobacteriota;c__Methanobacteria;o__Methanobacteriales;f__Methanobacteriaceae;g__Methanobrevibacter_A;s__Methanobrevibacter_A sp900319985	99.05	0.94299999999999995	d__Archaea;p__Methanobacteriota;c__Methanobacteria;o__Methanobacteriales;f__Methanobacteriaceae;g__Methanobrevibacter_A;s__	taxonomic classification defined by topology and ANI	topological placement and ANI have congruent species assignments	GCA_900314695.1, s__Methanobrevibacter_A sp900314695, 95.0, 86.13, 0.718; GCA_900320955.1, s__Methanobrevibacter_A sp900320955, 95.0, 84.39, 0.654; GCA_902801725.1, s__Methanobrevibacter_A sp902801725, 95.0, 84.07, 0.68; GCA_902764455.1, s__Methanobrevibacter_A sp902764455, 95.0, 82.04, 0.537; GCA_902789505.1, s__Methanobrevibacter_A sp902789505, 95.0, 81.54, 0.598; GCA_015062935.1, s__Methanobre…	94.03	11	N/A	N/A	CADCFK01	non_novel
CADCRQ01.fasta	d__Archaea;p__Thermoplasmatota;c__Thermoplasmata;o__Methanomassiliicoccales;f__Methanomethylophilaceae;g__Methanomethylophilus;s__Methanomethylophilus sp001481295	GCF_001481295.1	95	d__Archaea;p__Thermoplasmatota;c__Thermoplasmata;o__Methanomassiliicoccales;f__Methanomethylophilaceae;g__Methanomethylophilus;s__Methanomethylophilus sp001481295	97.82	0.94199999999999995	GCF_001481295.1	95	d__Archaea;p__Thermoplasmatota;c__Thermoplasmata;o__Methanomassiliicoccales;f__Methanomethylophilaceae;g__Methanomethylophilus;s__Methanomethylophilus sp001481295	97.82	0.94199999999999995	d__Archaea;p__Thermoplasmatota;c__Thermoplasmata;o__Methanomassiliicoccales;f__Methanomethylophilaceae;g__Methanomethylophilus;s__	taxonomic classification defined by topology and ANI	topological placement and ANI have congruent species assignments	GCA_002503545.1, s__Methanomethylophilus sp002503545, 95.0, 80.24, 0.466; GCF_000300255.2, s__Methanomethylophilus alvus, 95.0, 80.16, 0.476; GCA_000350305.1, s__Methanomethylophilus sp000350305, 95.0, 79.63, 0.439; GCA_902787415.1, s__Methanomethylophilus sp902787415, 95.0, 79.59, 0.44; GCA_015063225.1, s__Methanomethylophilus sp015063225, 95.0, 79.21, 0.355; GCA_001560915.1, s__Methanomethyloph…	88.28	11	N/A	N/A	CADCRQ01	non_novel
CAJODS.fasta	d__Archaea;p__Methanobacteriota;c__Methanobacteria;o__Methanobacteriales;f__Methanobacteriaceae;g__Methanobrevibacter_A;s__Methanobrevibacter_A sp900320515	GCA_900320515.1	95	d__Archaea;p__Methanobacteriota;c__Methanobacteria;o__Methanobacteriales;f__Methanobacteriaceae;g__Methanobrevibacter_A;s__Methanobrevibacter_A sp900320515	96.16	0.71	GCA_900320515.1	95	d__Archaea;p__Methanobacteriota;c__Methanobacteria;o__Methanobacteriales;f__Methanobacteriaceae;g__Methanobrevibacter_A;s__Methanobrevibacter_A sp900320515	96.16	0.71	d__Archaea;p__Methanobacteriota;c__Methanobacteria;o__Methanobacteriales;f__Methanobacteriaceae;g__Methanobrevibacter_A;s__	taxonomic classification defined by topology and ANI	topological placement and ANI have congruent species assignments	GCA_900316895.1, s__Methanobrevibacter_A sp900316895, 95.0, 90.01, 0.739; GCA_902794475.1, s__Methanobrevibacter_A sp902794475, 95.0, 87.34, 0.659; GCA_015062905.1, s__Methanobrevibacter_A thaueri_A, 95.0, 86.84, 0.698; GCA_902764015.1, s__Methanobrevibacter_A sp902764015, 95.0, 83.04, 0.644; GCA_900313645.1, s__Methanobrevibacter_A sp900313645, 95.0, 81.95, 0.602; GCA_902788255.1, s__Methanobrev…	56.11	11	N/A	N/A	CAJODS	non_novel
CAJOKH.fasta	d__Archaea;p__Methanobacteriota;c__Methanobacteria;o__Methanobacteriales;f__Methanobacteriaceae;g__Methanobrevibacter_B;s__Methanobrevibacter_B sp905235195	GCA_905235195.1	95	d__Archaea;p__Methanobacteriota;c__Methanobacteria;o__Methanobacteriales;f__Methanobacteriaceae;g__Methanobrevibacter_B;s__Methanobrevibacter_B sp905235195	100	0.98399999999999999	GCA_905235195.1	95	d__Archaea;p__Methanobacteriota;c__Methanobacteria;o__Methanobacteriales;f__Methanobacteriaceae;g__Methanobrevibacter_B;s__Methanobrevibacter_B sp905235195	100	0.98399999999999999	d__Archaea;p__Methanobacteriota;c__Methanobacteria;o__Methanobacteriales;f__Methanobacteriaceae;g__Methanobrevibacter_B;s__	taxonomic classification defined by topology and ANI	topological placement and ANI have congruent species assignments	GCA_900314605.1, s__Methanobrevibacter_B sp900314605, 95.0, 85.42, 0.786; GCF_002208625.1, s__Methanobrevibacter_B sp002208625, 95.0, 79.69, 0.505; GCF_000621965.1, s__Methanobrevibacter_B wolinii, 95.0, 79.58, 0.566; GCF_000320505.1, s__Methanobrevibacter_B boviskoreani, 95.0, 79.15, 0.455	95.65	11	N/A	N/A	CAJOKH	non_novel
JAFQQZ01.fasta	d__Archaea;p__Methanobacteriota;c__Methanobacteria;o__Methanobacteriales;f__Methanobacteriaceae;g__Methanobrevibacter;s__Methanobrevibacter sp017410345	GCA_017410345.1	95	d__Archaea;p__Methanobacteriota;c__Methanobacteria;o__Methanobacteriales;f__Methanobacteriaceae;g__Methanobrevibacter;s__Methanobrevibacter sp017410345	100	0.99099999999999999	GCA_017410345.1	95	d__Archaea;p__Methanobacteriota;c__Methanobacteria;o__Methanobacteriales;f__Methanobacteriaceae;g__Methanobrevibacter;s__Methanobrevibacter sp017410345	100	0.99099999999999999	d__Archaea;p__Methanobacteriota;c__Methanobacteria;o__Methanobacteriales;f__Methanobacteriaceae;g__Methanobrevibacter;s__	taxonomic classification defined by topology and ANI	topological placement and ANI have congruent species assignments	GCA_902784195.1, s__Methanobrevibacter sp902784195, 95.0, 86.08, 0.835; GCA_004553595.1, s__Methanobrevibacter ruminantium_A, 95.0, 85.91, 0.83; GCA_016291275.1, s__Methanobrevibacter sp016291275, 95.0, 85.82, 0.841; GCA_017646885.1, s__Methanobrevibacter sp017646885, 95.0, 85.77, 0.349; GCA_017432245.1, s__Methanobrevibacter sp017432245, 95.0, 85.75, 0.835; GCA_015063035.1, s__Methanobrevibacter…	96.05	11	N/A	N/A	JAFQQZ01	non_novel
JAFQSO01.fasta	d__Archaea;p__Methanobacteriota;c__Methanobacteria;o__Methanobacteriales;f__Methanobacteriaceae;g__Methanobrevibacter_A;s__Methanobrevibacter_A sp017409525	GCA_017409525.1	95	d__Archaea;p__Methanobacteriota;c__Methanobacteria;o__Methanobacteriales;f__Methanobacteriaceae;g__Methanobrevibacter_A;s__Methanobrevibacter_A sp017409525	100	0.99399999999999999	GCA_017409525.1	95	d__Archaea;p__Methanobacteriota;c__Methanobacteria;o__Methanobacteriales;f__Methanobacteriaceae;g__Methanobrevibacter_A;s__Methanobrevibacter_A sp017409525	100	0.99399999999999999	d__Archaea;p__Methanobacteriota;c__Methanobacteria;o__Methanobacteriales;f__Methanobacteriaceae;g__Methanobrevibacter_A;s__	taxonomic classification defined by topology and ANI	topological placement and ANI have congruent species assignments	GCA_017427765.1, s__Methanobrevibacter_A sp017427765, 95.0, 83.09, 0.617; GCA_017407115.1, s__Methanobrevibacter_A sp017407115, 95.0, 82.24, 0.539; GCA_017434525.1, s__Methanobrevibacter_A sp017434525, 95.0, 82.11, 0.566; GCA_902764455.1, s__Methanobrevibacter_A sp902764455, 95.0, 82.01, 0.585; GCA_902771435.1, s__Methanobrevibacter_A sp902771435, 95.0, 81.74, 0.55; GCA_900314695.1, s__Methanobre…	97.59	11	N/A	N/A	JAFQSO01	non_novel
JAFQXT01.fasta	d__Archaea;p__Methanobacteriota;c__Methanobacteria;o__Methanobacteriales;f__Methanobacteriaceae;g__Methanobrevibacter_A;s__Methanobrevibacter_A sp017406825	GCA_017406825.1	95	d__Archaea;p__Methanobacteriota;c__Methanobacteria;o__Methanobacteriales;f__Methanobacteriaceae;g__Methanobrevibacter_A;s__Methanobrevibacter_A sp017406825	100	0.98	GCA_017406825.1	95	d__Archaea;p__Methanobacteriota;c__Methanobacteria;o__Methanobacteriales;f__Methanobacteriaceae;g__Methanobrevibacter_A;s__Methanobrevibacter_A sp017406825	100	0.98	d__Archaea;p__Methanobacteriota;c__Methanobacteria;o__Methanobacteriales;f__Methanobacteriaceae;g__Methanobrevibacter_A;s__	taxonomic classification defined by topology and ANI	topological placement and ANI have congruent species assignments	GCA_017539065.1, s__Methanobrevibacter_A sp017539065, 95.0, 84.11, 0.707; GCA_900316895.1, s__Methanobrevibacter_A sp900316895, 95.0, 82.42, 0.581; GCF_003111625.1, s__Methanobrevibacter_A thaueri, 95.0, 81.89, 0.656; GCA_900320515.1, s__Methanobrevibacter_A sp900320515, 95.0, 81.75, 0.551; GCA_015062905.1, s__Methanobrevibacter_A thaueri_A, 95.0, 81.73, 0.593; GCA_015062915.1, s__Methanobrevibac…	88.18	11	N/A	N/A	JAFQXT01	non_novel
JAFRFB01.fasta	d__Archaea;p__Methanobacteriota;c__Methanobacteria;o__Methanobacteriales;f__Methanobacteriaceae;g__Methanobrevibacter_A;s__Methanobrevibacter_A sp017434555	GCA_017434555.1	95	d__Archaea;p__Methanobacteriota;c__Methanobacteria;o__Methanobacteriales;f__Methanobacteriaceae;g__Methanobrevibacter_A;s__Methanobrevibacter_A sp017434555	100	0.98699999999999999	GCA_017434555.1	95	d__Archaea;p__Methanobacteriota;c__Methanobacteria;o__Methanobacteriales;f__Methanobacteriaceae;g__Methanobrevibacter_A;s__Methanobrevibacter_A sp017434555	100	0.98699999999999999	d__Archaea;p__Methanobacteriota;c__Methanobacteria;o__Methanobacteriales;f__Methanobacteriaceae;g__Methanobrevibacter_A;s__	taxonomic classification defined by topology and ANI	topological placement and ANI have congruent species assignments	GCA_902777885.1, s__Methanobrevibacter_A sp902777885, 95.0, 86.17, 0.718; GCA_017553445.1, s__Methanobrevibacter_A sp017553445, 95.0, 83.65, 0.678; GCA_902771225.1, s__Methanobrevibacter_A sp900319535, 95.0, 83.35, 0.611; GCF_001477655.1, s__Methanobrevibacter_A millerae_A, 95.0, 83.11, 0.58; GCA_017407115.1, s__Methanobrevibacter_A sp017407115, 95.0, 83.09, 0.373; GCA_900317865.1, s__Methanobrev…	89.97	11	N/A	N/A	JAFRFB01	non_novel
JAFRFD01.fasta	d__Archaea;p__Methanobacteriota;c__Methanobacteria;o__Methanobacteriales;f__Methanobacteriaceae;g__Methanobrevibacter_A;s__Methanobrevibacter_A sp017434525	GCA_017434525.1	95	d__Archaea;p__Methanobacteriota;c__Methanobacteria;o__Methanobacteriales;f__Methanobacteriaceae;g__Methanobrevibacter_A;s__Methanobrevibacter_A sp017434525	100	0.997	GCA_017434525.1	95	d__Archaea;p__Methanobacteriota;c__Methanobacteria;o__Methanobacteriales;f__Methanobacteriaceae;g__Methanobrevibacter_A;s__Methanobrevibacter_A sp017434525	100	0.997	d__Archaea;p__Methanobacteriota;c__Methanobacteria;o__Methanobacteriales;f__Methanobacteriaceae;g__Methanobrevibacter_A;s__	taxonomic classification defined by topology and ANI	topological placement and ANI have congruent species assignments	GCA_017407115.1, s__Methanobrevibacter_A sp017407115, 95.0, 85.75, 0.477; GCA_902771435.1, s__Methanobrevibacter_A sp902771435, 95.0, 83.18, 0.637; GCA_900318035.1, s__Methanobrevibacter_A sp900318035, 95.0, 83.02, 0.561; GCA_017427765.1, s__Methanobrevibacter_A sp017427765, 95.0, 82.71, 0.55; GCA_902764455.1, s__Methanobrevibacter_A sp902764455, 95.0, 82.43, 0.507; GCA_015062935.1, s__Methanobre…	87.68	11	N/A	Genome has more than 11.3% of markers with multiple hits	JAFRFD01	non_novel
JAFRJO01.fasta	d__Archaea;p__Methanobacteriota;c__Methanobacteria;o__Methanobacteriales;f__Methanobacteriaceae;g__Methanobrevibacter;s__Methanobrevibacter sp017432245	GCA_017432245.1	95	d__Archaea;p__Methanobacteriota;c__Methanobacteria;o__Methanobacteriales;f__Methanobacteriaceae;g__Methanobrevibacter;s__Methanobrevibacter sp017432245	100	0.998	GCA_017432245.1	95	d__Archaea;p__Methanobacteriota;c__Methanobacteria;o__Methanobacteriales;f__Methanobacteriaceae;g__Methanobrevibacter;s__Methanobrevibacter sp017432245	100	0.998	d__Archaea;p__Methanobacteriota;c__Methanobacteria;o__Methanobacteriales;f__Methanobacteriaceae;g__Methanobrevibacter;s__	taxonomic classification defined by topology and ANI	topological placement and ANI have congruent species assignments	GCA_016291275.1, s__Methanobrevibacter sp016291275, 95.0, 91.44, 0.815; GCA_902784195.1, s__Methanobrevibacter sp902784195, 95.0, 91.02, 0.899; GCA_017646885.1, s__Methanobrevibacter sp017646885, 95.0, 90.79, 0.378; GCA_017652345.1, s__Methanobrevibacter sp017652345, 95.0, 90.68, 0.266; GCA_004553595.1, s__Methanobrevibacter ruminantium_A, 95.0, 90.49, 0.884; GCA_015063035.1, s__Methanobrevibacte…	78.23	11	N/A	N/A	JAFRJO01	non_novel
JAFRSC01.fasta	d__Archaea;p__Methanobacteriota;c__Methanobacteria;o__Methanobacteriales;f__Methanobacteriaceae;g__Methanobrevibacter_A;s__Methanobrevibacter_A sp017427765	GCA_017427765.1	95	d__Archaea;p__Methanobacteriota;c__Methanobacteria;o__Methanobacteriales;f__Methanobacteriaceae;g__Methanobrevibacter_A;s__Methanobrevibacter_A sp017427765	100	0.97799999999999998	GCA_017427765.1	95	d__Archaea;p__Methanobacteriota;c__Methanobacteria;o__Methanobacteriales;f__Methanobacteriaceae;g__Methanobrevibacter_A;s__Methanobrevibacter_A sp017427765	100	0.97799999999999998	d__Archaea;p__Methanobacteriota;c__Methanobacteria;o__Methanobacteriales;f__Methanobacteriaceae;g__Methanobrevibacter_A;s__	taxonomic classification defined by topology and ANI	topological placement and ANI have congruent species assignments	GCA_017431965.1, s__Methanobrevibacter_A sp017431965, 95.0, 83.66, 0.6; GCA_017407115.1, s__Methanobrevibacter_A sp017407115, 95.0, 83.66, 0.51; GCA_017409525.1, s__Methanobrevibacter_A sp017409525, 95.0, 83.09, 0.617; GCA_017434525.1, s__Methanobrevibacter_A sp017434525, 95.0, 82.71, 0.55; GCA_900314615.1, s__Methanobrevibacter_A sp900314615, 95.0, 82.25, 0.586; GCA_015062935.1, s__Methanobrevib…	96.2	11	N/A	N/A	JAFRSC01	non_novel
JAFSNZ01.fasta	d__Archaea;p__Methanobacteriota;c__Methanobacteria;o__Methanobacteriales;f__Methanobacteriaceae;g__Methanobrevibacter_A;s__Methanobrevibacter_A sp017447225	GCA_017447225.1	95	d__Archaea;p__Methanobacteriota;c__Methanobacteria;o__Methanobacteriales;f__Methanobacteriaceae;g__Methanobrevibacter_A;s__Methanobrevibacter_A sp017447225	100	0.99099999999999999	GCA_017447225.1	95	d__Archaea;p__Methanobacteriota;c__Methanobacteria;o__Methanobacteriales;f__Methanobacteriaceae;g__Methanobrevibacter_A;s__Methanobrevibacter_A sp017447225	100	0.99099999999999999	d__Archaea;p__Methanobacteriota;c__Methanobacteria;o__Methanobacteriales;f__Methanobacteriaceae;g__Methanobrevibacter_A;s__	taxonomic classification defined by topology and ANI	topological placement and ANI have congruent species assignments	GCA_017460025.1, s__Methanobrevibacter_A sp017460025, 95.0, 88.31, 0.624; GCA_015063005.1, s__Methanobrevibacter_A millerae_B, 95.0, 84.35, 0.594; GCA_017434555.1, s__Methanobrevibacter_A sp017434555, 95.0, 82.68, 0.633; GCF_001477655.1, s__Methanobrevibacter_A millerae_A, 95.0, 82.58, 0.64; GCA_017553445.1, s__Methanobrevibacter_A sp017553445, 95.0, 82.18, 0.553; GCA_902777885.1, s__Methanobrevi…	97.77	11	N/A	N/A	JAFSNZ01	non_novel
JAFTYV01.fasta	d__Archaea;p__Thermoplasmatota;c__Thermoplasmata;o__Methanomassiliicoccales;f__Methanomethylophilaceae;g__UBA71;s__UBA71 sp017461225	GCA_017461225.1	95	d__Archaea;p__Thermoplasmatota;c__Thermoplasmata;o__Methanomassiliicoccales;f__Methanomethylophilaceae;g__UBA71;s__UBA71 sp017461225	100	0.996	GCA_017461225.1	95	d__Archaea;p__Thermoplasmatota;c__Thermoplasmata;o__Methanomassiliicoccales;f__Methanomethylophilaceae;g__UBA71;s__UBA71 sp017461225	100	0.996	d__Archaea;p__Thermoplasmatota;c__Thermoplasmata;o__Methanomassiliicoccales;f__Methanomethylophilaceae;g__UBA71;s__	taxonomic classification defined by topology and ANI	topological placement and ANI have congruent species assignments	GCA_016296195.1, s__UBA71 sp016296195, 95.0, 81.51, 0.544; GCA_009911715.1, s__UBA71 sp006954425, 95.0, 81.35, 0.547; GCA_017935945.1, s__UBA71 sp017935945, 95.0, 81.33, 0.532; GCA_017507885.1, s__UBA71 sp017507885, 95.0, 81.0, 0.451; GCA_905187815.1, s__UBA71 sp905187815, 95.0, 80.82, 0.541; GCA_015063135.1, s__UBA71 sp015063135, 95.0, 80.64, 0.48; GCA_002504405.1, s__UBA71 sp002504405, 95.0, 80…	92.09	11	N/A	N/A	JAFTYV01	non_novel
JAFUHT01.fasta	d__Archaea;p__Methanobacteriota;c__Methanobacteria;o__Methanobacteriales;f__Methanobacteriaceae;g__Methanobrevibacter_A;s__Methanobrevibacter_A sp017468685	GCA_017468685.1	95	d__Archaea;p__Methanobacteriota;c__Methanobacteria;o__Methanobacteriales;f__Methanobacteriaceae;g__Methanobrevibacter_A;s__Methanobrevibacter_A sp017468685	100	0.98499999999999999	GCA_017468685.1	95	d__Archaea;p__Methanobacteriota;c__Methanobacteria;o__Methanobacteriales;f__Methanobacteriaceae;g__Methanobrevibacter_A;s__Methanobrevibacter_A sp017468685	100	0.98499999999999999	d__Archaea;p__Methanobacteriota;c__Methanobacteria;o__Methanobacteriales;f__Methanobacteriaceae;g__Methanobrevibacter_A;s__	taxonomic classification defined by topology and ANI	topological placement and ANI have congruent species assignments	GCA_900316895.1, s__Methanobrevibacter_A sp900316895, 95.0, 82.66, 0.625; GCA_902788255.1, s__Methanobrevibacter_A sp902788255, 95.0, 82.65, 0.599; GCA_017940815.1, s__Methanobrevibacter_A sp017940815, 95.0, 82.38, 0.606; GCA_017539065.1, s__Methanobrevibacter_A sp017539065, 95.0, 82.19, 0.615; GCA_900313645.1, s__Methanobrevibacter_A sp900313645, 95.0, 82.11, 0.66; GCA_900320515.1, s__Methanobre…	84.64	11	N/A	N/A	JAFUHT01	non_novel
JAFUIW01.fasta	d__Archaea;p__Methanobacteriota;c__Methanobacteria;o__Methanobacteriales;f__Methanobacteriaceae;g__Methanobrevibacter_A;s__Methanobrevibacter_A sp017473945	GCA_017473945.1	95	d__Archaea;p__Methanobacteriota;c__Methanobacteria;o__Methanobacteriales;f__Methanobacteriaceae;g__Methanobrevibacter_A;s__Methanobrevibacter_A sp017473945	100	0.98499999999999999	GCA_017473945.1	95	d__Archaea;p__Methanobacteriota;c__Methanobacteria;o__Methanobacteriales;f__Methanobacteriaceae;g__Methanobrevibacter_A;s__Methanobrevibacter_A sp017473945	100	0.98499999999999999	d__Archaea;p__Methanobacteriota;c__Methanobacteria;o__Methanobacteriales;f__Methanobacteriaceae;g__Methanobrevibacter_A;s__	taxonomic classification defined by topology and ANI	topological placement and ANI have congruent species assignments	GCA_015062935.1, s__Methanobrevibacter_A sp015062935, 95.0, 82.78, 0.61; GCA_017407115.1, s__Methanobrevibacter_A sp017407115, 95.0, 82.32, 0.499; GCA_902771435.1, s__Methanobrevibacter_A sp902771435, 95.0, 82.24, 0.579; GCA_900314615.1, s__Methanobrevibacter_A sp900314615, 95.0, 82.2, 0.602; GCA_902764455.1, s__Methanobrevibacter_A sp902764455, 95.0, 82.16, 0.578; GCA_017434525.1, s__Methanobrev…	83.94	11	N/A	N/A	JAFUIW01	non_novel
JAFWEU01.fasta	d__Archaea;p__Methanobacteriota;c__Methanobacteria;o__Methanobacteriales;f__Methanobacteriaceae;g__Methanobrevibacter_A;s__Methanobrevibacter_A thaueri	GCF_003111625.1	95	d__Archaea;p__Methanobacteriota;c__Methanobacteria;o__Methanobacteriales;f__Methanobacteriaceae;g__Methanobrevibacter_A;s__Methanobrevibacter_A thaueri	97.03	0.92400000000000004	GCF_003111625.1	95	d__Archaea;p__Methanobacteriota;c__Methanobacteria;o__Methanobacteriales;f__Methanobacteriaceae;g__Methanobrevibacter_A;s__Methanobrevibacter_A thaueri	97.03	0.92400000000000004	d__Archaea;p__Methanobacteriota;c__Methanobacteria;o__Methanobacteriales;f__Methanobacteriaceae;g__Methanobrevibacter_A;s__	taxonomic classification defined by topology and ANI	topological placement and ANI have congruent species assignments	GCA_015062915.1, s__Methanobrevibacter_A thaueri_B, 95.0, 84.27, 0.754; GCA_017940815.1, s__Methanobrevibacter_A sp017940815, 95.0, 82.99, 0.757; GCA_900316895.1, s__Methanobrevibacter_A sp900316895, 95.0, 82.65, 0.626; GCA_015062905.1, s__Methanobrevibacter_A thaueri_A, 95.0, 82.37, 0.63; GCA_900320515.1, s__Methanobrevibacter_A sp900320515, 95.0, 82.07, 0.583; GCA_902788255.1, s__Methanobreviba…	96.04	11	N/A	N/A	JAFWEU01	non_novel
JAFWSP01.fasta	d__Archaea;p__Methanobacteriota;c__Methanobacteria;o__Methanobacteriales;f__Methanobacteriaceae;g__Methanobrevibacter_A;s__Methanobrevibacter_A sp902770715	GCA_902770715.1	95	d__Archaea;p__Methanobacteriota;c__Methanobacteria;o__Methanobacteriales;f__Methanobacteriaceae;g__Methanobrevibacter_A;s__Methanobrevibacter_A sp902770715	97.18	0.82499999999999996	GCA_902770715.1	95	d__Archaea;p__Methanobacteriota;c__Methanobacteria;o__Methanobacteriales;f__Methanobacteriaceae;g__Methanobrevibacter_A;s__Methanobrevibacter_A sp902770715	97.18	0.82499999999999996	d__Archaea;p__Methanobacteriota;c__Methanobacteria;o__Methanobacteriales;f__Methanobacteriaceae;g__Methanobrevibacter_A;s__	taxonomic classification defined by topology and ANI	topological placement and ANI have congruent species assignments	GCA_904501935.1, s__Methanobrevibacter_A sp904501935, 95.0, 83.99, 0.772; GCF_001548675.1, s__Methanobrevibacter_A sp001548675, 95.0, 83.14, 0.671; GCA_015062985.1, s__Methanobrevibacter_A sp015062985, 95.0, 82.72, 0.627; GCF_003814835.1, s__Methanobrevibacter_A gottschalkii, 95.0, 82.17, 0.573; GCA_017427765.1, s__Methanobrevibacter_A sp017427765, 95.0, 81.97, 0.607; GCA_017434525.1, s__Methanob…	99.21	11	N/A	N/A	JAFWSP01	non_novel
JAFXUH01.fasta	d__Archaea;p__Thermoplasmatota;c__Thermoplasmata;o__Methanomassiliicoccales;f__Methanomethylophilaceae;g__UBA71;s__UBA71 sp015063125	GCA_015063125.1	95	d__Archaea;p__Thermoplasmatota;c__Thermoplasmata;o__Methanomassiliicoccales;f__Methanomethylophilaceae;g__UBA71;s__UBA71 sp015063125	97.35	0.82799999999999996	GCA_015063125.1	95	d__Archaea;p__Thermoplasmatota;c__Thermoplasmata;o__Methanomassiliicoccales;f__Methanomethylophilaceae;g__UBA71;s__UBA71 sp015063125	97.35	0.82799999999999996	d__Archaea;p__Thermoplasmatota;c__Thermoplasmata;o__Methanomassiliicoccales;f__Methanomethylophilaceae;g__UBA71;s__	taxonomic classification defined by topology and ANI	topological placement and ANI have congruent species assignments	GCA_016284295.1, s__UBA71 sp016284295, 95.0, 82.72, 0.538; GCA_001563305.1, s__UBA71 sp001563305, 95.0, 82.54, 0.55; GCA_015063285.1, s__UBA71 sp015063285, 95.0, 82.44, 0.505; GCA_017468935.1, s__UBA71 sp017468935, 95.0, 82.29, 0.499; GCA_015063245.1, s__UBA71 sp015063245, 95.0, 82.17, 0.501; GCA_015063235.1, s__UBA71 sp015063235, 95.0, 80.87, 0.436; GCA_017935945.1, s__UBA71 sp017935945, 95.0, 7…	97.55	11	N/A	N/A	JAFXUH01	non_novel
JAFXUX01.fasta	d__Archaea;p__Thermoplasmatota;c__Thermoplasmata;o__Methanomassiliicoccales;f__Methanomethylophilaceae;g__UBA71;s__UBA71 sp017524805	GCA_017524805.1	95	d__Archaea;p__Thermoplasmatota;c__Thermoplasmata;o__Methanomassiliicoccales;f__Methanomethylophilaceae;g__UBA71;s__UBA71 sp017524805	100	0.995	GCA_017524805.1	95	d__Archaea;p__Thermoplasmatota;c__Thermoplasmata;o__Methanomassiliicoccales;f__Methanomethylophilaceae;g__UBA71;s__UBA71 sp017524805	100	0.995	d__Archaea;p__Thermoplasmatota;c__Thermoplasmata;o__Methanomassiliicoccales;f__Methanomethylophilaceae;g__UBA71;s__	taxonomic classification defined by topology and ANI	topological placement and ANI have congruent species assignments	GCA_016281925.1, s__UBA71 sp016281925, 95.0, 84.01, 0.703; GCA_015063165.1, s__UBA71 sp015063165, 95.0, 79.93, 0.418; GCA_017519045.1, s__UBA71 sp017519045, 95.0, 79.57, 0.354; GCA_017616575.1, s__UBA71 sp017616575, 95.0, 79.46, 0.352; GCA_017540825.1, s__UBA71 sp017540825, 95.0, 79.38, 0.424; GCA_017461225.1, s__UBA71 sp017461225, 95.0, 78.7, 0.265; GCA_015063135.1, s__UBA71 sp015063135, 95.0, 7…	96.21	11	N/A	N/A	JAFXUX01	non_novel
JAFYAO01.fasta	d__Archaea;p__Thermoplasmatota;c__Thermoplasmata;o__Methanomassiliicoccales;f__Methanomethylophilaceae;g__UBA71;s__UBA71 sp015063285	GCA_015063285.1	95	d__Archaea;p__Thermoplasmatota;c__Thermoplasmata;o__Methanomassiliicoccales;f__Methanomethylophilaceae;g__UBA71;s__UBA71 sp015063285	97.54	0.78600000000000003	GCA_015063285.1	95	d__Archaea;p__Thermoplasmatota;c__Thermoplasmata;o__Methanomassiliicoccales;f__Methanomethylophilaceae;g__UBA71;s__UBA71 sp015063285	97.54	0.78600000000000003	d__Archaea;p__Thermoplasmatota;c__Thermoplasmata;o__Methanomassiliicoccales;f__Methanomethylophilaceae;g__UBA71;s__	taxonomic classification defined by topology and ANI	topological placement and ANI have congruent species assignments	GCA_017468935.1, s__UBA71 sp017468935, 95.0, 82.61, 0.563; GCA_015063125.1, s__UBA71 sp015063125, 95.0, 81.88, 0.499; GCA_001563305.1, s__UBA71 sp001563305, 95.0, 81.71, 0.476; GCA_016284295.1, s__UBA71 sp016284295, 95.0, 81.3, 0.477; GCA_015063245.1, s__UBA71 sp015063245, 95.0, 81.21, 0.498; GCA_015063235.1, s__UBA71 sp015063235, 95.0, 80.17, 0.421; GCA_017935945.1, s__UBA71 sp017935945, 95.0, 7…	82.52	11	N/A	N/A	JAFYAO01	non_novel
JAFYHP01.fasta	d__Archaea;p__Methanobacteriota;c__Methanobacteria;o__Methanobacteriales;f__Methanobacteriaceae;g__Methanobrevibacter_A;s__Methanobrevibacter_A sp017539065	GCA_017539065.1	95	d__Archaea;p__Methanobacteriota;c__Methanobacteria;o__Methanobacteriales;f__Methanobacteriaceae;g__Methanobrevibacter_A;s__Methanobrevibacter_A sp017539065	100	1	GCA_017539065.1	95	d__Archaea;p__Methanobacteriota;c__Methanobacteria;o__Methanobacteriales;f__Methanobacteriaceae;g__Methanobrevibacter_A;s__Methanobrevibacter_A sp017539065	100	1	d__Archaea;p__Methanobacteriota;c__Methanobacteria;o__Methanobacteriales;f__Methanobacteriaceae;g__Methanobrevibacter_A;s__	taxonomic classification defined by topology and ANI	topological placement and ANI have congruent species assignments	GCA_017406825.1, s__Methanobrevibacter_A sp017406825, 95.0, 84.09, 0.707; GCA_900316895.1, s__Methanobrevibacter_A sp900316895, 95.0, 82.34, 0.588; GCA_017468685.1, s__Methanobrevibacter_A sp017468685, 95.0, 82.2, 0.617; GCA_015062905.1, s__Methanobrevibacter_A thaueri_A, 95.0, 82.1, 0.559; GCF_003111625.1, s__Methanobrevibacter_A thaueri, 95.0, 81.91, 0.604; GCA_017940815.1, s__Methanobrevibacte…	90.98	11	N/A	N/A	JAFYHP01	non_novel
JAFZMD01.fasta	d__Archaea;p__Methanobacteriota;c__Methanobacteria;o__Methanobacteriales;f__Methanobacteriaceae;g__Methanobrevibacter_A;s__Methanobrevibacter_A sp017553445	GCA_017553445.1	95	d__Archaea;p__Methanobacteriota;c__Methanobacteria;o__Methanobacteriales;f__Methanobacteriaceae;g__Methanobrevibacter_A;s__Methanobrevibacter_A sp017553445	100	0.98699999999999999	GCA_017553445.1	95	d__Archaea;p__Methanobacteriota;c__Methanobacteria;o__Methanobacteriales;f__Methanobacteriaceae;g__Methanobrevibacter_A;s__Methanobrevibacter_A sp017553445	100	0.98699999999999999	d__Archaea;p__Methanobacteriota;c__Methanobacteria;o__Methanobacteriales;f__Methanobacteriaceae;g__Methanobrevibacter_A;s__	taxonomic classification defined by topology and ANI	topological placement and ANI have congruent species assignments	GCA_902771225.1, s__Methanobrevibacter_A sp900319535, 95.0, 86.16, 0.694; GCA_902777885.1, s__Methanobrevibacter_A sp902777885, 95.0, 83.71, 0.538; GCA_017434555.1, s__Methanobrevibacter_A sp017434555, 95.0, 83.67, 0.676; GCA_900317865.1, s__Methanobrevibacter_A sp900317865, 95.0, 83.59, 0.578; GCF_001477655.1, s__Methanobrevibacter_A millerae_A, 95.0, 83.11, 0.64; GCA_015063005.1, s__Methanobrev…	87.95	11	N/A	N/A	JAFZMD01	non_novel
JAGAQL01.fasta	d__Archaea;p__Methanobacteriota;c__Methanobacteria;o__Methanobacteriales;f__Methanobacteriaceae;g__Methanobrevibacter_A;s__Methanobrevibacter_A millerae_B	GCA_015063005.1	95	d__Archaea;p__Methanobacteriota;c__Methanobacteria;o__Methanobacteriales;f__Methanobacteriaceae;g__Methanobrevibacter_A;s__Methanobrevibacter_A millerae_B	97.9	0.84699999999999998	GCA_015063005.1	95	d__Archaea;p__Methanobacteriota;c__Methanobacteria;o__Methanobacteriales;f__Methanobacteriaceae;g__Methanobrevibacter_A;s__Methanobrevibacter_A millerae_B	97.9	0.84699999999999998	d__Archaea;p__Methanobacteriota;c__Methanobacteria;o__Methanobacteriales;f__Methanobacteriaceae;g__Methanobrevibacter_A;s__	taxonomic classification defined by topology and ANI	topological placement and ANI have congruent species assignments	GCA_017460025.1, s__Methanobrevibacter_A sp017460025, 95.0, 84.76, 0.536; GCF_001477655.1, s__Methanobrevibacter_A millerae_A, 95.0, 84.24, 0.757; GCA_017447225.1, s__Methanobrevibacter_A sp017447225, 95.0, 84.21, 0.657; GCA_017434555.1, s__Methanobrevibacter_A sp017434555, 95.0, 82.55, 0.644; GCA_017553445.1, s__Methanobrevibacter_A sp017553445, 95.0, 82.53, 0.553; GCA_900317865.1, s__Methanobre…	91.56	11	N/A	N/A	JAGAQL01	non_novel
JAGAXX01.fasta	d__Archaea;p__Methanobacteriota;c__Methanobacteria;o__Methanobacteriales;f__Methanobacteriaceae;g__Methanobrevibacter_A;s__Methanobrevibacter_A sp017940815	GCA_017940815.1	95	d__Archaea;p__Methanobacteriota;c__Methanobacteria;o__Methanobacteriales;f__Methanobacteriaceae;g__Methanobrevibacter_A;s__Methanobrevibacter_A sp017940815	100	0.99099999999999999	GCA_017940815.1	95	d__Archaea;p__Methanobacteriota;c__Methanobacteria;o__Methanobacteriales;f__Methanobacteriaceae;g__Methanobrevibacter_A;s__Methanobrevibacter_A sp017940815	100	0.99099999999999999	d__Archaea;p__Methanobacteriota;c__Methanobacteria;o__Methanobacteriales;f__Methanobacteriaceae;g__Methanobrevibacter_A;s__	taxonomic classification defined by topology and ANI	topological placement and ANI have congruent species assignments	GCA_015062915.1, s__Methanobrevibacter_A thaueri_B, 95.0, 84.35, 0.663; GCA_017634055.1, s__Methanobrevibacter_A sp017634055, 95.0, 83.22, 0.596; GCF_003111625.1, s__Methanobrevibacter_A thaueri, 95.0, 82.9, 0.68; GCA_902788255.1, s__Methanobrevibacter_A sp902788255, 95.0, 82.55, 0.604; GCA_017468685.1, s__Methanobrevibacter_A sp017468685, 95.0, 82.38, 0.606; GCA_902774605.1, s__Methanobrevibacte…	97.6	11	N/A	N/A	JAGAXX01	non_novel

## Sheet: taxonomy_novel
user_genome	domain	phyla	class	order	family	genus	species		novelty	Novel_cluster_number
12_170_bin.45.fa	d__Archaea	p__Methanobacteriota	c__Methanobacteria	o__Methanobacteriales	f__Methanobacteriaceae	g__Methanobrevibacter_A	s__		novel	11
13_171_bin.33.fa	d__Archaea	p__Methanobacteriota	c__Methanobacteria	o__Methanobacteriales	f__Methanobacteriaceae	g__Methanobrevibacter_A	s__		novel	11
4_98_bin.53.fa	d__Archaea	p__Methanobacteriota	c__Methanobacteria	o__Methanobacteriales	f__Methanobacteriaceae	g__Methanobrevibacter_A	s__		novel	10
15_168_bin.30.fa	d__Archaea	p__Methanobacteriota	c__Methanobacteria	o__Methanobacteriales	f__Methanobacteriaceae	g__Methanobrevibacter_B	s__		novel	13
4_168_bin.11.fa	d__Archaea	p__Methanobacteriota	c__Methanobacteria	o__Methanobacteriales	f__Methanobacteriaceae	g__Methanobrevibacter_A	s__		novel	13
13_15_bin.59.fa	d__Archaea	p__Methanobacteriota	c__Methanobacteria	o__Methanobacteriales	f__Methanobacteriaceae	g__Methanobrevibacter_A	s__		novel	14
20_6_bin.75.fa	d__Archaea	p__Methanobacteriota	c__Methanobacteria	o__Methanobacteriales	f__Methanobacteriaceae	g__Methanobrevibacter_A	s__		novel	4
4_15_bin.92.fa	d__Archaea	p__Methanobacteriota	c__Methanobacteria	o__Methanobacteriales	f__Methanobacteriaceae	g__Methanobrevibacter_A	s__Methanobrevibacter_A	smithii	novel	6
