# Supplementary material for: Persistent auxiliary microbiome of early novel colonizers in the developing rumen with lasting functional significance
Source: ISME J. 2025 Dec 1;19(1):wraf252. doi: 10.1093/ismejo/wraf252 (PMC12700165; doi:10.1093/ismejo/wraf252)
Supplement: S3_metadata_V2_wraf252 [file s3_metadata_v2_wraf252.xlsx]

## Sheet: Sheet1
Table S3 – Metadata for experimental samples, including animal ID, sampling day and diet.
SampleID	MG	SamplingDay	Diet	CowIndex	time_point
4_2	X	2	Colostrum	4	TP1
4_5	X	5	Starter_mixture+Milk_replacer	4	TP2
4_15	X	15	Starter_mixture+Milk_replacer	4	TP3
4_22	X	22	Starter_mixture+Milk_replacer	4	TP4
4_51	X	51	Starter_mixture+Milk_replacer	4	TP5
4_68	X	68	Starter_mixture	4	TP6
4_98	X	98	Low Fiber Diet	4	TP7
4_127	X	127	Low Fiber Diet	4	TP8
4_147	X	147	Low Fiber Diet	4	TP9
4_168	X	168	Low Fiber Diet	4	TP9
4_204	X	204	High Fiber Diet	4	TP10
4_412	X	412	High Fiber Diet	4	TP12
7_2	X	2	Colostrum	7	TP1
7_6	X	6	Starter_mixture+Milk_replacer	7	TP2
7_9	X	9	Starter_mixture+Milk_replacer	7	TP2
7_15	X	15	Starter_mixture+Milk_replacer	7	TP3
7_18	X	18	Starter_mixture+Milk_replacer	7	TP3
7_22	X	22	Starter_mixture+Milk_replacer	7	TP4
7_50	X	50	Starter_mixture+Milk_replacer	7	TP5
7_68	X	68	Starter_mixture	7	TP6
7_99	X	99	Low Fiber Diet	7	TP7
7_128	X	128	Low Fiber Diet	7	TP8
7_169	X	169	Low Fiber Diet	7	TP9
7_205	X	205	High Fiber Diet	7	TP10
7_406	X	406	High Fiber Diet	7	TP12
7_686	X	686	High Fiber Diet	7	TP13
7_755	X	755	Low Fiber Diet	7	TP14
12_2	X	2	Colostrum	12	TP1
12_6	X	6	Starter_mixture+Milk_replacer	12	TP2
12_15	X	15	Starter_mixture+Milk_replacer	12	TP3
12_23	X	23	Starter_mixture+Milk_replacer	12	TP4
12_50	X	50	Starter_mixture+Milk_replacer	12	TP5
12_68	X	68	Starter_mixture	12	TP6
12_100	X	100	Low Fiber Diet	12	TP7
12_114	X	114	Low Fiber Diet	12	TP8
12_127	X	127	Low Fiber Diet	12	TP8
12_170	X	170	Low Fiber Diet	12	TP9
12_205	X	205	High Fiber Diet	12	TP10
12_413	X	413	High Fiber Diet	12	TP12
12_763	X	763	Low Fiber Diet	12	TP14
13_4	X	4	Starter_mixture+Milk_replacer	13	TP2
13_15	X	15	Starter_mixture+Milk_replacer	13	TP3
13_23	X	23	Starter_mixture+Milk_replacer	13	TP4
13_50	X	50	Starter_mixture+Milk_replacer	13	TP5
13_67	X	67	Starter_mixture	13	TP6
13_101	X	101	Low Fiber Diet	13	TP7
13_129	X	129	Low Fiber Diet	13	TP8
13_171	X	171	Low Fiber Diet	13	TP9
13_206	X	206	High Fiber Diet	13	TP10
13_298	X	298	High Fiber Diet	13	TP11
13_407	X	407	High Fiber Diet	13	TP12
13_666	X	666	High Fiber Diet	13	TP13
13_757	X	757	Low Fiber Diet	13	TP14
15_2	X	2	Colostrum	15	TP1
15_6	X	6	Starter_mixture+Milk_replacer	15	TP2
15_15	X	15	Starter_mixture+Milk_replacer	15	TP3
15_22	X	22	Starter_mixture+Milk_replacer	15	TP4
15_50	X	50	Starter_mixture+Milk_replacer	15	TP5
15_67	X	67	Starter_mixture	15	TP6
15_98	X	98	Low Fiber Diet	15	TP7
15_126	X	126	Low Fiber Diet	15	TP8
15_146	X	146	Low Fiber Diet	15	TP9
15_168	X	168	Low Fiber Diet	15	TP9
15_203	X	203	High Fiber Diet	15	TP10
15_404	X	404	High Fiber Diet	15	TP12
15_689	X	689	High Fiber Diet	15	TP13
15_754	X	754	Low Fiber Diet	15	TP14
16_2	X	2	Colostrum	16	TP1
16_6	X	6	Starter_mixture+Milk_replacer	16	TP2
16_15	X	15	Starter_mixture+Milk_replacer	16	TP3
16_23	X	23	Starter_mixture+Milk_replacer	16	TP4
16_50	X	50	Starter_mixture+Milk_replacer	16	TP5
16_67	X	67	Starter_mixture	16	TP6
16_102	X	102	Low Fiber Diet	16	TP7
16_123	X	123	Low Fiber Diet	16	TP8
16_130	X	130	Low Fiber Diet	16	TP8
16_172	X	172	Low Fiber Diet	16	TP9
17_2	X	2	Colostrum	17	TP1
17_6	X	6	Starter_mixture+Milk_replacer	17	TP2
17_24	X	24	Starter_mixture+Milk_replacer	17	TP4
17_50	X	50	Starter_mixture+Milk_replacer	17	TP5
17_67	X	67	Starter_mixture	17	TP6
17_100	X	100	Low Fiber Diet	17	TP7
17_131	X	131	Low Fiber Diet	17	TP8
17_170	X	170	Low Fiber Diet	17	TP9
17_203	X	203	High Fiber Diet	17	TP10
18_2	X	2	Colostrum	18	TP1
18_6	X	6	Starter_mixture+Milk_replacer	18	TP2
18_16	X	16	Starter_mixture+Milk_replacer	18	TP3
18_22	X	22	Starter_mixture+Milk_replacer	18	TP4
18_51	X	51	Starter_mixture+Milk_replacer	18	TP5
18_68	X	68	Starter_mixture	18	TP6
18_97	X	97	Low Fiber Diet	18	TP7
18_128	X	128	Low Fiber Diet	18	TP8
18_167	X	167	Low Fiber Diet	18	TP9
18_201	X	201	High Fiber Diet	18	TP10
18_410	X	410	High Fiber Diet	18	TP12
18_697	X	697	High Fiber Diet	18	TP13
19_2	X	2	Colostrum	19	TP1
19_7	X	7	Starter_mixture+Milk_replacer	19	TP2
19_16	X	16	Starter_mixture+Milk_replacer	19	TP3
19_22	X	22	Starter_mixture+Milk_replacer	19	TP4
19_53	X	53	Starter_mixture+Milk_replacer	19	TP5
19_67	X	67	Starter_mixture	19	TP6
19_99	X	99	Low Fiber Diet	19	TP7
19_169	X	169	Low Fiber Diet	19	TP9
19_204	X	204	High Fiber Diet	19	TP10
19_302	X	302	High Fiber Diet	19	TP11
19_405	X	405	High Fiber Diet	19	TP12
19_692	X	692	High Fiber Diet	19	TP13
20_2	X	2	Colostrum	20	TP1
20_6	X	6	Starter_mixture+Milk_replacer	20	TP2
20_15	X	15	Starter_mixture+Milk_replacer	20	TP3
20_23	X	23	Starter_mixture+Milk_replacer	20	TP4
20_51	X	51	Starter_mixture+Milk_replacer	20	TP5
20_67	X	67	Starter_mixture	20	TP6
20_98	X	98	Low Fiber Diet	20	TP7
20_127	X	127	Low Fiber Diet	20	TP8
20_162	X	162	Low Fiber Diet	20	TP9
20_169	X	169	Low Fiber Diet	20	TP9
20_204	X	204	High Fiber Diet	20	TP10
20_398	X	398	High Fiber Diet	20	TP12
20_685	X	685	High Fiber Diet	20	TP13
20_754	X	754	Low Fiber Diet	20	TP14
