# Supplementary material for: Persistent auxiliary microbiome of early novel colonizers in the developing rumen with lasting functional significance
Source: ISME J. 2025 Dec 1;19(1):wraf252. doi: 10.1093/ismejo/wraf252 (PMC12700165; doi:10.1093/ismejo/wraf252)
Supplement: S4_wraf252 [file s4_wraf252.xlsx]

## Sheet: Legend
Table S4 – Metagenome-assembled genomes (MAGs) derived from the current study, Stewart et al., 2019, and Xie et al., 2021, with associated properties.

## Sheet: Current study
Bin Id	Marker lineage	# genomes	# markers	# marker sets	Completeness	Contamination	Strain heterogeneity	Genome size (bp)	# ambiguous bases	# scaffolds	# contigs	N50 (scaffolds)	N50 (contigs)	Mean scaffold length (bp)	Mean contig length (bp)	Longest scaffold (bp)	Longest contig (bp)	GC	GC std (scaffolds > 1kbp)	Coding density	Translation table	# predicted genes	0	1	2	3	4	5+
12_100_bin.1	o__Clostridiales (UID1226)	155	277	157	88.73	0.82	45.45	2537121	0	165	165	25444	25444	15376	15376	87868	87868	55.5	1.68	89.96	11	2246	31	237	8	1	0	0
12_100_bin.10	o__Clostridiales (UID1212)	172	263	149	76.89	2.35	0	1944857	0	480	480	4935	4935	4051	4051	16460	16460	60.9	3.54	89.17	11	2166	59	200	4	0	0	0
12_100_bin.11	p__Actinobacteria (UID2112)	31	211	124	99.84	0.27	0	2286026	0	47	47	77573	77573	48638	48638	162459	162459	57	1.63	89.57	11	2018	1	209	1	0	0	0
12_100_bin.12	k__Bacteria (UID203)	5449	103	57	52.63	1.75	0	1260939	0	33	33	60925	60925	38210	38210	100402	100402	51.3	1.68	82.27	11	927	70	32	1	0	0	0
12_100_bin.13	p__Actinobacteria (UID2112)	31	211	124	87.96	2.02	25	2050608	0	203	203	18544	18544	10101	10101	78582	78582	63	3.02	91.83	11	1916	41	166	4	0	0	0
12_100_bin.14	p__Actinobacteria (UID2112)	31	211	124	61.52	2.82	0	1811009	0	352	352	6233	6233	5144	5144	48065	48065	57.8	1.7	90.14	11	1845	94	113	4	0	0	0
12_100_bin.15	o__Clostridiales (UID1212)	172	263	149	93.62	0.67	0	1954000	0	78	78	54176	54176	25051	25051	121171	121171	57.7	1.77	88.83	11	1784	12	250	1	0	0	0
12_100_bin.16	f__Lachnospiraceae (UID1255)	90	354	174	74.31	3.01	0	1797665	0	454	454	4556	4556	3959	3959	28095	28095	54.9	1.78	93.7	11	1943	92	253	9	0	0	0
12_100_bin.17	k__Bacteria (UID1453)	901	171	117	57.19	0	0	827065	0	25	25	50890	50890	33082	33082	152015	152015	45.1	1.31	90.6	11	775	57	114	0	0	0	0
12_100_bin.18	k__Bacteria (UID2372)	131	176	105	93.65	0	0	1777109	0	141	141	22301	22301	12603	12603	110439	110439	48.2	1.68	92.17	11	1754	9	167	0	0	0	0
12_100_bin.19	o__Clostridiales (UID1226)	155	278	158	84.02	0.63	0	2671880	0	64	64	70009	70009	41748	41748	187227	187227	52	1.09	85.21	11	2205	36	241	1	0	0	0
12_100_bin.2	o__Clostridiales (UID1212)	172	257	149	83.09	1.34	0	1785245	0	251	251	9606	9606	7112	7112	40386	40386	63.8	2.59	88.42	11	1727	47	208	2	0	0	0
12_100_bin.20	o__Clostridiales (UID1120)	304	247	141	92.2	0	0	2249359	0	268	268	12350	12350	8393	8393	83405	83405	46	2.01	92.28	11	2155	14	233	0	0	0	0
12_100_bin.21	o__Clostridiales (UID1212)	172	263	149	87.42	1.4	0	1809669	0	266	266	9723	9723	6803	6803	34311	34311	54.1	2.75	88.85	11	1871	53	207	3	0	0	0
12_100_bin.22	o__Clostridiales (UID1212)	172	263	149	63.58	4.71	10	3071979	0	613	613	6438	6438	5011	5011	46686	46686	61.4	2.52	88.08	11	3235	109	144	10	0	0	0
12_100_bin.23	k__Bacteria (UID2329)	174	149	89	60.39	0	0	609275	0	75	75	10234	10234	8123	8123	27211	27211	28	1.6	89.63	11	635	71	78	0	0	0	0
12_100_bin.24	o__Clostridiales (UID1226)	155	278	158	56.87	3.64	0	1829221	0	514	514	3840	3840	3558	3558	23004	23004	47.9	2.27	90.83	11	2080	120	151	6	1	0	0
12_100_bin.25	o__Selenomonadales (UID1024)	64	334	167	87.58	4.05	53.33	2000185	0	405	405	6233	6233	4938	4938	30674	30674	49.1	2.86	86.97	11	2102	39	280	15	0	0	0
12_100_bin.26	f__Lachnospiraceae (UID1255)	90	354	174	77.01	0.11	0	1600357	0	28	28	176610	176610	57155	57155	265170	265170	51.5	1.29	90.4	11	1399	72	281	1	0	0	0
12_100_bin.27	p__Firmicutes (UID240)	1318	179	104	96.29	1.44	0	2205538	0	203	203	18941	18941	10864	10864	70372	70372	61.4	2.21	91.51	11	2183	26	151	2	0	0	0
12_100_bin.28	o__Clostridiales (UID1212)	172	263	149	78.86	1.34	0	1828349	0	73	73	39659	39659	25045	25045	94906	94906	60.7	2.01	91.33	11	1676	51	210	2	0	0	0
12_100_bin.29	o__Clostridiales (UID1226)	155	278	158	85.28	0	0	2309830	0	47	47	79812	79812	49145	49145	250792	250792	48.5	1.78	87.89	11	1921	43	235	0	0	0	0
12_100_bin.3	o__Clostridiales (UID1226)	155	277	157	57.34	3.22	7.14	1667294	0	496	496	3618	3618	3361	3361	16976	16976	49.7	1.77	88.49	11	1940	114	151	11	1	0	0
12_100_bin.30	f__Lachnospiraceae (UID1286)	57	420	207	88.7	0.74	20	2146620	0	120	120	31497	31497	17888	17888	87028	87028	59.2	1.78	90.52	11	1784	85	330	5	0	0	0
12_100_bin.31	p__Actinobacteria (UID2112)	31	211	124	50.02	8.54	12.5	1100807	0	405	405	2787	2787	2718	2718	9580	9580	67.1	1.42	91.66	11	1301	118	79	13	1	0	0
12_100_bin.32	f__Lachnospiraceae (UID1286)	57	420	207	92.76	1.11	16.67	2094372	0	177	177	20019	20019	11832	11832	62476	62476	48.1	1.54	94.28	11	1918	29	385	6	0	0	0
12_100_bin.33	o__Clostridiales (UID1212)	172	263	149	96.12	2.18	50	2135135	0	99	99	40885	40885	21567	21567	122107	122107	54.5	2.6	89.68	11	2064	18	241	4	0	0	0
12_100_bin.34	p__Actinobacteria (UID2112)	31	211	124	96.51	4.93	25	2421754	0	113	113	75043	75043	21431	21431	221774	221774	65.4	2.29	88.24	11	2192	8	195	8	0	0	0
12_100_bin.35	k__Bacteria (UID203)	5449	103	57	61.11	1.75	0	1703609	0	338	338	6189	6189	5040	5040	28232	28232	60.6	1.69	90.51	11	1678	63	39	1	0	0	0
12_100_bin.36	k__Bacteria (UID203)	5449	103	57	57.07	1.75	0	1330936	0	417	417	3391	3391	3191	3191	12200	12200	56.7	1.65	91.49	11	1549	62	40	1	0	0	0
12_100_bin.37	o__Clostridiales (UID1120)	304	250	143	67.48	1.63	0	1891826	0	226	226	14980	14980	8370	8370	85719	85719	61.3	2.4	91.38	11	1651	78	169	3	0	0	0
12_100_bin.38	p__Actinobacteria (UID2112)	31	211	124	80.01	0	0	2038100	0	405	405	6137	6137	5032	5032	24377	24377	60.2	1.63	88.04	11	2191	38	173	0	0	0	0
12_100_bin.39	p__Actinobacteria (UID2112)	31	211	124	84.97	1.86	62.5	2553620	0	342	342	10517	10517	7466	7466	57371	57371	64.3	2.32	87.11	11	2454	36	167	8	0	0	0
12_100_bin.4	f__Lachnospiraceae (UID1286)	57	420	207	82.34	0.99	0	2872072	0	377	377	9879	9879	7618	7618	52137	52137	58.5	1.61	91.49	11	2542	89	326	5	0	0	0
12_100_bin.40	o__Clostridiales (UID1120)	304	247	141	96.1	0.71	0	2359342	0	151	151	42357	42357	15624	15624	104479	104479	50.8	2.05	91.36	11	2236	7	239	1	0	0	0
12_100_bin.41	c__Clostridia (UID1118)	387	223	124	73.79	4.44	14.29	3831479	0	185	185	49540	49540	20710	20710	184456	184456	53.4	2.14	89.41	11	3304	49	169	4	1	0	0
12_100_bin.42	f__Lachnospiraceae (UID1286)	57	420	207	97.09	1.45	33.33	2809896	0	120	120	38798	38798	23415	23415	141059	141059	43.1	1.7	90.8	11	2494	8	409	3	0	0	0
12_100_bin.43	k__Bacteria (UID203)	5449	103	58	75.86	3.45	100	2080669	0	266	266	11358	11358	7822	7822	67608	67608	49.9	1.99	89.76	11	2058	52	49	2	0	0	0
12_100_bin.44	o__Clostridiales (UID1212)	172	263	149	73.49	0.45	0	1564663	0	183	183	13816	13816	8550	8550	48307	48307	27.8	1.54	86.05	11	1659	58	203	2	0	0	0
12_100_bin.45	f__Lachnospiraceae (UID1295)	33	543	238	62.92	5.58	0	2481786	0	790	790	3496	3496	3141	3141	12385	12385	40.7	2.01	90.55	11	2865	190	313	33	3	3	1
12_100_bin.46	o__Clostridiales (UID1212)	172	263	149	56.67	2.91	0	1450670	0	449	449	3453	3453	3230	3230	15344	15344	62.1	3.27	88.69	11	1656	135	122	6	0	0	0
12_100_bin.47	p__Actinobacteria (UID2112)	31	211	124	95.16	4.91	30	3409739	0	124	124	82240	82240	27497	27497	239944	239944	62.5	1.97	88.65	11	2996	7	194	10	0	0	0
12_100_bin.48	o__Clostridiales (UID1120)	304	250	143	79.39	3.85	62.5	2115513	0	216	216	15320	15320	9794	9794	66470	66470	63.5	2.04	92.17	11	2052	70	174	5	1	0	0
12_100_bin.49	o__Clostridiales (UID1212)	172	263	149	94.05	0.22	100	3076181	0	125	125	40319	40319	24609	24609	153440	153440	58.3	2.3	88.35	11	2901	15	247	1	0	0	0
12_100_bin.5	o__Clostridiales (UID1226)	155	277	157	54.71	2.45	0	1288816	0	426	426	3239	3239	3025	3025	15683	15683	51.4	2.39	89.15	11	1502	112	149	13	3	0	0
12_100_bin.50	c__Clostridia (UID1118)	387	223	124	91.59	0.4	0	2578215	0	253	253	17497	17497	10190	10190	81494	81494	61.2	2.81	91.48	11	2318	17	205	1	0	0	0
12_100_bin.51	o__Clostridiales (UID1212)	172	263	149	87.5	2.52	0	3128111	0	362	362	13446	13446	8641	8641	68561	68561	43.6	2.64	89.63	11	2902	75	184	3	1	0	0
12_100_bin.52	k__Bacteria (UID203)	5449	104	58	65.86	3.45	33.33	3085083	0	473	473	9177	9177	6522	6522	61185	61185	50.9	3.17	92.98	11	3001	60	41	3	0	0	0
12_100_bin.53	k__Bacteria (UID2329)	174	149	89	74.44	1.69	0	823305	0	47	47	25480	25480	17517	17517	86981	86981	27.6	1.23	91.25	11	900	27	120	2	0	0	0
12_100_bin.54	k__Bacteria (UID2372)	131	176	105	92.27	1.75	0	1823105	0	204	204	15208	15208	8936	8936	85766	85766	47	1.79	93.32	11	1890	12	161	3	0	0	0
12_100_bin.55	o__Clostridiales (UID1120)	304	247	141	56.22	2.55	0	1428980	0	436	436	3597	3597	3277	3277	18010	18010	49.9	2.13	92.58	11	1712	117	122	8	0	0	0
12_100_bin.56	o__Clostridiales (UID1212)	172	263	149	63.23	2.01	0	1928050	0	229	229	12442	12442	8419	8419	38083	38083	59.9	1.96	91.05	11	1830	109	151	3	0	0	0
12_100_bin.57	f__Lachnospiraceae (UID1255)	90	354	174	89.42	1.31	33.33	2930459	0	167	167	29536	29536	17547	17547	74417	74417	57.1	2.76	84.15	11	2352	60	288	6	0	0	0
12_100_bin.58	o__Bacteroidales (UID2716)	92	487	270	90.87	2.31	25	3584601	0	195	195	34469	34469	18382	18382	159922	159922	56.5	1.76	90.91	11	2824	65	414	8	0	0	0
12_100_bin.59	o__Clostridiales (UID1212)	172	263	149	92.55	2.35	0	2870183	0	207	207	21309	21309	13865	13865	53528	53528	54.8	1.86	91.35	11	2553	49	210	4	0	0	0
12_100_bin.6	o__Clostridiales (UID1212)	172	263	149	92.73	1.57	50	2415048	0	186	186	20980	20980	12984	12984	104311	104311	48	1.85	90.61	11	2245	20	239	4	0	0	0
12_100_bin.60	o__Clostridiales (UID1120)	304	247	141	89.49	0.71	0	1973156	0	128	128	23058	23058	15415	15415	64800	64800	58.7	1.43	89.99	11	1745	44	202	1	0	0	0
12_100_bin.61	o__Clostridiales (UID1120)	304	247	141	94.68	0.71	0	2048669	0	166	166	19676	19676	12341	12341	94941	94941	48.4	1.55	93.02	11	1989	40	206	1	0	0	0
12_100_bin.63	k__Bacteria (UID1453)	901	171	117	57.31	3.42	50	830588	0	163	163	9482	9482	5095	5095	46134	46134	43.6	2.04	91.19	11	972	63	104	4	0	0	0
12_100_bin.7	p__Euryarchaeota (UID3)	148	188	125	91.73	0.8	0	2018887	0	38	38	77000	77000	53128	53128	226353	226353	34.1	1.62	78.96	11	1747	12	175	1	0	0	0
12_100_bin.8	p__Actinobacteria (UID2112)	31	211	124	89.7	6.94	31.58	2355847	0	402	402	8265	8265	5860	5860	35257	35257	63.3	2.36	89.07	11	2282	34	158	19	0	0	0
12_100_bin.9	k__Bacteria (UID2495)	2993	143	89	76.76	0	0	805434	0	24	24	50638	50638	33559	33559	288775	288775	41.9	1.4	89.44	11	786	25	118	0	0	0	0
12_114_bin.1	k__Bacteria (UID203)	5449	104	58	65.52	9.48	0	2195687	0	306	306	10430	10430	7175	7175	39528	39528	63.1	1.47	91.33	11	2122	57	40	7	0	0	0
12_114_bin.10	o__Clostridiales (UID1120)	304	247	141	67.38	0.18	100	2146679	0	50	50	73003	73003	42933	42933	168783	168783	48.7	1.82	91.5	11	1872	65	181	1	0	0	0
12_114_bin.100	c__Clostridia (UID1118)	387	223	124	74.06	9.94	0	2080146	0	470	470	9372	9372	4425	4425	69695	69695	48	2.83	89.68	11	1944	47	151	24	1	0	0
12_114_bin.102	k__Bacteria (UID2569)	434	278	186	84.41	1.34	75	2251805	0	154	154	47405	47405	14622	14622	130326	130326	48.4	2.07	91.87	11	2078	37	237	4	0	0	0
12_114_bin.103	o__Clostridiales (UID1212)	172	263	149	52.15	7.25	3.7	4426317	0	1942	1942	2599	2599	2279	2279	20119	20119	38.4	1.93	91.32	11	5923	121	119	21	2	0	0
12_114_bin.11	f__Spirochaetaceae (UID2535)	33	249	143	87.44	5.71	38.46	2957608	0	438	438	10751	10751	6752	6752	67787	67787	38.9	2.59	91.91	11	2856	58	178	13	0	0	0
12_114_bin.12	g__Butyrivibrio (UID1297)	25	642	252	67.85	8.53	3.12	2144373	0	462	462	6028	6028	4641	4641	32057	32057	41.9	1.36	91.33	11	2301	225	364	49	3	1	0
12_114_bin.13	k__Bacteria (UID203)	5449	104	58	62.04	2.04	66.67	1733733	0	172	172	17193	17193	10079	10079	39172	39172	46.6	1.52	94.93	11	1517	58	43	3	0	0	0
12_114_bin.14	o__Bacteroidales (UID2657)	160	492	269	84.2	0.5	50	1869654	0	197	197	11681	11681	9490	9490	40119	40119	54	2.01	91.38	11	1530	62	428	2	0	0	0
12_114_bin.15	o__Clostridiales (UID1120)	304	247	141	97.16	0	0	2343795	0	123	123	32603	32603	19055	19055	158647	158647	53.6	1.87	89.9	11	2101	10	237	0	0	0	0
12_114_bin.16	k__Bacteria (UID2569)	434	278	186	86.72	1.88	25	2641258	0	115	115	46552	46552	22967	22967	167009	167009	52	3.37	88.27	11	2279	55	219	4	0	0	0
12_114_bin.17	o__Bacteroidales (UID2716)	92	487	270	58.37	4.06	26.67	1661034	0	372	372	5058	5058	4465	4465	21877	21877	49.9	1.89	94.63	11	1516	209	256	18	4	0	0
12_114_bin.18	k__Bacteria (UID203)	5449	104	58	55.17	0	0	1393478	0	336	336	4742	4742	4147	4147	18276	18276	53.8	1.86	95.42	11	1459	69	35	0	0	0	0
12_114_bin.19	k__Bacteria (UID2329)	174	149	89	90.85	1.17	50	1358853	0	75	75	28943	28943	18118	18118	62742	62742	49	1.57	92.01	11	1201	10	137	2	0	0	0
12_114_bin.2	f__Lachnospiraceae (UID1286)	57	420	207	61.33	5	10	2290539	0	656	656	3848	3848	3491	3491	18217	18217	58.8	1.9	91.43	11	2347	194	206	20	0	0	0
12_114_bin.20	p__Bacteroidetes (UID2605)	350	316	210	88.13	2.16	42.86	1926558	0	197	197	16017	16017	9779	9779	68211	68211	60.2	1.82	94.63	11	1705	47	262	7	0	0	0
12_114_bin.21	o__Clostridiales (UID1120)	304	247	141	87.72	0.95	0	1608354	0	280	280	7790	7790	5744	5744	30109	30109	54.3	2.25	90.9	11	1655	45	199	3	0	0	0
12_114_bin.22	k__Bacteria (UID2569)	434	278	186	80.29	0.81	50	1953566	0	128	128	29024	29024	15262	15262	58957	58957	53.7	2.47	90	11	1679	83	193	2	0	0	0
12_114_bin.23	o__Bacteroidales (UID2716)	92	487	270	84.3	3.01	20	2500171	0	531	531	7518	7518	4708	4708	41781	41781	51.5	4.48	93.48	11	2332	87	387	12	1	0	0
12_114_bin.24	p__Bacteroidetes (UID2605)	350	316	210	63.96	1.35	25	1505878	0	244	244	7513	7513	6171	6171	33647	33647	59.6	1.25	96	11	1404	133	179	4	0	0	0
12_114_bin.25	f__Lachnospiraceae (UID1286)	57	420	207	80.84	1.83	42.86	1692617	0	353	353	5694	5694	4794	4794	28413	28413	52.2	1.58	94.7	11	1794	102	311	7	0	0	0
12_114_bin.26	o__Clostridiales (UID1120)	304	247	141	71.22	2.65	33.33	1709063	0	306	306	6957	6957	5585	5585	34125	34125	54.2	1.95	91.86	11	1729	80	158	9	0	0	0
12_114_bin.27	f__Lachnospiraceae (UID1255)	90	354	174	78.5	2.01	0	1592583	0	342	342	5630	5630	4656	4656	22754	22754	45.6	1.91	93.53	11	1697	79	271	4	0	0	0
12_114_bin.28	p__Bacteroidetes (UID2605)	350	316	210	93.34	0.28	50	2407785	0	89	89	46488	46488	27053	27053	192296	192296	56.6	1.28	92.68	11	1983	37	277	2	0	0	0
12_114_bin.29	k__Bacteria (UID203)	5449	103	57	61.97	2.23	75	1974345	0	362	362	6923	6923	5453	5453	40988	40988	52.3	2.04	90.6	11	1951	55	44	4	0	0	0
12_114_bin.3	k__Bacteria (UID2372)	131	176	105	95.56	2.2	16.67	1954876	0	324	324	10298	10298	6033	6033	64246	64246	47.1	2.02	93.54	11	2092	6	166	3	1	0	0
12_114_bin.30	p__Bacteroidetes (UID2605)	350	316	210	74.43	1.43	100	1677976	0	206	206	12301	12301	8145	8145	65545	65545	57.1	1.96	95.02	11	1517	100	213	3	0	0	0
12_114_bin.31	o__Clostridiales (UID1120)	304	250	143	59.35	1.05	0	1626973	0	234	234	9266	9266	6952	6952	35327	35327	64.3	1.7	92.32	11	1671	134	113	3	0	0	0
12_114_bin.32	k__Bacteria (UID203)	5449	104	58	84.25	1.88	50	833543	0	55	55	23102	23102	15155	15155	54493	54493	44.8	1.3	91.58	11	855	17	85	2	0	0	0
12_114_bin.33	k__Bacteria (UID2329)	174	149	89	94.38	1.12	0	1100132	0	81	81	25010	25010	13581	13581	135000	135000	47.7	1.46	92.86	11	1058	5	143	1	0	0	0
12_114_bin.34	p__Actinobacteria (UID2112)	31	211	124	94.84	2.28	40	2191392	0	116	116	29834	29834	18891	18891	85999	85999	57.2	2.23	89.84	11	2033	11	195	5	0	0	0
12_114_bin.35	p__Bacteroidetes (UID2605)	350	316	210	83.65	0.48	0	1904485	0	218	218	13383	13383	8736	8736	49037	49037	57	2.18	95.45	11	1657	80	235	1	0	0	0
12_114_bin.36	o__Bacteroidales (UID2657)	160	492	269	83.26	4.54	33.33	2367566	0	293	293	13217	13217	8080	8080	56566	56566	55.4	2.71	92.47	11	1976	96	380	15	1	0	0
12_114_bin.37	k__Bacteria (UID2372)	131	176	105	67.05	3.81	0	1211850	0	339	339	4003	4003	3574	3574	14893	14893	48.6	1.84	92.13	11	1440	75	96	5	0	0	0
12_114_bin.38	o__Bacteroidales (UID2716)	92	487	270	76.59	4.6	23.53	1991454	0	256	256	10439	10439	7779	7779	41601	41601	52.1	2.01	88.84	11	1715	144	326	17	0	0	0
12_114_bin.39	p__Firmicutes (UID1022)	100	295	158	83.02	4.49	23.08	1785520	0	350	350	6582	6582	5101	5101	24245	24245	45.8	2.08	91.27	11	1875	73	211	10	1	0	0
12_114_bin.4	k__Bacteria (UID203)	5449	103	57	61.75	0	0	1928268	0	312	312	7403	7403	6180	6180	52861	52861	45.8	2.06	92.46	11	1893	62	41	0	0	0	0
12_114_bin.40	p__Bacteroidetes (UID2605)	350	316	210	77.82	4.21	16.67	1810111	0	335	335	6312	6312	5403	5403	32413	32413	52	2.03	94.64	11	1777	100	204	12	0	0	0
12_114_bin.41	k__Bacteria (UID203)	5449	104	58	80.49	4.31	66.67	2610732	0	317	317	12501	12501	8235	8235	45879	45879	47.8	2.14	94.74	11	2181	48	53	3	0	0	0
12_114_bin.42	k__Bacteria (UID203)	5449	103	57	52.98	0	0	1874056	0	406	406	5585	5585	4615	4615	38534	38534	50.6	1.8	88.37	11	1814	69	34	0	0	0	0
12_114_bin.43	o__Clostridiales (UID1120)	304	247	141	82.03	1.24	33.33	2119060	0	336	336	8565	8565	6306	6306	31208	31208	54.9	1.82	91.69	11	2099	74	170	3	0	0	0
12_114_bin.44	o__Clostridiales (UID1212)	172	263	149	73.84	5.17	34.62	1817474	0	209	209	14649	14649	8696	8696	47086	47086	59.8	2.45	90.66	11	1798	59	178	26	0	0	0
12_114_bin.45	p__Bacteroidetes (UID2605)	350	316	210	84.94	0.69	44.44	2460726	0	214	214	18795	18795	11498	11498	65333	65333	52.3	1.72	95.65	11	2149	62	245	9	0	0	0
12_114_bin.46	o__Bacteroidales (UID2716)	92	487	270	88.21	6.37	22.58	2954914	0	199	199	28092	28092	14848	14848	150144	150144	55.1	2.57	91.45	11	2422	100	362	22	3	0	0
12_114_bin.47	o__Clostridiales (UID1120)	304	247	141	84.52	0	0	1816189	0	17	17	198775	198775	106834	106834	335003	335003	49.6	1.56	93.06	11	1593	46	201	0	0	0	0
12_114_bin.48	o__Clostridiales (UID1212)	172	263	149	96.31	0.67	0	2057965	0	86	86	43953	43953	23929	23929	129198	129198	57.6	1.99	88.06	11	1872	7	255	1	0	0	0
12_114_bin.49	k__Bacteria (UID2982)	88	230	148	51.31	3.84	40	1735005	0	379	379	5789	5789	4577	4577	19383	19383	67	1.42	94.3	11	1665	90	119	19	2	0	0
12_114_bin.5	k__Bacteria (UID2569)	434	278	186	74.1	3.23	12.5	2143718	0	334	334	8096	8096	6418	6418	36024	36024	51.2	2.17	88.94	11	1968	83	187	8	0	0	0
12_114_bin.50	o__Clostridiales (UID1212)	172	263	149	88.68	1.68	0	3113747	0	202	202	23091	23091	15414	15414	97166	97166	57.5	2.05	90.43	11	2679	23	237	3	0	0	0
12_114_bin.51	o__Clostridiales (UID1212)	172	263	149	86.74	0.22	0	1908889	0	259	259	12350	12350	7370	7370	60248	60248	51.5	3.58	90.72	11	1856	25	237	1	0	0	0
12_114_bin.52	o__Selenomonadales (UID1024)	64	334	167	84.91	3.07	55.56	1682796	0	572	572	3395	3395	2941	2941	30847	30847	51	3.17	89.54	11	1723	35	290	9	0	0	0
12_114_bin.53	p__Bacteroidetes (UID2605)	350	316	210	78.51	6.75	63.16	2280474	0	305	305	11619	11619	7476	7476	39652	39652	52.3	1.48	96.17	11	2020	87	210	19	0	0	0
12_114_bin.54	k__Bacteria (UID203)	5449	104	58	56.9	8.62	40	2291466	0	591	591	4214	4214	3877	3877	22439	22439	48.3	1.82	90.16	11	2473	67	32	5	0	0	0
12_114_bin.55	k__Bacteria (UID2569)	434	278	186	87.63	1.61	0	2315578	0	42	42	93799	93799	55132	55132	224227	224227	55.6	1.73	90.87	11	2010	27	247	4	0	0	0
12_114_bin.56	k__Bacteria (UID209)	5443	105	59	57.47	5.08	12.12	1224943	0	423	423	3032	3032	2895	2895	13407	13407	61.1	2.27	90.08	11	1480	30	62	3	10	0	0
12_114_bin.57	c__Gammaproteobacteria (UID4201)	1164	275	174	58.62	1.15	50	1433468	0	232	232	7920	7920	6178	6178	23465	23465	46.4	2.41	87.69	11	1302	128	145	2	0	0	0
12_114_bin.58	o__Clostridiales (UID1212)	172	263	149	90.49	0.34	0	3154471	0	438	438	10341	10341	7201	7201	61200	61200	61.9	2.2	88.73	11	2852	51	211	1	0	0	0
12_114_bin.59	o__Clostridiales (UID1212)	172	263	149	57.67	1.68	0	1365347	0	403	403	3619	3619	3387	3387	16244	16244	44	2.85	92.11	11	1586	127	132	4	0	0	0
12_114_bin.6	p__Euryarchaeota (UID3)	148	188	125	99.2	0.8	0	2164862	0	270	270	13616	13616	8018	8018	56927	56927	26	2.3	78.48	11	1946	1	186	1	0	0	0
12_114_bin.60	k__Bacteria (UID203)	5449	104	58	55.83	0	0	1310609	0	153	153	11605	11605	8566	8566	53071	53071	57.1	1.35	94.08	11	1182	65	39	0	0	0	0
12_114_bin.61	o__Clostridiales (UID1226)	155	278	158	86.17	1.33	0	2492937	0	317	317	12681	12681	7864	7864	101261	101261	50.3	2.04	89.24	11	2302	60	211	7	0	0	0
12_114_bin.62	f__Lachnospiraceae (UID1286)	57	420	207	83.11	5.43	44.44	2459674	0	409	409	7671	7671	6013	6013	35013	35013	58.1	2.23	84.81	11	2205	97	305	18	0	0	0
12_114_bin.63	o__Clostridiales (UID1212)	172	263	149	95.75	0	0	2688247	0	182	182	31001	31001	14770	14770	125359	125359	39	2.01	91.62	11	2390	11	252	0	0	0	0
12_114_bin.64	f__Lachnospiraceae (UID1286)	57	420	207	92.7	1.83	42.86	2051899	0	212	212	13448	13448	9678	9678	62092	62092	48.2	1.59	94.42	11	1889	47	366	7	0	0	0
12_114_bin.65	k__Bacteria (UID203)	5449	104	58	56.21	8.62	33.33	1915078	0	554	554	3790	3790	3456	3456	31483	31483	57.4	2.08	91.14	11	2252	65	33	6	0	0	0
12_114_bin.66	o__Bacteroidales (UID2657)	160	492	269	82.22	7.67	17.65	2789779	0	386	386	10642	10642	7227	7227	45775	45775	57	2.49	91.86	11	2214	95	365	31	1	0	0
12_114_bin.67	k__Bacteria (UID203)	5449	104	58	59.48	1.72	0	2789842	0	389	389	9623	9623	7171	7171	35576	35576	56	3.23	90.84	11	2385	66	36	2	0	0	0
12_114_bin.68	c__Deltaproteobacteria (UID3218)	61	284	169	73.27	1.53	0	2017442	0	590	590	3864	3864	3419	3419	24249	24249	66.1	2.79	85.45	11	2114	68	206	10	0	0	0
12_114_bin.69	k__Bacteria (UID203)	5449	104	58	53.45	6.03	20	1669768	0	364	364	6099	6099	4587	4587	24611	24611	60.7	2.04	91.25	11	1645	67	32	5	0	0	0
12_114_bin.7	o__Bacteroidales (UID2617)	213	406	265	64.75	6.54	34.48	1672081	0	327	327	6213	6213	5113	5113	20772	20772	51.5	2.49	89.99	11	1642	169	216	17	4	0	0
12_114_bin.70	k__Bacteria (UID203)	5449	104	58	53.76	5.17	0	2024263	0	388	388	6444	6444	5217	5217	26296	26296	50.1	1.98	92.42	11	2046	67	34	3	0	0	0
12_114_bin.71	k__Bacteria (UID203)	5449	104	58	67.24	4.31	100	1511901	0	98	98	21975	21975	15427	15427	82255	82255	52.6	1.68	94.49	11	1296	60	40	4	0	0	0
12_114_bin.72	o__Clostridiales (UID1212)	172	263	149	92.79	1.43	11.11	2647042	0	181	181	24412	24412	14624	14624	102411	102411	41.7	1.54	92.92	11	2442	31	223	9	0	0	0
12_114_bin.73	o__Clostridiales (UID1226)	155	278	158	78.38	8.14	0	2022686	0	283	283	10055	10055	7147	7147	41297	41297	54.3	1.32	91.53	11	1851	86	174	16	2	0	0
12_114_bin.74	k__Bacteria (UID203)	5449	104	58	70.69	0	0	2095491	0	193	193	15202	15202	10857	10857	72998	72998	55.8	2.62	93.08	11	1749	57	47	0	0	0	0
12_114_bin.75	f__Lachnospiraceae (UID1255)	90	354	174	76.64	9.7	28.12	2375655	0	481	481	6078	6078	4938	4938	28082	28082	54.7	1.96	89.4	11	2336	88	240	23	3	0	0
12_114_bin.76	o__Clostridiales (UID1212)	172	263	149	55.34	1.85	75	1692345	0	201	201	10978	10978	8419	8419	40860	40860	61.9	1.38	90.23	11	1634	137	122	4	0	0	0
12_114_bin.77	o__Bacteroidales (UID2617)	213	406	265	81.06	2.26	25	2196394	0	325	325	9089	9089	6758	6758	30177	30177	51.6	2.66	88.45	11	1997	114	280	12	0	0	0
12_114_bin.78	k__Bacteria (UID2495)	2993	142	88	52.25	0.07	0	561614	0	208	208	2917	2917	2700	2700	8362	8362	39.1	1.9	94.16	11	717	65	76	1	0	0	0
12_114_bin.79	k__Bacteria (UID203)	5449	104	58	79.31	1.72	0	3041594	0	382	382	11813	11813	7962	7962	61408	61408	57.1	2.41	91.22	11	2455	51	52	1	0	0	0
12_114_bin.8	o__Bacteroidales (UID2716)	92	487	270	53.97	0.99	25	1401646	0	284	284	5726	5726	4935	4935	24967	24967	48.6	2.04	90.75	11	1356	217	266	4	0	0	0
12_114_bin.80	k__Bacteria (UID2329)	174	149	89	66.74	1.17	100	562991	0	167	167	3532	3532	3371	3371	16819	16819	36.4	2.03	93.35	11	648	43	104	2	0	0	0
12_114_bin.81	k__Bacteria (UID203)	5449	104	58	53.45	1.72	100	1886743	0	281	281	9177	9177	6714	6714	31873	31873	49.5	1.72	94.77	11	1651	70	33	1	0	0	0
12_114_bin.82	o__Clostridiales (UID1120)	304	247	141	77.34	0.35	0	1549609	0	374	374	4905	4905	4143	4143	26868	26868	58	1.78	93.45	11	1771	61	185	1	0	0	0
12_114_bin.83	k__Bacteria (UID203)	5449	104	58	55.52	0	0	1800840	0	441	441	4457	4457	4083	4083	45062	45062	54.9	1.91	92.22	11	1627	67	37	0	0	0	0
12_114_bin.84	k__Bacteria (UID2982)	88	230	148	59.23	2.96	0	1277289	0	356	356	3938	3938	3587	3587	20962	20962	67.3	1.91	94.48	11	1405	91	130	9	0	0	0
12_114_bin.85	o__Bacteroidales (UID2716)	92	487	270	86.45	5.19	40	2696684	0	302	302	12849	12849	8929	8929	69137	69137	48.1	2.64	93.82	11	2395	102	365	20	0	0	0
12_114_bin.86	f__Lachnospiraceae (UID1286)	57	420	207	83.81	1.55	0	1846254	0	323	323	7047	7047	5715	5715	38800	38800	45.8	1.9	93.25	11	1891	96	318	6	0	0	0
12_114_bin.87	o__Bacteroidales (UID2657)	160	492	269	88.8	0	0	2186823	0	66	66	65657	65657	33133	33133	256251	256251	56.2	2.86	92.88	11	1823	47	445	0	0	0	0
12_114_bin.88	c__Clostridia (UID1118)	387	223	124	62.59	0.05	0	1112324	0	264	264	4779	4779	4213	4213	23382	23382	52.1	2.24	92.47	11	1202	90	132	0	1	0	0
12_114_bin.89	o__Clostridiales (UID1212)	172	263	149	86.21	0	0	2966938	0	355	355	12639	12639	8357	8357	52251	52251	58.6	2.4	88.42	11	2656	34	229	0	0	0	0
12_114_bin.9	o__Bacteroidales (UID2716)	92	487	270	88.07	9.2	20.45	3660445	0	322	322	22136	22136	11367	11367	102152	102152	53.4	2.52	91.97	11	3063	90	357	38	2	0	0
12_114_bin.90	p__Bacteroidetes (UID2605)	350	316	210	72.59	2.28	50	2047265	0	62	62	45606	45606	33020	33020	162408	162408	57	1.15	93.36	11	1693	76	230	10	0	0	0
12_114_bin.91	k__Bacteria (UID203)	5449	104	58	74.48	6.9	16.67	2032448	0	309	309	8940	8940	6577	6577	29812	29812	54.2	2.57	89.65	11	1897	54	44	6	0	0	0
12_114_bin.92	f__Lachnospiraceae (UID1295)	33	543	238	62.34	5.36	3.57	2345954	0	744	744	3341	3341	3153	3153	10992	10992	40.8	1.75	88.24	11	2463	214	301	28	0	0	0
12_114_bin.93	p__Euryarchaeota (UID3)	148	188	125	92.03	2	0	1696449	0	311	311	7135	7135	5454	5454	29526	29526	35	2.29	79.49	11	1629	18	167	3	0	0	0
12_114_bin.94	k__Bacteria (UID2982)	88	230	148	60.38	6.65	73.68	2112786	0	974	974	2322	2322	2169	2169	30800	30800	71.7	2.33	94.22	11	2194	81	132	16	1	0	0
12_114_bin.95	o__Bacteroidales (UID2617)	213	406	265	84.17	1.61	55.56	2435055	0	453	453	9714	9714	5375	5375	60896	60896	54.4	2.57	90.65	11	2205	73	324	9	0	0	0
12_114_bin.96	p__Euryarchaeota (UID3)	148	188	125	80.88	1.6	100	2330774	0	122	122	64133	64133	19104	19104	477839	477839	32.4	1.95	89.02	11	2186	67	118	3	0	0	0
12_127_bin.1	c__Clostridia (UID1118)	387	223	124	94.53	3.9	0	3705451	0	151	151	36893	36893	24539	24539	170113	170113	59.9	2.35	85.45	11	2968	11	206	6	0	0	0
12_127_bin.10	p__Euryarchaeota (UID3)	148	188	125	76.8	0	0	1137124	0	53	53	36784	36784	21455	21455	117935	117935	30.5	1.48	88.51	11	1193	54	134	0	0	0	0
12_127_bin.11	k__Bacteria (UID2372)	131	176	105	94.73	2.7	14.29	1797790	0	255	255	9930	9930	7050	7050	29615	29615	55.2	1.55	93.61	11	1950	11	160	4	1	0	0
12_127_bin.12	k__Bacteria (UID203)	5449	103	58	63.79	1.72	0	1345502	0	207	207	9074	9074	6500	6500	35734	35734	51.6	1.83	92.44	11	1318	62	40	1	0	0	0
12_127_bin.13	o__Clostridiales (UID1212)	172	263	149	55.19	6.66	33.33	2205635	0	245	245	13652	13652	9002	9002	86774	86774	56	1.47	91.08	11	2076	133	118	12	0	0	0
12_127_bin.14	o__Clostridiales (UID1212)	172	263	149	69.39	1.34	0	2204677	0	383	383	7087	7087	5756	5756	44401	44401	51.8	2.45	90.9	11	2351	103	157	3	0	0	0
12_127_bin.15	o__Clostridiales (UID1226)	155	278	158	65.08	0.63	0	1952060	0	389	389	5829	5829	5018	5018	31919	31919	49.1	1.71	89.16	11	1856	107	170	1	0	0	0
12_127_bin.16	o__Clostridiales (UID1212)	172	263	149	53.3	3.71	0	1539409	0	225	225	9565	9565	6841	6841	39666	39666	58.5	2.65	89.64	11	1583	137	117	9	0	0	0
12_127_bin.17	k__Bacteria (UID203)	5449	103	57	56.46	3.51	0	2147076	0	453	453	5837	5837	4739	4739	26169	26169	54.3	1.91	88.78	11	1984	64	37	2	0	0	0
12_127_bin.18	o__Clostridiales (UID1120)	304	247	141	55.41	0.35	100	1549320	0	43	43	59571	59571	36030	36030	247015	247015	56.6	1.39	92.06	11	1309	129	117	1	0	0	0
12_127_bin.19	k__Bacteria (UID2372)	131	176	105	84.05	6.51	7.69	2850474	0	346	346	12009	12009	8238	8238	44765	44765	41.9	1.64	91.72	11	2990	40	125	10	1	0	0
12_127_bin.2	f__Lachnospiraceae (UID1286)	57	420	207	61.42	1.3	0	1827412	0	439	439	4633	4633	4162	4162	23739	23739	53.5	2.2	86.08	11	1579	175	240	4	1	0	0
12_127_bin.20	c__Clostridia (UID1118)	387	223	124	71.24	8.33	0	1795328	0	522	522	3793	3793	3439	3439	21749	21749	65.3	2.29	90.58	11	1875	91	122	9	1	0	0
12_127_bin.21	p__Euryarchaeota (UID3)	148	188	125	72.8	0	0	1736017	0	124	124	19919	19919	14000	14000	71642	71642	30.7	1.3	88.4	11	1650	40	148	0	0	0	0
12_127_bin.22	f__Lachnospiraceae (UID1255)	90	354	174	75.26	5.73	66.67	1700330	0	160	160	15018	15018	10627	10627	38969	38969	52.9	1.4	90.41	11	1515	83	251	18	2	0	0
12_127_bin.23	p__Actinobacteria (UID2112)	31	211	124	62.9	5.11	12.5	1481443	0	321	321	5538	5538	4615	4615	26775	26775	55.2	1.62	89.46	11	1539	99	104	8	0	0	0
12_127_bin.24	o__Clostridiales (UID1226)	155	278	158	82.87	2.91	66.67	2099884	0	280	280	10274	10274	7499	7499	35077	35077	56.4	1.46	91.59	11	2006	66	206	6	0	0	0
12_127_bin.25	o__Clostridiales (UID1120)	304	247	141	90.84	1.42	0	2068162	0	126	126	26560	26560	16413	16413	65349	65349	53.8	1.46	90.84	11	1906	39	205	3	0	0	0
12_127_bin.26	o__Clostridiales (UID1226)	155	278	158	59.99	1.81	85.71	1378075	0	236	236	7295	7295	5839	5839	40367	40367	53	1.45	87.45	11	1181	93	178	7	0	0	0
12_127_bin.27	o__Clostridiales (UID1120)	304	247	141	89.47	3.99	16.67	1648169	0	302	302	7380	7380	5457	5457	25946	25946	57.4	2.12	91.18	11	1699	25	212	9	1	0	0
12_127_bin.28	p__Actinobacteria (UID2112)	31	211	124	65.35	2.21	0	1590463	0	392	392	4911	4911	4057	4057	19290	19290	67.3	1.61	89.04	11	1662	80	122	9	0	0	0
12_127_bin.29	o__Clostridiales (UID1120)	304	247	141	95.04	0.71	0	1695180	0	131	131	22239	22239	12940	12940	81343	81343	54.1	1.64	91.9	11	1619	8	238	1	0	0	0
12_127_bin.3	c__Clostridia (UID1118)	387	223	124	60.22	2.42	0	3104667	0	174	174	28977	28977	17842	17842	112017	112017	53.7	2.57	90.1	11	2682	75	146	1	1	0	0
12_127_bin.30	o__Clostridiales (UID1226)	155	277	157	81.58	2.45	62.5	2601368	0	152	152	39903	39903	17114	17114	109038	109038	55.1	2.18	89.7	11	2269	52	217	8	0	0	0
12_127_bin.31	o__Clostridiales (UID1120)	304	247	141	81.15	2.15	20	1621355	0	276	276	7574	7574	5874	5874	21506	21506	55.5	1.92	92.43	11	1675	43	199	5	0	0	0
12_127_bin.32	k__Bacteria (UID1452)	924	163	110	73.33	9.52	80	2684141	0	424	424	8666	8666	6330	6330	27183	27183	52.7	2.35	89.45	11	2539	43	99	19	2	0	0
12_127_bin.33	f__Lachnospiraceae (UID1255)	90	354	174	80.25	2.13	40	1968184	0	193	193	19478	19478	10197	10197	128336	128336	58.6	1.98	84.63	11	1605	59	290	5	0	0	0
12_127_bin.34	p__Actinobacteria (UID2112)	31	211	124	93.33	4.3	10	3818854	0	399	399	14779	14779	9571	9571	55287	55287	60.4	2.08	82.7	11	3256	20	185	4	2	0	0
12_127_bin.35	f__Lachnospiraceae (UID1295)	33	543	238	89.15	0.83	25	3308555	0	586	586	7148	7148	5645	5645	30195	30195	40.4	1.53	87.39	11	3000	63	472	8	0	0	0
12_127_bin.36	p__Actinobacteria (UID2112)	31	211	124	80.88	3.77	12.5	1722643	0	357	357	6412	6412	4825	4825	24121	24121	66.2	1.77	91.25	11	1684	54	145	10	2	0	0
12_127_bin.37	o__Clostridiales (UID1226)	155	278	158	65.81	2.91	0	1487246	0	340	340	5064	5064	4374	4374	25640	25640	50.4	1.97	92.23	11	1651	111	158	9	0	0	0
12_127_bin.38	k__Bacteria (UID203)	5449	103	57	63.44	2.63	33.33	1619889	0	375	375	5217	5217	4319	4319	21738	21738	64.5	1.85	90.06	11	1576	54	46	3	0	0	0
12_127_bin.39	p__Actinobacteria (UID2112)	31	211	124	80.43	6.59	50	1810084	0	287	287	8183	8183	6306	6306	35274	35274	61.5	1.67	88.69	11	1593	64	139	6	2	0	0
12_127_bin.4	f__Lachnospiraceae (UID1255)	90	354	174	85.87	2.43	33.33	2637656	0	219	219	28011	28011	12044	12044	124256	124256	53.6	2.46	86.99	11	2269	81	266	6	1	0	0
12_127_bin.40	o__Bacteroidales (UID2716)	92	487	270	92.38	1.98	10	3045160	0	314	314	14519	14519	9697	9697	48773	48773	49.2	2.79	93.51	11	2896	27	452	7	1	0	0
12_127_bin.41	o__Clostridiales (UID1226)	155	278	158	85.87	6.68	4.76	4297066	0	638	638	9811	9811	6735	6735	107070	107070	49.9	2.15	87.76	11	4236	46	213	18	1	0	0
12_127_bin.42	p__Actinobacteria (UID2112)	31	211	124	96.54	0	0	1531112	0	125	125	20080	20080	12248	12248	76419	76419	44	1.36	89.21	11	1311	6	205	0	0	0	0
12_127_bin.43	k__Bacteria (UID203)	5449	104	58	51.72	1.72	100	1513204	0	339	339	5073	5073	4463	4463	29044	29044	63.6	2.2	89.36	11	1519	70	33	1	0	0	0
12_127_bin.44	p__Actinobacteria (UID2112)	31	211	124	56.22	8.47	26.67	2087191	0	310	310	9404	9404	6732	6732	45385	45385	60.6	1.39	87.54	11	1875	105	91	15	0	0	0
12_127_bin.45	o__Clostridiales (UID1212)	172	263	149	96.64	0.67	0	2427146	0	79	79	78893	78893	30723	30723	246485	246485	51.8	2.25	85.69	11	2136	9	253	1	0	0	0
12_127_bin.46	o__Clostridiales (UID1212)	172	263	149	76.64	1.34	0	2021189	0	217	217	15507	15507	9314	9314	46280	46280	50.1	1.3	87.78	11	1924	73	188	2	0	0	0
12_127_bin.47	k__Bacteria (UID203)	5449	103	58	53.79	2.59	0	1300302	0	314	314	4576	4576	4141	4141	22486	22486	49.7	1.78	92.39	11	1437	68	33	2	0	0	0
12_127_bin.48	o__Clostridiales (UID1226)	155	278	158	56.04	2	20	1513350	0	449	449	3674	3674	3370	3370	17490	17490	62.9	2.09	90.72	11	1554	125	148	5	0	0	0
12_127_bin.49	k__Bacteria (UID2372)	131	176	105	55.2	3.65	20	1281287	0	395	395	3503	3503	3243	3243	20958	20958	51.5	1.71	93.07	11	1607	91	80	5	0	0	0
12_127_bin.5	k__Bacteria (UID203)	5449	103	57	59.65	8.77	60	2623647	0	292	292	16085	16085	8985	8985	67809	67809	51.5	1.93	85.03	11	2344	63	35	5	0	0	0
12_127_bin.50	k__Bacteria (UID2372)	131	176	105	59.24	1.9	0	1154016	0	304	304	4536	4536	3796	3796	17804	17804	47.5	1.7	93.52	11	1407	90	83	3	0	0	0
12_127_bin.51	o__Clostridiales (UID1226)	155	278	158	77.57	1.64	16.67	1585226	0	223	223	11096	11096	7108	7108	36754	36754	58.6	1.39	91.73	11	1492	91	181	6	0	0	0
12_127_bin.52	o__Clostridiales (UID1226)	155	277	157	72.52	4.16	21.43	2007427	0	188	188	15988	15988	10677	10677	66350	66350	57.3	1.32	90.88	11	1785	103	160	14	0	0	0
12_127_bin.53	o__Clostridiales (UID1120)	304	247	141	89.47	0.71	50	2326082	0	143	143	33157	33157	16266	16266	93628	93628	54.4	2.01	90.85	11	2071	57	188	2	0	0	0
12_127_bin.54	f__Lachnospiraceae (UID1286)	57	420	207	81.36	1.71	22.22	1777415	0	277	277	9254	9254	6416	6416	46598	46598	60.1	1.73	91.94	11	1568	107	304	9	0	0	0
12_127_bin.55	k__Bacteria (UID203)	5449	103	58	70.69	0	0	1652008	0	81	81	36881	36881	20395	20395	103355	103355	47.4	2.24	91.83	11	1510	57	46	0	0	0	0
12_127_bin.56	p__Actinobacteria (UID2112)	31	211	124	57.38	0.32	100	1444004	0	282	282	6083	6083	5120	5120	43434	43434	57.3	2.07	90.58	11	1448	103	106	2	0	0	0
12_127_bin.57	p__Euryarchaeota (UID3)	148	188	125	88	0	0	1494917	0	167	167	12933	12933	8951	8951	41299	41299	26.6	1.68	80.28	11	1339	17	171	0	0	0	0
12_127_bin.58	k__Bacteria (UID2372)	131	176	105	84.76	0	0	1637911	0	204	204	11735	11735	8028	8028	56093	56093	48.5	1.74	92.02	11	1673	49	127	0	0	0	0
12_127_bin.59	k__Bacteria (UID203)	5449	103	58	72.88	7.76	40	1386879	0	216	216	8203	8203	6420	6420	43382	43382	47.4	2.27	92.24	11	1413	51	47	5	0	0	0
12_127_bin.6	k__Bacteria (UID203)	5449	103	57	56.46	5.26	0	2112719	0	402	402	6591	6591	5255	5255	42581	42581	54.6	2	87.55	11	1951	66	34	3	0	0	0
12_127_bin.60	c__Clostridia (UID1118)	387	223	124	62.37	1.61	33.33	1493983	0	116	116	20575	20575	12879	12879	66990	66990	63.6	1.79	92.69	11	1417	99	121	3	0	0	0
12_127_bin.61	o__Clostridiales (UID1212)	172	263	149	88.93	2.01	80	1704931	0	170	170	15158	15158	10029	10029	52174	52174	58.3	2.06	89.7	11	1617	25	233	5	0	0	0
12_127_bin.62	o__Clostridiales (UID1212)	172	263	149	84.79	7.37	30	3146773	0	501	501	8725	8725	6280	6280	44024	44024	60.7	2.87	90.04	11	3277	65	178	20	0	0	0
12_127_bin.63	k__Bacteria (UID203)	5449	103	58	77.76	6.9	0	2670042	0	369	369	11099	11099	7235	7235	42325	42325	48.7	1.49	91	11	2712	50	48	5	0	0	0
12_127_bin.64	k__Archaea (UID2)	207	149	107	54.21	6.07	0	2452019	0	340	340	13555	13555	7211	7211	68062	68062	27.5	2.14	80.07	11	2289	81	60	8	0	0	0
12_127_bin.65	k__Bacteria (UID203)	5449	103	57	59.81	3.51	0	2544263	0	564	564	5353	5353	4511	4511	29013	29013	55.3	2.35	88.31	11	2645	63	38	2	0	0	0
12_127_bin.66	c__Clostridia (UID1118)	387	223	124	69.77	5.24	22.22	3539941	0	255	255	23879	23879	13882	13882	119578	119578	57.5	2.18	90.37	11	3150	63	151	9	0	0	0
12_127_bin.67	k__Bacteria (UID203)	5449	103	57	74.72	1.75	0	2219419	0	460	460	5722	5722	4824	4824	20823	20823	54.4	2.18	91.87	11	2229	52	50	1	0	0	0
12_127_bin.68	o__Clostridiales (UID1226)	155	278	158	61.22	0	0	1443867	0	227	227	8274	8274	6360	6360	45020	45020	50.6	1.93	87.8	11	1309	119	159	0	0	0	0
12_127_bin.69	k__Bacteria (UID2372)	131	176	105	93.2	2.7	0	2951077	0	136	136	34932	34932	21699	21699	102377	102377	47.7	1.67	91.11	11	2779	45	126	5	0	0	0
12_127_bin.7	k__Bacteria (UID2329)	174	149	89	50.4	1.12	0	590326	0	43	43	22853	22853	13728	13728	40200	40200	41.6	1.85	90.82	11	566	88	60	1	0	0	0
12_127_bin.70	o__Clostridiales (UID1226)	155	278	158	95.34	0.63	0	1961363	0	114	114	25660	25660	17204	17204	104027	104027	59.7	1.48	90.56	11	1705	11	266	1	0	0	0
12_127_bin.71	p__Actinobacteria (UID2112)	31	211	124	53.55	2.88	62.5	1696012	0	285	285	8263	8263	5950	5950	33689	33689	62.6	1.99	90.13	11	1736	111	92	8	0	0	0
12_127_bin.72	k__Bacteria (UID2982)	88	230	148	58.41	1.94	0	2842941	0	855	855	3714	3714	3325	3325	30545	30545	69.3	2.46	92.31	11	2838	83	142	5	0	0	0
12_127_bin.73	k__Bacteria (UID203)	5449	104	58	61.52	5.17	25	2008042	0	430	430	5914	5914	4669	4669	17979	17979	63	1.91	89.22	11	1932	61	39	4	0	0	0
12_127_bin.74	k__Bacteria (UID2495)	2993	143	89	51.18	3.93	33.33	618045	0	74	74	10718	10718	8351	8351	34510	34510	44.2	1.38	87.93	11	626	69	68	6	0	0	0
12_127_bin.75	o__Clostridiales (UID1212)	172	263	149	67.04	6.04	27.78	1685212	0	171	171	16120	16120	9855	9855	73444	73444	62	1.86	91.13	11	1478	81	164	18	0	0	0
12_127_bin.76	p__Euryarchaeota (UID3)	148	188	125	78.58	1.87	33.33	2195816	0	96	96	58654	58654	22873	22873	118768	118768	32.8	1.68	88.76	11	2009	48	137	3	0	0	0
12_127_bin.77	k__Bacteria (UID203)	5449	103	57	56.73	4.39	0	2023031	0	613	613	4152	4152	3300	3300	19099	19099	62.1	2.4	92.36	11	2034	64	36	3	0	0	0
12_127_bin.78	k__Bacteria (UID203)	5449	103	58	67.02	6.35	0	1210893	0	148	148	27015	27015	8181	8181	167772	167772	49.4	1.47	91.35	11	1165	33	50	14	6	0	0
12_127_bin.8	o__Clostridiales (UID1226)	155	278	158	85.2	2.53	14.29	2174508	0	404	404	6634	6634	5382	5382	21994	21994	47.5	1.95	91.86	11	2155	50	221	7	0	0	0
12_127_bin.9	k__Bacteria (UID203)	5449	103	58	62.23	8.62	50	1882338	0	168	168	21277	21277	11204	11204	126454	126454	45.9	1.24	91.38	11	1769	60	39	3	1	0	0
12_15_bin.1	o__Clostridiales (UID1212)	172	257	149	94.69	3.19	66.67	2904013	0	256	256	16348	16348	11343	11343	54920	54920	61.9	3.46	87.22	11	2803	18	233	6	0	0	0
12_15_bin.10	k__Bacteria (UID2495)	2993	141	87	98.21	1.15	0	2545666	0	162	162	24318	24318	15713	15713	99111	99111	57.2	1.9	91.98	11	2401	3	137	1	0	0	0
12_15_bin.11	o__Bacteroidales (UID2621)	198	427	260	95.87	0	0	3912938	0	357	357	16197	16197	10960	10960	55989	55989	45.9	3.02	91.88	11	3271	50	377	0	0	0	0
12_15_bin.12	o__Bacteroidales (UID2657)	160	492	269	79.45	0.37	0	1994013	0	43	43	84396	84396	46372	46372	136891	136891	45.1	1.71	87.83	11	1677	88	403	1	0	0	0
12_15_bin.13	o__Bacteroidales (UID2716)	92	487	270	99.44	2.38	30	3803372	0	141	141	386527	386527	26974	26974	766844	766844	47.4	3.03	92.11	11	3254	2	475	10	0	0	0
12_15_bin.14	o__Actinomycetales (UID1590)	562	282	168	95.83	0	0	2183537	0	243	243	15602	15602	8985	8985	100067	100067	59.1	1.76	89.79	11	2062	9	273	0	0	0	0
12_15_bin.15	p__Actinobacteria (UID2112)	31	211	124	86.11	0.12	100	1934996	0	348	348	7660	7660	5560	5560	46777	46777	64.1	2.17	87.06	11	1876	22	188	1	0	0	0
12_15_bin.16	k__Bacteria (UID209)	5443	104	58	100	0	0	3349283	0	34	34	129855	129855	98508	98508	367427	367427	55.3	2	87.57	11	2925	0	104	0	0	0	0
12_15_bin.17	g__Prevotella (UID2724)	55	567	296	93.51	6.3	11.36	3414264	0	440	440	11125	11125	7759	7759	57033	57033	50.8	3.01	88.3	11	3067	41	484	41	1	0	0
12_15_bin.18	p__Euryarchaeota (UID3)	148	188	125	95.2	3.2	0	2429798	0	340	340	9529	9529	7146	7146	55636	55636	24.5	2.25	78.51	11	2502	6	177	5	0	0	0
12_15_bin.19	o__Clostridiales (UID1226)	155	277	157	93.63	0.7	0	2967888	0	162	162	33106	33106	18320	18320	97536	97536	50.3	1.67	86.43	11	2636	14	259	4	0	0	0
12_15_bin.2	k__Bacteria (UID2329)	174	149	89	71.53	0	0	1279181	0	379	379	3651	3651	3375	3375	20358	20358	46.1	2.8	91.36	11	1457	44	105	0	0	0	0
12_15_bin.20	o__Bacteroidales (UID2617)	213	406	265	80.79	0.6	0	2630146	0	444	444	7893	7893	5923	5923	38734	38734	39.1	1.95	89.87	11	2380	104	299	3	0	0	0
12_15_bin.21	p__Bacteroidetes (UID2605)	350	316	210	93.15	0.32	0	2227291	0	69	69	67345	67345	32279	32279	196735	196735	60.9	1.67	94.16	11	1897	31	283	2	0	0	0
12_15_bin.22	c__Clostridia (UID1118)	387	223	124	73.72	1.66	25	1664460	0	470	470	3931	3931	3541	3541	16480	16480	56.4	2.9	90.09	11	1969	60	159	4	0	0	0
12_15_bin.23	c__Deltaproteobacteria (UID3218)	61	284	169	62.5	1.3	0	1306988	0	444	444	3157	3157	2943	2943	15303	15303	65.1	2.47	86.64	11	1425	101	176	7	0	0	0
12_15_bin.24	o__Bacteroidales (UID2657)	160	492	269	76.67	4.18	95.45	1934795	0	33	33	102337	102337	58630	58630	243014	243014	52.6	1.39	86.95	11	1597	105	365	22	0	0	0
12_15_bin.25	o__Bacteroidales (UID2657)	160	492	269	88.13	3.54	22.22	3474110	0	314	314	17737	17737	11064	11064	62979	62979	47.7	2.35	91.56	11	2976	91	383	18	0	0	0
12_15_bin.26	o__Clostridiales (UID1212)	172	263	149	82.89	0	0	1418044	0	14	14	187719	187719	101288	101288	381931	381931	45.6	2.12	89.28	11	1263	31	232	0	0	0	0
12_15_bin.27	k__Bacteria (UID203)	5449	104	58	71.9	0	0	2528753	0	228	228	15959	15959	11091	11091	70098	70098	47	3.08	88.18	11	2188	55	49	0	0	0	0
12_15_bin.28	o__Bacteroidales (UID2716)	92	487	270	94.57	0.86	0	2175844	0	208	208	14940	14940	10460	10460	65922	65922	50.2	3.21	83.65	11	1893	43	440	4	0	0	0
12_15_bin.29	o__Bacteroidales (UID2621)	198	427	260	83.55	0	0	4691768	0	89	89	88594	88594	52716	52716	175477	175477	43.8	1.44	91.03	11	3543	105	322	0	0	0	0
12_15_bin.3	k__Bacteria (UID2565)	2921	152	93	77.9	1.08	0	1205859	0	339	339	3964	3964	3557	3557	15005	15005	47.5	2.57	90.02	11	1433	33	118	1	0	0	0
12_15_bin.30	o__Bacteroidales (UID2617)	213	406	265	81.56	2.67	0	2203105	0	135	135	23601	23601	16319	16319	74764	74764	52.4	2.41	90.07	11	1878	77	316	10	3	0	0
12_15_bin.31	k__Bacteria (UID2982)	88	230	148	51.32	2.06	0	2798589	0	1009	1009	2918	2918	2773	2773	10566	10566	65	2.57	93.67	11	2922	105	120	5	0	0	0
12_15_bin.32	f__Lachnospiraceae (UID1255)	90	354	174	93.97	0.69	0	2544019	0	28	28	142385	142385	90857	90857	361873	361873	55.7	1.84	88.1	11	2069	21	331	2	0	0	0
12_15_bin.33	o__Bacteroidales (UID2716)	92	487	270	90.89	1.6	33.33	3073151	0	194	194	26450	26450	15840	15840	81948	81948	48.9	2.26	92.63	11	2616	83	398	6	0	0	0
12_15_bin.34	c__Clostridia (UID1118)	387	223	124	98.39	0.27	0	2991706	0	79	79	64793	64793	37869	37869	238705	238705	58.1	2.58	88.29	11	2811	6	216	1	0	0	0
12_15_bin.35	o__Clostridiales (UID1226)	155	278	158	83.26	1.38	20	1939317	0	433	433	5405	5405	4478	4478	21797	21797	59.4	2.18	90.45	11	2021	63	210	5	0	0	0
12_15_bin.36	o__Clostridiales (UID1226)	155	278	158	67.54	3.82	22.22	1739107	0	456	456	4331	4331	3813	3813	20647	20647	54.2	1.75	90.62	11	1825	100	169	9	0	0	0
12_15_bin.37	o__Clostridiales (UID1212)	172	263	149	76.11	7.52	0	1934838	0	117	117	28034	28034	16537	16537	67837	67837	32.1	1.72	83.21	11	1949	59	189	14	1	0	0
12_15_bin.38	f__Lachnospiraceae (UID1255)	90	354	174	83.55	4.75	3.12	2063242	0	384	384	7204	7204	5373	5373	32604	32604	52.5	2.52	91	11	2150	67	263	20	4	0	0
12_15_bin.39	c__Clostridia (UID1118)	387	223	124	53.51	0.4	0	1152136	0	329	329	3925	3925	3501	3501	15982	15982	47	2.46	89.12	11	1265	122	100	1	0	0	0
12_15_bin.4	o__Clostridiales (UID1212)	172	263	149	89.04	0	0	1560432	0	27	27	76359	76359	57793	57793	173167	173167	49.8	1.52	86.01	11	1414	20	243	0	0	0	0
12_15_bin.40	o__Bacteroidales (UID2617)	213	406	265	86.12	1.07	0	2018977	0	299	299	8936	8936	6752	6752	38828	38828	55.4	2.8	89.46	11	1814	67	335	4	0	0	0
12_15_bin.41	k__Bacteria (UID209)	5443	105	59	63.28	0	0	2339875	0	34	34	108397	108397	68819	68819	204370	204370	54.2	2.3	85.87	11	2062	28	77	0	0	0	0
12_15_bin.42	k__Bacteria (UID203)	5449	104	58	50.86	0	0	2036873	0	204	204	15779	15779	9984	9984	55330	55330	60.7	2.13	90.85	11	1754	70	34	0	0	0	0
12_15_bin.43	k__Bacteria (UID2372)	131	176	105	68.1	0	0	1431481	0	85	85	30748	30748	16840	16840	89742	89742	32.1	1.87	92.88	11	1477	77	99	0	0	0	0
12_15_bin.44	k__Bacteria (UID2329)	174	149	89	78.65	0	0	1537781	0	131	131	21318	21318	11738	11738	56767	56767	33.5	1.17	89.3	11	1614	35	114	0	0	0	0
12_15_bin.45	o__Lactobacillales (UID544)	293	475	267	97.27	1.22	0	2140524	0	207	207	16112	16112	10340	10340	95863	95863	37.7	1.27	88.46	11	2232	13	458	4	0	0	0
12_15_bin.46	o__Clostridiales (UID1120)	304	247	141	51.31	1.44	0	1072980	0	356	356	3247	3247	3013	3013	12237	12237	54.5	2.79	90.51	11	1285	131	113	3	0	0	0
12_15_bin.47	k__Bacteria (UID203)	5449	104	58	74.14	0	0	2992773	0	102	102	50166	50166	29340	29340	186250	186250	46.4	3.37	88.06	11	2482	53	51	0	0	0	0
12_15_bin.48	p__Bacteroidetes (UID2605)	350	316	210	91.51	0	0	1646603	0	43	43	49411	49411	38293	38293	108430	108430	48.8	0.81	93.55	11	1428	23	293	0	0	0	0
12_15_bin.49	k__Bacteria (UID2569)	434	278	186	98.39	0.54	0	2300878	0	72	72	101057	101057	31956	31956	199580	199580	36.8	1.98	87.67	11	2020	3	274	1	0	0	0
12_15_bin.5	k__Bacteria (UID2372)	131	177	106	96.23	0.81	50	1846976	0	117	117	22556	22556	15786	15786	71696	71696	39.2	1.73	90.97	11	1865	4	167	6	0	0	0
12_15_bin.50	k__Bacteria (UID203)	5449	104	58	67.24	0	0	2159821	0	151	151	23143	23143	14303	14303	55811	55811	57.4	2.15	82.86	11	1661	60	44	0	0	0	0
12_15_bin.51	f__Lachnospiraceae (UID1255)	90	354	174	95.98	0.98	0	3338694	0	139	139	40550	40550	24019	24019	132474	132474	57.2	1.98	87.39	11	2893	12	339	3	0	0	0
12_15_bin.52	f__Porphyromonadaceae (UID2622)	35	475	318	99.92	0.16	0	2044172	0	91	91	32171	32171	22463	22463	133868	133868	52.6	2.22	88.19	11	1628	1	473	1	0	0	0
12_15_bin.53	o__Bacteroidales (UID2621)	198	427	260	95.5	1.15	100	5233524	0	147	147	56989	56989	35602	35602	174298	174298	46.4	2.42	89.99	11	4263	44	380	3	0	0	0
12_15_bin.54	k__Bacteria (UID2569)	434	278	186	97.61	0	0	3647704	0	174	174	34108	34108	20963	20963	136480	136480	41	1.77	89.41	11	3063	38	240	0	0	0	0
12_15_bin.55	o__Bacteroidales (UID2617)	213	406	265	96.76	0.53	33.33	2805226	0	105	105	55424	55424	26716	26716	139340	139340	55.5	3.09	89.23	11	2284	12	391	3	0	0	0
12_15_bin.56	p__Bacteroidetes (UID2605)	350	316	210	68.25	0	0	1499853	0	15	15	152824	152824	99990	99990	443819	443819	58.1	1.04	94.49	11	1209	83	233	0	0	0	0
12_15_bin.57	o__Bacteroidales (UID2657)	160	492	269	88.66	0.37	0	2209033	0	212	212	15194	15194	10419	10419	62733	62733	60.2	2.79	86.64	11	1723	81	408	3	0	0	0
12_15_bin.58	o__Clostridiales (UID1212)	172	263	149	68.88	0	0	1906287	0	51	51	58699	58699	37378	37378	163916	163916	62.3	1.21	91.75	11	1754	74	189	0	0	0	0
12_15_bin.59	k__Bacteria (UID2566)	525	208	136	99.26	0	0	1996145	0	15	15	194872	194872	133076	133076	353651	353651	48.9	1.05	88.97	11	1800	1	207	0	0	0	0
12_15_bin.6	p__Actinobacteria (UID2112)	31	211	124	83.85	3.81	25	1711402	0	383	383	5334	5334	4468	4468	20344	20344	60.5	2.47	87.51	11	1823	45	158	8	0	0	0
12_15_bin.60	k__Bacteria (UID1453)	901	171	117	64.25	0.85	0	738166	0	1	1	738166	738166	738166	738166	738166	738166	42.9	0	91.89	11	748	48	122	1	0	0	0
12_15_bin.61	o__Clostridiales (UID1120)	304	247	141	99.29	3.9	0	1985448	0	94	94	54281	54281	21121	21121	203890	203890	55.7	1.66	88.15	11	1757	1	240	6	0	0	0
12_15_bin.62	k__Bacteria (UID2329)	174	149	89	85.79	0	0	1240700	0	196	196	8709	8709	6330	6330	30838	30838	30	1.87	90.07	11	1441	16	133	0	0	0	0
12_15_bin.63	k__Bacteria (UID2569)	434	278	186	98.66	0	0	4350688	0	121	121	58814	58814	35956	35956	179986	179986	42.5	1.93	90.91	11	3624	3	275	0	0	0	0
12_15_bin.64	o__Bacteroidales (UID2657)	160	492	269	92.56	1.1	22.22	2265237	0	198	198	21391	21391	11440	11440	64414	64414	54.7	2.46	87.89	11	1884	30	453	9	0	0	0
12_15_bin.65	k__Bacteria (UID2569)	434	278	186	96.99	0.54	100	5059482	0	312	312	26907	26907	16216	16216	99447	99447	44.2	2.81	91.35	11	4195	41	236	1	0	0	0
12_15_bin.66	c__Clostridia (UID1118)	387	223	124	97.98	0	0	1552419	0	14	14	234158	234158	110887	110887	399895	399895	44.2	1.2	88.72	11	1415	3	220	0	0	0	0
12_15_bin.67	k__Bacteria (UID2495)	2993	143	89	95.51	0	0	1697416	0	25	25	148774	148774	67896	67896	245007	245007	45.1	1.26	90.04	11	1495	4	139	0	0	0	0
12_15_bin.68	o__Bacteroidales (UID2621)	198	427	260	75.95	1.15	25	2549545	0	81	81	44681	44681	31475	31475	159586	159586	43.1	1.58	90.12	11	2071	130	291	5	1	0	0
12_15_bin.69	k__Bacteria (UID2495)	2993	143	89	74.59	1.23	0	1174001	0	314	314	4202	4202	3738	3738	20981	20981	54.6	2.11	90.56	11	1356	26	115	2	0	0	0
12_15_bin.7	o__Clostridiales (UID1212)	172	263	149	50.99	0.17	0	1073492	0	339	339	3514	3514	3166	3166	16653	16653	57.3	3.12	89.63	11	1335	141	121	1	0	0	0
12_15_bin.70	p__Bacteroidetes (UID2605)	350	316	210	90.6	1.9	25	2216642	0	171	171	22678	22678	12962	12962	60159	60159	49.4	1.61	93.03	11	1794	45	267	4	0	0	0
12_15_bin.71	k__Bacteria (UID2495)	2993	142	88	94.32	2.27	0	2740947	0	98	98	65801	65801	27968	27968	136519	136519	42.7	3.94	90.52	11	2531	5	135	2	0	0	0
12_15_bin.72	p__Bacteroidetes (UID2605)	350	314	208	96.04	0.96	0	2012550	0	134	134	23753	23753	15019	15019	66707	66707	55.5	2.58	87.5	11	1770	42	270	2	0	0	0
12_15_bin.73	f__Rhodocyclaceae (UID3972)	30	540	241	86.77	0.86	40	2081452	0	332	332	8138	8138	6269	6269	31286	31286	62.2	2.58	91.66	11	2255	57	478	5	0	0	0
12_15_bin.74	o__Clostridiales (UID1120)	304	247	141	98.11	0.71	0	1773495	0	107	107	25017	25017	16574	16574	71516	71516	46.5	1.71	89.12	11	1587	4	242	1	0	0	0
12_15_bin.75	o__Bacteroidales (UID2716)	92	487	270	98.89	0.86	33.33	2762794	0	69	69	107034	107034	40040	40040	188913	188913	45.2	2.36	87.74	11	2405	3	481	3	0	0	0
12_15_bin.77	o__Bacteroidales (UID2716)	92	487	270	96.57	4.87	20	3686637	0	210	210	93821	93821	17555	17555	279506	279506	48	2.79	91.71	11	3135	13	451	22	1	0	0
12_15_bin.8	k__Bacteria (UID203)	5449	104	58	62.2	5.02	30.77	540473	0	207	207	2743	2743	2610	2610	11566	11566	32.6	2.36	88.82	11	757	26	65	13	0	0	0
12_15_bin.9	c__Clostridia (UID1118)	387	223	124	94.35	0	0	1769390	0	42	42	96434	96434	42128	42128	362755	362755	48.4	3.27	88.04	11	1648	8	215	0	0	0	0
12_170_bin.1	f__Lachnospiraceae (UID1295)	33	543	238	87.55	1.18	33.33	3174032	0	460	460	9619	9619	6900	6900	46455	46455	40.4	1.31	87.23	11	2739	118	419	6	0	0	0
12_170_bin.10	f__Lachnospiraceae (UID1286)	57	420	207	65.81	5.56	13.79	1781802	0	479	479	4210	4210	3719	3719	21175	21175	47.4	1.56	92.84	11	1976	176	219	23	2	0	0
12_170_bin.11	f__Lachnospiraceae (UID1286)	57	420	207	77.28	5.33	0	2714536	0	271	271	14837	14837	10016	10016	81288	81288	58.6	1.32	91.65	11	2328	114	289	16	1	0	0
12_170_bin.12	k__Bacteria (UID203)	5449	104	58	80.88	5.8	27.78	2651640	0	333	333	10777	10777	7962	7962	77163	77163	50.8	2.08	90.91	11	2343	17	71	15	1	0	0
12_170_bin.13	o__Clostridiales (UID1120)	304	250	143	83.55	1.7	57.14	2725200	0	325	325	12670	12670	8385	8385	58870	58870	58.7	2.9	89.46	11	2434	62	183	4	1	0	0
12_170_bin.14	k__Bacteria (UID203)	5449	103	57	50.64	0.88	100	1093164	0	333	333	3535	3535	3282	3282	11810	11810	45.7	1.81	93.77	11	1260	66	36	1	0	0	0
12_170_bin.15	o__Clostridiales (UID1120)	304	247	141	72.96	4.26	0	1909321	0	259	259	10957	10957	7371	7371	32934	32934	55.2	1.67	92.49	11	1858	91	144	12	0	0	0
12_170_bin.16	o__Clostridiales (UID1212)	172	263	149	77.52	3.45	10	1651088	0	365	365	5935	5935	4523	4523	29483	29483	61.5	2.66	90.72	11	1814	79	174	10	0	0	0
12_170_bin.17	k__Bacteria (UID2372)	131	176	105	85.24	1.62	0	1685176	0	236	236	11100	11100	7140	7140	57792	57792	48.5	1.61	92.62	11	1729	20	146	10	0	0	0
12_170_bin.18	o__Clostridiales (UID1212)	172	263	149	95.57	1.83	50	1906598	0	253	253	14508	14508	7535	7535	65710	65710	57.9	3.89	89.33	11	1807	25	232	6	0	0	0
12_170_bin.19	k__Bacteria (UID203)	5449	103	58	88.79	5.64	3.12	1600665	0	207	207	11068	11068	7732	7732	47160	47160	48.4	1.89	92.18	11	1652	19	69	1	7	7	0
12_170_bin.2	k__Bacteria (UID203)	5449	104	58	64.12	0.34	0	1585856	0	307	307	6880	6880	5165	5165	27691	27691	44.6	1.8	91.07	11	1671	57	46	1	0	0	0
12_170_bin.20	k__Bacteria (UID203)	5449	104	58	62.62	6.52	5.56	2060769	0	374	374	7090	7090	5510	5510	33280	33280	53.8	2.49	93.69	11	2055	39	47	18	0	0	0
12_170_bin.21	o__Clostridiales (UID1226)	155	278	158	53.74	3.16	33.33	1069940	0	349	349	3321	3321	3065	3065	12117	12117	49.2	1.8	91.73	11	1197	146	126	6	0	0	0
12_170_bin.22	o__Clostridiales (UID1212)	172	263	149	58.28	0.67	0	935485	0	289	289	3449	3449	3236	3236	20197	20197	37.5	2.74	86.57	11	1086	91	171	1	0	0	0
12_170_bin.23	o__Clostridiales (UID1226)	155	278	158	59.22	0.63	50	1400793	0	387	387	4029	4029	3619	3619	13995	13995	56.8	1.46	91.85	11	1560	121	155	2	0	0	0
12_170_bin.24	o__Clostridiales (UID1212)	172	263	149	77.85	0.67	0	1535695	0	76	76	40038	40038	20206	20206	106558	106558	49.2	2.35	92.73	11	1504	48	214	1	0	0	0
12_170_bin.25	o__Selenomonadales (UID1024)	64	334	167	73.72	2.27	10	1616769	0	355	355	5539	5539	4554	4554	21904	21904	49.7	2.65	87.59	11	1642	101	223	10	0	0	0
12_170_bin.26	k__Bacteria (UID203)	5449	103	57	66.83	1.75	0	2073730	0	486	486	5079	5079	4266	4266	24961	24961	54.7	1.82	88.67	11	1962	60	42	1	0	0	0
12_170_bin.27	o__Clostridiales (UID1212)	172	263	149	94.16	2.57	20	2286940	0	243	243	15957	15957	9411	9411	120732	120732	54.3	2.26	92.67	11	2042	38	220	5	0	0	0
12_170_bin.28	p__Actinobacteria (UID2112)	31	211	124	92.95	0.81	0	1535051	0	149	149	16172	16172	10302	10302	52357	52357	41.7	1.94	89.35	11	1360	17	193	1	0	0	0
12_170_bin.29	k__Bacteria (UID2372)	131	176	105	96.19	3.65	0	2824901	0	216	216	25989	25989	13078	13078	99431	99431	41.9	1.83	92.43	11	2782	6	165	4	1	0	0
12_170_bin.3	p__Firmicutes (UID1022)	100	295	158	82.72	0.6	0	1686201	0	392	392	5252	5252	4301	4301	19007	19007	48.2	2.25	90.78	11	1886	58	234	3	0	0	0
12_170_bin.30	f__Lachnospiraceae (UID1286)	57	420	207	80.69	0.69	33.33	1736831	0	285	285	9557	9557	6094	6094	47416	47416	60.1	1.7	91.91	11	1549	108	309	3	0	0	0
12_170_bin.31	p__Firmicutes (UID1022)	100	295	158	85.73	2.71	16.67	2065940	0	473	473	7220	7220	4367	4367	30365	30365	45.9	1.83	90.61	11	2179	67	222	6	0	0	0
12_170_bin.32	k__Bacteria (UID203)	5449	103	57	54.39	0	0	1130102	0	217	217	6162	6162	5207	5207	20925	20925	49.7	0.99	90.94	11	1002	67	36	0	0	0	0
12_170_bin.33	k__Bacteria (UID203)	5449	104	58	89.62	1.88	25	2185869	0	304	304	10696	10696	7190	7190	62262	62262	61	2.23	91.99	11	2178	16	76	12	0	0	0
12_170_bin.34	k__Bacteria (UID203)	5449	103	57	54.7	0	0	1772860	0	294	294	8457	8457	6030	6030	48800	48800	54.9	1.53	92	11	1599	65	38	0	0	0	0
12_170_bin.35	p__Actinobacteria (UID2112)	31	211	124	79.05	9.27	16.67	1734397	0	310	310	7818	7818	5594	5594	52840	52840	68.3	1.82	91.05	11	1528	65	134	12	0	0	0
12_170_bin.36	k__Bacteria (UID203)	5449	103	57	67.29	1.36	75	1494020	0	243	243	8254	8254	6148	6148	40024	40024	61.8	1.11	89.09	11	1331	53	46	4	0	0	0
12_170_bin.37	o__Bacteroidales (UID2716)	92	487	270	83.04	7.85	11.36	3052872	0	404	404	12740	12740	7556	7556	47165	47165	46.2	3.07	92.21	11	2736	109	342	32	4	0	0
12_170_bin.38	k__Bacteria (UID2372)	131	176	105	91.84	0.95	0	2769677	0	270	270	17283	17283	10258	10258	65091	65091	48.2	1.61	92	11	2644	19	156	1	0	0	0
12_170_bin.39	o__Clostridiales (UID1212)	172	263	149	75.91	3.02	20	1626002	0	408	408	4463	4463	3985	3985	31132	31132	53.2	2.58	86.61	11	1576	91	167	5	0	0	0
12_170_bin.4	o__Clostridiales (UID1120)	304	247	141	56.08	3.07	12.5	725894	0	111	111	9425	9425	6539	6539	44352	44352	49	1.23	92.78	11	719	124	115	8	0	0	0
12_170_bin.40	f__Lachnospiraceae (UID1286)	57	420	207	88.38	6.28	44.44	2653898	0	309	309	13097	13097	8588	8588	47373	47373	55.7	1.71	89.12	11	2335	79	325	15	1	0	0
12_170_bin.41	f__Lachnospiraceae (UID1286)	57	420	207	92.48	1.88	8.33	2068904	0	200	200	16993	16993	10344	10344	61240	61240	45.7	1.96	93.33	11	1944	36	372	12	0	0	0
12_170_bin.42	k__Bacteria (UID203)	5449	104	58	50.86	1.72	0	1453299	0	138	138	16635	16635	10531	10531	54123	54123	62.8	1.57	91.57	11	1440	71	32	1	0	0	0
12_170_bin.43	o__Clostridiales (UID1120)	304	247	141	93.44	1.91	28.57	1915460	0	207	207	12658	12658	9253	9253	57821	57821	54.2	2.14	91.36	11	1886	11	229	7	0	0	0
12_170_bin.44	k__Bacteria (UID2569)	434	278	186	87.63	5.11	41.18	2411536	0	183	183	20807	20807	13177	13177	73262	73262	54.1	1.61	89.58	11	2118	25	238	14	1	0	0
12_170_bin.45	p__Euryarchaeota (UID3)	148	188	125	93.6	0	0	2358299	0	70	70	70741	70741	33689	33689	184064	184064	33.5	1.96	88.6	11	2194	22	166	0	0	0	0
12_170_bin.46	o__Clostridiales (UID1212)	172	263	149	53.86	0.34	0	1150080	0	137	137	13209	13209	8394	8394	41789	41789	52.4	2.08	91.42	11	1121	114	148	1	0	0	0
12_170_bin.47	k__Bacteria (UID2372)	131	176	105	94.37	2	25	1881434	0	293	293	13358	13358	6421	6421	56514	56514	47.1	2.04	93.64	11	1975	8	164	4	0	0	0
12_170_bin.48	p__Actinobacteria (UID2112)	31	211	124	50.43	8.36	17.65	1157943	0	290	290	5138	5138	3992	3992	18049	18049	66	1.15	90.29	11	1220	114	80	17	0	0	0
12_170_bin.49	o__Bacteroidales (UID2716)	92	487	270	55.76	4.75	33.33	1474266	0	163	163	14878	14878	9044	9044	46262	46262	48	1.3	94.54	11	1316	205	255	27	0	0	0
12_170_bin.5	k__Bacteria (UID203)	5449	104	58	68.1	3.45	50	2077637	0	203	203	15441	15441	10234	10234	84157	84157	51	2	90.28	11	1754	58	44	2	0	0	0
12_170_bin.50	o__Bacteroidales (UID2617)	213	406	265	74.46	5.09	50	2306196	0	425	425	6799	6799	5426	5426	26096	26096	47.3	2.25	89.25	11	2146	141	247	17	1	0	0
12_170_bin.51	k__Bacteria (UID203)	5449	104	58	55.49	0.86	100	2088684	0	686	686	3231	3231	3044	3044	16565	16565	64.9	2.37	90.07	11	2292	63	40	1	0	0	0
12_170_bin.52	o__Bacteroidales (UID2657)	160	492	269	54.74	1.3	0	1685530	0	143	143	16611	16611	11786	11786	52564	52564	54.6	1.67	90.98	11	1339	247	242	2	1	0	0
12_170_bin.53	k__Bacteria (UID203)	5449	103	57	58.71	1.75	0	1369448	0	355	355	4269	4269	3857	3857	21966	21966	53.2	1.6	89.37	11	1228	57	45	1	0	0	0
12_170_bin.54	o__Clostridiales (UID1212)	172	263	149	59.43	0.67	100	774488	0	26	26	44430	44430	29788	29788	94501	94501	31.6	0.99	89.38	11	733	95	167	1	0	0	0
12_170_bin.55	o__Clostridiales (UID1120)	304	247	141	66.26	3.55	0	1945673	0	210	210	14122	14122	9265	9265	48143	48143	63.8	1.8	92.58	11	1853	107	135	5	0	0	0
12_170_bin.56	o__Clostridiales (UID1226)	155	278	158	94.18	3.38	0	1944123	0	153	153	20834	20834	12706	12706	112770	112770	59.8	1.69	90.93	11	1723	18	254	6	0	0	0
12_170_bin.57	k__Bacteria (UID203)	5449	103	57	53.78	8.77	0	1386591	0	341	341	4524	4524	4066	4066	20612	20612	57.9	2.01	90.75	11	1502	62	34	7	0	0	0
12_170_bin.58	o__Clostridiales (UID1120)	304	247	141	71.91	3.53	34.78	1893640	0	365	365	6374	6374	5188	5188	31319	31319	46.1	1.92	92.6	11	1926	79	147	20	1	0	0
12_170_bin.59	o__Clostridiales (UID1226)	155	278	158	96.16	4.3	28.57	2229505	0	233	233	14048	14048	9568	9568	110893	110893	57.4	1.69	93.43	11	2040	36	230	11	1	0	0
12_170_bin.6	k__Bacteria (UID203)	5449	104	58	64.62	5.17	25	2513013	0	339	339	12600	12600	7413	7413	111039	111039	52.3	2.01	90.78	11	2377	55	47	1	1	0	0
12_170_bin.60	k__Bacteria (UID203)	5449	103	58	62.07	6.9	75	1775231	0	533	533	3615	3615	3330	3330	29180	29180	52	1.41	93.14	11	2022	61	38	4	0	0	0
12_170_bin.61	k__Bacteria (UID203)	5449	103	58	73.26	3.21	15	1752550	0	311	311	7622	7622	5635	5635	40970	40970	54.5	2.03	92.38	11	1776	42	49	8	4	0	0
12_170_bin.62	k__Bacteria (UID1453)	901	171	117	57.95	0.85	0	574681	0	63	63	11632	11632	9121	9121	30368	30368	51	1.5	92.06	11	611	57	113	1	0	0	0
12_170_bin.63	p__Euryarchaeota (UID3)	148	188	125	88.76	2.4	66.67	1742377	0	288	288	7892	7892	6049	6049	29069	29069	34.8	2.37	78.54	11	1680	31	154	3	0	0	0
12_170_bin.64	k__Bacteria (UID203)	5449	103	57	55.5	3.51	0	2062149	0	532	532	4641	4641	3876	3876	21815	21815	58.2	2.03	90.45	11	2125	59	40	4	0	0	0
12_170_bin.65	p__Actinobacteria (UID2112)	31	211	124	87.34	1.5	14.29	2081099	0	402	402	6522	6522	5176	5176	48182	48182	61.7	2.03	90.53	11	2116	40	164	7	0	0	0
12_170_bin.66	o__Clostridiales (UID1212)	172	263	149	57.99	3	0	1599762	0	240	240	11133	11133	6665	6665	46182	46182	58.9	2.78	90.91	11	1610	122	131	10	0	0	0
12_170_bin.67	k__Bacteria (UID2372)	131	176	105	96.51	0.79	0	2891054	0	166	166	41617	41617	17415	17415	125745	125745	49.1	1.7	91.48	11	2781	14	160	2	0	0	0
12_170_bin.68	k__Bacteria (UID2569)	434	278	186	74.1	2.06	16.67	2338597	0	110	110	32204	32204	21259	21259	94595	94595	50.3	1.38	87.47	11	1985	87	187	3	1	0	0
12_170_bin.69	p__Euryarchaeota (UID3)	148	188	125	59.2	0	0	1117976	0	112	112	20084	20084	9981	9981	90480	90480	27	6.9	80.14	11	943	97	91	0	0	0	0
12_170_bin.7	k__Bacteria (UID203)	5449	103	58	52.59	5.17	66.67	1408520	0	518	518	2878	2878	2719	2719	12632	12632	55.5	1.81	93.42	11	1824	61	39	3	0	0	0
12_170_bin.70	f__Spirochaetaceae (UID2535)	33	249	143	82.52	0.02	0	2065617	0	59	59	95164	95164	35010	35010	259933	259933	47	1.5	88.12	11	1697	35	213	1	0	0	0
12_170_bin.8	c__Clostridia (UID1118)	387	223	124	60.82	2.42	0	1833158	0	450	450	4795	4795	4073	4073	20857	20857	61.5	2.11	90.17	11	1872	102	117	4	0	0	0
12_170_bin.9	k__Bacteria (UID203)	5449	104	58	50.28	0	0	1143727	0	363	363	3357	3357	3150	3150	12194	12194	52.5	1.47	95.21	11	1346	64	40	0	0	0	0
12_205_bin.1	f__Lachnospiraceae (UID1295)	33	543	238	87.06	0.56	66.67	3325543	0	607	607	8659	8659	5478	5478	44045	44045	40.5	1.48	87.92	11	2914	72	468	3	0	0	0
12_205_bin.10	o__Clostridiales (UID1120)	304	247	141	66.58	0.71	0	1739054	0	54	54	107595	107595	32204	32204	254784	254784	50.5	1.93	92.65	11	1545	75	171	1	0	0	0
12_205_bin.11	k__Bacteria (UID203)	5449	104	58	69.15	4.08	42.86	1429031	0	251	251	7533	7533	5693	5693	29648	29648	62.1	1.24	91	11	1468	46	51	7	0	0	0
12_205_bin.12	o__Clostridiales (UID1212)	172	263	149	96.42	2.2	16.67	3376997	0	172	172	32021	32021	19633	19633	128782	128782	61.2	2.28	86.27	11	3050	6	251	6	0	0	0
12_205_bin.13	o__Clostridiales (UID1212)	172	263	149	88.53	3.02	83.33	2294566	0	329	329	11117	11117	6974	6974	47825	47825	59.2	2.65	92.45	11	2157	55	202	6	0	0	0
12_205_bin.14	o__Clostridiales (UID1120)	304	250	143	71.99	3.73	42.86	2577714	0	305	305	13213	13213	8451	8451	81439	81439	58	3.32	91.76	11	2565	86	157	7	0	0	0
12_205_bin.15	c__Bacilli (UID285)	586	324	180	93.71	0.19	100	2361200	0	86	86	48937	48937	27455	27455	147896	147896	33.1	1.34	84.79	11	2308	56	267	1	0	0	0
12_205_bin.16	f__Lachnospiraceae (UID1286)	57	420	207	54.46	2.75	0	1662981	0	498	498	3650	3650	3339	3339	10751	10751	45.9	2.03	92.29	11	1963	213	199	8	0	0	0
12_205_bin.17	o__Lactobacillales (UID375)	177	350	163	97.85	0.97	0	1834048	0	117	117	32365	32365	15675	15675	89182	89182	38.9	1.33	88.06	11	1794	4	341	5	0	0	0
12_205_bin.18	p__Actinobacteria (UID2112)	31	211	124	70.01	0.81	0	1839287	0	477	477	4213	4213	3855	3855	26221	26221	58.5	2.44	89.05	11	1783	76	134	1	0	0	0
12_205_bin.19	o__Clostridiales (UID1212)	172	263	149	72.41	0.06	100	1181489	0	243	243	6312	6312	4862	4862	34841	34841	37.5	1.99	92.88	11	1282	94	168	1	0	0	0
12_205_bin.2	k__Bacteria (UID203)	5449	103	57	53.11	0	0	1230108	0	406	406	3184	3184	3029	3029	14339	14339	59.9	2.13	91.76	11	1342	66	37	0	0	0	0
12_205_bin.20	f__Lachnospiraceae (UID1286)	57	420	207	70.63	1.71	12.5	1556034	0	411	411	4321	4321	3785	3785	24194	24194	46.1	1.91	93.91	11	1731	137	277	5	1	0	0
12_205_bin.21	o__Clostridiales (UID1226)	155	278	158	86.28	0.63	0	1869882	0	130	130	21638	21638	14383	14383	168842	168842	57.4	1.23	89.53	11	1541	38	239	1	0	0	0
12_205_bin.22	o__Clostridiales (UID1120)	304	250	143	50.39	3.03	0	878079	0	291	291	3211	3211	3017	3017	12655	12655	47.9	2.18	92.94	11	1083	132	112	6	0	0	0
12_205_bin.23	o__Clostridiales (UID1212)	172	263	149	88.9	1.12	0	1737144	0	280	280	8238	8238	6204	6204	28044	28044	58.3	2.05	89.35	11	1735	33	227	3	0	0	0
12_205_bin.24	o__Lactobacillales (UID544)	293	474	266	52.96	1.42	0	880957	0	267	267	3492	3492	3299	3299	13984	13984	38.2	1.19	90.28	11	1017	232	231	11	0	0	0
12_205_bin.25	o__Actinomycetales (UID1572)	580	286	172	92.95	0.87	0	3334960	0	527	527	9831	9831	6328	6328	37653	37653	65.2	1.44	90.12	11	3300	33	251	2	0	0	0
12_205_bin.26	f__Lachnospiraceae (UID1255)	90	354	174	54.6	2.46	11.11	1287457	0	148	148	11927	11927	8699	8699	66238	66238	56.6	1.31	91.37	11	1139	179	166	9	0	0	0
12_205_bin.27	g__Butyrivibrio (UID1297)	25	642	252	95.09	1.36	50	3230126	0	105	105	63507	63507	30763	30763	135155	135155	40.9	1.27	90.15	11	2963	66	570	6	0	0	0
12_205_bin.28	p__Bacteroidetes (UID2605)	350	316	210	83.28	2.46	42.86	1926446	0	230	230	11766	11766	8375	8375	52829	52829	57.8	1.58	94.56	11	1736	80	229	7	0	0	0
12_205_bin.29	o__Clostridiales (UID1226)	155	278	158	83.75	2.22	25	1370089	0	219	219	8657	8657	6256	6256	37987	37987	50.6	2.08	93.11	11	1442	40	234	4	0	0	0
12_205_bin.3	p__Bacteroidetes (UID2605)	350	316	210	91.19	1.43	33.33	2393105	0	73	73	71516	71516	32782	32782	172103	172103	57.7	1.65	93.81	11	2066	27	286	3	0	0	0
12_205_bin.30	k__Bacteria (UID203)	5449	103	57	54.34	2.63	50	2114990	0	439	439	5950	5950	4817	4817	41024	41024	45.5	2.38	92.02	11	2225	63	38	2	0	0	0
12_205_bin.31	p__Actinobacteria (UID2112)	31	211	124	79.09	3.89	30	2627459	0	468	468	7101	7101	5614	5614	36733	36733	59.4	1.79	86.75	11	2313	68	135	7	1	0	0
12_205_bin.32	f__Lachnospiraceae (UID1255)	90	354	174	59.71	1.46	30	1287056	0	366	366	3927	3927	3516	3516	15909	15909	45.5	1.99	93.7	11	1373	141	203	10	0	0	0
12_205_bin.33	c__Bacilli (UID284)	725	279	151	74.74	3.64	42.86	1849731	0	477	477	4486	4486	3877	3877	34147	34147	35.7	1.81	86.99	11	2164	60	212	7	0	0	0
12_205_bin.34	c__Clostridia (UID1118)	387	223	124	54.73	0.95	100	1260570	0	425	425	3282	3282	2966	2966	11666	11666	63.5	1.89	92.97	11	1499	121	98	4	0	0	0
12_205_bin.35	o__Clostridiales (UID1212)	172	263	149	83.12	2.03	20	1547327	0	236	236	8418	8418	6556	6556	34803	34803	40.2	2.1	90.14	11	1608	45	213	5	0	0	0
12_205_bin.36	o__Actinomycetales (UID1809)	267	400	222	92.54	3	75	2982385	0	456	456	8945	8945	6540	6540	90206	90206	64.7	1.53	91.2	11	3001	28	360	12	0	0	0
12_205_bin.37	f__Lachnospiraceae (UID1255)	90	354	174	87.36	2.27	16.67	1923823	0	195	195	20260	20260	9865	9865	84565	84565	52	1.7	90.63	11	1760	58	290	6	0	0	0
12_205_bin.38	o__Clostridiales (UID1212)	172	263	149	82.23	1.12	0	2184748	0	228	228	15657	15657	9582	9582	58207	58207	52.2	1.43	91.29	11	1968	79	181	3	0	0	0
12_205_bin.39	k__Bacteria (UID2569)	434	278	186	84.23	4.23	36.36	2753764	0	424	424	8963	8963	6494	6494	41700	41700	49.4	2.36	91.86	11	2758	47	220	11	0	0	0
12_205_bin.4	o__Clostridiales (UID1120)	304	247	141	85.32	3.19	0	1713049	0	310	310	7440	7440	5525	5525	23915	23915	51.1	2.15	93.8	11	1723	61	181	5	0	0	0
12_205_bin.40	k__Bacteria (UID203)	5449	103	58	61.05	2.19	0	1359846	0	278	278	5965	5965	4891	4891	24380	24380	55.8	1.64	93.14	11	1385	55	43	5	0	0	0
12_205_bin.41	f__Lachnospiraceae (UID1295)	33	543	238	79.08	2.04	16.67	2321035	0	174	174	22728	22728	13339	13339	90381	90381	39.6	1.28	91.02	11	1939	122	411	9	1	0	0
12_205_bin.42	k__Bacteria (UID203)	5449	104	58	79.12	0	0	749960	0	41	41	27723	27723	18291	18291	80021	80021	40	1.05	92.19	11	769	24	80	0	0	0	0
12_205_bin.5	p__Euryarchaeota (UID3)	148	188	125	88.35	3.2	16.67	2661155	0	420	420	10208	10208	6336	6336	91695	91695	26.4	2.34	80.49	11	2796	37	145	6	0	0	0
12_205_bin.6	p__Actinobacteria (UID2112)	31	211	124	70.39	0.43	33.33	1673398	0	387	387	5473	5473	4324	4324	27534	27534	64	2.47	90.79	11	1665	74	134	3	0	0	0
12_205_bin.7	f__Lachnospiraceae (UID1286)	57	420	207	96.34	1.9	71.43	2381848	0	157	157	28814	28814	15171	15171	88927	88927	43.6	1.82	92.73	11	2207	10	403	7	0	0	0
12_205_bin.8	o__Clostridiales (UID1212)	172	263	149	86.75	0.89	0	1642367	0	302	302	6717	6717	5438	5438	39598	39598	43.6	2.64	89.55	11	1678	62	199	2	0	0	0
12_205_bin.9	p__Actinobacteria (UID2112)	31	211	124	87.89	1.61	0	1819417	0	324	324	7748	7748	5615	5615	25511	25511	68.2	1.97	90.37	11	1637	47	162	2	0	0	0
12_23_bin.1	o__Clostridiales (UID1212)	172	257	149	61.89	0.89	0	1358182	0	414	414	3580	3580	3280	3280	13598	13598	63.7	3.12	88.2	11	1602	105	150	2	0	0	0
12_23_bin.10	o__Clostridiales (UID1212)	172	263	149	66.92	2.45	30	2233758	0	310	310	10963	10963	7205	7205	246301	246301	28.2	2.6	87.53	11	2664	75	180	7	1	0	0
12_23_bin.11	o__Clostridiales (UID1212)	172	263	149	85.98	1.94	0	2271056	0	476	476	5959	5959	4771	4771	25558	25558	58.8	2.73	88.63	11	2492	45	208	9	1	0	0
12_23_bin.12	o__Bacteroidales (UID2621)	198	427	260	97.33	0.77	25	4152821	0	308	308	20067	20067	13483	13483	60869	60869	45.7	2.8	91.78	11	3495	47	376	4	0	0	0
12_23_bin.13	o__Actinomycetales (UID1590)	562	282	168	100	0	0	2434908	0	25	25	139422	139422	97396	97396	465911	465911	58.9	1.14	89.43	11	2114	0	282	0	0	0	0
12_23_bin.14	o__Selenomonadales (UID1024)	64	334	167	70.34	1.2	0	1442448	0	50	50	54405	54405	28848	28848	129364	129364	42.1	2.61	90.71	11	1393	76	256	2	0	0	0
12_23_bin.15	k__Bacteria (UID2372)	131	176	105	96.05	2.22	0	1970854	0	81	81	37498	37498	24331	24331	76739	76739	51.6	1.28	91.75	11	1878	6	166	4	0	0	0
12_23_bin.16	o__Clostridiales (UID1212)	172	257	149	98.39	0.02	100	2536054	0	101	101	39607	39607	25109	25109	119680	119680	60.6	2.53	89.51	11	2438	4	252	1	0	0	0
12_23_bin.17	o__Bacteroidales (UID2716)	92	487	270	99.26	6.83	3.12	3619224	0	49	49	176403	176403	73861	73861	397428	397428	47.8	3.25	92.06	11	3040	2	453	32	0	0	0
12_23_bin.18	o__Bacteroidales (UID2716)	92	487	270	93.41	0.05	0	1953245	0	240	240	11539	11539	8138	8138	45027	45027	46.7	2.94	88.94	11	1763	40	446	1	0	0	0
12_23_bin.19	o__Bacteroidales (UID2617)	213	406	265	99.62	0.19	0	3248604	0	22	22	460657	460657	147663	147663	966068	966068	43.5	1.49	89.52	11	2623	1	404	1	0	0	0
12_23_bin.2	o__Clostridiales (UID1212)	172	261	147	85.2	2.55	0	2920764	0	480	480	7700	7700	6084	6084	35266	35266	62.2	3.07	89.22	11	3058	37	218	6	0	0	0
12_23_bin.20	o__Bacteroidales (UID2657)	160	492	269	96.04	0	0	3179045	0	65	65	86446	86446	48908	48908	292546	292546	47.3	2.38	88.83	11	2571	43	449	0	0	0	0
12_23_bin.21	o__Bacteroidales (UID2621)	198	427	260	99.16	0.38	0	5348697	0	83	83	94272	94272	64442	64442	314900	314900	46.6	2.24	90.46	11	4297	37	389	1	0	0	0
12_23_bin.22	k__Bacteria (UID2372)	131	176	105	74.98	1.19	0	1924840	0	434	434	5191	5191	4435	4435	29955	29955	50.8	1.79	91.79	11	2191	59	115	2	0	0	0
12_23_bin.23	f__Lachnospiraceae (UID1256)	33	333	171	60.33	7.28	0	2013151	0	671	671	3183	3183	3000	3000	15350	15350	42.2	1.9	89.92	11	2533	137	179	15	2	0	0
12_23_bin.24	o__Bacteroidales (UID2716)	92	487	270	91.29	0.62	66.67	2741526	0	159	159	30064	30064	17242	17242	105946	105946	47.3	2.27	93.16	11	2400	74	410	3	0	0	0
12_23_bin.25	p__Bacteroidetes (UID2605)	350	316	210	89.96	0.63	50	2149798	0	115	115	28488	28488	18693	18693	136683	136683	61	1.83	94.22	11	1844	38	276	2	0	0	0
12_23_bin.26	k__Bacteria (UID2372)	131	176	105	96.19	0.71	0	1959655	0	74	74	43786	43786	26481	26481	118858	118858	32.5	1.92	91.7	11	1988	4	169	3	0	0	0
12_23_bin.27	k__Bacteria (UID203)	5449	104	58	83.45	0	0	4144128	0	330	330	19911	19911	12557	12557	86683	86683	47.6	2.73	91.29	11	3579	46	58	0	0	0	0
12_23_bin.28	k__Bacteria (UID203)	5449	104	58	87.93	5.75	40.91	3151389	0	229	229	27850	27850	13761	13761	118965	118965	40.7	2.12	91.26	11	2891	8	74	22	0	0	0
12_23_bin.29	o__Bacteroidales (UID2716)	92	487	270	95.71	0	0	2260075	0	120	120	31349	31349	18833	18833	98327	98327	50.1	3.33	83.71	11	1890	45	442	0	0	0	0
12_23_bin.3	k__Bacteria (UID209)	5443	104	58	100	0	0	3344847	0	53	53	115117	115117	63110	63110	212301	212301	55.4	2.04	87.67	11	2940	0	104	0	0	0	0
12_23_bin.30	p__Bacteroidetes (UID2605)	350	316	210	77.3	0	0	1406050	0	7	7	323562	323562	200864	200864	521674	521674	56.7	0.86	95.24	11	1169	61	255	0	0	0	0
12_23_bin.31	k__Bacteria (UID2329)	174	149	89	98.31	7.1	0	2546700	0	83	83	101087	101087	30683	30683	436190	436190	34.8	2.66	91.26	11	2921	2	139	6	0	0	2
12_23_bin.32	p__Actinobacteria (UID2112)	31	211	124	76.42	8.56	5.26	2230779	0	731	731	3408	3408	3051	3051	14631	14631	64.9	2.42	88.03	11	2516	43	151	16	1	0	0
12_23_bin.33	o__Bacteroidales (UID2657)	160	492	269	78.45	0.93	0	1989811	0	367	367	6601	6601	5421	5421	42169	42169	60.3	3.03	86.89	11	1770	135	351	6	0	0	0
12_23_bin.34	p__Actinobacteria (UID2112)	31	211	124	95.24	2.23	0	4091469	0	418	418	15963	15963	9788	9788	75016	75016	61.3	2.4	86	11	3596	22	183	6	0	0	0
12_23_bin.35	o__Bacteroidales (UID2657)	160	492	269	94.2	0.5	0	2508384	0	45	45	111089	111089	55741	55741	182588	182588	53.6	4.18	87.78	11	2054	22	467	3	0	0	0
12_23_bin.36	o__Clostridiales (UID1226)	155	278	158	88.92	8.16	4	2678303	0	626	626	5314	5314	4278	4278	31906	31906	53.1	3.16	89.07	11	2900	36	211	26	2	3	0
12_23_bin.37	p__Actinobacteria (UID2112)	31	211	124	96.17	1.08	50	2279781	0	269	269	12847	12847	8475	8475	48351	48351	62.6	2.39	87.17	11	2159	8	201	2	0	0	0
12_23_bin.38	p__Bacteroidetes (UID2605)	350	314	208	98.4	2.48	26.67	2149723	0	137	137	25524	25524	15691	15691	69991	69991	55	2.79	86.93	11	1965	4	295	15	0	0	0
12_23_bin.39	o__Clostridiales (UID1212)	172	263	149	50.81	0.45	0	1906166	0	590	590	3527	3527	3230	3230	15058	15058	54.9	2.78	90.03	11	2225	143	118	2	0	0	0
12_23_bin.4	o__Clostridiales (UID1212)	172	261	147	93.88	0.79	0	3136351	0	200	200	24580	24580	15681	15681	121821	121821	58.6	3.2	87.29	11	2945	9	248	4	0	0	0
12_23_bin.40	f__Lachnospiraceae (UID1255)	90	354	174	95.4	0.29	0	2532303	0	28	28	140912	140912	90439	90439	411034	411034	44.9	1.58	92.21	11	2262	20	331	3	0	0	0
12_23_bin.41	o__Clostridiales (UID1212)	172	263	149	99.11	3.47	71.43	2464462	0	64	64	72736	72736	38507	38507	235036	235036	46.7	2.28	87.5	11	2309	2	254	7	0	0	0
12_23_bin.42	o__Bacteroidales (UID2716)	92	487	270	96.25	0.74	25	3176429	0	70	70	60444	60444	45377	45377	145469	145469	48.7	1.64	92.41	11	2617	47	438	1	1	0	0
12_23_bin.43	k__Bacteria (UID203)	5449	103	57	59.73	0	0	891099	0	246	246	4121	4121	3622	3622	12801	12801	35.5	2.36	92.46	11	1004	56	47	0	0	0	0
12_23_bin.44	p__Bacteroidetes (UID2605)	350	314	208	95.83	0.48	0	2612307	0	41	41	107565	107565	63714	63714	222777	222777	60.2	1.82	85.11	11	2102	21	292	1	0	0	0
12_23_bin.45	p__Bacteroidetes (UID2605)	350	316	210	91.4	0.95	0	2463408	0	108	108	45822	45822	22809	22809	131863	131863	57.5	2.56	93.08	11	2083	54	260	2	0	0	0
12_23_bin.46	o__Clostridiales (UID1212)	172	263	149	89.82	2.18	16.67	2145762	0	242	242	13538	13538	8866	8866	40781	40781	56.4	3.29	88.86	11	2201	43	216	3	1	0	0
12_23_bin.47	k__Bacteria (UID203)	5449	104	58	52.23	0	0	1266463	0	399	399	3507	3507	3174	3174	11589	11589	37.1	2.56	87.6	11	1498	67	37	0	0	0	0
12_23_bin.48	o__Clostridiales (UID1212)	172	263	149	98.66	0.67	0	2101236	0	28	28	143464	143464	75044	75044	285026	285026	56.9	2.29	90.84	11	2043	2	260	1	0	0	0
12_23_bin.49	o__Clostridiales (UID1212)	172	263	149	98.66	0.34	0	2127894	0	69	69	53866	53866	30839	30839	169189	169189	40.7	2.33	89.6	11	1964	2	260	1	0	0	0
12_23_bin.5	o__Clostridiales (UID1212)	172	263	149	91.83	1.68	0	2386038	0	61	61	80828	80828	39115	39115	198685	198685	46.3	1.45	91.19	11	2138	22	238	3	0	0	0
12_23_bin.50	o__Clostridiales (UID1212)	172	263	149	59.4	9.01	0	1479795	0	718	718	2192	2192	2060	2060	21154	21154	49	3.04	88.8	11	2067	85	153	24	1	0	0
12_23_bin.51	p__Bacteroidetes (UID2605)	350	316	210	90.24	0	0	2778850	0	101	101	43358	43358	27513	27513	173250	173250	48.8	3.43	90.68	11	2215	23	293	0	0	0	0
12_23_bin.54	c__Clostridia (UID1118)	387	223	124	60.69	0.27	0	1807053	0	57	57	69138	69138	31702	31702	236279	236279	56.7	3.54	88.9	11	1753	112	110	1	0	0	0
12_23_bin.55	p__Bacteroidetes (UID2605)	350	314	208	64.85	4.92	19.05	2248225	0	921	921	2818	2818	2441	2441	19615	19615	55.3	1.89	88.7	11	2666	123	172	18	1	0	0
12_23_bin.6	o__Bacteroidales (UID2617)	213	406	265	93.76	0.5	0	2567444	0	305	305	11914	11914	8417	8417	47980	47980	56.1	3.47	89.49	11	2239	59	345	2	0	0	0
12_23_bin.7	f__Bifidobacteriaceae (UID1462)	65	476	217	98.56	0.69	25	2213455	0	42	42	100138	100138	52701	52701	198080	198080	60	1.97	87.58	11	1843	4	468	4	0	0	0
12_23_bin.8	o__Clostridiales (UID1212)	172	263	149	86.58	0	0	2522543	0	48	48	94652	94652	52552	52552	216802	216802	56.1	2.59	86.72	11	2415	33	230	0	0	0	0
12_23_bin.9	g__Butyrivibrio (UID1297)	25	642	252	99.96	0.99	0	3819123	0	69	69	85825	85825	55349	55349	179740	179740	39.8	1.54	90.99	11	3312	1	623	18	0	0	0
12_2_bin.1	f__Neisseriaceae (UID3890)	69	657	443	81.3	1.41	0	1841644	0	395	395	5484	5484	4662	4662	23430	23430	45.1	2.25	86.39	11	2140	105	544	8	0	0	0
12_2_bin.10	o__Pseudomonadales (UID4679)	87	674	364	92.53	0.96	60	1955379	0	95	95	34834	34834	20582	20582	99701	99701	43.5	1.58	87.16	11	1886	59	610	5	0	0	0
12_2_bin.11	c__Bacilli (UID285)	586	318	174	94.43	0	0	1862989	0	50	50	75322	75322	37259	37259	375622	375622	30.4	1.87	86.84	11	1701	16	302	0	0	0	0
12_2_bin.12	c__Betaproteobacteria (UID3959)	235	408	203	88.39	0.82	0	2200736	0	319	319	8518	8518	6898	6898	45004	45004	41.5	1.65	89.65	11	2376	44	361	3	0	0	0
12_2_bin.13	f__Pasteurellaceae (UID4932)	83	767	440	99	0.99	85.71	2327458	0	63	63	133400	133400	36943	36943	215386	215386	39.5	1.57	90.47	11	2259	10	750	7	0	0	0
12_2_bin.14	o__Clostridiales (UID1120)	304	250	143	98.6	0.7	100	2032668	0	21	21	190931	190931	96793	96793	581515	581515	30.6	1.65	84.09	11	1743	2	247	1	0	0	0
12_2_bin.15	c__Gammaproteobacteria (UID4201)	1164	275	174	95.59	0	0	1683865	0	66	66	45773	45773	25513	25513	145948	145948	36.8	0.98	89.67	11	1655	16	259	0	0	0	0
12_2_bin.16	k__Bacteria (UID203)	5449	103	58	56.9	0	0	940118	0	11	11	336123	336123	85465	85465	427625	427625	36.7	1.46	91.07	11	889	65	38	0	0	0	0
12_2_bin.17	f__Pasteurellaceae (UID4932)	83	767	440	97.82	0.45	50	2021009	0	51	51	110758	110758	39627	39627	187698	187698	45.8	1.5	90.21	11	2013	23	742	2	0	0	0
12_2_bin.18	k__Bacteria (UID203)	5449	103	57	66.67	5.26	100	1435049	0	127	127	19248	19248	11299	11299	49368	49368	37.3	1.17	89.9	11	1406	59	41	3	0	0	0
12_2_bin.19	o__Lactobacillales (UID544)	293	475	267	60.3	0	0	1087742	0	43	43	35539	35539	25296	25296	202301	202301	39.8	2.17	87.01	11	1113	208	267	0	0	0	0
12_2_bin.2	p__Actinobacteria (UID2112)	31	211	124	98.39	1.61	50	2176853	0	38	38	79969	79969	57285	57285	158341	158341	59.8	1.33	87.08	11	1952	12	197	2	0	0	0
12_2_bin.20	o__Lactobacillales (UID543)	294	472	265	60.09	1.73	11.11	1133729	0	338	338	3822	3822	3354	3354	13400	13400	40.6	2.05	88.24	11	1433	198	265	9	0	0	0
12_2_bin.21	o__Selenomonadales (UID1024)	64	334	167	98.8	0	0	2040952	0	37	37	86001	86001	55160	55160	213283	213283	44.6	1.68	87.31	11	1853	3	331	0	0	0	0
12_2_bin.22	k__Bacteria (UID2329)	174	149	89	100	1.12	0	1898953	0	54	54	148846	148846	35165	35165	390549	390549	28.2	2.28	90.52	11	1821	0	148	1	0	0	0
12_2_bin.23	o__Lactobacillales (UID355)	490	333	183	97.81	0.27	100	1916993	0	62	62	53933	53933	30919	30919	197698	197698	37.5	1.86	88.59	11	1856	8	324	1	0	0	0
12_2_bin.24	o__Lactobacillales (UID544)	293	475	267	98.13	0.56	0	2479488	0	147	147	23263	23263	16867	16867	93364	93364	37.9	1.56	89.36	11	2407	17	456	2	0	0	0
12_2_bin.25	o__Lactobacillales (UID543)	294	469	262	53.42	3.4	0	1033867	0	355	355	3063	3063	2912	2912	10627	10627	38.5	1.56	88.61	11	1403	238	216	14	1	0	0
12_2_bin.26	f__Actinomycetaceae (UID1531)	42	420	211	98.58	1.42	0	2194462	0	21	21	151931	151931	104498	104498	383429	383429	67.9	0.89	90.12	11	1879	3	415	1	1	0	0
12_2_bin.27	o__Bacteroidales (UID2657)	160	492	269	85.67	0.93	66.67	2883102	0	127	127	35713	35713	22701	22701	104799	104799	46.8	2.43	88.49	11	2404	112	377	3	0	0	0
12_2_bin.28	o__Clostridiales (UID1212)	172	263	149	88.37	2.03	0	1439070	0	108	108	19508	19508	13324	13324	90055	90055	38.4	1.7	88.61	11	1369	23	236	4	0	0	0
12_2_bin.29	o__Bacteroidales (UID2621)	198	427	260	96.53	0.13	0	4315346	0	196	196	32574	32574	22017	22017	99520	99520	45.2	2.17	91.69	11	3574	11	415	1	0	0	0
12_2_bin.3	o__Lactobacillales (UID544)	293	473	265	94.8	3.99	31.25	3039115	0	225	225	23331	23331	13507	13507	83471	83471	40.9	1.62	87.52	11	3047	56	401	16	0	0	0
12_2_bin.30	f__Porphyromonadaceae (UID2622)	35	475	318	63.37	0.31	0	1402683	0	37	37	58734	58734	37910	37910	121380	121380	48.4	1.23	88.88	11	1160	197	277	1	0	0	0
12_2_bin.31	k__Bacteria (UID203)	5449	104	58	70.69	0	0	1395836	0	229	229	7339	7339	6095	6095	27524	27524	49.8	2.61	89.27	11	1562	59	45	0	0	0	0
12_2_bin.32	k__Bacteria (UID203)	5449	104	58	55.06	0	0	1423388	0	276	276	6465	6465	5157	5157	22657	22657	43.3	1.91	91.01	11	1653	65	39	0	0	0	0
12_2_bin.33	o__Selenomonadales (UID1024)	64	334	167	98.8	0	0	1917128	0	21	21	167715	167715	91291	91291	225152	225152	38.5	1.34	88.57	11	1762	3	331	0	0	0	0
12_2_bin.34	o__Clostridiales (UID1120)	304	250	143	97.9	2.16	0	3330874	0	249	249	100336	100336	13377	13377	300987	300987	32.9	1.62	86.94	11	3276	4	241	5	0	0	0
12_2_bin.35	k__Bacteria (UID203)	5449	104	58	55.03	0	0	1200611	0	67	67	34150	34150	17919	17919	78754	78754	37.7	0.94	89.97	11	1228	61	43	0	0	0	0
12_2_bin.36	f__Bifidobacteriaceae (UID1462)	65	476	217	96.31	0.54	33.33	2163040	0	47	47	85827	85827	46022	46022	189352	189352	60.6	1.3	87.38	11	1860	14	459	3	0	0	0
12_2_bin.37	g__Lactobacillus (UID380)	58	449	129	92.28	3.08	16.67	1724459	0	125	125	19995	19995	13795	13795	71063	71063	34.6	1.08	90.35	11	1780	30	407	12	0	0	0
12_2_bin.38	f__Porphyromonadaceae (UID2622)	35	475	318	98.35	0	0	2091901	0	33	33	159352	159352	63390	63390	350031	350031	48.3	2.31	86.86	11	1748	8	467	0	0	0	0
12_2_bin.39	o__Bacteroidales (UID2716)	92	487	270	95.04	0.49	0	2223841	0	115	115	29903	29903	19337	19337	111025	111025	50.1	2.89	83.87	11	1905	36	449	2	0	0	0
12_2_bin.4	o__Bacteroidales (UID2654)	163	486	266	98.24	4.7	13.64	5163427	0	112	112	83857	83857	46102	46102	231857	231857	42.4	3.69	89.61	11	4346	48	416	22	0	0	0
12_2_bin.40	k__Bacteria (UID203)	5449	104	58	58.1	0	0	4597147	0	455	455	14045	14045	10103	10103	59631	59631	43.7	2.58	91.12	11	3563	66	38	0	0	0	0
12_2_bin.41	k__Bacteria (UID203)	5449	104	58	73.23	3.45	50	4987923	0	283	283	32925	32925	17625	17625	167019	167019	58.3	2.47	89.27	11	4674	54	48	2	0	0	0
12_2_bin.42	k__Bacteria (UID1453)	901	171	117	63.74	0.85	100	612992	0	45	45	23236	23236	13622	13622	38998	38998	43.4	1.71	90.53	11	677	58	112	1	0	0	0
12_2_bin.43	o__Lactobacillales (UID355)	490	333	183	97.27	0.82	0	1524697	0	37	37	76635	76635	41208	41208	182403	182403	31.9	1.65	89.76	11	1484	6	325	2	0	0	0
12_2_bin.44	k__Bacteria (UID203)	5449	104	58	59.8	4.31	66.67	1729919	0	275	275	9219	9219	6290	6290	51176	51176	66	1.36	91.58	11	1759	61	40	3	0	0	0
12_2_bin.45	f__Neisseriaceae (UID3890)	69	657	443	96.91	0.11	100	2150287	0	100	100	32890	32890	21502	21502	115307	115307	53.8	1.96	84.94	11	1944	52	604	1	0	0	0
12_2_bin.46	k__Bacteria (UID2372)	131	176	105	96.62	0	0	1923777	0	64	64	119893	119893	30059	30059	186953	186953	36.7	6.55	91.63	11	1831	24	152	0	0	0	0
12_2_bin.47	o__Selenomonadales (UID1024)	64	334	167	94.46	0.6	50	1947366	0	49	49	66616	66616	39742	39742	109247	109247	38.6	1.41	88.41	11	1770	51	281	2	0	0	0
12_2_bin.48	k__Bacteria (UID203)	5449	104	58	62.41	6.9	50	6423100	0	875	875	9486	9486	7340	7340	121436	121436	41.4	2.42	90.45	11	5641	62	38	4	0	0	0
12_2_bin.49	g__Prevotella (UID2724)	55	567	296	56.97	0.34	0	1965772	0	60	60	49994	49994	32762	32762	208218	208218	44.8	1.16	85.55	11	1580	224	341	2	0	0	0
12_2_bin.5	p__Actinobacteria (UID2112)	31	211	124	97.58	0.81	0	3060152	0	80	80	68827	68827	38251	38251	265860	265860	64.3	1.71	87.45	11	2641	6	204	1	0	0	0
12_2_bin.50	k__Bacteria (UID203)	5449	104	58	98.28	7.76	77.78	1906133	0	39	39	68354	68354	48875	48875	223667	223667	43.8	0.98	87.37	11	1755	1	85	18	0	0	0
12_2_bin.51	o__Clostridiales (UID1375)	50	332	124	65.19	2.02	0	1759739	0	340	340	6186	6186	5175	5175	35555	35555	31	1.65	87.8	11	1894	85	233	14	0	0	0
12_2_bin.52	c__Gammaproteobacteria (UID4387)	965	277	177	95.2	0	0	2353815	0	88	88	40894	40894	26747	26747	248935	248935	37.3	1.37	90.01	11	2194	12	265	0	0	0	0
12_2_bin.53	f__Porphyromonadaceae (UID2622)	35	475	318	97.55	0.63	0	2305500	0	69	69	97394	97394	33413	33413	248159	248159	51.1	2.83	88.42	11	1972	12	461	2	0	0	0
12_2_bin.54	o__Clostridiales (UID1375)	50	332	124	97.58	6.98	0	3365267	0	206	206	33206	33206	16336	16336	84850	84850	28.1	1.67	84.17	11	3178	14	306	12	0	0	0
12_2_bin.55	o__Lactobacillales (UID374)	471	350	191	69.51	3.18	8.33	1324732	0	438	438	3705	3705	3024	3024	24644	24644	41.7	1.65	89.21	11	1705	120	218	12	0	0	0
12_2_bin.56	o__Bacteroidales (UID2657)	160	492	269	95.18	0.37	0	5042698	0	132	132	114314	114314	38202	38202	329672	329672	43.5	2.31	89.38	11	4325	56	435	1	0	0	0
12_2_bin.6	g__Streptococcus (UID576)	61	704	251	97.02	1	50	1920279	0	93	93	60156	60156	20648	20648	188708	188708	41.4	1.75	90.48	11	1819	47	643	14	0	0	0
12_2_bin.7	p__Actinobacteria (UID1454)	732	201	116	96.52	0.5	100	1928936	0	175	175	18825	18825	11022	11022	76123	76123	60.4	1.73	91.96	11	1848	11	188	2	0	0	0
12_2_bin.8	o__Lactobacillales (UID543)	294	472	265	98.52	1.6	0	2320583	0	93	93	50725	50725	24952	24952	186056	186056	35.5	1.38	89.53	11	2353	37	429	6	0	0	0
12_2_bin.9	f__Enterobacteriaceae (UID5124)	134	1173	336	87.7	0.68	85.71	3675770	0	401	401	13335	13335	9166	9166	68291	68291	51.5	2.45	89.58	11	3541	133	1033	7	0	0	0
12_413_bin.1	p__Actinobacteria (UID2112)	31	211	124	83.91	1.48	33.33	2296653	0	372	372	7886	7886	6173	6173	39409	39409	58.5	1.94	89.69	11	1967	46	162	3	0	0	0
12_413_bin.10	p__Actinobacteria (UID2112)	31	211	124	59.83	1.93	0	2518217	0	763	763	3661	3661	3300	3300	17383	17383	60.9	2.46	85.29	11	2623	103	104	4	0	0	0
12_413_bin.11	k__Bacteria (UID203)	5449	103	57	69.62	0.88	0	2590945	0	192	192	21346	21346	13494	13494	115514	115514	59.3	2.73	86.82	11	2160	55	47	1	0	0	0
12_413_bin.12	p__Actinobacteria (UID2112)	31	211	124	72.56	0.12	100	1532846	0	280	280	6645	6645	5474	5474	36222	36222	63.2	1.91	91.56	11	1418	72	138	1	0	0	0
12_413_bin.13	p__Actinobacteria (UID2112)	31	211	124	68.11	2.16	14.29	2169561	0	534	534	4856	4856	4062	4062	44065	44065	63.8	1.89	88.04	11	1949	85	121	4	1	0	0
12_413_bin.14	o__Clostridiales (UID1226)	155	278	158	53.61	4.11	57.14	1700188	0	516	516	3488	3488	3294	3294	21755	21755	53.6	1.98	89.49	11	1657	143	128	7	0	0	0
12_413_bin.15	k__Bacteria (UID203)	5449	104	58	61.21	0	0	1395165	0	320	320	5209	5209	4359	4359	25075	25075	42	1.35	94.5	11	1470	64	40	0	0	0	0
12_413_bin.16	k__Bacteria (UID203)	5449	104	58	58.1	1.72	0	1054539	0	319	319	3542	3542	3305	3305	9069	9069	53.2	1.76	90.85	11	1216	64	39	1	0	0	0
12_413_bin.17	p__Euryarchaeota (UID3)	148	188	125	97.42	2.56	33.33	2543130	0	319	319	16941	16941	7972	7972	90374	90374	31	2.31	87.7	11	2457	6	170	12	0	0	0
12_413_bin.18	k__Bacteria (UID203)	5449	104	58	67.55	5.17	0	2646487	0	445	445	8551	8551	5947	5947	44859	44859	50.8	3.37	93.84	11	2516	59	44	0	0	1	0
12_413_bin.19	k__Bacteria (UID203)	5449	104	58	57.76	3.45	50	2083638	0	480	480	5443	5443	4340	4340	26683	26683	62.4	2.78	86.1	11	1931	63	39	2	0	0	0
12_413_bin.2	o__Clostridiales (UID1212)	172	263	149	59.2	1.01	35.71	1077627	0	271	271	4338	4338	3976	3976	44947	44947	63.1	2.22	87.61	11	1023	116	137	8	2	0	0
12_413_bin.20	p__Actinobacteria (UID2112)	31	211	124	76.55	7.72	33.33	3782542	0	620	620	8844	8844	6100	6100	42419	42419	66.4	2.07	84.27	11	3381	68	131	12	0	0	0
12_413_bin.21	o__Clostridiales (UID1212)	172	263	149	58.27	0.89	0	2293509	0	414	414	10829	10829	5539	5539	102261	102261	57.6	2.99	92.56	11	2207	119	142	2	0	0	0
12_413_bin.3	o__Clostridiales (UID1212)	172	263	149	86.8	7.1	58.82	2345440	0	400	400	8090	8090	5863	5863	84082	84082	61.5	2.82	92.64	11	2184	60	188	14	1	0	0
12_413_bin.4	k__Bacteria (UID203)	5449	104	58	57.07	1.72	0	1460980	0	353	353	5342	5342	4138	4138	22874	22874	69.4	1.66	90.63	11	1423	62	41	1	0	0	0
12_413_bin.5	k__Bacteria (UID203)	5449	103	58	74.14	0	0	1380767	0	179	179	10777	10777	7713	7713	54748	54748	53.9	1.61	93.86	11	1294	55	48	0	0	0	0
12_413_bin.6	k__Bacteria (UID203)	5449	103	57	53.5	0	0	2071391	0	241	241	13941	13941	8594	8594	71995	71995	58.2	2.35	92.15	11	1917	58	45	0	0	0	0
12_413_bin.7	o__Clostridiales (UID1120)	304	247	141	63.65	2.65	10	1292351	0	392	392	3715	3715	3296	3296	15996	15996	59.6	1.87	94.12	11	1563	109	128	10	0	0	0
12_413_bin.8	o__Clostridiales (UID1212)	172	263	149	55.98	0.89	50	919955	0	331	331	2815	2815	2779	2779	8901	8901	59.4	2.27	91.83	11	1063	131	130	2	0	0	0
12_413_bin.9	o__Clostridiales (UID1212)	172	263	149	78.7	0.47	50	2142641	0	370	370	7697	7697	5790	5790	32942	32942	59.3	2.5	92.62	11	1977	82	179	2	0	0	0
12_50_bin.1	o__Clostridiales (UID1212)	172	263	149	97.99	0.67	0	2611713	0	47	47	122720	122720	55568	55568	243909	243909	51.1	2.57	86.25	11	2234	3	259	1	0	0	0
12_50_bin.10	o__Clostridiales (UID1212)	172	263	149	88.57	0	0	2707116	0	80	80	52063	52063	33838	33838	110404	110404	49.2	1.69	89.26	11	2426	20	243	0	0	0	0
12_50_bin.100	p__Firmicutes (UID1022)	100	295	158	99.66	1.31	0	2444871	0	55	55	72797	72797	44452	44452	230730	230730	44.6	2.28	89.88	11	2257	2	289	4	0	0	0
12_50_bin.101	o__Clostridiales (UID1212)	172	263	149	94.61	0.67	0	2765238	0	45	45	118616	118616	61449	61449	318823	318823	52.2	1.98	88.48	11	2469	9	253	1	0	0	0
12_50_bin.102	o__Clostridiales (UID1212)	172	263	149	74.3	0.67	0	1472813	0	367	367	4698	4698	4013	4013	20652	20652	47.8	2.87	89.77	11	1567	62	200	1	0	0	0
12_50_bin.103	k__Bacteria (UID203)	5449	104	58	56.18	1.72	0	2335491	0	513	513	5201	5201	4552	4552	22631	22631	51.1	2.44	91.33	11	2341	66	37	1	0	0	0
12_50_bin.104	o__Bacteroidales (UID2716)	92	487	270	99.26	5.52	13.33	3961099	0	113	113	101403	101403	35053	35053	498941	498941	47.6	4.07	91.48	11	3683	2	466	17	1	0	1
12_50_bin.105	p__Bacteroidetes (UID2605)	350	316	210	95.71	0	0	2269523	0	32	32	105121	105121	70922	70922	298524	298524	56.2	1.56	94.78	11	1924	10	306	0	0	0	0
12_50_bin.107	k__Bacteria (UID1452)	924	161	108	85.19	0.93	0	3463636	0	65	65	112423	112423	53286	53286	431614	431614	53.5	2.02	86.84	11	2656	18	142	1	0	0	0
12_50_bin.108	p__Firmicutes (UID1022)	100	295	158	84.6	0.63	0	2336797	0	18	18	374450	374450	129822	129822	617004	617004	56.3	2.3	88.63	11	2178	38	256	1	0	0	0
12_50_bin.109	o__Clostridiales (UID1226)	155	278	158	79.75	2.02	0	3201380	0	256	256	47917	47917	12505	12505	121619	121619	48.8	1.38	87.85	11	3051	47	220	11	0	0	0
12_50_bin.11	g__Butyrivibrio (UID1297)	25	642	252	97.98	1.94	6.25	3580644	0	71	71	157236	157236	50431	50431	335934	335934	42.7	1.14	92.1	11	3157	9	617	16	0	0	0
12_50_bin.12	p__Bacteroidetes (UID2605)	350	316	210	94.05	0.95	0	2267911	0	198	198	16751	16751	11454	11454	68214	68214	49.3	1.84	93	11	1875	16	298	2	0	0	0
12_50_bin.13	o__Bacteroidales (UID2657)	160	492	269	78.66	0.74	0	2994154	0	113	113	42096	42096	26496	26496	193869	193869	48.9	2.67	88.47	11	2399	110	381	0	1	0	0
12_50_bin.14	p__Euryarchaeota (UID3)	148	188	125	72.48	0	0	1827932	0	40	40	61464	61464	45698	45698	185334	185334	38.3	1.71	89.38	11	1795	45	143	0	0	0	0
12_50_bin.15	f__Lachnospiraceae (UID1286)	57	420	207	89.72	1.61	83.33	2716450	0	27	27	129452	129452	100609	100609	537940	537940	38.7	1.1	91.11	11	2438	74	340	6	0	0	0
12_50_bin.16	k__Bacteria (UID2329)	174	149	89	91.85	0	0	1102852	0	64	64	37923	37923	17232	17232	97757	97757	26.9	2.1	90.68	11	1160	9	140	0	0	0	0
12_50_bin.17	o__Clostridiales (UID1212)	172	263	149	98.1	0.67	0	3511786	0	115	115	52588	52588	30537	30537	207647	207647	46.9	2.44	89.02	11	3275	6	256	1	0	0	0
12_50_bin.18	f__Lachnospiraceae (UID1255)	90	354	174	95.4	0.29	0	2552186	0	29	29	161329	161329	88006	88006	403914	403914	44.8	1.73	92.43	11	2312	20	331	3	0	0	0
12_50_bin.19	o__Clostridiales (UID1226)	155	277	157	94.11	0	0	2042676	0	122	122	26988	26988	16743	16743	98539	98539	59.4	1.88	90.73	11	1788	14	263	0	0	0	0
12_50_bin.2	o__Bacteroidales (UID2716)	92	487	270	97.31	0.19	0	4022840	0	135	135	74215	74215	29798	29798	299958	299958	51.7	4.78	89.97	11	3559	10	476	1	0	0	0
12_50_bin.20	p__Bacteroidetes (UID2605)	350	316	210	86.09	0.97	25	1608741	0	191	191	12041	12041	8422	8422	50290	50290	49	1.72	94.6	11	1535	44	268	4	0	0	0
12_50_bin.21	o__Clostridiales (UID1120)	304	247	141	53.61	2.6	20	1262479	0	129	129	15649	15649	9786	9786	48256	48256	48.6	1.14	89.62	11	1192	123	119	5	0	0	0
12_50_bin.22	o__Bacteroidales (UID2657)	160	492	269	93.33	8.06	4.08	3025481	0	217	217	26205	26205	13942	13942	105533	105533	44.3	1.47	90.81	11	2879	38	407	46	1	0	0
12_50_bin.23	k__Bacteria (UID2565)	2921	152	93	89.25	1.08	0	1491995	0	32	32	69259	69259	46624	46624	215812	215812	40.2	2.28	89.11	11	1409	14	137	1	0	0	0
12_50_bin.24	k__Bacteria (UID203)	5449	104	58	57.37	8.62	16.67	4017784	0	442	442	12908	12908	9090	9090	110020	110020	62.1	2.17	89.44	11	3897	64	36	3	1	0	0
12_50_bin.25	k__Bacteria (UID2569)	434	278	186	96.77	0	0	2099694	0	43	43	101057	101057	48830	48830	199580	199580	36.5	1.37	87.84	11	1804	6	272	0	0	0	0
12_50_bin.26	o__Clostridiales (UID1120)	304	247	141	96.81	1.06	0	2057881	0	217	217	14171	14171	9483	9483	43915	43915	52.8	2	89.95	11	1968	5	240	2	0	0	0
12_50_bin.27	p__Actinobacteria (UID2112)	31	211	124	96.59	1.01	0	1542614	0	107	107	20829	20829	14416	14416	111293	111293	62.5	1.46	88.58	11	1377	9	199	3	0	0	0
12_50_bin.28	c__Clostridia (UID1118)	387	223	124	82.35	0.81	0	1863275	0	203	203	12819	12819	9178	9178	54994	54994	37.8	1.55	90.28	11	1899	71	151	1	0	0	0
12_50_bin.29	o__Clostridiales (UID1212)	172	263	149	57.61	0.67	100	1317025	0	78	78	27671	27671	16884	16884	85355	85355	63	0.98	91.48	11	1279	128	134	1	0	0	0
12_50_bin.3	o__Bacteroidales (UID2716)	92	487	270	88.65	0.28	0	3157521	0	124	124	84153	84153	25463	25463	276504	276504	47.1	1.81	93.06	11	2646	67	415	5	0	0	0
12_50_bin.30	o__Clostridiales (UID1212)	172	260	146	99.32	0.34	0	3521514	0	113	113	76056	76056	31163	31163	589359	589359	46.3	2.32	88.35	11	3427	2	257	1	0	0	0
12_50_bin.31	f__Veillonellaceae (UID1032)	33	423	214	71.72	2.39	0	1772151	0	344	344	6483	6483	5151	5151	27055	27055	61	3.14	86.88	11	1827	129	284	10	0	0	0
12_50_bin.32	f__Lachnospiraceae (UID1255)	90	354	174	94.81	1.15	0	2413039	0	162	162	28917	28917	14895	14895	89648	89648	52.9	1.52	88.15	11	1977	16	337	0	1	0	0
12_50_bin.33	o__Clostridiales (UID1212)	172	263	149	59.79	0.67	0	1652932	0	487	487	3619	3619	3394	3394	18187	18187	51.6	2.28	90.68	11	1892	105	157	1	0	0	0
12_50_bin.34	p__Firmicutes (UID1022)	100	295	158	70.99	2.74	12.5	1788723	0	435	435	4659	4659	4112	4112	15972	15972	48	2.28	89.62	11	2085	90	197	8	0	0	0
12_50_bin.35	f__Lachnospiraceae (UID1255)	90	354	174	86.26	3.99	20	3162644	0	524	524	7966	7966	6035	6035	48656	48656	49.3	2.56	90.82	11	3260	55	288	9	2	0	0
12_50_bin.36	p__Actinobacteria (UID2112)	31	211	124	94.49	1.13	25	2308447	0	128	128	32488	32488	18034	18034	121564	121564	64.9	1.46	88.99	11	2121	14	185	12	0	0	0
12_50_bin.37	o__Clostridiales (UID1120)	304	247	141	98.94	0	0	2576242	0	57	57	105339	105339	45197	45197	200501	200501	52.9	1.8	91.04	11	2358	2	245	0	0	0	0
12_50_bin.38	o__Clostridiales (UID1226)	155	278	158	98.73	5.59	0	4266242	0	143	143	86121	86121	29833	29833	231972	231972	53.8	4.19	87.19	11	3839	2	264	12	0	0	0
12_50_bin.39	f__Lachnospiraceae (UID1286)	57	420	207	97.58	2.42	20	3671992	0	79	79	75116	75116	46480	46480	169659	169659	49.2	1.95	89.1	11	3227	8	407	5	0	0	0
12_50_bin.4	p__Euryarchaeota (UID3)	148	188	125	84.8	2.71	9.09	2169714	0	90	90	46295	46295	24107	24107	106026	106026	34.9	2.46	88.37	11	2082	55	122	11	0	0	0
12_50_bin.40	o__Clostridiales (UID1212)	172	263	149	55.03	0	0	1417872	0	14	14	281027	281027	101276	101276	292706	292706	61.5	1.78	89.85	11	1283	103	160	0	0	0	0
12_50_bin.41	k__Bacteria (UID203)	5449	104	58	77.38	8.62	0	3545661	0	132	132	54324	54324	26861	26861	149532	149532	49.6	2.49	92.35	11	3101	52	51	0	0	0	1
12_50_bin.42	o__Bacteroidales (UID2617)	213	406	265	93.99	0.88	0	2102306	0	98	98	30982	30982	21452	21452	145807	145807	54.3	2.66	89.66	11	1784	22	380	4	0	0	0
12_50_bin.43	o__Clostridiales (UID1212)	172	257	149	85.77	0.02	100	2068862	0	137	137	26443	26443	15101	15101	92259	92259	62.9	2.59	86.97	11	1927	34	222	1	0	0	0
12_50_bin.44	o__Clostridiales (UID1212)	172	263	149	96.73	0	0	2126146	0	25	25	185907	185907	85045	85045	313674	313674	41.6	2.02	89.22	11	1858	8	255	0	0	0	0
12_50_bin.45	c__Clostridia (UID1118)	387	223	124	90.37	1.08	0	2778008	0	194	194	21852	21852	14319	14319	87357	87357	60.3	1.86	90.48	11	2583	22	199	2	0	0	0
12_50_bin.46	f__Lachnospiraceae (UID1255)	90	354	174	92.01	0.59	33.33	2880838	0	133	133	36569	36569	21660	21660	123525	123525	51.8	1.61	84.86	11	2428	32	319	3	0	0	0
12_50_bin.47	o__Selenomonadales (UID1024)	64	334	167	96.65	2.1	0	2190697	0	26	26	133821	133821	84257	84257	222881	222881	49.3	1.46	87.05	11	1907	34	296	4	0	0	0
12_50_bin.48	o__Bacteroidales (UID2716)	92	486	270	90.94	1.7	75	2829302	0	326	326	15355	15355	8678	8678	46742	46742	48.9	1.99	93.72	11	2438	72	406	8	0	0	0
12_50_bin.49	o__Clostridiales (UID1120)	304	247	141	97.75	1.77	0	1607900	0	64	64	78897	78897	25123	25123	234334	234334	55.1	1.48	89.73	11	1445	5	239	3	0	0	0
12_50_bin.5	o__Clostridiales (UID1226)	155	278	158	82.08	6.91	0	3386932	0	762	762	5521	5521	4444	4444	29546	29546	50.8	2.63	88.83	11	3704	51	212	14	1	0	0
12_50_bin.50	o__Clostridiales (UID1212)	172	263	149	85.21	2.12	0	3408418	0	659	659	6448	6448	5172	5172	26376	26376	61.1	3.16	87.94	11	3327	47	208	8	0	0	0
12_50_bin.51	p__Euryarchaeota (UID3)	148	188	125	94.95	0.31	66.67	2412887	0	75	75	62780	62780	32171	32171	207646	207646	32.5	2.11	88.57	11	2217	14	170	3	1	0	0
12_50_bin.52	o__Bacteroidales (UID2716)	92	487	270	84.08	1.33	0	2118127	0	329	329	8156	8156	6438	6438	35858	35858	48.7	2.71	88.71	11	2104	105	373	9	0	0	0
12_50_bin.53	o__Clostridiales (UID1212)	172	263	149	96.64	0	0	2791701	0	99	99	48141	48141	28199	28199	119265	119265	37	1.99	91.41	11	2647	5	258	0	0	0	0
12_50_bin.54	o__Clostridiales (UID1226)	155	278	158	67.02	4.91	0	1956391	0	496	496	4623	4623	3944	3944	27626	27626	58.6	1.97	88.62	11	1972	109	158	11	0	0	0
12_50_bin.55	o__Clostridiales (UID1212)	172	263	149	61.58	0	0	2108654	0	19	19	192008	192008	110981	110981	317704	317704	59.4	1.31	89.62	11	1947	84	179	0	0	0	0
12_50_bin.56	o__Selenomonadales (UID1024)	64	334	167	98.08	0	0	1831984	0	29	29	84905	84905	63171	63171	197905	197905	59.5	1.72	89.64	11	1614	34	300	0	0	0	0
12_50_bin.57	o__Clostridiales (UID1212)	172	263	149	95.3	0.36	0	2585896	0	52	52	84414	84414	49728	49728	514504	514504	42.8	2.17	91.55	11	2290	9	252	2	0	0	0
12_50_bin.58	k__Bacteria (UID203)	5449	103	57	57.02	9.65	0	879295	0	138	138	9841	9841	6371	6371	37109	37109	25.5	1.11	90.93	11	1025	65	32	6	0	0	0
12_50_bin.59	o__Clostridiales (UID1212)	172	263	149	95.92	1.34	0	3520065	0	68	68	96663	96663	51765	51765	308296	308296	43.4	1.94	88.94	11	3055	11	251	0	1	0	0
12_50_bin.6	k__Bacteria (UID203)	5449	103	57	77.19	0	0	1817518	0	87	87	40704	40704	20891	20891	102517	102517	50.8	0.93	90.24	11	1522	53	50	0	0	0	0
12_50_bin.60	o__Clostridiales (UID1212)	172	263	149	97.15	1.34	0	3103369	0	79	79	72600	72600	39283	39283	216611	216611	51.3	2.23	89.82	11	2691	8	253	2	0	0	0
12_50_bin.61	f__Lachnospiraceae (UID1255)	90	354	174	96.84	1.63	0	3294197	0	59	59	125443	125443	55833	55833	265348	265348	51.2	2.17	88.65	11	2913	10	339	5	0	0	0
12_50_bin.62	o__Clostridiales (UID1212)	172	263	149	82.5	2.71	16.67	2445398	0	512	512	6010	6010	4776	4776	28440	28440	62.2	2.65	89.39	11	2553	65	192	6	0	0	0
12_50_bin.63	o__Clostridiales (UID1212)	172	263	149	68.77	2.01	0	1581133	0	163	163	16033	16033	9700	9700	55681	55681	64.1	1.46	92.11	11	1550	89	170	4	0	0	0
12_50_bin.64	k__Bacteria (UID203)	5449	103	57	59.11	0	0	1882694	0	526	526	3923	3923	3579	3579	17828	17828	52.8	1.74	91.66	11	2148	61	42	0	0	0	0
12_50_bin.65	f__Spirochaetaceae (UID2535)	33	249	143	96.78	0.7	100	2639065	0	160	160	26428	26428	16494	16494	83738	83738	40.4	1.87	91.73	11	2354	7	241	1	0	0	0
12_50_bin.67	o__Clostridiales (UID1226)	155	278	158	87.6	0.74	0	2235152	0	309	309	9512	9512	7233	7233	38991	38991	56	1.78	90.75	11	2167	30	246	2	0	0	0
12_50_bin.68	g__Butyrivibrio (UID1297)	25	642	252	99.57	0.79	0	3940546	0	65	65	103323	103323	60623	60623	309491	309491	39.9	1.45	90.85	11	3403	2	636	4	0	0	0
12_50_bin.69	o__Clostridiales (UID1212)	172	263	149	97.32	1.01	0	2598523	0	34	34	155465	155465	76427	76427	260951	260951	44	1.43	89.93	11	2355	6	255	2	0	0	0
12_50_bin.7	k__Bacteria (UID203)	5449	103	57	64.91	0	0	923091	0	38	38	33754	33754	24291	24291	98228	98228	26.2	0.86	90.53	11	943	61	42	0	0	0	0
12_50_bin.70	o__Clostridiales (UID1226)	155	278	158	84.03	0.63	0	1956974	0	270	270	11014	11014	7248	7248	47851	47851	53.9	2.31	90.57	11	1801	41	236	1	0	0	0
12_50_bin.71	k__Bacteria (UID2372)	131	176	105	95.24	1.27	0	2223384	0	182	182	20834	20834	12216	12216	68407	68407	50.7	1.76	91.53	11	2205	6	168	2	0	0	0
12_50_bin.72	o__Clostridiales (UID1212)	172	263	149	97.65	0.06	0	3140263	0	146	146	39738	39738	21508	21508	101800	101800	35.4	1.58	85.81	11	2812	6	256	1	0	0	0
12_50_bin.73	o__Clostridiales (UID1212)	172	263	149	52.35	0	0	1176333	0	14	14	177949	177949	84023	84023	276806	276806	56.5	0.93	90.24	11	1103	137	126	0	0	0	0
12_50_bin.74	o__Clostridiales (UID1120)	304	247	141	96.1	0.71	0	2666943	0	71	71	62602	62602	37562	37562	185989	185989	46.8	1.32	91.89	11	2384	6	240	1	0	0	0
12_50_bin.75	o__Clostridiales (UID1212)	172	263	149	91.28	0	0	1673686	0	73	73	48659	48659	22927	22927	144409	144409	61.9	1.51	89.43	11	1619	16	247	0	0	0	0
12_50_bin.76	k__Bacteria (UID209)	5443	104	58	59.25	0	0	2075617	0	576	576	3970	3970	3603	3603	13649	13649	56.6	3.31	88.66	11	2344	48	56	0	0	0	0
12_50_bin.77	p__Actinobacteria (UID2112)	31	211	124	97.18	1.61	0	3056402	0	84	84	64258	64258	36385	36385	211091	211091	60.4	1.5	86.6	11	2536	7	200	4	0	0	0
12_50_bin.78	o__Clostridiales (UID1212)	172	257	149	82.89	0	0	2208638	0	18	18	169560	169560	122702	122702	269537	269537	59.5	1.54	90.76	11	2051	33	224	0	0	0	0
12_50_bin.79	k__Bacteria (UID203)	5449	103	57	63.65	0	0	2726885	0	118	118	41693	41693	23109	23109	135165	135165	38.7	1.87	91.52	11	2484	57	46	0	0	0	0
12_50_bin.8	o__Bacteroidales (UID2617)	213	406	265	96.56	3.79	7.69	2665594	0	178	178	23902	23902	14975	14975	84461	84461	55.7	2.62	87.66	11	2241	16	377	13	0	0	0
12_50_bin.80	o__Clostridiales (UID1212)	172	263	149	88.2	2.35	0	2402500	0	438	438	7027	7027	5485	5485	40642	40642	56.1	2.54	90.95	11	2500	39	220	4	0	0	0
12_50_bin.81	o__Clostridiales (UID1212)	172	263	149	57.58	0.67	0	1403492	0	373	373	4086	4086	3762	3762	17324	17324	53.7	2.61	89.3	11	1587	117	145	1	0	0	0
12_50_bin.82	k__Bacteria (UID203)	5449	104	58	60.85	1.72	0	1778199	0	437	437	4770	4770	4069	4069	21231	21231	62.5	2.81	91.03	11	2034	62	41	1	0	0	0
12_50_bin.83	o__Clostridiales (UID1212)	172	263	149	97.97	0.67	0	2093281	0	99	99	35532	35532	21144	21144	95113	95113	51.5	2.46	90.31	11	1950	10	252	1	0	0	0
12_50_bin.84	o__Bacteroidales (UID2657)	160	492	269	95.15	0.71	25	3301763	0	78	78	66924	66924	42330	42330	223961	223961	47.6	2.09	89.27	11	2844	24	464	4	0	0	0
12_50_bin.85	c__Clostridia (UID1118)	387	223	124	95.07	4.7	28.57	3250322	0	107	107	41218	41218	30376	30376	177452	177452	63.6	2.1	89.38	11	2761	24	192	7	0	0	0
12_50_bin.86	k__Bacteria (UID2328)	3167	126	75	86.13	2.67	0	1384105	0	89	89	26855	26855	15551	15551	80186	80186	23.6	1.51	90.49	11	1413	44	80	2	0	0	0
12_50_bin.87	f__Lachnospiraceae (UID1286)	57	420	207	87.27	2.66	0	3322347	0	284	284	27878	27878	11698	11698	122992	122992	38.7	1.94	91.22	11	3011	99	318	2	0	0	1
12_50_bin.88	p__Actinobacteria (UID2112)	31	211	124	92.14	5.76	62.5	2238747	0	223	223	15892	15892	10039	10039	48486	48486	65.5	2.31	88.1	11	2143	31	172	8	0	0	0
12_50_bin.89	o__Clostridiales (UID1226)	155	278	158	81.01	0	0	1652056	0	27	27	100745	100745	61187	61187	224282	224282	46.7	1.3	92.07	11	1428	37	241	0	0	0	0
12_50_bin.9	c__Clostridia (UID1118)	387	223	124	92.13	4.99	60	3424442	0	111	111	62313	62313	30850	30850	189425	189425	61.6	1.61	87.01	11	3001	21	187	15	0	0	0
12_50_bin.90	o__Clostridiales (UID1226)	155	278	158	92.82	4.64	16.67	2578952	0	81	81	58966	58966	31838	31838	170590	170590	53.7	1.29	91.03	11	2152	27	241	9	1	0	0
12_50_bin.91	f__Lachnospiraceae (UID1286)	57	420	207	94.07	0.29	0	1974868	0	112	112	24868	24868	17632	17632	67629	67629	46.4	2.34	90.17	11	1802	26	392	2	0	0	0
12_50_bin.92	c__Deltaproteobacteria (UID3218)	61	284	169	95.27	0	0	2636140	0	271	271	14405	14405	9727	9727	55915	55915	63.5	3.45	89.35	11	2515	8	276	0	0	0	0
12_50_bin.93	p__Actinobacteria (UID2112)	31	211	124	94.78	3.14	28.57	2877397	0	240	240	17151	17151	11989	11989	78095	78095	59.7	1.89	86.77	11	2430	21	185	4	1	0	0
12_50_bin.94	p__Actinobacteria (UID2112)	31	211	124	93.57	4.84	25	2652400	0	281	281	12698	12698	9439	9439	51728	51728	61.2	1.84	89.49	11	2328	16	179	14	2	0	0
12_50_bin.95	o__Clostridiales (UID1212)	172	263	149	88.56	2.68	0	1843811	0	286	286	8842	8842	6446	6446	36112	36112	47.7	2.37	89.56	11	1879	32	227	4	0	0	0
12_50_bin.96	o__Clostridiales (UID1212)	172	263	149	60.23	0	0	1350556	0	46	46	48896	48896	29359	29359	129133	129133	53.6	1.74	87.33	11	1220	82	181	0	0	0	0
12_50_bin.97	o__Bacteroidales (UID2716)	92	487	270	76.16	2.07	20	2513232	0	377	377	8364	8364	6666	6666	35644	35644	49.3	2.33	93.45	11	2338	147	332	7	1	0	0
12_50_bin.98	p__Euryarchaeota (UID3)	148	188	125	89.33	0.8	0	1773546	0	47	47	52033	52033	37735	37735	224466	224466	34.1	1.49	78.73	11	1579	31	156	1	0	0	0
12_50_bin.99	k__Bacteria (UID203)	5449	104	58	55.51	7.76	40	1954886	0	257	257	10647	10647	7606	7606	57224	57224	63.9	1.65	87.01	11	1863	63	36	5	0	0	0
12_68_bin.1	k__Bacteria (UID2372)	131	177	106	96.86	0.94	0	2653949	0	299	299	13679	13679	8876	8876	57880	57880	39.3	2.37	88.73	11	2575	7	169	1	0	0	0
12_68_bin.10	p__Actinobacteria (UID2112)	31	211	124	88.41	1.88	0	3124877	0	451	451	9277	9277	6928	6928	35006	35006	58.8	1.99	84.95	11	2786	34	172	5	0	0	0
12_68_bin.100	o__Bacteroidales (UID2716)	92	487	270	81.61	1.9	23.53	2074757	0	286	286	11917	11917	7254	7254	72693	72693	50.6	2.03	94.09	11	1930	84	395	7	0	0	1
12_68_bin.101	o__Clostridiales (UID1226)	155	277	157	80.9	2.84	0	2181873	0	376	376	7859	7859	5802	5802	31224	31224	52.7	1.78	87.34	11	2110	50	219	8	0	0	0
12_68_bin.102	g__Butyrivibrio (UID1297)	25	642	252	79.25	0.79	0	2895154	0	42	42	102839	102839	68932	68932	278832	278832	40.4	0.83	90.87	11	2499	125	515	2	0	0	0
12_68_bin.103	o__Clostridiales (UID1212)	172	263	149	50.19	0	0	1339042	0	27	27	107553	107553	49594	49594	298654	298654	61.3	2.45	90.17	11	1228	127	136	0	0	0	0
12_68_bin.104	f__Lachnospiraceae (UID1255)	90	354	174	90.41	3.63	17.65	2418244	0	260	260	18738	18738	9300	9300	125012	125012	52.3	1.52	90.67	11	2224	40	297	17	0	0	0
12_68_bin.105	o__Clostridiales (UID1212)	172	263	149	80.2	5.74	35.71	2396381	0	74	74	67791	67791	32383	32383	198278	198278	58.9	1.76	88.63	11	2128	40	209	14	0	0	0
12_68_bin.106	k__Bacteria (UID1453)	901	171	117	59.47	0	0	722311	0	10	10	390626	390626	72231	72231	390626	390626	47.5	1.59	90.12	11	709	55	116	0	0	0	0
12_68_bin.11	p__Bacteroidetes (UID2605)	350	316	210	91.17	0.24	0	2130739	0	212	212	13710	13710	10050	10050	59435	59435	58.9	2.12	93.55	11	1919	39	276	1	0	0	0
12_68_bin.12	o__Clostridiales (UID1212)	172	257	149	83.96	4.19	12.5	2483659	0	308	308	12114	12114	8063	8063	53706	53706	61.2	2.87	87.97	11	2478	73	178	5	1	0	0
12_68_bin.13	o__Clostridiales (UID1226)	155	278	158	67.78	0	0	2588349	0	92	92	70843	70843	28134	28134	286865	286865	47.2	5.25	88.05	11	2459	77	201	0	0	0	0
12_68_bin.14	o__Clostridiales (UID1212)	172	263	149	97.99	0.67	0	3464804	0	155	155	51550	51550	22353	22353	108220	108220	42.4	1.96	88.78	11	3196	4	258	1	0	0	0
12_68_bin.15	o__Bacteroidales (UID2617)	213	406	265	59.38	0.15	0	1653585	0	387	387	4851	4851	4272	4272	30258	30258	53.5	2.24	91.01	11	1639	190	214	2	0	0	0
12_68_bin.16	k__Bacteria (UID2329)	174	149	89	98.88	3.21	0	2009058	0	115	115	79141	79141	17470	17470	227152	227152	35.1	3.12	89.84	11	1976	1	139	9	0	0	0
12_68_bin.17	o__Clostridiales (UID1212)	172	263	149	90.69	2.35	0	1966994	0	212	212	13812	13812	9278	9278	64949	64949	41.5	2.34	89.15	11	1895	49	210	4	0	0	0
12_68_bin.18	k__Bacteria (UID2372)	131	177	106	59.41	3.3	0	1156090	0	348	348	3685	3685	3322	3322	13583	13583	38.5	1.98	93.17	11	1485	89	84	3	1	0	0
12_68_bin.19	p__Euryarchaeota (UID3)	148	188	125	79.52	3.45	25	1891226	0	222	222	11860	11860	8519	8519	50177	50177	35.1	1.94	90.76	11	1863	55	125	8	0	0	0
12_68_bin.2	p__Actinobacteria (UID2112)	31	211	124	73.71	8.06	94.12	1463907	0	140	140	14051	14051	10456	10456	51977	51977	63.9	2.41	88.34	11	1379	59	135	17	0	0	0
12_68_bin.20	f__Lachnospiraceae (UID1255)	90	354	174	64.46	1.53	7.69	1779626	0	220	220	11582	11582	8089	8089	47408	47408	57.3	1.61	88.61	11	1541	129	214	10	1	0	0
12_68_bin.21	p__Actinobacteria (UID2112)	31	211	124	65.66	3.23	100	1178401	0	116	116	18616	18616	10158	10158	61029	61029	64.3	2.23	88.66	11	1120	79	127	5	0	0	0
12_68_bin.22	k__Bacteria (UID203)	5449	103	57	52.63	1.75	0	2440568	0	507	507	5678	5678	4813	4813	35180	35180	50.6	2.18	90.21	11	2580	67	35	1	0	0	0
12_68_bin.23	c__Clostridia (UID1118)	387	223	124	55.64	0	0	866610	0	314	314	2918	2918	2759	2759	11964	11964	39.6	2.63	90.2	11	1191	103	120	0	0	0	0
12_68_bin.24	o__Clostridiales (UID1212)	172	257	149	85.44	0.67	0	1693939	0	204	204	12714	12714	8303	8303	48605	48605	64.1	2.41	87.75	11	1593	55	201	1	0	0	0
12_68_bin.25	p__Actinobacteria (UID2112)	31	211	124	92.73	0.77	16.67	2661979	0	125	125	36480	36480	21295	21295	94264	94264	64.1	1.9	86.91	11	2381	23	182	6	0	0	0
12_68_bin.26	p__Bacteroidetes (UID2605)	350	316	210	94.76	0	0	1851719	0	59	59	53220	53220	31385	31385	100449	100449	51.2	1.56	93.61	11	1582	13	303	0	0	0	0
12_68_bin.27	p__Euryarchaeota (UID3)	148	188	125	93.71	3.2	60	1999499	0	226	226	16242	16242	8847	8847	49277	49277	37.4	2	90.74	11	1989	32	151	5	0	0	0
12_68_bin.28	o__Clostridiales (UID1212)	172	263	149	93.29	2.09	16.67	2130233	0	191	191	18097	18097	11153	11153	92519	92519	44.7	2.15	91.54	11	2119	36	221	6	0	0	0
12_68_bin.29	p__Actinobacteria (UID2112)	31	211	124	63.05	0.4	0	885903	0	304	304	3062	3062	2914	2914	8870	8870	62.7	1.94	88.91	11	1011	86	124	1	0	0	0
12_68_bin.3	o__Bacteroidales (UID2716)	92	487	270	83.64	1.01	28.57	2908607	0	138	138	28622	28622	21076	21076	109717	109717	55.8	2.1	90.42	11	2314	92	388	7	0	0	0
12_68_bin.30	f__Lachnospiraceae (UID1286)	57	420	207	99.52	0.16	0	2935869	0	30	30	199404	199404	97862	97862	402760	402760	38.7	1.2	91.13	11	2665	1	418	1	0	0	0
12_68_bin.31	o__Clostridiales (UID1120)	304	247	141	94.66	2.84	0	2395192	0	217	217	18089	18089	11037	11037	57072	57072	52.8	2.17	88.89	11	2311	11	230	6	0	0	0
12_68_bin.32	o__Clostridiales (UID1212)	172	263	149	93.96	0	0	1711770	0	80	80	31723	31723	21397	21397	107113	107113	52.9	1.42	91.04	11	1563	42	221	0	0	0	0
12_68_bin.33	o__Clostridiales (UID1212)	172	260	146	91.78	1.03	50	2934406	0	101	101	72395	72395	29053	29053	186013	186013	47.3	2.09	88.82	11	2797	18	240	2	0	0	0
12_68_bin.34	k__Bacteria (UID203)	5449	104	58	56.9	0	0	2212231	0	57	57	72726	72726	38811	38811	181263	181263	56.3	1.62	91.36	11	1683	66	38	0	0	0	0
12_68_bin.35	p__Bacteroidetes (UID2605)	350	316	210	91.16	0.95	0	2441989	0	161	161	25786	25786	15167	15167	69951	69951	49.2	1.58	92.46	11	1962	24	290	2	0	0	0
12_68_bin.36	o__Clostridiales (UID1120)	304	247	141	60.44	2.41	0	1282947	0	417	417	3306	3306	3076	3076	9829	9829	54.3	2.54	89.93	11	1570	96	146	5	0	0	0
12_68_bin.37	o__Selenomonadales (UID1024)	64	334	167	98.38	2.59	16.67	2596638	0	49	49	99689	99689	52992	52992	266485	266485	49.8	1.82	87.01	11	2190	4	324	6	0	0	0
12_68_bin.38	o__Clostridiales (UID1212)	172	263	149	96.81	1.36	33.33	3281245	0	106	106	101721	101721	30955	30955	312330	312330	51.4	1.61	89.86	11	2814	9	251	3	0	0	0
12_68_bin.4	o__Bacteroidales (UID2716)	92	487	270	58.51	0.37	0	1692170	0	124	124	19137	19137	13646	13646	72738	72738	52.4	1.91	93.67	11	1404	203	283	1	0	0	0
12_68_bin.40	o__Burkholderiales (UID4000)	193	427	214	96.34	0	0	2011386	0	18	18	311350	311350	111743	111743	470617	470617	63.9	0.92	89.77	11	1817	9	418	0	0	0	0
12_68_bin.41	f__Lachnospiraceae (UID1286)	57	420	207	96.76	0.8	0	2097955	0	19	19	155251	155251	110418	110418	324030	324030	48	0.83	88.94	11	1772	13	403	4	0	0	0
12_68_bin.42	g__Butyrivibrio (UID1297)	25	642	252	93.61	1.25	0	2990524	0	56	56	84283	84283	53402	53402	365286	365286	43	1.7	92.51	11	2540	42	596	4	0	0	0
12_68_bin.43	k__Bacteria (UID203)	5449	104	58	50.75	6.82	33.33	1755869	0	477	477	4123	4123	3681	3681	19155	19155	61.1	2.47	89.7	11	1958	60	35	9	0	0	0
12_68_bin.44	o__Clostridiales (UID1120)	304	247	141	75.32	4.26	0	1225032	0	278	278	4821	4821	4406	4406	26081	26081	49.5	2.1	92.53	11	1364	81	155	11	0	0	0
12_68_bin.45	o__Clostridiales (UID1226)	155	277	157	94.69	0	0	2161353	0	106	106	41073	41073	20390	20390	167314	167314	59.3	1.63	90.31	11	1895	14	263	0	0	0	0
12_68_bin.46	o__Clostridiales (UID1212)	172	263	149	96.64	0.67	0	2383341	0	98	98	51118	51118	24319	24319	151487	151487	51.7	2.43	86.27	11	2088	6	256	1	0	0	0
12_68_bin.47	k__Bacteria (UID2565)	2921	152	93	87.93	0.9	0	1294040	0	203	203	7612	7612	6374	6374	32867	32867	40.9	2.06	89.3	11	1395	29	120	3	0	0	0
12_68_bin.48	c__Clostridia (UID1118)	387	223	124	91.87	2.69	0	2928117	0	49	49	93894	93894	59757	59757	345522	345522	62.5	1.67	86.55	11	2456	12	207	4	0	0	0
12_68_bin.49	o__Clostridiales (UID1120)	304	247	141	96.81	0.71	0	2231978	0	131	131	31292	31292	17038	17038	115322	115322	52.6	2.02	89.39	11	2063	6	240	1	0	0	0
12_68_bin.5	o__Clostridiales (UID1212)	172	263	149	91.28	0.34	100	1801604	0	88	88	31648	31648	20472	20472	112238	112238	61.3	2.52	89.49	11	1737	16	246	1	0	0	0
12_68_bin.50	k__Bacteria (UID203)	5449	103	57	55.72	0.88	100	713562	0	138	138	6617	6617	5170	5170	18774	18774	29	1.29	84.01	11	725	63	39	1	0	0	0
12_68_bin.51	p__Euryarchaeota (UID3)	148	188	125	88.56	0.8	0	1690285	0	279	279	8462	8462	6058	6058	31090	31090	34.9	2.11	79.06	11	1653	46	141	1	0	0	0
12_68_bin.52	k__Bacteria (UID203)	5449	103	58	51.97	5.17	0	961724	0	294	294	3656	3656	3271	3271	13322	13322	47.6	2.3	85.07	11	1086	61	39	3	0	0	0
12_68_bin.53	o__Clostridiales (UID1212)	172	263	149	61.3	0	0	1303847	0	36	36	79979	79979	36217	36217	149924	149924	53.3	2.4	89.52	11	1228	117	146	0	0	0	0
12_68_bin.54	o__Clostridiales (UID1120)	304	247	141	96.45	0.35	0	2109274	0	89	89	43642	43642	23699	23699	140558	140558	49.2	1.6	93.08	11	1947	6	240	1	0	0	0
12_68_bin.55	o__Clostridiales (UID1226)	155	278	158	81.91	3.48	57.14	2098207	0	371	371	7646	7646	5655	5655	24590	24590	54	2.22	91.22	11	1969	78	193	7	0	0	0
12_68_bin.56	o__Clostridiales (UID1212)	172	263	149	95.3	1.34	33.33	3316528	0	63	63	91328	91328	52643	52643	347175	347175	60.6	2.82	89.74	11	3037	9	251	3	0	0	0
12_68_bin.57	o__Clostridiales (UID1120)	304	247	141	94.91	0.71	0	2183517	0	147	147	26061	26061	14853	14853	79625	79625	49.7	1.91	89.38	11	2044	49	197	1	0	0	0
12_68_bin.58	o__Clostridiales (UID1226)	155	277	157	90.45	0.64	0	2575269	0	75	75	54422	54422	34336	34336	144441	144441	55.2	1.32	89.51	11	2208	29	247	1	0	0	0
12_68_bin.59	p__Euryarchaeota (UID3)	148	188	125	96	0.8	0	1616641	0	67	67	45593	45593	24128	24128	93736	93736	30.2	1.58	85.46	11	1537	6	181	1	0	0	0
12_68_bin.6	o__Bacteroidales (UID2716)	92	487	270	92.47	0.37	100	3274211	0	110	110	70840	70840	29765	29765	134713	134713	54.9	2.27	89.46	11	2486	33	452	2	0	0	0
12_68_bin.60	f__Lachnospiraceae (UID1286)	57	420	207	87.89	1.21	0	1955365	0	60	60	186716	186716	32589	32589	365393	365393	41.6	3.3	89.23	11	1810	44	373	3	0	0	0
12_68_bin.61	k__Bacteria (UID2372)	131	176	105	94.86	2.22	0	1742272	0	147	147	19732	19732	11852	11852	65672	65672	52.3	1.4	92.73	11	1683	9	163	4	0	0	0
12_68_bin.62	o__Clostridiales (UID1212)	172	263	149	94.07	0.67	0	2803915	0	67	67	65434	65434	41849	41849	252605	252605	47.6	1.55	89.55	11	2576	17	245	1	0	0	0
12_68_bin.63	f__Lachnospiraceae (UID1255)	90	354	174	95	0.86	50	2481088	0	180	180	24671	24671	13783	13783	75482	75482	52.6	1.88	88.19	11	2063	15	337	2	0	0	0
12_68_bin.64	p__Actinobacteria (UID2112)	31	211	124	91.5	0	0	2102726	0	99	99	39132	39132	21239	21239	143614	143614	65.6	1.92	88.63	11	1852	46	165	0	0	0	0
12_68_bin.65	k__Bacteria (UID203)	5449	104	58	51.36	6.9	0	1397863	0	325	325	5307	5307	4301	4301	16902	16902	63.4	1.65	90.64	11	1598	68	31	5	0	0	0
12_68_bin.66	o__Clostridiales (UID1120)	304	247	141	67.97	0	0	826498	0	16	16	90107	90107	51656	51656	259219	259219	54.5	1.15	91.3	11	717	93	154	0	0	0	0
12_68_bin.67	o__Clostridiales (UID1212)	172	261	148	65.37	1.18	100	1953997	0	617	617	3465	3465	3166	3166	12549	12549	42.5	1.95	89.27	11	2223	99	158	4	0	0	0
12_68_bin.68	o__Clostridiales (UID1212)	172	263	149	79.45	5.39	6.25	1838832	0	422	422	5447	5447	4357	4357	24977	24977	61	3.01	90.06	11	2064	75	172	16	0	0	0
12_68_bin.69	k__Bacteria (UID203)	5449	104	58	65.36	7.49	0	781032	0	250	250	3069	3069	3124	3124	59959	59959	28	2.32	88.01	11	785	37	54	13	0	0	0
12_68_bin.7	o__Clostridiales (UID1120)	304	247	141	99.65	0.71	0	2941961	0	34	34	122889	122889	86528	86528	297664	297664	46.5	1.5	91.45	11	2634	1	245	1	0	0	0
12_68_bin.70	o__Clostridiales (UID1212)	172	263	149	90.09	2.48	40	2415711	0	178	178	23120	23120	13571	13571	68308	68308	62.5	2.9	90.58	11	2241	33	225	5	0	0	0
12_68_bin.71	p__Actinobacteria (UID2112)	31	211	124	95.15	0.09	0	2630098	0	203	203	21937	21937	12956	12956	80891	80891	68	2.04	83.02	11	2230	12	198	1	0	0	0
12_68_bin.72	o__Clostridiales (UID1226)	155	278	158	94.94	1.33	40	2694993	0	276	276	15055	15055	9764	9764	58672	58672	50.1	2.07	89.08	11	2451	9	264	5	0	0	0
12_68_bin.73	o__Clostridiales (UID1226)	155	277	157	88.48	2.55	100	2340052	0	347	347	9764	9764	6743	6743	89165	89165	50.5	1.86	88.9	11	2334	35	237	5	0	0	0
12_68_bin.74	o__Clostridiales (UID1212)	172	263	149	96.22	2.35	44.44	2315673	0	222	222	20593	20593	10430	10430	103927	103927	45.1	1.72	91.38	11	2059	12	247	3	0	1	0
12_68_bin.75	o__Clostridiales (UID1120)	304	247	141	75.15	3.55	0	1998383	0	445	445	5480	5480	4490	4490	18194	18194	50.6	2.53	90.94	11	2188	87	153	7	0	0	0
12_68_bin.76	o__Clostridiales (UID1212)	172	263	149	59.25	0.39	0	948355	0	189	189	7622	7622	5017	5017	26740	26740	33.9	2.12	90.84	11	1007	85	176	2	0	0	0
12_68_bin.77	p__Euryarchaeota (UID3)	148	188	125	85.51	1.6	50	1924022	0	27	27	106751	106751	71260	71260	418292	418292	34.8	1.06	89.67	11	1879	48	138	2	0	0	0
12_68_bin.78	f__Bifidobacteriaceae (UID1458)	77	464	220	63.82	0.68	0	1346343	0	391	391	3876	3876	3443	3443	21373	21373	60.9	1.6	85.03	11	1397	162	298	4	0	0	0
12_68_bin.79	o__Clostridiales (UID1120)	304	247	141	74.71	4.11	40	1341487	0	241	241	7232	7232	5566	5566	21947	21947	47.6	2.32	92.02	11	1434	83	154	10	0	0	0
12_68_bin.8	c__Deltaproteobacteria (UID3218)	61	284	169	95.2	0.07	0	2168699	0	348	348	8904	8904	6231	6231	28158	28158	64.5	2.36	90.56	11	2142	11	272	1	0	0	0
12_68_bin.80	o__Clostridiales (UID1212)	172	263	149	98.66	0	0	2752382	0	52	52	114023	114023	52930	52930	390372	390372	42.5	1.96	91.21	11	2463	2	261	0	0	0	0
12_68_bin.81	o__Clostridiales (UID1212)	172	263	149	57.05	0.34	0	1381604	0	16	16	329940	329940	86350	86350	461852	461852	57	1.63	90.32	11	1285	121	140	2	0	0	0
12_68_bin.82	o__Bacteroidales (UID2716)	92	487	270	91.82	0.74	50	2274537	0	53	53	88821	88821	42915	42915	313292	313292	48.2	1.66	88.6	11	1983	79	406	2	0	0	0
12_68_bin.83	o__Bacteroidales (UID2716)	92	487	270	82.01	1.57	42.86	3043434	0	31	31	145373	145373	98175	98175	387314	387314	49.2	1.41	92.45	11	2605	94	386	7	0	0	0
12_68_bin.84	o__Clostridiales (UID1212)	172	263	149	65.34	2.91	0	2816396	0	690	690	4703	4703	4081	4081	32707	32707	43.9	2.52	89.63	11	3051	110	148	4	1	0	0
12_68_bin.85	k__Bacteria (UID2329)	174	149	89	70.79	1.28	0	978519	0	39	39	34083	34083	25090	25090	75047	75047	24.5	1.07	92.4	11	1015	44	103	2	0	0	0
12_68_bin.86	o__Clostridiales (UID1226)	155	278	158	98.73	0.84	0	3386480	0	68	68	92891	92891	49801	49801	308593	308593	54	3.86	87.56	11	2928	2	274	2	0	0	0
12_68_bin.87	f__Lachnospiraceae (UID1255)	90	354	174	90.35	1.44	0	2136720	0	311	311	9828	9828	6870	6870	52929	52929	52.7	2.11	91.77	11	2101	47	301	6	0	0	0
12_68_bin.88	c__Gammaproteobacteria (UID4201)	1164	271	170	73.78	0.59	100	1548329	0	459	459	3666	3666	3373	3373	15297	15297	58.7	2.96	88.79	11	1751	78	192	1	0	0	0
12_68_bin.89	f__Lachnospiraceae (UID1286)	57	420	207	85.3	2.14	0	2247317	0	343	343	9201	9201	6551	6551	41959	41959	47.4	2.58	91.48	11	2162	80	331	9	0	0	0
12_68_bin.9	o__Bacteroidales (UID2617)	213	406	265	95.28	1.95	42.86	3655579	0	162	162	49129	49129	22565	22565	258204	258204	54.9	2.76	87.99	11	2914	16	383	7	0	0	0
12_68_bin.90	o__Clostridiales (UID1212)	172	263	149	66.95	0.67	0	1699893	0	44	44	58914	58914	38633	38633	117027	117027	51.6	3.49	87.14	11	1577	99	163	1	0	0	0
12_68_bin.91	p__Actinobacteria (UID2112)	31	211	124	60.11	3.23	0	1406396	0	429	429	3515	3515	3278	3278	15629	15629	60.5	1.63	88.87	11	1639	83	124	4	0	0	0
12_68_bin.92	f__Lachnospiraceae (UID1255)	90	354	174	92.22	0.69	0	2697010	0	43	43	89739	89739	62721	62721	458508	458508	57.3	1.6	84.44	11	2150	22	330	2	0	0	0
12_68_bin.93	k__Bacteria (UID2569)	434	278	186	98.39	0.54	0	2349791	0	60	60	90273	90273	39163	39163	270094	270094	37.2	2.45	87.94	11	2120	3	274	1	0	0	0
12_68_bin.94	p__Actinobacteria (UID2112)	31	211	124	92.96	2.28	75	2751720	0	303	303	13782	13782	9081	9081	97792	97792	58.3	2.15	89.86	11	2543	19	188	4	0	0	0
12_68_bin.95	k__Bacteria (UID2495)	2993	143	89	79.57	0.07	100	798914	0	6	6	203754	203754	133152	133152	290988	290988	42.8	0.36	90.49	11	762	22	120	1	0	0	0
12_68_bin.96	k__Bacteria (UID2372)	131	177	106	93.58	2.04	0	1766002	0	135	135	20346	20346	13081	13081	117046	117046	42.6	1.99	93.64	11	1818	12	161	4	0	0	0
12_68_bin.97	k__Bacteria (UID2329)	174	149	89	92.7	1.69	50	1334183	0	81	81	43910	43910	16471	16471	115070	115070	27.5	1.84	90.33	11	1378	7	140	2	0	0	0
12_68_bin.98	k__Bacteria (UID2372)	131	176	105	94.76	0.32	0	2081732	0	133	133	27168	27168	15652	15652	88631	88631	50.7	1.71	91.5	11	2027	8	167	1	0	0	0
12_68_bin.99	o__Selenomonadales (UID1024)	64	334	167	88.93	0.5	0	1994934	0	91	91	51583	51583	21922	21922	130877	130877	50	2.17	88.02	11	1825	61	271	2	0	0	0
12_6_bin.1	f__Lachnospiraceae (UID1255)	90	354	174	88.61	1.5	40	2453773	0	296	296	12468	12468	8289	8289	80974	80974	56	3.05	88.49	11	2167	33	316	5	0	0	0
12_6_bin.10	c__Betaproteobacteria (UID3959)	235	408	203	99.84	0	0	2440324	0	55	55	80939	80939	44369	44369	225626	225626	41.5	1.59	89.56	11	2289	1	407	0	0	0	0
12_6_bin.11	o__Bacteroidales (UID2657)	160	492	269	95.53	0.71	25	3482255	0	71	71	81056	81056	49045	49045	274759	274759	47.5	2.3	89.03	11	3014	22	466	4	0	0	0
12_6_bin.12	o__Clostridiales (UID1212)	172	263	149	92.28	0	0	2479098	0	58	58	92971	92971	42743	42743	210846	210846	61.2	1.83	87.64	11	2427	12	251	0	0	0	0
12_6_bin.13	o__Clostridiales (UID1212)	172	260	146	96.6	0.34	0	2678467	0	79	79	63892	63892	33904	33904	188790	188790	47.6	2.33	89.09	11	2515	36	223	1	0	0	0
12_6_bin.14	o__Clostridiales (UID1212)	172	263	149	91.85	0.67	0	1387911	0	124	124	18557	18557	11192	11192	44942	44942	62.4	1.88	89.42	11	1387	22	240	1	0	0	0
12_6_bin.15	o__Clostridiales (UID1212)	172	263	149	91.05	0.13	0	1745679	0	75	75	41466	41466	23275	23275	209664	209664	62.3	4.68	84.74	11	1702	16	246	1	0	0	0
12_6_bin.16	o__Bacteroidales (UID2621)	198	427	260	96.35	0.51	100	3917168	0	362	362	16183	16183	10820	10820	99585	99585	45.8	3.05	91.9	11	3368	52	373	2	0	0	0
12_6_bin.17	k__Bacteria (UID2329)	174	149	89	60.64	6.79	0	976074	0	379	379	2632	2632	2575	2575	8556	8556	32.4	1.81	83.02	11	1307	47	90	9	3	0	0
12_6_bin.18	f__Lachnospiraceae (UID1255)	90	354	174	97.41	1.92	50	2899993	0	80	80	66161	66161	36249	36249	145835	145835	41.5	1.52	90.38	11	2723	6	344	4	0	0	0
12_6_bin.19	o__Clostridiales (UID1212)	172	263	149	98.13	1.01	0	2162737	0	76	76	44535	44535	28457	28457	208863	208863	47.2	1.85	87.76	11	2027	8	253	2	0	0	0
12_6_bin.2	k__Bacteria (UID203)	5449	100	55	60	0	0	702770	0	114	114	7107	7107	6164	6164	22823	22823	30.4	1.26	90.97	11	795	62	38	0	0	0	0
12_6_bin.20	o__Bacteroidales (UID2716)	92	487	270	95.69	0.56	0	2260329	0	166	166	20219	20219	13616	13616	73539	73539	50.2	3.39	83.61	11	1916	66	419	2	0	0	0
12_6_bin.21	p__Bacteroidetes (UID2605)	350	314	208	99.52	0.96	0	2235769	0	25	25	146258	146258	89430	89430	290506	290506	54.3	1.96	87.11	11	1954	1	311	2	0	0	0
12_6_bin.22	k__Bacteria (UID2372)	131	176	105	90.79	0.29	0	1524138	0	148	148	16091	16091	10298	10298	82537	82537	37.3	1.24	91.56	11	1583	14	159	3	0	0	0
12_6_bin.23	f__Porphyromonadaceae (UID2622)	35	475	318	99.61	0.16	0	2018430	0	73	73	45770	45770	27649	27649	169431	169431	52.5	2.65	88.03	11	1585	2	472	1	0	0	0
12_6_bin.24	k__Bacteria (UID2982)	88	229	147	97.96	0	0	2772763	0	15	15	242056	242056	184850	184850	403407	403407	55.5	1.1	88.63	11	2393	3	226	0	0	0	0
12_6_bin.25	k__Bacteria (UID2569)	434	278	186	91.4	0.11	0	2652338	0	53	53	138282	138282	50044	50044	314191	314191	39.9	1.4	92.17	11	2295	23	249	6	0	0	0
12_6_bin.26	o__Clostridiales (UID1212)	172	261	147	87.28	1.52	16.67	2657137	0	463	463	7328	7328	5738	5738	25350	25350	59.3	3.26	87.7	11	2736	29	226	6	0	0	0
12_6_bin.27	p__Actinobacteria (UID2112)	31	211	124	55.92	1.41	0	1844276	0	623	623	3050	3050	2960	2960	13304	13304	64.6	2.87	87.1	11	2080	97	110	4	0	0	0
12_6_bin.28	k__Bacteria (UID203)	5449	103	57	63.64	0	0	2228202	0	55	55	68436	68436	40512	40512	133747	133747	38.6	1.39	91.69	11	1960	58	45	0	0	0	0
12_6_bin.29	k__Bacteria (UID203)	5449	104	58	50.89	1.72	0	1055641	0	350	350	3223	3223	3016	3016	8490	8490	57.4	3.33	90	11	1263	69	34	1	0	0	0
12_6_bin.3	k__Bacteria (UID2495)	2993	142	88	94.32	2.27	0	2405555	0	49	49	82643	82643	49092	49092	177088	177088	43	1.27	90.78	11	2221	5	135	2	0	0	0
12_6_bin.30	k__Bacteria (UID203)	5449	104	58	68.97	0	0	4129529	0	216	216	31290	31290	19118	19118	90817	90817	47.3	2.05	90.23	11	3373	60	44	0	0	0	0
12_6_bin.31	o__Bacteroidales (UID2657)	160	492	269	93.68	0	0	2977779	0	202	202	21668	21668	14741	14741	67429	67429	47.6	3.21	89.29	11	2392	76	416	0	0	0	0
12_6_bin.32	o__Clostridiales (UID1120)	304	250	143	89.16	1.69	0	2978818	0	81	81	61444	61444	36775	36775	209949	209949	54	2.04	89.72	11	2690	18	227	5	0	0	0
12_6_bin.33	k__Bacteria (UID2372)	131	176	105	97.62	1.27	0	2706735	0	149	149	29201	29201	18166	18166	98702	98702	49.9	2.21	91.09	11	2613	3	171	2	0	0	0
12_6_bin.34	o__Clostridiales (UID1212)	172	257	149	69.57	3.64	0	1582719	0	216	216	10645	10645	7327	7327	33160	33160	64.7	1.74	91.07	11	1672	87	161	9	0	0	0
12_6_bin.35	o__Bacteroidales (UID2657)	160	492	269	79.93	0.76	0	1744781	0	372	372	5802	5802	4690	4690	23555	23555	53.8	2.22	87.35	11	1694	121	367	4	0	0	0
12_6_bin.36	p__Bacteroidetes (UID2605)	350	316	210	95.95	1.59	25	2766835	0	341	341	15470	15470	8113	8113	56275	56275	49.3	1.73	91.59	11	2375	9	303	4	0	0	0
12_6_bin.37	k__Bacteria (UID2329)	174	149	89	87.64	1.12	50	1277702	0	97	97	19624	19624	13172	13172	59968	59968	33.6	1.42	90.27	11	1375	15	132	2	0	0	0
12_6_bin.38	k__Bacteria (UID2372)	131	176	105	98.1	0	0	1236301	0	58	58	34296	34296	21315	21315	111164	111164	34.5	1.86	93.57	11	1216	3	173	0	0	0	0
12_6_bin.39	o__Clostridiales (UID1212)	172	263	149	76.78	1.45	0	1653465	0	37	37	80932	80932	44688	44688	146247	146247	28	1.52	87.58	11	1614	48	211	4	0	0	0
12_6_bin.4	o__Bacteroidales (UID2657)	160	492	269	94.59	0	0	3052401	0	42	42	111209	111209	72676	72676	428456	428456	46.9	1.52	91.16	11	2364	35	457	0	0	0	0
12_6_bin.40	o__Clostridiales (UID1212)	172	263	149	98.66	0.34	0	2948860	0	76	76	88667	88667	38800	38800	275685	275685	54.2	2.5	87.7	11	2809	2	260	1	0	0	0
12_6_bin.41	o__Clostridiales (UID1212)	172	261	147	97.96	1.63	0	2368010	0	112	112	71007	71007	21142	21142	182349	182349	62.7	2.43	90.34	11	2271	3	253	5	0	0	0
12_6_bin.42	k__Bacteria (UID203)	5449	104	58	62.57	1.72	0	1832364	0	795	795	2565	2565	2304	2304	16692	16692	27.1	1.88	87.71	11	2656	60	43	1	0	0	0
12_6_bin.43	k__Bacteria (UID2495)	2993	147	91	93.22	1.1	0	2840734	0	136	136	30631	30631	20887	20887	137403	137403	52.2	2.12	90.95	11	2544	7	139	1	0	0	0
12_6_bin.44	o__Bacteroidales (UID2657)	160	492	269	70.37	0	0	1907584	0	386	386	5908	5908	4941	4941	19160	19160	51.9	3.05	85.29	11	1666	156	336	0	0	0	0
12_6_bin.45	f__Actinomycetaceae (UID1531)	42	420	211	98.58	1.42	0	2155488	0	32	32	102022	102022	67359	67359	208749	208749	68	1.05	90.35	11	1834	4	414	1	1	0	0
12_6_bin.46	c__Epsilonproteobacteria (UID3065)	111	445	271	98.72	0.57	33.33	1522405	0	48	48	62411	62411	31716	31716	304561	304561	35.5	1.32	92.41	11	1536	5	437	3	0	0	0
12_6_bin.47	k__Bacteria (UID2372)	131	176	105	98.1	0.71	0	2110074	0	127	127	31541	31541	16614	16614	100627	100627	32.6	1.85	92.2	11	2178	2	171	3	0	0	0
12_6_bin.48	c__Gammaproteobacteria (UID4387)	965	277	177	79.61	2.83	25	1905840	0	435	435	5243	5243	4381	4381	37318	37318	37.6	1.55	90.73	11	2111	76	193	8	0	0	0
12_6_bin.49	k__Bacteria (UID2569)	434	278	186	90.68	9.14	56	5043792	0	368	368	22230	22230	13705	13705	68638	68638	42.8	1.96	91.28	11	4224	23	240	10	5	0	0
12_6_bin.5	o__Selenomonadales (UID1024)	64	334	167	84.23	1.17	0	1539997	0	353	353	5040	5040	4362	4362	29050	29050	48.1	3.15	88.35	11	1770	91	239	4	0	0	0
12_6_bin.50	o__Bacteroidales (UID2654)	163	486	266	98.86	2.57	22.22	5546232	0	272	272	60465	60465	20390	20390	165007	165007	42.1	2.45	89.56	11	4777	33	444	9	0	0	0
12_6_bin.51	o__Bacteroidales (UID2657)	160	481	266	95.05	0	0	2783224	0	287	287	12766	12766	9697	9697	48765	48765	46.3	4	89.03	11	2354	19	462	0	0	0	0
12_6_bin.52	k__Bacteria (UID2495)	2993	147	91	97.8	1.1	0	2681383	0	58	58	72345	72345	46230	46230	312489	312489	48.6	1.55	93.46	11	2397	2	144	1	0	0	0
12_6_bin.53	o__Clostridiales (UID1212)	172	257	149	93.91	0.67	0	2869110	0	165	165	26853	26853	17388	17388	81488	81488	62.1	2.67	87.29	11	2713	24	232	1	0	0	0
12_6_bin.54	f__Lachnospiraceae (UID1286)	57	420	207	78.26	2.62	55.56	2583496	0	372	372	9532	9532	6944	6944	59513	59513	38.8	2.25	91.63	11	2584	106	305	9	0	0	0
12_6_bin.55	o__Clostridiales (UID1212)	172	257	149	90.6	2.57	16.67	1871947	0	154	154	18115	18115	12155	12155	60931	60931	60.7	1.29	86.96	11	1852	21	230	6	0	0	0
12_6_bin.56	k__Bacteria (UID203)	5449	100	55	51.82	5.45	0	1477677	0	729	729	2200	2200	2026	2026	7141	7141	39.8	2.64	88.88	11	1970	65	32	3	0	0	0
12_6_bin.57	k__Bacteria (UID2495)	2993	143	89	95.51	0	0	1710485	0	38	38	95420	95420	45012	45012	232111	232111	45.1	7.67	89.71	11	1503	4	139	0	0	0	0
12_6_bin.58	f__Porphyromonadaceae (UID2622)	35	475	318	99.29	8.52	0	1973009	0	100	100	108201	108201	19730	19730	295955	295955	51.6	1.94	89.57	11	1736	3	429	43	0	0	0
12_6_bin.6	o__Clostridiales (UID1212)	172	263	149	97.09	0.81	0	2802441	0	102	102	46872	46872	27474	27474	135787	135787	48.3	2.57	85.65	11	2685	15	246	2	0	0	0
12_6_bin.7	c__Epsilonproteobacteria (UID3065)	111	445	271	99.88	0.37	100	1726701	0	10	10	558949	558949	172670	172670	675835	675835	34	1.34	92.26	11	1818	1	443	1	0	0	0
12_6_bin.8	k__Bacteria (UID2569)	434	278	186	86.25	0.41	33.33	3679043	0	338	338	15657	15657	10884	10884	95730	95730	44.7	2.63	91.41	11	3090	67	208	3	0	0	0
12_6_bin.9	p__Bacteroidetes (UID2605)	350	316	210	77.28	4.22	0	1756520	0	440	440	4552	4552	3992	3992	22537	22537	61.7	2.39	93.64	11	1847	79	219	18	0	0	0
12_763_bin.1	o__Clostridiales (UID1226)	155	277	157	61.57	2.55	0	1405127	0	151	151	14715	14715	9305	9305	52466	52466	54.1	1.51	91.81	11	1274	122	151	4	0	0	0
12_763_bin.10	o__Clostridiales (UID1120)	304	247	141	98.23	0	0	2456114	0	238	238	16693	16693	10319	10319	79366	79366	45.8	2.29	92.08	11	2267	4	243	0	0	0	0
12_763_bin.11	o__Clostridiales (UID1226)	155	278	158	80.64	2.22	0	1488383	0	184	184	11144	11144	8089	8089	48185	48185	59.9	1.36	91.52	11	1400	79	195	4	0	0	0
12_763_bin.12	p__Euryarchaeota (UID3)	148	188	125	81.67	9.97	45.45	1876668	0	218	218	14197	14197	8608	8608	44937	44937	29.6	1.38	89.18	11	2005	64	104	19	1	0	0
12_763_bin.13	o__Clostridiales (UID1226)	155	278	158	81.12	8.78	40.54	1954067	0	389	389	6234	6234	5023	5023	39696	39696	53.1	1.74	89.05	11	1696	71	176	28	3	0	0
12_763_bin.14	p__Euryarchaeota (UID3)	148	188	125	81.59	4	0	1854582	0	273	273	13839	13839	6793	6793	82378	82378	26	1.56	77.17	11	1708	60	122	6	0	0	0
12_763_bin.15	k__Bacteria (UID203)	5449	103	58	62.07	0	0	1483609	0	274	274	6672	6672	5414	5414	26361	26361	47.4	1.62	93.65	11	1703	57	46	0	0	0	0
12_763_bin.16	o__Clostridiales (UID1212)	172	263	149	72.43	3.91	12.5	1952462	0	319	319	8715	8715	6120	6120	92246	92246	56.5	2.62	91.07	11	2014	90	167	5	1	0	0
12_763_bin.17	o__Clostridiales (UID1212)	172	263	149	91.83	0	0	1605778	0	177	177	13279	13279	9072	9072	48745	48745	44.6	2.26	87.9	11	1449	19	244	0	0	0	0
12_763_bin.18	o__Clostridiales (UID1212)	172	263	149	91.05	0	0	1866475	0	182	182	16783	16783	10255	10255	66048	66048	39.6	1.6	90.56	11	1769	24	239	0	0	0	0
12_763_bin.19	p__Firmicutes (UID1022)	100	295	158	88.2	2.82	0	2160515	0	585	585	5766	5766	3693	3693	29008	29008	45.8	2.26	90.34	11	2370	67	221	6	1	0	0
12_763_bin.2	o__Clostridiales (UID1226)	155	278	158	73.1	2.11	0	1588800	0	191	191	12227	12227	8318	8318	40679	40679	57.4	1.18	90.39	11	1355	94	179	5	0	0	0
12_763_bin.20	o__Clostridiales (UID1212)	172	263	149	80.23	4.19	0	1883373	0	318	318	8454	8454	5922	5922	28444	28444	46.2	2.28	92.75	11	1947	62	189	12	0	0	0
12_763_bin.21	k__Bacteria (UID203)	5449	103	57	64.56	0.35	0	2460056	0	279	279	12404	12404	8817	8817	55426	55426	45.7	1.31	92.89	11	2137	56	46	1	0	0	0
12_763_bin.22	o__Clostridiales (UID1226)	155	278	158	70.51	6.43	0	1918111	0	443	443	5352	5352	4329	4329	26184	26184	59.1	2.33	91.45	11	1877	117	150	11	0	0	0
12_763_bin.23	k__Bacteria (UID203)	5449	103	58	53.62	3.45	66.67	1450052	0	320	320	4989	4989	4531	4531	27865	27865	53.7	1.73	94.6	11	1491	65	35	3	0	0	0
12_763_bin.24	k__Bacteria (UID203)	5449	103	58	78.61	0	0	1375777	0	214	214	9037	9037	6428	6428	40712	40712	53.8	1.65	94.08	11	1314	52	51	0	0	0	0
12_763_bin.25	f__Lachnospiraceae (UID1255)	90	354	174	71.24	1.15	0	1966571	0	406	406	5703	5703	4843	4843	29220	29220	53.1	2.09	86.47	11	1617	117	234	3	0	0	0
12_763_bin.26	o__Clostridiales (UID1226)	155	278	158	70.33	3.32	0	1724698	0	284	284	7634	7634	6072	6072	56387	56387	54.2	1.39	91.94	11	1751	91	177	10	0	0	0
12_763_bin.27	o__Clostridiales (UID1212)	172	263	149	72.13	1.34	0	1854619	0	317	317	8094	8094	5850	5850	53401	53401	59.1	2.34	92.84	11	1718	96	165	2	0	0	0
12_763_bin.28	p__Firmicutes (UID1022)	100	295	158	95.73	1	0	1927630	0	222	222	12888	12888	8683	8683	44775	44775	48.4	2.21	90.33	11	1961	23	269	3	0	0	0
12_763_bin.29	o__Clostridiales (UID1226)	155	278	158	79.12	1.34	20	2159435	0	476	476	5381	5381	4536	4536	17341	17341	59.1	2.03	91.63	11	2232	73	200	5	0	0	0
12_763_bin.3	o__Clostridiales (UID1226)	155	277	157	73.55	4.05	0	1915888	0	434	434	5338	5338	4414	4414	31303	31303	49.9	1.65	89.62	11	2016	91	175	10	1	0	0
12_763_bin.30	p__Actinobacteria (UID2112)	31	211	124	78.85	2.42	25	1694916	0	332	332	6682	6682	5105	5105	34626	34626	68.3	1.95	91.22	11	1553	67	136	8	0	0	0
12_763_bin.31	p__Euryarchaeota (UID3)	148	188	125	83.23	0	0	1908953	0	210	210	14113	14113	9090	9090	69442	69442	30.8	1.7	89.48	11	1891	55	133	0	0	0	0
12_763_bin.32	f__Lachnospiraceae (UID1295)	33	543	238	84.34	0.62	80	3513888	0	647	647	7355	7355	5431	5431	26158	26158	40.1	1.76	87.65	11	3072	108	430	5	0	0	0
12_763_bin.33	c__Clostridia (UID1118)	387	223	124	56.09	4.17	11.11	2218127	0	656	656	3599	3599	3381	3381	52669	52669	60.7	2.72	89.83	11	2173	112	102	9	0	0	0
12_763_bin.34	k__Bacteria (UID203)	5449	104	58	55.09	8.62	33.33	2517609	0	376	376	9006	9006	6695	6695	31790	31790	50.6	3.21	93.86	11	2385	65	35	3	1	0	0
12_763_bin.35	k__Bacteria (UID2495)	2993	142	88	63.37	0.57	0	1304399	0	270	270	6021	6021	4831	4831	21942	21942	44.3	2.05	83.38	11	1284	65	76	1	0	0	0
12_763_bin.36	o__Selenomonadales (UID1024)	64	334	167	52.66	1.5	0	1170576	0	323	323	3951	3951	3624	3624	13970	13970	50.5	2.32	87.23	11	1321	165	166	3	0	0	0
12_763_bin.37	k__Bacteria (UID2372)	131	176	105	63.85	1.37	75	1149322	0	110	110	23893	23893	10448	10448	145230	145230	49.5	1.2	92.32	11	1135	72	100	4	0	0	0
12_763_bin.38	c__Deltaproteobacteria (UID3218)	61	284	169	56.21	2.07	50	1114594	0	447	447	2504	2504	2493	2493	8296	8296	64.9	2.46	92.15	11	1308	130	150	4	0	0	0
12_763_bin.39	k__Archaea (UID2)	207	149	107	71.96	6.54	0	2019627	0	277	277	13601	13601	7291	7291	185752	185752	25.9	1.67	79.07	11	1944	62	80	6	1	0	0
12_763_bin.4	k__Bacteria (UID203)	5449	104	58	67.71	0.86	0	2113542	0	249	249	15093	15093	8488	8488	63574	63574	57.4	2.7	92.4	11	1975	57	46	1	0	0	0
12_763_bin.40	k__Bacteria (UID203)	5449	104	58	51.1	2.19	40	632469	0	63	63	15601	15601	10039	10039	58695	58695	46.6	1.07	92.95	11	606	62	37	5	0	0	0
12_763_bin.41	k__Bacteria (UID203)	5449	103	57	50.7	9.65	37.5	1368395	0	333	333	4888	4888	4109	4109	22444	22444	63	1.33	90.81	11	1388	67	30	5	1	0	0
12_763_bin.42	k__Bacteria (UID2372)	131	177	106	59.12	0.47	0	1534418	0	422	422	3978	3978	3636	3636	22858	22858	39.9	1.67	91.95	11	1883	87	89	1	0	0	0
12_763_bin.43	o__Clostridiales (UID1226)	155	278	158	84.73	5.85	0	2584095	0	497	497	6365	6365	5199	5199	29143	29143	54.4	1.83	88.84	11	2342	76	188	14	0	0	0
12_763_bin.44	c__Clostridia (UID1118)	387	223	124	64.73	4.7	23.08	1829620	0	260	260	9853	9853	7037	7037	90499	90499	61	1.53	92.54	11	1737	83	127	13	0	0	0
12_763_bin.45	o__Clostridiales (UID1212)	172	263	149	75.73	2.01	33.33	1043504	0	172	172	8466	8466	6066	6066	24760	24760	42.8	1.42	89.59	11	1030	99	161	3	0	0	0
12_763_bin.46	o__Clostridiales (UID1120)	304	247	141	72.26	3.92	45.45	1633492	0	369	369	5223	5223	4426	4426	25656	25656	53.5	2.04	92.01	11	1724	55	167	21	4	0	0
12_763_bin.47	k__Bacteria (UID2372)	131	176	105	55.55	2	20	1129098	0	375	375	3161	3161	3010	3010	16329	16329	55.6	2.03	93.2	11	1430	65	106	5	0	0	0
12_763_bin.48	o__Clostridiales (UID1226)	155	278	158	78.12	6.56	22.73	1490556	0	256	256	7642	7642	5822	5822	55106	55106	50.6	1.95	93.36	11	1524	70	190	16	2	0	0
12_763_bin.49	p__Actinobacteria (UID2112)	31	211	124	70.35	0.81	100	1979630	0	434	434	5394	5394	4561	4561	18200	18200	58.6	1.86	89.73	11	1870	79	131	1	0	0	0
12_763_bin.5	p__Actinobacteria (UID2112)	31	211	124	66.89	4.03	16.67	2260661	0	354	354	8492	8492	6386	6386	26848	26848	60	1.41	86.93	11	1929	95	110	6	0	0	0
12_763_bin.50	p__Actinobacteria (UID2112)	31	211	124	81.48	2.29	83.33	2592100	0	344	344	10993	10993	7535	7535	45859	45859	56.5	1.94	89	11	2388	64	141	6	0	0	0
12_763_bin.51	k__Bacteria (UID2372)	131	176	105	80.18	4.6	0	2591788	0	377	377	9669	9669	6874	6874	33864	33864	53.5	1.38	90.68	11	2556	50	120	6	0	0	0
12_763_bin.52	o__Clostridiales (UID1212)	172	263	149	69.32	7.18	68.75	1473841	0	274	274	9405	9405	5378	5378	35121	35121	59.6	2.56	91.97	11	1458	94	153	16	0	0	0
12_763_bin.53	o__Clostridiales (UID1120)	304	250	143	55.49	0.7	0	1796516	0	164	164	18923	18923	10954	10954	43383	43383	58.6	1.87	92.32	11	1589	88	160	2	0	0	0
12_763_bin.54	o__Clostridiales (UID1120)	304	247	141	67.15	0.71	0	1580879	0	342	342	5423	5423	4622	4622	27921	27921	53.5	1.58	92.44	11	1653	102	144	1	0	0	0
12_763_bin.56	o__Clostridiales (UID1212)	172	263	149	66.58	8.98	54.84	1503604	0	293	293	8423	8423	5131	5131	50635	50635	58.4	2.22	90.22	11	1518	88	150	22	3	0	0
12_763_bin.57	k__Bacteria (UID203)	5449	103	57	50.35	0.88	100	1939433	0	679	679	3280	3280	2856	2856	48140	48140	50.1	3.34	88.06	11	2028	69	33	1	0	0	0
12_763_bin.6	k__Bacteria (UID203)	5449	103	57	65.74	5.26	66.67	3557794	0	513	513	10291	10291	6935	6935	56652	56652	41.1	1.57	90.57	11	3306	58	42	3	0	0	0
12_763_bin.7	f__Lachnospiraceae (UID1286)	57	420	207	92.34	1.55	44.44	2465452	0	233	233	15772	15772	10581	10581	55551	55551	48	1.26	94.26	11	2208	34	377	9	0	0	0
12_763_bin.8	o__Clostridiales (UID1120)	304	247	141	88.23	5.11	45.45	2005760	0	317	317	8300	8300	6327	6327	28938	28938	55.1	1.94	92.49	11	1930	63	173	11	0	0	0
12_763_bin.9	o__Clostridiales (UID1120)	304	250	143	82.59	1.98	0	2927784	0	257	257	19973	19973	11392	11392	72075	72075	58.4	3.21	86.35	11	2525	42	204	4	0	0	0
13_101_bin.1	p__Euryarchaeota (UID3)	148	188	125	88.29	6.4	33.33	1845742	0	358	358	6397	6397	5155	5155	25665	25665	34.7	2.35	78.6	11	1846	23	156	9	0	0	0
13_101_bin.10	k__Bacteria (UID2329)	174	149	89	86.52	2.81	0	1589214	0	91	91	35757	35757	17463	17463	114040	114040	28.9	2.08	90.37	11	1696	14	132	2	1	0	0
13_101_bin.11	o__Clostridiales (UID1226)	155	278	158	87.88	2.08	16.67	2116899	0	286	286	10295	10295	7401	7401	35153	35153	47.3	1.75	91.81	11	1977	33	233	12	0	0	0
13_101_bin.12	o__Clostridiales (UID1212)	172	263	149	54.59	0	0	1322484	0	155	155	12466	12466	8532	8532	56694	56694	52.1	2.15	91.01	11	1272	114	149	0	0	0	0
13_101_bin.13	o__Clostridiales (UID1120)	304	247	141	95.74	0	0	2273093	0	75	75	48673	48673	30307	30307	164277	164277	53.6	1.46	90.1	11	2012	22	225	0	0	0	0
13_101_bin.14	p__Euryarchaeota (UID3)	148	188	125	85.12	3.2	40	3039169	0	332	332	16517	16517	9154	9154	81615	81615	30.8	2.54	83.58	11	3216	50	133	5	0	0	0
13_101_bin.15	k__Bacteria (UID203)	5449	104	58	51.5	0	0	509426	0	97	97	6033	6033	5251	5251	19341	19341	43.9	1.84	93.67	11	575	60	44	0	0	0	0
13_101_bin.16	o__Clostridiales (UID1212)	172	263	149	65.35	3.72	16.67	1637204	0	413	413	4580	4580	3964	3964	16415	16415	56.3	1.53	92.84	11	1709	110	141	12	0	0	0
13_101_bin.17	o__Clostridiales (UID1212)	172	263	149	89.89	0	0	3111219	0	88	88	68937	68937	35354	35354	171095	171095	58	2.09	87.98	11	2846	53	210	0	0	0	0
13_101_bin.18	k__Bacteria (UID203)	5449	104	58	93.1	8.93	73.68	1808854	0	205	205	14228	14228	8823	8823	46390	46390	58.1	2.19	88.82	11	1754	6	79	19	0	0	0
13_101_bin.19	c__Clostridia (UID1118)	387	223	124	78.67	0.4	0	2458506	0	227	227	17426	17426	10830	10830	65640	65640	59	2.22	89.69	11	2144	62	160	1	0	0	0
13_101_bin.2	k__Bacteria (UID203)	5449	104	58	65.99	1.72	100	2307854	0	563	563	4949	4949	4099	4099	22048	22048	62.6	1.7	87.33	11	2482	60	43	1	0	0	0
13_101_bin.20	k__Bacteria (UID203)	5449	103	57	76.32	1.75	0	2241848	0	333	333	9284	9284	6732	6732	43165	43165	54.2	1.95	91.72	11	2145	53	49	1	0	0	0
13_101_bin.21	f__Lachnospiraceae (UID1286)	57	420	207	89.38	0.28	0	1966108	0	172	172	18596	18596	11430	11430	65521	65521	48.2	1.36	94.83	11	1774	35	382	3	0	0	0
13_101_bin.22	f__Lachnospiraceae (UID1255)	90	354	174	62.66	5.12	22.22	1340369	0	118	118	17750	17750	11359	11359	79172	79172	51.8	1.17	90	11	1226	141	195	18	0	0	0
13_101_bin.23	o__Clostridiales (UID1226)	155	278	158	85.34	2.8	0	2592118	0	322	322	12554	12554	8050	8050	58527	58527	50.8	1.64	90.77	11	2351	68	201	9	0	0	0
13_101_bin.24	o__Clostridiales (UID1120)	304	247	141	90.55	1.06	50	2018748	0	95	95	34400	34400	21249	21249	127019	127019	48.3	1.41	90.8	11	1823	43	202	2	0	0	0
13_101_bin.25	k__Bacteria (UID2372)	131	176	105	94.92	5.08	0	2736238	0	248	248	17239	17239	11033	11033	81234	81234	41.8	1.74	92.34	11	2769	11	158	7	0	0	0
13_101_bin.26	o__Clostridiales (UID1120)	304	250	143	64.92	1.05	50	2222712	0	377	377	7557	7557	5895	5895	30105	30105	55.2	1.55	89.02	11	2016	105	143	2	0	0	0
13_101_bin.27	o__Clostridiales (UID1120)	304	247	141	73.44	1.46	100	1928228	0	336	336	7254	7254	5738	5738	37856	37856	46	2.36	92.9	11	1885	64	179	4	0	0	0
13_101_bin.28	k__Bacteria (UID203)	5449	103	57	67.16	3.51	50	2178888	0	167	167	24477	24477	13047	13047	91351	91351	44.1	1.88	91.63	11	2027	55	46	2	0	0	0
13_101_bin.29	o__Clostridiales (UID1212)	172	263	149	67.23	5.37	0	1831257	0	233	233	11213	11213	7859	7859	34311	34311	60.8	1.48	89.16	11	1768	96	159	8	0	0	0
13_101_bin.3	o__Clostridiales (UID1120)	304	247	141	87.94	0.07	0	2318937	0	111	111	34419	34419	20891	20891	111670	111670	48.9	1.36	91.9	11	2101	25	221	1	0	0	0
13_101_bin.30	p__Actinobacteria (UID2112)	31	211	124	65.87	9.01	5.88	1385778	0	183	183	11151	11151	7572	7572	42922	42922	61.2	1.34	90.59	11	1342	82	116	11	2	0	0
13_101_bin.31	p__Actinobacteria (UID2112)	31	211	124	98.66	2.57	33.33	2567975	0	283	283	15535	15535	9074	9074	100441	100441	61.5	1.83	89.99	11	2438	3	199	9	0	0	0
13_101_bin.32	c__Clostridia (UID1118)	387	223	124	73.66	0	0	1685273	0	205	205	13209	13209	8220	8220	51084	51084	61.8	2.16	92.6	11	1682	65	158	0	0	0	0
13_101_bin.33	o__Clostridiales (UID1212)	172	263	149	66.94	0	0	1279163	0	384	384	3548	3548	3331	3331	23111	23111	62.3	2.1	86.19	11	1358	77	186	0	0	0	0
13_101_bin.34	k__Bacteria (UID1453)	901	171	117	61.25	0.85	0	628828	0	18	18	50983	50983	34934	34934	85819	85819	50.5	1.43	91.54	11	621	51	119	1	0	0	0
13_101_bin.35	o__Clostridiales (UID1212)	172	263	149	88.3	1.9	25	1886189	0	310	310	7769	7769	6084	6084	44075	44075	52.7	2.48	86.63	11	1879	59	200	4	0	0	0
13_101_bin.36	o__Bacteroidales (UID2716)	92	487	270	62.66	0.21	0	2377700	0	134	134	63632	63632	17744	17744	150878	150878	50.2	6.59	92.09	11	2153	168	317	2	0	0	0
13_101_bin.37	o__Clostridiales (UID1120)	304	250	143	70.28	2.8	0	3367863	0	320	320	18962	18962	10524	10524	96242	96242	55	2.22	90.51	11	3068	55	188	7	0	0	0
13_101_bin.38	o__Selenomonadales (UID1024)	64	334	167	94.16	2.91	0	2164677	0	129	129	25529	25529	16780	16780	63693	63693	49.9	1.87	86.73	11	1986	17	309	8	0	0	0
13_101_bin.39	k__Bacteria (UID203)	5449	103	57	72.81	0	0	2508487	0	259	259	17258	17258	9685	9685	74580	74580	50.4	2.19	89.31	11	2282	57	46	0	0	0	0
13_101_bin.4	o__Clostridiales (UID1120)	304	247	141	69.5	0	0	1548708	0	36	36	89112	89112	43019	43019	156194	156194	49.4	0.95	92.06	11	1432	66	181	0	0	0	0
13_101_bin.40	o__Clostridiales (UID1212)	172	263	149	64.06	5.79	6.25	2192084	0	530	530	4841	4841	4136	4136	20582	20582	60.4	3.07	91.78	11	2410	114	135	13	1	0	0
13_101_bin.41	o__Clostridiales (UID1226)	155	278	158	91.72	2.07	20	1577826	0	103	103	28956	28956	15318	15318	101251	101251	50.3	1.71	93.08	11	1505	20	248	10	0	0	0
13_101_bin.42	f__Lachnospiraceae (UID1286)	57	420	207	65.53	9.53	0	1932151	0	524	524	4216	4216	3687	3687	17872	17872	43.2	2.12	91.01	11	2166	147	226	40	7	0	0
13_101_bin.43	p__Actinobacteria (UID2112)	31	211	124	60.99	1.21	50	2462802	0	95	95	46601	46601	25924	25924	175935	175935	58.6	1.62	88.94	11	2138	77	132	2	0	0	0
13_101_bin.44	k__Bacteria (UID203)	5449	103	57	70.05	8.53	11.11	1613664	0	315	315	6433	6433	5122	5122	25748	25748	59.6	1.62	90.69	11	1584	48	46	9	0	0	0
13_101_bin.45	o__Clostridiales (UID1226)	155	278	158	66.78	1.27	0	1966454	0	364	364	6676	6676	5402	5402	26951	26951	54.5	1.5	90.93	11	1898	116	160	2	0	0	0
13_101_bin.46	o__Clostridiales (UID1120)	304	247	141	92.75	0	0	2345888	0	41	41	113545	113545	57216	57216	288463	288463	53.2	1.49	91.27	11	2091	37	210	0	0	0	0
13_101_bin.47	o__Clostridiales (UID1120)	304	247	141	96.45	0.71	0	2028003	0	70	70	54831	54831	28971	28971	177263	177263	49.7	1.6	90	11	1831	8	238	1	0	0	0
13_101_bin.48	o__Clostridiales (UID1212)	172	263	149	98.66	0.67	0	1967645	0	75	75	39258	39258	26235	26235	110810	110810	47.6	1.83	89.31	11	1787	3	259	1	0	0	0
13_101_bin.49	p__Euryarchaeota (UID3)	148	188	125	98.4	0.8	0	2167533	0	308	308	12651	12651	7037	7037	60790	60790	26.1	5.11	79.34	11	1901	2	185	1	0	0	0
13_101_bin.5	o__Clostridiales (UID1120)	304	247	141	94.18	0	0	2380423	0	92	92	57794	57794	25874	25874	139703	139703	58	1.86	89.42	11	2202	15	232	0	0	0	0
13_101_bin.50	k__Bacteria (UID203)	5449	104	58	57.76	5.17	80	2226630	0	138	138	24820	24820	16135	16135	93228	93228	61.2	1.29	87.81	11	1999	65	36	2	1	0	0
13_101_bin.51	f__Lachnospiraceae (UID1295)	33	543	238	92.92	1.12	0	3531567	0	462	462	10988	10988	7644	7644	66660	66660	40.4	1.36	87.11	11	3032	37	501	5	0	0	0
13_101_bin.52	c__Clostridia (UID1118)	387	223	124	90.2	3.3	33.33	2993728	0	320	320	14289	14289	9355	9355	76848	76848	60.4	3.02	90.87	11	2825	42	175	6	0	0	0
13_101_bin.53	o__Clostridiales (UID1226)	155	278	158	75.33	5.79	12.5	2273133	0	441	441	6416	6416	5154	5154	30075	30075	49.6	1.61	89.3	11	2231	82	180	16	0	0	0
13_101_bin.54	k__Bacteria (UID2372)	131	176	105	56.11	0	0	941060	0	348	348	2821	2821	2704	2704	12400	12400	55.6	1.81	93.73	11	1224	100	76	0	0	0	0
13_101_bin.55	k__Bacteria (UID203)	5449	103	57	69.3	5.26	0	1700148	0	178	178	13317	13317	9551	9551	60346	60346	56.1	1.25	92.28	11	1533	55	44	4	0	0	0
13_101_bin.56	k__Bacteria (UID203)	5449	103	57	56.14	5.26	25	2334307	0	398	398	8129	8129	5865	5865	26721	26721	52.1	1.66	85.49	11	2121	66	33	4	0	0	0
13_101_bin.57	o__Clostridiales (UID1212)	172	263	149	60.7	3.36	20	1819175	0	203	203	13802	13802	8961	8961	74550	74550	61.5	2.33	91.28	11	1596	92	166	5	0	0	0
13_101_bin.58	k__Bacteria (UID203)	5449	103	58	60.75	6.77	37.5	1911287	0	580	580	3517	3517	3295	3295	20645	20645	55.4	1.94	92.57	11	2168	53	40	7	3	0	0
13_101_bin.59	k__Bacteria (UID203)	5449	104	58	50.45	6.9	80	1935406	0	440	440	5335	5335	4398	4398	51158	51158	47.9	1.27	94.3	11	2075	65	34	5	0	0	0
13_101_bin.6	p__Actinobacteria (UID2112)	31	211	124	91.94	1.21	100	2363636	0	338	338	8664	8664	6993	6993	39879	39879	58.3	2.28	87.67	11	2020	22	187	2	0	0	0
13_101_bin.60	c__Clostridia (UID1118)	387	223	124	72.19	2.49	0	1935631	0	452	452	5016	5016	4282	4282	39792	39792	65.2	2.36	90.68	11	1842	61	158	4	0	0	0
13_101_bin.61	k__Bacteria (UID2372)	131	176	105	87.62	2.38	33.33	1677122	0	213	213	14192	14192	7873	7873	70562	70562	47	1.93	93.61	11	1760	15	158	3	0	0	0
13_101_bin.62	o__Clostridiales (UID1226)	155	278	158	78.08	0.69	50	2722087	0	631	631	6853	6853	4313	4313	47054	47054	51.5	3.33	89.03	11	2833	57	219	2	0	0	0
13_101_bin.7	f__Lachnospiraceae (UID1286)	57	420	207	81.87	6.03	31.03	2566667	0	532	532	5483	5483	4824	4824	32543	32543	52.8	2.34	85.7	11	2202	66	327	26	1	0	0
13_101_bin.8	o__Clostridiales (UID1212)	172	263	149	51.58	1.68	0	1431904	0	428	428	3685	3685	3345	3345	13409	13409	48.7	2.17	91.44	11	1623	144	116	3	0	0	0
13_101_bin.9	f__Lachnospiraceae (UID1286)	57	420	207	59.71	2.7	18.18	1631567	0	330	330	6214	6214	4944	4944	22263	22263	47.1	1.47	93.89	11	1621	194	215	11	0	0	0
13_129_bin.1	k__Bacteria (UID2569)	434	278	186	92.2	2.02	33.33	3029742	0	97	97	56178	56178	31234	31234	276340	276340	51.4	1.59	91.52	11	2541	15	257	6	0	0	0
13_129_bin.10	k__Bacteria (UID2569)	434	278	186	84.09	0.72	50	2319835	0	176	176	20024	20024	13180	13180	89560	89560	50.6	2.38	89.79	11	1957	68	208	2	0	0	0
13_129_bin.11	k__Bacteria (UID203)	5449	103	57	53.11	7.02	75	2180916	0	677	677	3416	3416	3221	3221	15604	15604	48.8	2.69	88.91	11	2715	67	32	4	0	0	0
13_129_bin.12	o__Clostridiales (UID1226)	155	278	158	84.8	2.27	16.67	1436371	0	242	242	9020	9020	5935	5935	30459	30459	50.4	2.07	93.49	11	1505	38	234	6	0	0	0
13_129_bin.13	o__Clostridiales (UID1212)	172	263	149	82.6	3.08	16.67	2200225	0	295	295	11336	11336	7458	7458	42777	42777	59.4	1.91	92.26	11	2085	48	209	6	0	0	0
13_129_bin.14	f__Lachnospiraceae (UID1286)	57	420	207	62.78	4.92	50	1320602	0	405	405	3631	3631	3260	3260	16469	16469	38.7	1.82	93.45	11	1479	184	222	13	1	0	0
13_129_bin.15	k__Bacteria (UID203)	5449	103	57	55.9	8.77	0	1560066	0	524	524	3177	3177	2977	2977	11049	11049	60	1.97	91.31	11	1752	63	36	3	1	0	0
13_129_bin.16	k__Bacteria (UID2329)	174	149	89	93.26	1.69	0	1206913	0	16	16	108333	108333	75432	75432	248142	248142	28.2	1.01	93.39	11	1173	6	141	2	0	0	0
13_129_bin.17	k__Bacteria (UID203)	5449	104	58	51.72	0	0	1349536	0	312	312	5302	5302	4325	4325	25616	25616	58.8	2.02	90.1	11	1464	70	34	0	0	0	0
13_129_bin.18	k__Bacteria (UID203)	5449	103	58	52.7	3.45	0	1394881	0	328	328	4989	4989	4252	4252	19698	19698	54.5	1.38	92.19	11	1514	67	34	2	0	0	0
13_129_bin.19	o__Clostridiales (UID1212)	172	263	149	53.12	1.06	75	1686906	0	372	372	5769	5769	4534	4534	31339	31339	63	1.98	91.18	11	1829	135	124	4	0	0	0
13_129_bin.2	k__Bacteria (UID203)	5449	104	58	64.66	0.86	0	1569269	0	363	363	5382	5382	4323	4323	15790	15790	52	1.96	93.25	11	1649	63	40	1	0	0	0
13_129_bin.20	k__Bacteria (UID203)	5449	102	56	62.03	5.36	100	1546282	0	446	446	3774	3774	3467	3467	61079	61079	62.1	1.99	91.46	11	1633	54	45	3	0	0	0
13_129_bin.21	k__Bacteria (UID2569)	434	278	186	77.38	4.39	6.67	2211121	0	454	454	5845	5845	4870	4870	37388	37388	54.4	2.5	90.68	11	2170	64	199	15	0	0	0
13_129_bin.22	o__Clostridiales (UID1212)	172	263	149	52.43	2.13	0	1121128	0	154	154	10769	10769	7280	7280	39989	39989	54.3	1.41	91.87	11	1095	134	125	4	0	0	0
13_129_bin.23	o__Clostridiales (UID1212)	172	263	149	62.59	2.68	100	1151686	0	233	233	6148	6148	4942	4942	48777	48777	38.1	1.72	90.08	11	1294	126	133	4	0	0	0
13_129_bin.24	p__Firmicutes (UID1022)	100	295	158	87.45	6.9	66.67	1848470	0	298	298	8008	8008	6202	6202	28401	28401	44.5	1.71	90.46	11	1863	61	216	18	0	0	0
13_129_bin.25	p__Euryarchaeota (UID3)	148	188	125	97.6	2.4	0	2280907	0	322	322	13006	13006	7083	7083	80524	80524	26	1.94	79.68	11	1988	3	182	3	0	0	0
13_129_bin.26	k__Bacteria (UID203)	5449	103	57	55.96	5.26	0	1758222	0	478	478	3994	3994	3678	3678	17686	17686	49.1	1.72	88.2	11	1836	65	35	3	0	0	0
13_129_bin.27	k__Bacteria (UID203)	5449	104	58	63.53	0	0	458841	0	65	65	9202	9202	7059	7059	27745	27745	46.6	1.44	92.22	11	502	53	51	0	0	0	0
13_129_bin.28	k__Bacteria (UID203)	5449	102	56	57.63	1.79	100	1189927	0	146	146	11983	11983	8150	8150	31311	31311	57.5	2.24	90.63	11	1107	60	41	1	0	0	0
13_129_bin.29	o__Clostridiales (UID1212)	172	263	149	88.43	2.54	0	1747396	0	183	183	15228	15228	9548	9548	52934	52934	58.1	2.2	89.07	11	1693	26	226	11	0	0	0
13_129_bin.3	o__Bacteroidales (UID2657)	160	492	269	92.27	0.74	0	3028507	0	104	104	48864	48864	29120	29120	126107	126107	47.5	1.5	90.05	11	2636	41	448	3	0	0	0
13_129_bin.30	f__Lachnospiraceae (UID1286)	57	420	207	60.42	4.8	5.26	1718164	0	527	527	3548	3548	3260	3260	16360	16360	47.3	1.61	92.52	11	2001	192	209	19	0	0	0
13_129_bin.31	p__Firmicutes (UID1022)	100	295	158	74.71	2.85	16.67	1569717	0	426	426	4132	4132	3684	3684	18974	18974	48.3	2.36	90.05	11	1838	104	185	6	0	0	0
13_129_bin.32	k__Bacteria (UID203)	5449	103	57	57.02	1.75	0	1485611	0	250	250	8623	8623	5942	5942	23158	23158	60.5	1.36	91.16	11	1449	66	36	1	0	0	0
13_129_bin.33	p__Euryarchaeota (UID3)	148	188	125	94.59	0.84	50	2762139	0	529	529	9538	9538	5221	5221	132107	132107	30.9	3.18	87.54	11	2982	11	175	2	0	0	0
13_129_bin.34	k__Bacteria (UID1453)	901	171	117	60.4	0.85	0	699428	0	70	70	25836	25836	9991	9991	44054	44054	51.1	1.36	91.74	11	774	56	114	1	0	0	0
13_129_bin.35	p__Bacteroidetes (UID2605)	350	316	210	85.35	6.55	57.89	2165892	0	321	321	9069	9069	6747	6747	37970	37970	56.9	2.41	94.31	11	2024	73	224	19	0	0	0
13_129_bin.36	o__Clostridiales (UID1226)	155	278	158	66.91	0.63	0	1750241	0	352	352	5658	5658	4972	4972	31850	31850	50.8	1.9	89	11	1659	115	161	2	0	0	0
13_129_bin.37	o__Clostridiales (UID1120)	304	247	141	65.39	1.77	0	1339896	0	176	176	11300	11300	7613	7613	49674	49674	49.2	1.36	92.64	11	1246	101	141	5	0	0	0
13_129_bin.38	k__Bacteria (UID203)	5449	104	58	57.05	3.45	33.33	2857116	0	555	555	6459	6459	5147	5147	31853	31853	54.4	2.7	93.16	11	2661	66	37	0	1	0	0
13_129_bin.39	p__Actinobacteria (UID2112)	31	211	124	66.5	4.62	12.5	1375306	0	256	256	7233	7233	5372	5372	28924	28924	68.5	1.43	91.17	11	1331	88	115	8	0	0	0
13_129_bin.4	k__Bacteria (UID203)	5449	104	58	54.31	1.72	0	1350507	0	263	263	6681	6681	5135	5135	33885	33885	46	2.09	91.19	11	1423	68	35	1	0	0	0
13_129_bin.40	o__Clostridiales (UID1120)	304	247	141	78.31	1.06	50	1844481	0	341	341	6858	6858	5409	5409	47237	47237	45.9	2.23	92.37	11	1858	66	179	2	0	0	0
13_129_bin.41	p__Euryarchaeota (UID3)	148	188	125	99.07	3.3	28.57	3383486	0	181	181	53421	53421	18693	18693	219787	219787	34.2	5.72	87.94	11	3223	4	177	7	0	0	0
13_129_bin.42	o__Clostridiales (UID1212)	172	263	149	68.85	0.4	50	1593433	0	221	221	11095	11095	7210	7210	42866	42866	52.2	2.47	90.67	11	1584	63	198	2	0	0	0
13_129_bin.43	k__Bacteria (UID2372)	131	176	105	86.59	2.63	0	1759507	0	290	290	7762	7762	6067	6067	45841	45841	47.1	1.77	93.29	11	1915	25	146	4	1	0	0
13_129_bin.44	o__Selenomonadales (UID1024)	64	334	167	85.31	3.55	54.55	1868956	0	592	592	3828	3828	3157	3157	52914	52914	51.3	3.36	89.68	11	1938	35	290	8	1	0	0
13_129_bin.45	o__Bacteroidales (UID2716)	92	487	270	94.98	2.04	30	3670015	0	446	446	18399	18399	8228	8228	82419	82419	49.2	6.46	91.53	11	3375	21	456	10	0	0	0
13_129_bin.47	k__Bacteria (UID203)	5449	104	58	53.71	7.52	50	3810315	0	1338	1338	3743	3743	2847	2847	48294	48294	49.1	1.79	94.33	11	3990	66	30	8	0	0	0
13_129_bin.5	o__Clostridiales (UID1120)	304	247	141	77.34	1.48	50	1855376	0	67	67	46825	46825	27692	27692	222287	222287	53	1.13	93.05	11	1641	62	179	6	0	0	0
13_129_bin.6	p__Euryarchaeota (UID3)	148	188	125	80.53	1.57	11.11	1327740	0	223	223	7666	7666	5953	5953	32634	32634	35	1.98	79.11	11	1298	30	149	9	0	0	0
13_129_bin.7	f__Lachnospiraceae (UID1286)	57	420	207	75.98	3.73	20.83	2904629	0	498	498	7408	7408	5832	5832	45956	45956	51.9	2.02	85.32	11	2686	112	284	24	0	0	0
13_129_bin.8	k__Bacteria (UID203)	5449	104	58	51.68	3.45	0	1116873	0	168	168	8360	8360	6648	6648	22449	22449	61.9	1.33	91.68	11	1138	65	37	2	0	0	0
13_129_bin.9	k__Bacteria (UID203)	5449	103	57	56.14	0	0	1210918	0	318	318	4441	4441	3807	3807	18228	18228	45.9	1.71	93.95	11	1311	68	35	0	0	0	0
13_15_bin.1	f__Veillonellaceae (UID1032)	33	423	214	66.11	0.08	0	1722635	0	234	234	10682	10682	7361	7361	48541	48541	61.9	2.72	87.8	11	1650	116	306	1	0	0	0
13_15_bin.10	o__Clostridiales (UID1226)	155	278	158	91.11	2.22	0	2201307	0	122	122	42693	42693	18043	18043	152038	152038	53.8	2.05	90.35	11	1918	44	230	4	0	0	0
13_15_bin.11	o__Clostridiales (UID1212)	172	260	146	99.32	0.36	50	3063062	0	101	101	70770	70770	30327	30327	226754	226754	47	2.27	88.55	11	2925	2	256	2	0	0	0
13_15_bin.12	o__Clostridiales (UID1212)	172	263	149	97.2	2.01	0	2246710	0	58	58	91194	91194	38736	38736	188157	188157	54.3	1.87	88.89	11	2169	5	255	2	1	0	0
13_15_bin.14	o__Bacteroidales (UID2617)	213	406	265	60.69	0	0	2029746	0	44	44	119147	119147	46130	46130	258592	258592	56.7	5.71	88.17	11	1607	168	238	0	0	0	0
13_15_bin.15	o__Clostridiales (UID1226)	155	277	157	81.61	0.8	0	2118747	0	292	292	10376	10376	7255	7255	88897	88897	56.4	2.65	89.18	11	1842	80	195	2	0	0	0
13_15_bin.16	f__Lachnospiraceae (UID1255)	90	354	174	70.36	2.35	0	1598358	0	344	344	5669	5669	4646	4646	21649	21649	53	1.41	88.22	11	1565	124	222	8	0	0	0
13_15_bin.17	o__Clostridiales (UID1226)	155	278	158	92.96	4.85	0	3033861	0	341	341	14501	14501	8896	8896	50158	50158	51.1	2.19	88.76	11	2876	52	211	15	0	0	0
13_15_bin.18	o__Clostridiales (UID1212)	172	263	149	76.36	0	0	1676662	0	369	369	5201	5201	4543	4543	29332	29332	44.7	2.07	90.17	11	1833	86	177	0	0	0	0
13_15_bin.19	f__Lachnospiraceae (UID1286)	57	420	207	73.01	0.7	0	1605735	0	365	365	5214	5214	4399	4399	21452	21452	48.5	1.77	88.71	11	1692	124	293	3	0	0	0
13_15_bin.2	p__Firmicutes (UID1022)	100	295	158	99.34	1.31	0	2240206	0	62	62	58623	58623	36132	36132	122827	122827	45	1.91	90.11	11	2044	17	274	4	0	0	0
13_15_bin.20	o__Bacteroidales (UID2716)	92	487	270	98.43	0.4	33.33	3695160	0	58	58	98861	98861	63709	63709	264217	264217	49.7	1.96	90.79	11	3054	5	479	3	0	0	0
13_15_bin.21	p__Actinobacteria (UID2112)	31	211	124	87.29	4.93	88.89	2308757	0	420	420	7712	7712	5497	5497	48934	48934	63.8	2.53	86.9	11	2280	20	182	9	0	0	0
13_15_bin.22	o__Clostridiales (UID1120)	304	247	141	95.04	1.42	0	2422204	0	69	69	59009	59009	35104	35104	167549	167549	54.6	1.68	91.06	11	2074	38	207	2	0	0	0
13_15_bin.23	g__Prevotella (UID2721)	65	530	280	87.45	0.18	0	3166381	0	115	115	45572	45572	27533	27533	196575	196575	52.9	2.43	88.55	11	2466	105	424	1	0	0	0
13_15_bin.24	o__Clostridiales (UID1120)	304	247	141	97.52	0	0	2178738	0	46	46	91229	91229	47363	47363	139837	139837	46.8	1.42	88.1	11	1904	5	242	0	0	0	0
13_15_bin.25	o__Clostridiales (UID1212)	172	263	149	98.1	0.67	0	3366209	0	82	82	75399	75399	41051	41051	228864	228864	46.8	2.52	89.18	11	3092	6	256	1	0	0	0
13_15_bin.26	o__Selenomonadales (UID1024)	64	334	167	93.9	0	0	2252334	0	215	215	15390	15390	10475	10475	75602	75602	49.8	3.12	89.7	11	2242	43	291	0	0	0	0
13_15_bin.27	o__Bacteroidales (UID2657)	160	492	269	94.81	0	0	2360272	0	49	49	85205	85205	48168	48168	265122	265122	54	2.1	87.44	11	1928	21	471	0	0	0	0
13_15_bin.28	o__Clostridiales (UID1212)	172	263	149	89.23	0.17	0	2557657	0	182	182	23117	23117	14053	14053	90762	90762	56.5	3.17	87.57	11	2536	30	232	1	0	0	0
13_15_bin.29	f__Rhodocyclaceae (UID3972)	30	540	241	92.9	0.37	0	2338465	0	76	76	51569	51569	30769	30769	165097	165097	62	1.79	91.43	11	2264	22	515	3	0	0	0
13_15_bin.3	o__Clostridiales (UID1120)	304	247	141	98.23	0.71	0	1917519	0	49	49	58192	58192	39133	39133	203975	203975	55.6	1.64	88.1	11	1678	3	243	1	0	0	0
13_15_bin.30	o__Clostridiales (UID1212)	172	257	149	95.97	0.67	100	2140924	0	74	74	48311	48311	28931	28931	140339	140339	61	2.34	89.08	11	2114	8	248	1	0	0	0
13_15_bin.31	o__Clostridiales (UID1226)	155	278	158	79.75	0.21	0	1971142	0	20	20	186961	186961	98557	98557	516050	516050	47.1	1.19	89.1	11	1750	47	230	1	0	0	0
13_15_bin.32	p__Actinobacteria (UID2112)	31	211	124	98.39	0	0	2293391	0	88	88	53320	53320	26061	26061	139678	139678	65.2	2.55	87.97	11	2024	2	209	0	0	0	0
13_15_bin.33	f__Bifidobacteriaceae (UID1460)	70	502	225	74.96	0.44	0	1434763	0	77	77	31328	31328	18633	18633	79924	79924	64.2	1.79	90.08	11	1242	129	372	1	0	0	0
13_15_bin.34	k__Bacteria (UID203)	5449	102	58	73.15	1.72	0	2227174	0	433	433	6546	6546	5143	5143	58250	58250	36.3	2.16	86.86	11	2230	51	50	1	0	0	0
13_15_bin.35	o__Clostridiales (UID1212)	172	263	149	57.72	0	0	1549807	0	52	52	73938	73938	29803	29803	144062	144062	35.2	1.55	87.61	11	1409	130	133	0	0	0	0
13_15_bin.36	f__Veillonellaceae (UID1032)	33	423	214	93.46	1.78	0	2305655	0	144	144	24770	24770	16011	16011	201903	201903	53.5	2.91	90.58	11	2203	24	387	12	0	0	0
13_15_bin.37	p__Bacteroidetes (UID2605)	350	316	210	62.71	0.71	0	1005260	0	275	275	3930	3930	3655	3655	11358	11358	49.4	1.97	95.09	11	1134	137	177	2	0	0	0
13_15_bin.38	k__Bacteria (UID2372)	131	177	106	97.17	0.94	0	2186843	0	124	124	29721	29721	17635	17635	87480	87480	37.2	1.55	89.66	11	2174	6	170	1	0	0	0
13_15_bin.39	o__Clostridiales (UID1120)	304	247	141	99.29	0.35	0	1833724	0	43	43	74378	74378	42644	42644	161912	161912	46.4	1.33	88.92	11	1606	1	245	1	0	0	0
13_15_bin.4	o__Selenomonadales (UID1024)	64	334	167	98.68	0.6	0	1876778	0	24	24	100366	100366	78199	78199	323111	323111	59.3	1.84	89.61	11	1652	3	328	3	0	0	0
13_15_bin.40	o__Clostridiales (UID1212)	172	263	149	62.28	1.91	14.29	1692819	0	362	362	5659	5659	4676	4676	29904	29904	61.5	1.95	88.53	11	1781	113	143	7	0	0	0
13_15_bin.41	f__Lachnospiraceae (UID1286)	57	420	207	85.37	1.21	0	3113879	0	106	106	40652	40652	29376	29376	138084	138084	57.3	1.75	87.66	11	2685	57	358	5	0	0	0
13_15_bin.42	o__Clostridiales (UID1212)	172	263	149	81.21	3.21	12.5	2294753	0	153	153	26135	26135	14998	14998	96721	96721	60.2	3.19	89.98	11	2232	37	218	8	0	0	0
13_15_bin.43	f__Spirochaetaceae (UID2535)	33	249	143	98.52	0	0	2239076	0	20	20	225419	225419	111953	111953	341609	341609	40.8	1.11	92.32	11	1856	3	246	0	0	0	0
13_15_bin.44	o__Clostridiales (UID1212)	172	263	149	94.63	0.67	0	2009474	0	96	96	30269	30269	20932	20932	155679	155679	53.7	2.38	88.32	11	1851	41	221	1	0	0	0
13_15_bin.45	o__Bacteroidales (UID2657)	160	492	269	83.36	1.55	0	3110615	0	635	635	5912	5912	4898	4898	30052	30052	47.7	2.98	91.31	11	3060	107	379	6	0	0	0
13_15_bin.46	o__Clostridiales (UID1212)	172	263	149	96.76	0	0	2242654	0	162	162	20972	20972	13843	13843	59622	59622	43.5	2.64	91.64	11	2095	7	256	0	0	0	0
13_15_bin.47	k__Bacteria (UID1452)	924	161	108	79.5	1.85	0	3061333	0	381	381	10603	10603	8034	8034	65214	65214	53.9	2.75	86.83	11	2675	40	119	2	0	0	0
13_15_bin.48	k__Bacteria (UID2569)	434	278	186	96.77	0	0	2091894	0	52	52	101057	101057	40228	40228	199579	199579	36.5	1.78	87.49	11	1832	6	272	0	0	0	0
13_15_bin.49	p__Euryarchaeota (UID3)	148	188	125	74.03	4.98	18.18	1637832	0	266	266	8488	8488	6157	6157	38821	38821	34.9	1.6	81.38	11	1554	64	115	8	1	0	0
13_15_bin.5	p__Euryarchaeota (UID3)	148	188	125	94.9	1.6	0	1785218	0	270	270	9938	9938	6611	6611	46617	46617	29.6	2.72	84.34	11	1946	11	175	2	0	0	0
13_15_bin.50	k__Bacteria (UID203)	5449	103	58	79.31	0	0	1947419	0	197	197	13878	13878	9885	9885	50099	50099	53	2.02	89.77	11	1805	51	52	0	0	0	0
13_15_bin.51	c__Clostridia (UID1118)	387	223	124	95.18	4.7	25	3639857	0	162	162	37852	37852	22468	22468	178919	178919	62	2.08	87.28	11	3095	15	200	8	0	0	0
13_15_bin.52	p__Actinobacteria (UID2112)	31	211	124	73.55	6.55	0	1556261	0	323	323	6340	6340	4818	4818	28293	28293	63.9	1.48	91.08	11	1607	71	121	19	0	0	0
13_15_bin.53	p__Firmicutes (UID1022)	100	295	158	96.15	2.53	0	2494232	0	196	196	20237	20237	12725	12725	79535	79535	47.5	1.97	89.21	11	2464	8	283	4	0	0	0
13_15_bin.54	f__Bifidobacteriaceae (UID1462)	65	476	217	93.84	0.83	16.67	2160694	0	81	81	42896	42896	26675	26675	104160	104160	60	1.52	87.57	11	1830	41	429	6	0	0	0
13_15_bin.55	g__Butyrivibrio (UID1297)	25	642	252	99.17	0.89	0	3921179	0	78	78	164835	164835	50271	50271	493815	493815	42.6	5.05	91.43	11	3440	4	634	4	0	0	0
13_15_bin.56	o__Clostridiales (UID1342)	32	340	177	97.63	0.56	0	4379715	0	127	127	52092	52092	34485	34485	162733	162733	50.2	1.96	87.31	11	4156	11	328	1	0	0	0
13_15_bin.57	o__Clostridiales (UID1226)	155	278	158	98.73	1.48	0	3433129	0	79	79	76930	76930	43457	43457	203284	203284	52.8	1.76	90.19	11	2882	2	273	3	0	0	0
13_15_bin.58	f__Bifidobacteriaceae (UID1458)	77	464	220	72.05	0	0	1516361	0	12	12	218020	218020	126363	126363	330675	330675	60.2	0.72	85.35	11	1184	126	338	0	0	0	0
13_15_bin.59	p__Euryarchaeota (UID3)	148	188	125	98.4	0	0	2295375	0	186	186	34128	34128	12340	12340	216889	216889	37.4	2.79	90.12	11	2177	3	185	0	0	0	0
13_15_bin.6	o__Clostridiales (UID1212)	172	257	149	95.13	0.81	50	2102420	0	342	342	8673	8673	6147	6147	35389	35389	62.8	3.78	87.9	11	2111	13	242	2	0	0	0
13_15_bin.60	o__Clostridiales (UID1120)	304	247	141	90.52	3.66	30.77	2039638	0	309	309	9132	9132	6600	6600	34578	34578	49.2	1.97	92.13	11	2068	21	215	10	1	0	0
13_15_bin.61	o__Bacteroidales (UID2716)	92	487	270	90.65	0.31	50	2671519	0	60	60	63593	63593	44525	44525	179735	179735	47.2	1.81	93.48	11	2242	75	410	2	0	0	0
13_15_bin.62	o__Clostridiales (UID1212)	172	263	149	96.73	4.03	100	2314470	0	16	16	275551	275551	144654	144654	839336	839336	41.7	2.03	89.62	11	2010	8	248	7	0	0	0
13_15_bin.63	p__Actinobacteria (UID2112)	31	211	124	57.9	0	0	1108826	0	13	13	100457	100457	85294	85294	291230	291230	62.6	0.88	88.21	11	946	72	139	0	0	0	0
13_15_bin.64	o__Clostridiales (UID1212)	172	263	149	81.94	1.12	0	2728986	0	529	529	6524	6524	5158	5158	34301	34301	50.7	2.77	89.8	11	2855	45	215	3	0	0	0
13_15_bin.65	o__Bacteroidales (UID2716)	92	487	270	96.44	0.93	0	2259337	0	81	81	61760	61760	27893	27893	192240	192240	46	2.06	87.5	11	1905	28	455	4	0	0	0
13_15_bin.66	g__Prevotella (UID2722)	64	532	281	98.61	0.53	0	3066446	0	106	106	51222	51222	28928	28928	192036	192036	50.1	2.86	88.06	11	2397	30	500	2	0	0	0
13_15_bin.67	o__Clostridiales (UID1226)	155	277	157	94.11	0	0	2233901	0	150	150	33518	33518	14892	14892	119237	119237	59.4	2.28	90.11	11	1983	14	263	0	0	0	0
13_15_bin.68	p__Euryarchaeota (UID3)	148	188	125	80.11	4.64	50	2406102	0	424	424	7679	7679	5674	5674	133426	133426	31.9	2.67	82.34	11	2434	32	144	12	0	0	0
13_15_bin.69	k__Bacteria (UID209)	5443	104	58	100	0	0	3339132	0	34	34	137152	137152	98209	98209	367427	367427	55.3	2.14	87.52	11	2907	0	104	0	0	0	0
13_15_bin.7	o__Clostridiales (UID1120)	304	247	141	98.58	0.35	0	2214805	0	46	46	74582	74582	48147	48147	175088	175088	48.9	1.78	92.57	11	2027	2	244	1	0	0	0
13_15_bin.70	f__Lachnospiraceae (UID1286)	57	420	207	89.1	2.73	11.76	1930402	0	272	272	9137	9137	7097	7097	52884	52884	45	1.97	91.96	11	2005	44	359	17	0	0	0
13_15_bin.71	o__Clostridiales (UID1226)	155	278	158	86.71	0	0	2156017	0	70	70	52278	52278	30800	30800	151135	151135	50.2	1.49	88.82	11	1813	34	244	0	0	0	0
13_15_bin.72	f__Veillonellaceae (UID1032)	33	423	214	98.13	1.01	0	2853554	0	72	72	70254	70254	39632	39632	175013	175013	58.9	1.5	89.42	11	2580	4	416	3	0	0	0
13_15_bin.73	o__Bacteroidales (UID2716)	92	487	270	97.65	0.56	0	3521065	0	82	82	95052	95052	42939	42939	191616	191616	48.5	1.9	92.37	11	2852	13	471	3	0	0	0
13_15_bin.74	k__Bacteria (UID2372)	131	176	105	86.83	1.59	0	2036864	0	459	459	5144	5144	4437	4437	38724	38724	50.5	2.28	91.53	11	2339	20	153	3	0	0	0
13_15_bin.75	p__Bacteroidetes (UID2605)	350	316	210	93.1	1.43	33.33	2302437	0	213	213	17471	17471	10809	10809	64666	64666	49.3	1.64	93.11	11	1876	17	296	3	0	0	0
13_15_bin.76	c__Clostridia (UID1118)	387	223	124	83.04	6.21	13.33	2919460	0	223	223	21362	21362	13091	13091	66957	66957	63.4	1.54	89.18	11	2599	57	153	12	1	0	0
13_15_bin.77	o__Clostridiales (UID1226)	155	277	157	79.94	0.64	0	1988219	0	94	94	50297	50297	21151	21151	220947	220947	52.1	1.57	87.67	11	1688	55	220	2	0	0	0
13_15_bin.8	g__Prevotella (UID2724)	55	567	296	91.55	0.51	0	3247960	0	113	113	44207	44207	28743	28743	110588	110588	51.6	2.07	87.31	11	2565	38	527	2	0	0	0
13_15_bin.81	o__Bacteroidales (UID2617)	213	406	265	98.93	0.38	0	2716724	0	71	71	94631	94631	38263	38263	215312	215312	52.7	2.77	89.4	11	2289	4	401	1	0	0	0
13_15_bin.9	p__Actinobacteria (UID2112)	31	211	124	58.11	3.18	10	2114183	0	650	650	3560	3560	3252	3252	18614	18614	60.2	2.29	83.95	11	2288	99	102	10	0	0	0
13_171_bin.1	f__Lachnospiraceae (UID1255)	90	354	174	74.04	2.33	57.14	1928402	0	486	486	4439	4439	3967	3967	23166	23166	54.7	2.49	88.66	11	1841	123	224	7	0	0	0
13_171_bin.10	o__Clostridiales (UID1226)	155	278	158	64.27	0.63	0	1225425	0	292	292	4605	4605	4196	4196	22038	22038	53.6	1.6	89.88	11	1038	117	160	1	0	0	0
13_171_bin.11	k__Bacteria (UID203)	5449	103	58	59.8	1.72	0	1834607	0	253	253	11066	11066	7251	7251	59353	59353	48	2.03	92.12	11	1798	62	40	1	0	0	0
13_171_bin.12	p__Bacteroidetes (UID2605)	350	316	210	91.33	3.25	50	2162816	0	211	211	14379	14379	10250	10250	51319	51319	53.8	1.42	95.27	11	1912	49	259	8	0	0	0
13_171_bin.13	c__Clostridia (UID1118)	387	223	124	78.49	6.32	10	2447179	0	437	437	7108	7108	5599	5599	33572	33572	61.1	2.32	91.66	11	2411	74	139	10	0	0	0
13_171_bin.14	o__Clostridiales (UID1212)	172	263	149	96.82	0.67	0	2014596	0	226	226	12045	12045	8914	8914	56012	56012	47.5	2.46	89.58	11	1902	28	234	1	0	0	0
13_171_bin.15	k__Archaea (UID2)	207	149	107	60.74	9.81	15.38	3460343	0	987	987	4133	4133	3505	3505	44074	44074	25.5	1.79	80.07	11	4106	74	66	7	2	0	0
13_171_bin.16	k__Bacteria (UID203)	5449	103	57	57.7	1.75	33.33	2628241	0	635	635	4715	4715	4138	4138	30909	30909	57.4	1.81	89.14	11	2649	59	43	0	1	0	0
13_171_bin.17	o__Clostridiales (UID1120)	304	247	141	85.11	6.54	34.55	2202316	0	200	200	24381	24381	11011	11011	114339	114339	48.9	1.55	91.2	11	2186	46	180	13	2	6	0
13_171_bin.18	o__Clostridiales (UID1212)	172	263	149	88.21	2.01	80	1683773	0	178	178	14766	14766	9459	9459	52191	52191	58.1	2.15	89.3	11	1584	48	212	2	1	0	0
13_171_bin.19	o__Clostridiales (UID1120)	304	247	141	85.33	2.9	42.86	1756375	0	162	162	17124	17124	10841	10841	59091	59091	51	1.66	93.03	11	1668	61	179	7	0	0	0
13_171_bin.2	o__Clostridiales (UID1120)	304	250	143	88	1.17	0	2737201	0	272	272	16923	16923	10063	10063	70326	70326	59	2.58	89.86	11	2400	50	197	3	0	0	0
13_171_bin.20	c__Clostridia (UID1118)	387	223	124	80.5	4.46	0	2343327	0	508	508	5792	5792	4612	4612	22227	22227	60.8	2.39	90.86	11	2340	58	153	12	0	0	0
13_171_bin.21	f__Lachnospiraceae (UID1286)	57	420	207	81.82	3.01	0	2774970	0	237	237	17805	17805	11708	11708	80599	80599	58.4	1.34	91.62	11	2371	106	304	10	0	0	0
13_171_bin.22	k__Bacteria (UID203)	5449	103	57	51.36	7.02	20	1715858	0	187	187	15010	15010	9175	9175	48914	48914	50.7	1.68	89.53	11	1517	69	29	5	0	0	0
13_171_bin.23	f__Lachnospiraceae (UID1255)	90	354	174	64.91	2.7	0	1473195	0	263	263	6998	6998	5601	5601	45436	45436	52.1	2.05	91.5	11	1402	139	210	4	1	0	0
13_171_bin.24	k__Bacteria (UID2372)	131	176	105	93.07	5.08	22.22	2410252	0	208	208	17402	17402	11587	11587	43930	43930	50.4	1.89	93.06	11	2373	38	131	6	1	0	0
13_171_bin.25	o__Clostridiales (UID1212)	172	263	149	63.86	0.67	0	1346281	0	192	192	9692	9692	7011	7011	63672	63672	60.7	2.06	91.73	11	1333	83	179	1	0	0	0
13_171_bin.26	k__Bacteria (UID203)	5449	104	58	57.05	0.31	50	530167	0	112	112	5964	5964	4733	4733	26859	26859	39.8	1.71	91	11	618	52	50	2	0	0	0
13_171_bin.27	c__Clostridia (UID1118)	387	223	124	50.02	1.48	100	1861847	0	276	276	9398	9398	6745	6745	37700	37700	62.7	2.46	91.3	11	1704	109	111	3	0	0	0
13_171_bin.28	g__Butyrivibrio (UID1297)	25	642	252	98.61	0.7	0	4196541	0	117	117	89447	89447	35867	35867	264530	264530	43.1	1.87	91.5	11	3722	16	622	4	0	0	0
13_171_bin.29	k__Bacteria (UID203)	5449	103	57	51.75	0	0	1455345	0	124	124	20104	20104	11736	11736	70626	70626	52.2	1.78	93.26	11	1302	68	35	0	0	0	0
13_171_bin.3	k__Bacteria (UID2372)	131	176	105	86.16	3.17	20	1758711	0	237	237	12161	12161	7420	7420	64560	64560	47.1	1.71	93.55	11	1868	44	127	5	0	0	0
13_171_bin.30	o__Bacteroidales (UID2716)	92	487	270	93.63	1.57	18.18	3275111	0	450	450	9302	9302	7278	7278	38182	38182	42.9	2.01	92	11	2783	36	440	11	0	0	0
13_171_bin.31	o__Clostridiales (UID1212)	172	263	149	91.07	1.34	0	2728534	0	233	233	21503	21503	11710	11710	80790	80790	60.5	2.55	87.04	11	2544	51	209	3	0	0	0
13_171_bin.32	o__Clostridiales (UID1120)	304	247	141	83.57	1.64	18.18	2032471	0	360	360	7481	7481	5645	5645	44705	44705	46.2	2.13	92.52	11	1993	29	207	11	0	0	0
13_171_bin.33	p__Euryarchaeota (UID3)	148	188	125	91.97	1.6	0	1992290	0	108	108	32158	32158	18447	18447	98750	98750	31.8	1.69	89.36	11	1913	38	148	2	0	0	0
13_171_bin.34	p__Actinobacteria (UID2112)	31	211	124	75.75	1.61	0	1159703	0	275	275	4850	4850	4217	4217	28708	28708	62.6	1.61	88.81	11	1231	72	137	2	0	0	0
13_171_bin.35	k__Bacteria (UID203)	5449	103	57	52.23	1.91	0	1259128	0	389	389	3571	3571	3236	3236	17167	17167	60.2	1.64	91.63	11	1384	67	33	3	0	0	0
13_171_bin.36	k__Bacteria (UID203)	5449	104	58	58.62	3.45	100	2031854	0	288	288	9294	9294	7055	7055	32509	32509	53.7	1.39	90.23	11	1693	66	36	2	0	0	0
13_171_bin.37	k__Archaea (UID2)	207	149	107	71.5	2.8	66.67	1721145	0	149	149	16433	16433	11551	11551	61303	61303	35.5	1.85	90.35	11	1779	60	86	3	0	0	0
13_171_bin.38	k__Bacteria (UID1453)	901	171	117	62.1	0.43	0	936836	0	40	40	62398	62398	23420	23420	121302	121302	43.1	1.68	87.24	11	905	52	118	1	0	0	0
13_171_bin.39	o__Clostridiales (UID1212)	172	263	149	94.74	2.4	20	2370119	0	197	197	21801	21801	12031	12031	155047	155047	54.2	2.1	92.15	11	2089	43	215	5	0	0	0
13_171_bin.4	f__Lachnospiraceae (UID1286)	57	420	207	86.44	4.33	33.33	2989569	0	470	470	9481	9481	6360	6360	36370	36370	55.2	2.3	88.28	11	2835	105	305	9	1	0	0
13_171_bin.40	p__Actinobacteria (UID2112)	31	211	124	62.71	7.57	33.33	1176343	0	235	235	6410	6410	5005	5005	22031	22031	63.1	1.09	91.74	11	1169	94	101	15	1	0	0
13_171_bin.41	k__Bacteria (UID203)	5449	103	58	62.93	6.9	75	2225406	0	249	249	13863	13863	8937	8937	67179	67179	49.6	2.23	92.49	11	2178	62	37	4	0	0	0
13_171_bin.42	o__Bacteroidales (UID2617)	213	406	265	71.14	2.4	44.44	1703496	0	451	451	4309	4309	3777	3777	12379	12379	46.6	3.12	89.44	11	1888	143	254	9	0	0	0
13_171_bin.43	p__Actinobacteria (UID2112)	31	211	124	98.25	2.78	60	4392916	0	149	149	51812	51812	29482	29482	295411	295411	59.3	2.46	85.08	11	3571	8	198	5	0	0	0
13_171_bin.44	o__Bacteroidales (UID2716)	92	487	270	96.85	1.71	23.08	3401023	0	206	206	51403	51403	16509	16509	202368	202368	47.4	2.17	91.84	11	3049	15	461	10	1	0	0
13_171_bin.45	k__Bacteria (UID203)	5449	103	58	69.12	1.72	0	1631223	0	366	366	5700	5700	4456	4456	20149	20149	57.5	2.14	91.33	11	1758	57	45	1	0	0	0
13_171_bin.46	o__Clostridiales (UID1212)	172	263	149	71.69	8.05	12.5	2065132	0	493	493	4827	4827	4188	4188	26573	26573	54.1	1.34	92.86	11	2187	94	157	10	2	0	0
13_171_bin.47	p__Bacteroidetes (UID2605)	350	316	210	51.34	9.52	54.84	1427550	0	427	427	3652	3652	3343	3343	14925	14925	53	1.12	96.76	11	1504	163	126	25	2	0	0
13_171_bin.48	o__Selenomonadales (UID1024)	64	334	167	74.29	1.95	50	1317165	0	259	259	6459	6459	5085	5085	50759	50759	50.8	2.63	88.63	11	1402	87	243	4	0	0	0
13_171_bin.49	p__Firmicutes (UID1022)	100	295	158	71.49	2.99	66.67	1551156	0	321	321	6264	6264	4832	4832	24157	24157	58.3	2.78	90.08	11	1644	98	190	6	1	0	0
13_171_bin.5	o__Clostridiales (UID1226)	155	278	158	64.82	1.03	14.29	2693854	0	745	745	4955	4955	3615	3615	71752	71752	50.8	4.42	88.47	11	2855	97	176	4	1	0	0
13_171_bin.50	k__Bacteria (UID203)	5449	103	57	67	2.63	50	2090455	0	446	446	5732	5732	4687	4687	25568	25568	50.5	2.21	91.02	11	2239	57	44	2	0	0	0
13_171_bin.51	k__Bacteria (UID203)	5449	103	57	53.51	3.51	0	2757457	0	818	818	3657	3657	3370	3370	18736	18736	55.4	1.83	91.27	11	3106	69	31	3	0	0	0
13_171_bin.52	o__Clostridiales (UID1226)	155	278	158	68.55	2.22	0	1700173	0	212	212	12279	12279	8019	8019	38087	38087	52	1.41	90.58	11	1559	99	174	5	0	0	0
13_171_bin.53	o__Bacteroidales (UID2617)	213	406	265	83.02	2.92	70	2707958	0	118	118	40023	40023	22948	22948	112410	112410	54.4	1.83	88.79	11	2244	102	296	7	1	0	0
13_171_bin.54	k__Bacteria (UID2372)	131	176	105	87.64	2.93	11.11	1847376	0	307	307	7888	7888	6017	6017	37939	37939	55.5	1.92	93.02	11	2040	16	151	9	0	0	0
13_171_bin.55	c__Clostridia (UID1118)	387	223	124	52.09	2.82	5.88	1716043	0	495	495	3896	3896	3466	3466	20827	20827	63.4	1.74	90.78	11	1685	115	97	8	3	0	0
13_171_bin.56	p__Actinobacteria (UID2112)	31	211	124	52.82	1.21	100	1055231	0	243	243	5129	5129	4342	4342	57577	57577	57	2.12	90.53	11	1094	98	111	2	0	0	0
13_171_bin.57	o__Clostridiales (UID1120)	304	247	141	96.1	1.42	0	2519322	0	122	122	110580	110580	20650	20650	309064	309064	49.2	6.72	91.07	11	2365	8	237	2	0	0	0
13_171_bin.58	o__Clostridiales (UID1120)	304	250	143	75.38	2.1	25	2120966	0	194	194	18407	18407	10932	10932	81909	81909	63.6	2.19	92.35	11	2016	55	191	4	0	0	0
13_171_bin.59	f__Lachnospiraceae (UID1295)	33	543	238	82.96	1.12	0	3060398	0	592	592	6810	6810	5169	5169	35454	35454	40.4	1.49	87.4	11	2770	107	432	4	0	0	0
13_171_bin.6	f__Lachnospiraceae (UID1255)	90	354	174	51.76	0.19	0	1069474	0	343	343	3413	3413	3118	3118	10960	10960	42.2	2.13	89.87	11	1256	169	184	1	0	0	0
13_171_bin.61	k__Bacteria (UID203)	5449	104	58	50.6	8.62	71.43	3303544	0	1233	1233	3325	3325	2679	2679	22382	22382	57.1	1.06	87.74	11	3738	61	36	7	0	0	0
13_171_bin.62	o__Clostridiales (UID1212)	172	263	149	79.4	6.56	50	2187932	0	787	787	3164	3164	2780	2780	45297	45297	53.4	2.63	87.97	11	2187	46	199	18	0	0	0
13_171_bin.7	o__Clostridiales (UID1226)	155	278	158	77.81	4.98	7.69	1419246	0	265	265	6636	6636	5355	5355	31313	31313	50.6	2.09	93	11	1548	60	205	13	0	0	0
13_171_bin.8	o__Bacteroidales (UID2617)	213	406	265	76.27	4.8	28.57	2393549	0	526	526	5452	5452	4550	4550	20771	20771	54.6	2.53	89.14	11	2244	108	279	18	1	0	0
13_171_bin.9	k__Bacteria (UID203)	5449	103	57	67.15	0.88	100	1772324	0	466	466	4439	4439	3803	3803	19655	19655	56	2.47	91.07	11	1924	55	47	1	0	0	0
13_206_bin.1	o__Clostridiales (UID1226)	155	278	158	50.41	1.27	0	1330805	0	341	341	4281	4281	3902	3902	38482	38482	50.8	1.75	88.58	11	1295	154	121	3	0	0	0
13_206_bin.10	k__Bacteria (UID203)	5449	104	58	71.71	1.72	100	2400761	0	289	289	12896	12896	8307	8307	49405	49405	49.4	2.1	92.47	11	2207	55	48	1	0	0	0
13_206_bin.11	k__Bacteria (UID203)	5449	103	57	53.16	4.39	0	1695107	0	404	404	4836	4836	4195	4195	24060	24060	42.1	1.48	93.33	11	1852	65	35	3	0	0	0
13_206_bin.12	o__Clostridiales (UID1212)	172	263	149	93.96	2.32	80	1815098	0	223	223	11030	11030	8139	8139	61926	61926	58.2	2.12	89.25	11	1750	13	245	5	0	0	0
13_206_bin.13	o__Clostridiales (UID1120)	304	247	141	93	2.26	57.14	1649217	0	87	87	34814	34814	18956	18956	199515	199515	50.8	1.47	92.85	11	1525	25	204	13	5	0	0
13_206_bin.14	f__Lachnospiraceae (UID1255)	90	354	174	63.02	1.17	0	1592814	0	387	387	4857	4857	4115	4115	17775	17775	51.8	1.8	93	11	1726	119	228	7	0	0	0
13_206_bin.15	k__Bacteria (UID203)	5449	104	58	56.35	0	0	2317099	0	506	506	5567	5567	4579	4579	25645	25645	61.3	1.65	85.66	11	2295	67	37	0	0	0	0
13_206_bin.16	k__Bacteria (UID203)	5449	104	58	51.21	3.45	100	1804429	0	300	300	7600	7600	6014	6014	27077	27077	52.3	2.2	93.39	11	1604	70	32	2	0	0	0
13_206_bin.17	k__Bacteria (UID2372)	131	176	105	51.6	5.08	7.14	1259674	0	399	399	3333	3333	3157	3157	12061	12061	49.1	1.65	92.91	11	1517	86	76	14	0	0	0
13_206_bin.18	f__Lachnospiraceae (UID1255)	90	354	174	77.41	4.33	53.85	1878492	0	457	457	4728	4728	4110	4110	19957	19957	54.9	2.44	88.94	11	1785	112	229	13	0	0	0
13_206_bin.19	p__Bacteroidetes (UID2605)	350	316	210	90.05	1.59	0	2140078	0	261	261	12787	12787	8199	8199	46527	46527	53.7	1.57	95.29	11	1944	57	254	5	0	0	0
13_206_bin.2	o__Clostridiales (UID1120)	304	247	141	66.68	3.57	0	1466772	0	449	449	3611	3611	3266	3266	25104	25104	59.2	1.84	93.49	11	1812	94	142	11	0	0	0
13_206_bin.20	p__Euryarchaeota (UID3)	148	188	125	93.66	1.81	28.57	2006918	0	304	304	10890	10890	6601	6601	52443	52443	25.9	2.4	79.45	11	1807	20	161	7	0	0	0
13_206_bin.21	k__Bacteria (UID203)	5449	104	58	55.86	1.72	0	1986039	0	230	230	13137	13137	8634	8634	89399	89399	58.1	3.16	91.92	11	1839	63	39	2	0	0	0
13_206_bin.22	o__Clostridiales (UID1212)	172	263	149	83.14	0.67	100	2023219	0	342	342	7827	7827	5915	5915	57836	57836	59.3	2.5	92.77	11	1888	44	218	1	0	0	0
13_206_bin.23	o__Clostridiales (UID1120)	304	250	143	58.69	0	0	1851472	0	165	165	17970	17970	11221	11221	91817	91817	58	2.22	91.98	11	1698	110	140	0	0	0	0
13_206_bin.24	k__Bacteria (UID203)	5449	103	58	66.72	5.17	25	1506021	0	270	270	7809	7809	5577	5577	37517	37517	51.2	1.9	93.47	11	1468	57	44	1	1	0	0
13_206_bin.25	f__Lachnospiraceae (UID1255)	90	354	174	83.74	3.74	15.38	2612785	0	479	479	7028	7028	5454	5454	29760	29760	52.9	1.95	85.53	11	2195	66	275	13	0	0	0
13_206_bin.26	k__Bacteria (UID203)	5449	104	58	51.72	3.45	50	1224923	0	203	203	8149	8149	6034	6034	30192	30192	64.1	1.44	91.64	11	1142	69	33	2	0	0	0
13_206_bin.27	k__Bacteria (UID203)	5449	103	57	51.04	0	0	872290	0	279	279	3288	3288	3126	3126	12342	12342	42.7	2.5	89.68	11	1072	65	38	0	0	0	0
13_206_bin.28	k__Bacteria (UID203)	5449	104	58	53.21	2.59	0	2722985	0	791	791	3783	3783	3442	3442	25198	25198	59	2.18	89.59	11	2966	64	38	2	0	0	0
13_206_bin.29	k__Bacteria (UID2569)	434	278	186	94.35	3.23	0	2868803	0	145	145	49021	49021	19784	19784	186653	186653	42.7	1.72	93.17	11	2505	11	260	7	0	0	0
13_206_bin.3	o__Clostridiales (UID1212)	172	263	149	62.68	0	0	933141	0	176	176	6209	6209	5301	5301	22429	22429	38.1	1.59	92.38	11	966	83	180	0	0	0	0
13_206_bin.30	k__Bacteria (UID203)	5449	104	58	58.18	0.63	25	1635919	0	303	303	7698	7698	5399	5399	22875	22875	61.9	1.8	90.52	11	1652	57	43	4	0	0	0
13_206_bin.31	k__Bacteria (UID2372)	131	176	105	90.32	1.46	25	1739797	0	281	281	8280	8280	6191	6191	65378	65378	47	1.97	92.92	11	1913	41	131	4	0	0	0
13_206_bin.32	o__Selenomonadales (UID1024)	64	334	167	86.15	1.54	33.33	1888210	0	301	301	7971	7971	6273	6273	34284	34284	50.6	2.61	87.79	11	1764	35	295	3	1	0	0
13_206_bin.33	p__Actinobacteria (UID2112)	31	211	124	85.29	9.25	26.09	1892186	0	340	340	7636	7636	5565	5565	41230	41230	68	1.74	90.99	11	1696	39	149	23	0	0	0
13_206_bin.34	o__Clostridiales (UID1120)	304	250	143	86.71	2.56	0	3345914	0	521	521	8810	8810	6422	6422	40678	40678	54.4	2.22	87.7	11	2987	65	181	3	1	0	0
13_206_bin.35	k__Bacteria (UID203)	5449	104	58	57.76	5.17	33.33	1804669	0	196	196	12839	12839	9207	9207	74035	74035	60.4	1.05	88.95	11	1600	63	38	3	0	0	0
13_206_bin.36	p__Actinobacteria (UID2112)	31	211	124	55.53	0.94	0	1204958	0	373	373	3460	3460	3230	3230	13385	13385	59.7	1.73	90.62	11	1368	96	112	3	0	0	0
13_206_bin.37	o__Clostridiales (UID1120)	304	247	141	69.27	4.03	27.27	1834188	0	323	323	7692	7692	5678	5678	26576	26576	54.9	1.99	92.68	11	1874	92	146	8	1	0	0
13_206_bin.38	k__Bacteria (UID203)	5449	103	57	57.02	2.81	0	1315153	0	246	246	6646	6646	5346	5346	26754	26754	51.7	1.6	94.4	11	1323	60	39	4	0	0	0
13_206_bin.39	p__Bacteroidetes (UID2605)	350	316	210	70.08	3.66	17.65	1528314	0	200	200	10608	10608	7641	7641	38553	38553	58.9	1.25	95.28	11	1453	81	218	17	0	0	0
13_206_bin.4	o__Bacteroidales (UID2716)	92	487	270	63.36	8.95	30.77	3520340	0	872	872	4659	4659	4037	4037	29664	29664	55.1	2.27	94.2	11	3295	205	243	39	0	0	0
13_206_bin.40	o__Clostridiales (UID1212)	172	263	149	53.33	1.74	0	1133318	0	602	602	1969	1969	1882	1882	17757	17757	44.2	2.97	89.42	11	1594	120	137	6	0	0	0
13_206_bin.42	k__Bacteria (UID203)	5449	100	55	52.91	4.46	77.27	999592	0	554	554	1910	1910	1804	1804	8277	8277	48.5	1.54	94.04	11	1396	56	32	7	5	0	0
13_206_bin.43	k__Bacteria (UID2982)	88	230	148	59.5	5.78	6.25	3593817	0	1849	1849	2023	2023	1943	1943	15056	15056	69.8	2.48	93.15	11	3888	81	133	16	0	0	0
13_206_bin.46	k__Bacteria (UID203)	5449	103	57	56.14	7.02	20	2498730	0	743	743	4586	4586	3363	3363	26036	26036	40.9	1.34	89.4	11	2512	66	32	5	0	0	0
13_206_bin.5	f__Lachnospiraceae (UID1286)	57	420	207	87.22	4.51	23.53	1944205	0	285	285	9734	9734	6821	6821	40979	40979	45.8	1.78	93.3	11	1923	83	320	17	0	0	0
13_206_bin.6	k__Bacteria (UID2329)	174	149	89	56.39	0.32	50	589592	0	56	56	14806	14806	10528	10528	30239	30239	40.6	1.57	89.14	11	611	50	97	2	0	0	0
13_206_bin.7	o__Clostridiales (UID1120)	304	247	141	80.65	3.07	14.29	1707892	0	227	227	10745	10745	7523	7523	44916	44916	50.4	2.52	91.86	11	1574	71	169	7	0	0	0
13_206_bin.8	k__Bacteria (UID203)	5449	103	57	51.38	9.65	50	1468492	0	417	417	4041	4041	3521	3521	24083	24083	56.7	1.27	91.69	11	1562	64	33	6	0	0	0
13_206_bin.9	o__Clostridiales (UID1226)	155	278	158	62.05	2.53	0	1234512	0	243	243	6346	6346	5080	5080	22321	22321	53.8	1.36	89.44	11	1031	143	131	4	0	0	0
13_23_bin.1	o__Clostridiales (UID1212)	172	263	149	83.12	0.89	0	1900849	0	373	373	6353	6353	5096	5096	44446	44446	52.9	2.67	90.7	11	2090	61	200	2	0	0	0
13_23_bin.10	p__Actinobacteria (UID2112)	31	211	124	95.5	2.19	12.5	1771751	0	135	135	19369	19369	13124	13124	114793	114793	67.8	1.92	89.77	11	1609	29	176	5	1	0	0
13_23_bin.11	p__Actinobacteria (UID2112)	31	211	124	72.36	1.29	20	1751602	0	68	68	40928	40928	25758	25758	125053	125053	64.1	1.41	88.41	11	1587	61	145	5	0	0	0
13_23_bin.12	f__Bifidobacteriaceae (UID1458)	77	464	220	99.32	0.49	33.33	2345434	0	41	41	130108	130108	57205	57205	247923	247923	60.3	1.73	84.44	11	1862	3	458	3	0	0	0
13_23_bin.13	p__Euryarchaeota (UID3)	148	188	125	96.8	0	0	1685508	0	69	69	47203	47203	24427	24427	171095	171095	29.9	1.99	85.41	11	1631	4	184	0	0	0	0
13_23_bin.14	o__Clostridiales (UID1120)	304	247	141	98.58	0	0	1727851	0	82	82	38610	38610	21071	21071	169388	169388	46.5	1.76	89.65	11	1518	2	245	0	0	0	0
13_23_bin.15	o__Clostridiales (UID1120)	304	247	141	96.45	2.13	0	1902536	0	145	145	20947	20947	13120	13120	83685	83685	53.6	2.51	90.09	11	1819	6	238	3	0	0	0
13_23_bin.16	f__Lachnospiraceae (UID1255)	90	354	174	84.32	1.68	0	1965724	0	415	415	5510	5510	4736	4736	31402	31402	51.9	2.26	84.55	11	2015	68	279	7	0	0	0
13_23_bin.17	o__Clostridiales (UID1226)	155	277	157	93.05	0.64	0	2306063	0	223	223	16732	16732	10341	10341	72279	72279	50.1	3.11	88.6	11	2127	17	259	1	0	0	0
13_23_bin.18	f__Lachnospiraceae (UID1286)	57	420	207	87.68	3.88	0	2595947	0	381	381	10004	10004	6813	6813	176742	176742	41.6	1.94	88.96	11	2677	46	363	10	1	0	0
13_23_bin.19	k__Bacteria (UID203)	5449	104	58	75	0	0	1766356	0	317	317	6813	6813	5572	5572	37582	37582	49.1	2.46	88.89	11	1791	54	50	0	0	0	0
13_23_bin.2	c__Gammaproteobacteria (UID4201)	1164	271	170	70.21	0.88	0	1468335	0	340	340	4699	4699	4318	4318	32954	32954	50.6	2.76	88.36	11	1621	103	166	2	0	0	0
13_23_bin.20	f__Lachnospiraceae (UID1286)	57	420	207	82.81	0	0	1784342	0	21	21	168357	168357	84968	84968	501917	501917	55	1.79	89.51	11	1511	66	354	0	0	0	0
13_23_bin.21	f__Veillonellaceae (UID1032)	33	423	214	97.66	0.08	0	2549764	0	41	41	99777	99777	62189	62189	377018	377018	59.6	2.18	86.94	11	2317	14	408	1	0	0	0
13_23_bin.22	p__Actinobacteria (UID2112)	31	211	124	100	2.18	0	2202114	0	53	53	116111	116111	41549	41549	328041	328041	62.7	1.45	89.71	11	1955	0	203	8	0	0	0
13_23_bin.23	g__Prevotella (UID2721)	65	530	280	99.29	9.58	6.25	4488521	0	222	222	42356	42356	20218	20218	157581	157581	46	2.71	90.42	11	3995	2	480	48	0	0	0
13_23_bin.24	o__Clostridiales (UID1212)	172	263	149	94.63	0	0	1931538	0	89	89	30327	30327	21702	21702	155679	155679	54	1.94	88.24	11	1787	11	252	0	0	0	0
13_23_bin.25	k__Bacteria (UID2372)	131	177	106	96.23	0.94	0	2018131	0	103	103	31188	31188	19593	19593	78783	78783	37.5	1.45	89.36	11	2003	7	169	1	0	0	0
13_23_bin.26	f__Rhodocyclaceae (UID3972)	30	540	241	92.54	0.05	0	2297878	0	108	108	33658	33658	21276	21276	111314	111314	62	1.86	91.76	11	2236	28	511	1	0	0	0
13_23_bin.27	f__Bifidobacteriaceae (UID1458)	77	464	220	78.31	3.21	21.43	1676140	0	252	252	8947	8947	6651	6651	37493	37493	56.5	1.39	87.97	11	1583	119	331	14	0	0	0
13_23_bin.28	p__Actinobacteria (UID2112)	31	211	124	72.04	0.44	0	1706125	0	453	453	4277	4277	3766	3766	20931	20931	60.2	1.78	88.34	11	1970	59	149	3	0	0	0
13_23_bin.29	p__Bacteroidetes (UID2605)	350	316	210	93.1	1.9	0	2913092	0	418	418	12846	12846	6969	6969	45097	45097	49.2	2.32	90.93	11	2581	17	295	4	0	0	0
13_23_bin.3	k__Bacteria (UID2372)	131	177	106	89.02	4.67	0	1885618	0	476	476	6034	6034	3961	3961	26565	26565	38.1	2.09	91.42	11	2296	19	146	12	0	0	0
13_23_bin.30	o__Clostridiales (UID1226)	155	278	158	50.05	1.58	0	1338910	0	438	438	3154	3154	3056	3056	11845	11845	58.6	2.51	89.49	11	1559	155	119	4	0	0	0
13_23_bin.31	f__Veillonellaceae (UID1032)	33	423	214	99.53	1.01	33.33	2922302	0	73	73	63532	63532	40031	40031	153200	153200	58.9	1.83	89.27	11	2637	1	419	3	0	0	0
13_23_bin.32	p__Firmicutes (UID1022)	100	295	158	93.31	0.63	100	2215564	0	205	205	18746	18746	10807	10807	66546	66546	52	2.29	78.18	11	1835	39	255	1	0	0	0
13_23_bin.33	o__Clostridiales (UID1226)	155	277	157	60.19	0	0	1723549	0	23	23	136618	136618	74936	74936	227106	227106	52.3	1.37	86.35	11	1370	130	147	0	0	0	0
13_23_bin.34	k__Bacteria (UID203)	5449	104	58	67.49	1.72	0	2126888	0	347	347	8727	8727	6129	6129	32276	32276	66.3	2.55	85.25	11	2084	51	52	1	0	0	0
13_23_bin.35	f__Lachnospiraceae (UID1255)	90	354	174	92.24	0.19	0	2024803	0	70	70	75621	75621	28925	28925	144713	144713	53	1.29	91.88	11	1786	29	324	1	0	0	0
13_23_bin.36	f__Veillonellaceae (UID1032)	33	423	214	89.05	0.58	0	1564434	0	39	39	64942	64942	40113	40113	107941	107941	52.4	1.57	91	11	1507	48	373	2	0	0	0
13_23_bin.37	k__Bacteria (UID203)	5449	103	58	62.07	0	0	1335028	0	122	122	17182	17182	10942	10942	59454	59454	52.4	1.97	90.05	11	1228	64	39	0	0	0	0
13_23_bin.38	f__Lachnospiraceae (UID1255)	90	354	174	94.93	3.47	0	2423172	0	205	205	18751	18751	11820	11820	67878	67878	51.8	2.15	89.07	11	2324	21	321	12	0	0	0
13_23_bin.39	f__Lachnospiraceae (UID1255)	90	354	174	94.83	0.69	0	2876103	0	264	264	16095	16095	10894	10894	70023	70023	58	1.81	88.83	11	2561	15	337	2	0	0	0
13_23_bin.4	f__Lachnospiraceae (UID1286)	57	420	207	94.35	0.6	0	2166164	0	33	33	113594	113594	65641	65641	360120	360120	48	1.05	89.05	11	1851	19	399	2	0	0	0
13_23_bin.40	o__Selenomonadales (UID1024)	64	334	167	65.96	0.15	0	1320557	0	323	323	4541	4541	4088	4088	20955	20955	54.3	2.71	88.56	11	1475	138	195	1	0	0	0
13_23_bin.41	p__Actinobacteria (UID2112)	31	211	124	92.47	0.81	100	2704965	0	183	183	49159	49159	14781	14781	135619	135619	63.4	2.77	86.28	11	2478	16	194	1	0	0	0
13_23_bin.42	f__Bifidobacteriaceae (UID1462)	65	476	217	89.99	3.65	25	1982081	0	144	144	21092	21092	13764	13764	74921	74921	60.4	1.22	87.57	11	1735	55	401	18	2	0	0
13_23_bin.43	o__Clostridiales (UID1120)	304	247	141	98.94	1.42	0	1988182	0	62	62	59854	59854	32067	32067	203976	203976	55.7	1.48	88.07	11	1736	2	243	2	0	0	0
13_23_bin.44	o__Clostridiales (UID1212)	172	263	149	95.19	0.73	50	2116094	0	66	66	65158	65158	32062	32062	178131	178131	54.4	1.84	89.67	11	2036	10	251	2	0	0	0
13_23_bin.45	k__Bacteria (UID2372)	131	176	105	92.94	2.22	0	1647716	0	141	141	14640	14640	11685	11685	99079	99079	52.4	1.34	92.7	11	1590	14	158	4	0	0	0
13_23_bin.46	o__Clostridiales (UID1212)	172	263	149	95.97	0	0	2656323	0	40	40	87839	87839	66408	66408	206104	206104	37.3	1.11	90.34	11	2510	7	256	0	0	0	0
13_23_bin.47	f__Lachnospiraceae (UID1255)	90	354	174	72.59	0.69	0	1854680	0	76	76	85041	85041	24403	24403	226297	226297	52.5	5.77	88.13	11	1501	88	264	2	0	0	0
13_23_bin.48	k__Bacteria (UID2372)	131	177	106	95.91	1.89	0	2801065	0	405	405	12591	12591	6916	6916	54462	54462	39.5	2.43	88.82	11	2944	8	167	2	0	0	0
13_23_bin.49	o__Clostridiales (UID1226)	155	278	158	65.08	0.63	100	1277790	0	48	48	68109	68109	26620	26620	115315	115315	52.6	1.8	90.93	11	1110	73	204	1	0	0	0
13_23_bin.5	f__Veillonellaceae (UID1032)	33	423	214	80.03	1.48	0	1722321	0	324	324	7174	7174	5315	5315	34970	34970	59.4	2.57	89.13	11	1823	107	312	4	0	0	0
13_23_bin.50	p__Actinobacteria (UID2112)	31	211	124	85.08	0.94	0	1384361	0	289	289	5620	5620	4790	4790	31140	31140	62.5	1.84	88.37	11	1461	31	172	8	0	0	0
13_23_bin.51	o__Clostridiales (UID1212)	172	257	149	87.25	0	0	1837215	0	205	205	12988	12988	8962	8962	44858	44858	63.8	2.28	87.93	11	1745	31	226	0	0	0	0
13_23_bin.52	k__Bacteria (UID203)	5449	103	58	55.17	0	0	843714	0	66	66	29358	29358	12783	12783	70007	70007	51.6	1.15	92.71	11	829	66	37	0	0	0	0
13_23_bin.53	o__Selenomonadales (UID1024)	64	334	167	98.68	0.6	0	1947726	0	32	32	100366	100366	60866	60866	323111	323111	59.3	2.19	89.8	11	1730	3	330	1	0	0	0
13_23_bin.54	p__Actinobacteria (UID2112)	31	211	124	88.2	2.42	11.11	1907451	0	137	137	31965	31965	13923	13923	96055	96055	65.8	2.18	88.89	11	1726	51	151	9	0	0	0
13_23_bin.55	o__Clostridiales (UID1212)	172	263	149	93.29	0	0	1531925	0	35	35	62871	62871	43769	43769	245021	245021	38.5	1.28	88.63	11	1366	13	250	0	0	0	0
13_23_bin.56	k__Bacteria (UID203)	5449	104	58	54.31	0	0	837806	0	100	100	12492	12492	8378	8378	37130	37130	44.7	2.27	88.96	11	843	68	36	0	0	0	0
13_23_bin.57	k__Bacteria (UID203)	5449	103	57	63.16	0	0	1116363	0	15	15	205307	205307	74424	74424	403577	403577	46	1.43	89.98	11	983	61	42	0	0	0	0
13_23_bin.58	o__Selenomonadales (UID1024)	64	334	167	88.38	0.9	0	2308772	0	111	111	34357	34357	20799	20799	125009	125009	49.7	2.79	89.36	11	2199	66	266	2	0	0	0
13_23_bin.59	c__Spirochaetia (UID2496)	72	215	125	74.64	6.4	0	1388659	0	200	200	9622	9622	6943	6943	40223	40223	27.8	2.05	86.25	11	1379	87	118	9	0	1	0
13_23_bin.6	o__Clostridiales (UID1226)	155	277	157	96.56	5.81	63.64	2360292	0	105	105	38597	38597	22478	22478	126087	126087	55.3	2.47	90.58	11	2180	12	254	11	0	0	0
13_23_bin.60	f__Lachnospiraceae (UID1255)	90	354	174	69.73	0.11	0	1459807	0	30	30	72129	72129	48660	48660	231833	231833	55.5	2.07	88.73	11	1203	138	215	1	0	0	0
13_23_bin.61	k__Bacteria (UID2329)	174	149	89	90.45	2.25	0	1371525	0	188	188	10938	10938	7295	7295	30089	30089	25.6	2.44	89.69	11	1395	11	136	2	0	0	0
13_23_bin.62	o__Clostridiales (UID1212)	172	263	149	61.11	2.01	0	1120743	0	256	256	4816	4816	4377	4377	79682	79682	27.9	2.24	85.7	11	996	84	177	1	1	0	0
13_23_bin.63	o__Clostridiales (UID1226)	155	277	157	92.2	0	0	2364428	0	49	49	113301	113301	48253	48253	195728	195728	58.4	1.68	89.42	11	2038	17	260	0	0	0	0
13_23_bin.64	o__Clostridiales (UID1212)	172	263	149	68.83	1.48	50	1995641	0	240	240	13964	13964	8315	8315	100364	100364	28	2.88	84.47	11	2066	67	188	8	0	0	0
13_23_bin.65	o__Clostridiales (UID1120)	304	249	142	66.9	2.35	0	1926973	0	47	47	86431	86431	40999	40999	148125	148125	52.3	2.89	89.69	11	1775	72	173	4	0	0	0
13_23_bin.7	o__Clostridiales (UID1212)	172	263	149	61.52	0	0	1277555	0	23	23	154933	154933	55545	55545	312298	312298	53.5	0.92	91.67	11	1180	93	170	0	0	0	0
13_23_bin.8	g__Prevotella (UID2724)	55	567	296	90.5	0.84	0	2979967	0	180	180	24750	24750	16555	16555	69960	69960	51.3	1.66	88.36	11	2482	49	515	3	0	0	0
13_23_bin.9	p__Euryarchaeota (UID3)	148	188	125	94.93	0.8	0	2036902	0	73	73	41051	41051	27902	27902	205582	205582	34.5	1.75	78.94	11	1801	7	180	1	0	0	0
13_298_bin.1	f__Lachnospiraceae (UID1255)	90	354	174	75	4.12	25	2607016	0	585	585	5090	5090	4456	4456	24145	24145	55.3	2.32	88.55	11	2633	114	232	8	0	0	0
13_298_bin.10	o__Selenomonadales (UID1024)	64	334	167	82.83	3.41	0	1620633	0	303	303	7478	7478	5348	5348	26328	26328	50.6	2.49	87.87	11	1615	50	276	8	0	0	0
13_298_bin.11	o__Clostridiales (UID1226)	155	278	158	78.69	5.16	22.22	1264966	0	180	180	10077	10077	7027	7027	47857	47857	53.1	1.64	93.93	11	1299	44	218	15	1	0	0
13_298_bin.12	p__Actinobacteria (UID2112)	31	211	124	76.78	6.42	33.33	2100784	0	442	442	5681	5681	4752	4752	44745	44745	62.8	2.29	91.08	11	1953	64	129	18	0	0	0
13_298_bin.13	o__Clostridiales (UID1226)	155	278	158	70.24	4.96	0	1117229	0	222	222	6735	6735	5032	5032	61583	61583	50.5	2.1	93.57	11	1192	106	159	13	0	0	0
13_298_bin.14	o__Clostridiales (UID1212)	172	263	149	61.86	8.39	72.41	2491206	0	554	554	5571	5571	4496	4496	33320	33320	54	1.49	89.65	11	2714	114	140	8	0	0	1
13_298_bin.15	o__Clostridiales (UID1120)	304	247	141	66.15	3.56	16.67	1700074	0	376	376	5326	5326	4521	4521	18581	18581	49.6	1.67	91.43	11	1783	82	141	24	0	0	0
13_298_bin.16	k__Bacteria (UID203)	5449	103	57	54.15	9.25	50	1517738	0	401	401	4183	4183	3784	3784	25304	25304	57.5	1.27	91.47	11	1501	62	33	8	0	0	0
13_298_bin.17	k__Bacteria (UID2372)	131	176	105	91.69	4.92	10	1899460	0	222	222	12452	12452	8556	8556	47609	47609	46.9	1.86	93.11	11	2025	34	136	4	2	0	0
13_298_bin.18	k__Bacteria (UID203)	5449	104	58	62.54	5.17	33.33	1731372	0	235	235	13679	13679	7367	7367	76341	76341	56.8	2.92	91.34	11	1718	59	42	3	0	0	0
13_298_bin.19	p__Bacteroidetes (UID2605)	350	316	210	85.02	5.38	28	2185612	0	558	558	5815	5815	3916	3916	30810	30810	56.8	2.03	94.54	11	2244	60	233	22	1	0	0
13_298_bin.2	p__Actinobacteria (UID2112)	31	211	124	62.86	0.32	0	1084620	0	276	276	4596	4596	3929	3929	22034	22034	42	1.89	90.01	11	1122	80	129	2	0	0	0
13_298_bin.20	k__Bacteria (UID203)	5449	104	58	51.48	8.62	75	1137085	0	134	134	12773	12773	8485	8485	50280	50280	53.2	1.17	90.9	11	1089	64	32	8	0	0	0
13_298_bin.21	k__Bacteria (UID2372)	131	177	106	90.3	4.31	30	2233183	0	283	283	10568	10568	7891	7891	45024	45024	39.7	1.53	92.21	11	2404	37	130	10	0	0	0
13_298_bin.22	k__Bacteria (UID2372)	131	176	105	59.11	5.71	0	2350730	0	685	685	3841	3841	3431	3431	16598	16598	53.5	1.8	90.96	11	2639	86	84	6	0	0	0
13_298_bin.23	p__Bacteroidetes (UID2605)	350	316	210	82.01	5.32	20	2247823	0	232	232	15149	15149	9688	9688	62901	62901	57.4	2.28	94.24	11	2024	64	237	15	0	0	0
13_298_bin.24	p__Euryarchaeota (UID3)	148	188	125	61.23	2.4	50	1677309	0	128	128	20928	20928	13103	13103	96084	96084	36.7	1.63	90.26	11	1655	97	87	4	0	0	0
13_298_bin.25	o__Clostridiales (UID1120)	304	247	141	63.52	5.91	10	1537934	0	198	198	12148	12148	7767	7767	47401	47401	52.7	1.37	91.72	11	1502	122	117	7	1	0	0
13_298_bin.26	k__Bacteria (UID203)	5449	104	58	65.28	4.31	66.67	2404344	0	479	479	6182	6182	5019	5019	24776	24776	49.6	2.03	92.29	11	2345	57	44	3	0	0	0
13_298_bin.27	k__Bacteria (UID203)	5449	103	57	54.39	8.77	16.67	1144799	0	279	279	4730	4730	4103	4103	21837	21837	55.8	1.89	89.9	11	1100	67	32	3	1	0	0
13_298_bin.28	k__Bacteria (UID203)	5449	104	58	54.42	1.72	0	1402029	0	302	302	5495	5495	4642	4642	35890	35890	52.1	2.16	92.48	11	1477	64	39	1	0	0	0
13_298_bin.29	p__Actinobacteria (UID2112)	31	211	124	81.52	0.81	14.29	2553243	0	89	89	62955	62955	28688	28688	193372	193372	61.1	1.6	89.65	11	2338	45	159	7	0	0	0
13_298_bin.3	g__Butyrivibrio (UID1297)	25	642	252	89.8	0.86	50	3028970	0	340	340	13876	13876	8908	8908	66029	66029	41.1	1.7	90.75	11	2838	80	554	8	0	0	0
13_298_bin.30	p__Bacteroidetes (UID2605)	350	316	210	77.74	5.08	28.57	1965822	0	455	455	5035	5035	4320	4320	19074	19074	51	1.62	95.92	11	2035	94	208	14	0	0	0
13_298_bin.31	f__Lachnospiraceae (UID1286)	57	420	207	82.34	3.49	18.18	2532578	0	443	443	7419	7419	5716	5716	38570	38570	45	1.79	91.81	11	2408	96	315	8	1	0	0
13_298_bin.32	o__Clostridiales (UID1120)	304	247	141	94.08	3.9	0	2450808	0	235	235	20285	20285	10428	10428	89661	89661	54.4	1.88	92.48	11	2303	39	201	7	0	0	0
13_298_bin.33	k__Bacteria (UID203)	5449	103	57	65.95	9.65	14.29	1543997	0	264	264	6674	6674	5848	5848	41220	41220	51	2.3	93.97	11	1514	57	41	4	1	0	0
13_298_bin.34	o__Clostridiales (UID1212)	172	263	149	87.98	1.07	33.33	1738843	0	174	174	18147	18147	9993	9993	68972	68972	58.2	2.22	89.02	11	1646	33	227	3	0	0	0
13_298_bin.35	k__Bacteria (UID203)	5449	104	58	50.43	0	0	1944840	0	270	270	10423	10423	7203	7203	55868	55868	58.4	2.29	92.74	11	1811	65	39	0	0	0	0
13_298_bin.36	o__Clostridiales (UID1120)	304	247	141	73.85	0.98	20	1154000	0	204	204	7450	7450	5656	5656	23603	23603	49.3	1.5	90.92	11	1162	62	170	15	0	0	0
13_298_bin.37	p__Bacteroidetes (UID2605)	350	316	210	69.56	1.9	40	1352106	0	180	180	10317	10317	7511	7511	31350	31350	59	1.29	95.32	11	1307	124	187	5	0	0	0
13_298_bin.38	c__Clostridia (UID1118)	387	223	124	78.63	0	0	1342493	0	147	147	13350	13350	9132	9132	41406	41406	47.8	1.73	92.52	11	1380	72	151	0	0	0	0
13_298_bin.39	o__Lactobacillales (UID544)	293	475	267	60.89	0.78	0	1059302	0	319	319	3712	3712	3320	3320	19775	19775	37.7	1.73	89.28	11	1317	173	298	4	0	0	0
13_298_bin.4	k__Bacteria (UID2372)	131	176	105	60.22	4.29	0	2069863	0	573	573	4056	4056	3612	3612	29162	29162	41.7	1.82	92.71	11	2438	73	97	5	1	0	0
13_298_bin.40	k__Bacteria (UID2565)	2921	142	87	88.02	1.15	0	2901489	0	114	114	39399	39399	25451	25451	117571	117571	57.8	2.41	89.17	11	2119	24	117	1	0	0	0
13_298_bin.41	f__Lachnospiraceae (UID1255)	90	354	174	74.55	6.83	9.52	2190060	0	414	414	6863	6863	5290	5290	33761	33761	43.9	1.55	93.08	11	2324	94	226	30	4	0	0
13_298_bin.42	o__Clostridiales (UID1212)	172	263	149	58.17	2.46	0	985870	0	150	150	8718	8718	6572	6572	32150	32150	56.8	2.27	91.72	11	1014	126	132	5	0	0	0
13_298_bin.43	o__Clostridiales (UID1226)	155	277	157	87.95	2.55	50	1901607	0	307	307	8495	8495	6194	6194	38639	38639	53.5	1.85	92.32	11	1864	59	214	4	0	0	0
13_298_bin.44	k__Bacteria (UID2372)	131	176	105	55.9	0.95	100	1326387	0	365	365	3937	3937	3633	3633	22000	22000	52	1.39	93	11	1466	90	85	1	0	0	0
13_298_bin.45	k__Bacteria (UID203)	5449	103	58	72.73	5.17	50	1307555	0	190	190	9314	9314	6881	6881	40928	40928	53.9	1.6	94.17	11	1229	53	46	4	0	0	0
13_298_bin.46	k__Bacteria (UID203)	5449	104	58	52.59	0.86	0	553355	0	64	64	13317	13317	8646	8646	29563	29563	45.1	1.63	91.28	11	572	64	39	1	0	0	0
13_298_bin.47	k__Bacteria (UID203)	5449	103	57	56.71	5.26	66.67	1890043	0	221	221	11998	11998	8552	8552	36194	36194	56.9	1.28	89.64	11	1693	63	37	3	0	0	0
13_298_bin.48	o__Clostridiales (UID1120)	304	247	141	60.07	6.97	20	1300726	0	190	190	8163	8163	6845	6845	26484	26484	56.7	1.15	92.63	11	1159	116	122	6	3	0	0
13_298_bin.49	c__Clostridia (UID1118)	387	223	124	87.32	3.09	40	2911468	0	237	237	21048	21048	12284	12284	128488	128488	58.3	3.15	86.98	11	2483	32	186	5	0	0	0
13_298_bin.5	p__Actinobacteria (UID2112)	31	211	124	87.51	3.23	60	1577708	0	298	298	7515	7515	5294	5294	28895	28895	68.2	1.98	91.04	11	1432	35	171	5	0	0	0
13_298_bin.50	p__Actinobacteria (UID2112)	31	211	124	85.5	2.42	33.33	2207128	0	333	333	8063	8063	6628	6628	31265	31265	58.5	1.84	89.75	11	1860	52	156	3	0	0	0
13_298_bin.51	o__Clostridiales (UID1226)	155	278	158	65.8	2.87	16.67	1854371	0	275	275	8932	8932	6743	6743	34511	34511	52.7	1.41	90.64	11	1750	119	153	6	0	0	0
13_298_bin.52	k__Bacteria (UID203)	5449	103	57	63.66	0	0	1342881	0	292	292	5451	5451	4598	4598	21315	21315	49.7	2.48	91.77	11	1375	56	47	0	0	0	0
13_298_bin.53	o__Clostridiales (UID1212)	172	263	149	68.53	3.47	40	2132299	0	217	217	16535	16535	9826	9826	64910	64910	57.3	1.75	90.64	11	2064	81	172	10	0	0	0
13_298_bin.54	o__Clostridiales (UID1226)	155	278	158	87.8	1.93	0	2415859	0	439	439	6969	6969	5503	5503	30358	30358	59.1	2	91.68	11	2367	46	225	5	2	0	0
13_298_bin.55	o__Clostridiales (UID1226)	155	278	158	61.6	4.62	12	1684720	0	348	348	6220	6220	4841	4841	21336	21336	55.1	1.76	88.8	11	1578	116	141	19	2	0	0
13_298_bin.56	p__Euryarchaeota (UID3)	148	188	125	76.8	2.4	0	1962675	0	235	235	13031	13031	8351	8351	47937	47937	30.5	1.67	89.56	11	1845	75	110	3	0	0	0
13_298_bin.57	o__Clostridiales (UID1226)	155	277	157	57.07	4.27	0	1399379	0	436	436	3425	3425	3209	3209	15013	15013	60.9	1.96	93.35	11	1591	133	131	13	0	0	0
13_298_bin.58	k__Bacteria (UID203)	5449	103	57	53.11	5.26	33.33	1181336	0	230	230	6201	6201	5136	5136	37180	37180	53.4	1.12	89.7	11	1090	64	36	3	0	0	0
13_298_bin.59	p__Actinobacteria (UID2112)	31	211	124	53.04	2.82	40	1025220	0	229	229	5370	5370	4476	4476	21442	21442	65.2	1.69	92.17	11	997	124	84	2	1	0	0
13_298_bin.6	p__Euryarchaeota (UID3)	148	188	125	95.12	2.4	33.33	1876813	0	185	185	15467	15467	10144	10144	47783	47783	31	1.72	88.87	11	1838	11	174	3	0	0	0
13_298_bin.60	k__Bacteria (UID203)	5449	103	57	66.87	6.32	42.86	2763184	0	192	192	23458	23458	14391	14391	73756	73756	40.5	1.16	91.11	11	2370	55	41	7	0	0	0
13_298_bin.61	o__Clostridiales (UID1212)	172	263	149	84.14	3.31	12.5	1815331	0	234	234	12234	12234	7757	7757	44950	44950	61.1	1.75	91.3	11	1798	58	197	8	0	0	0
13_298_bin.62	k__Bacteria (UID203)	5449	103	57	54.39	3.51	0	1446835	0	153	153	13859	13859	9456	9456	60500	60500	56.4	1.19	91.74	11	1274	65	36	2	0	0	0
13_298_bin.63	f__Lachnospiraceae (UID1295)	33	543	238	87.68	0.71	40	2915563	0	427	427	9507	9507	6828	6828	46870	46870	40.6	1.32	88.3	11	2415	63	475	5	0	0	0
13_298_bin.64	o__Clostridiales (UID1212)	172	263	149	90.04	2.01	33.33	1369786	0	122	122	17180	17180	11227	11227	52121	52121	50.7	1.75	94.58	11	1403	18	242	3	0	0	0
13_298_bin.65	k__Bacteria (UID2372)	131	176	105	62.43	1.72	0	1126697	0	369	369	3221	3221	3053	3053	13132	13132	55.5	1.89	92.9	11	1384	76	96	4	0	0	0
13_298_bin.66	k__Bacteria (UID203)	5449	103	57	50.93	5.42	0	1177048	0	205	205	7374	7374	5741	5741	43108	43108	50.3	1.42	93.97	11	1179	62	38	2	1	0	0
13_298_bin.67	o__Clostridiales (UID1120)	304	247	141	92.23	2.48	33.33	1838454	0	278	278	9532	9532	6613	6613	39493	39493	59.3	1.74	94.57	11	1936	18	223	6	0	0	0
13_298_bin.68	k__Bacteria (UID203)	5449	103	57	67.72	1.75	100	2287465	0	314	314	10901	10901	7284	7284	50324	50324	52.5	1.62	91.34	11	2089	55	47	1	0	0	0
13_298_bin.7	p__Actinobacteria (UID2112)	31	211	124	67.19	2.02	66.67	1575851	0	318	318	6220	6220	4955	4955	26500	26500	58	2.59	88.51	11	1537	92	116	3	0	0	0
13_298_bin.71	k__Bacteria (UID2565)	2921	142	87	52.68	8.22	0	2436305	0	1322	1322	1877	1877	1842	1842	25637	25637	52.5	2.5	88.76	11	2781	67	66	8	1	0	0
13_298_bin.72	k__Bacteria (UID203)	5449	104	58	82.04	2.51	6.25	2231801	0	583	583	5317	5317	3828	3828	33352	33352	59.2	2.53	92.53	11	2205	17	71	16	0	0	0
13_298_bin.74	k__Bacteria (UID203)	5449	103	57	56.4	9.45	9.38	891643	0	369	369	2763	2763	2416	2416	41555	41555	52.1	2.14	93.86	11	1079	37	44	17	5	0	0
13_298_bin.8	c__Clostridia (UID1118)	387	223	124	65.5	2.04	25	1282301	0	387	387	3655	3655	3313	3313	13748	13748	60	2.19	89.5	11	1587	91	128	4	0	0	0
13_298_bin.9	k__Bacteria (UID203)	5449	103	57	51.56	1.4	0	1497378	0	411	411	4027	4027	3643	3643	13157	13157	53.2	1.79	92	11	1639	64	35	4	0	0	0
13_407_bin.1	o__Clostridiales (UID1212)	172	263	149	69.41	0.11	0	1731026	0	307	307	6808	6808	5638	5638	53267	53267	59.2	2.31	92.94	11	1633	90	172	1	0	0	0
13_407_bin.10	o__Clostridiales (UID1226)	155	278	158	80.15	1.48	33.33	1947150	0	393	393	6094	6094	4954	4954	29960	29960	59.3	2.06	91.65	11	1856	79	193	6	0	0	0
13_407_bin.11	k__Bacteria (UID203)	5449	103	58	66.14	0	0	1268450	0	175	175	10186	10186	7248	7248	33110	33110	53.9	1.58	94.39	11	1166	59	44	0	0	0	0
13_407_bin.12	f__Lachnospiraceae (UID1255)	90	354	174	73.28	9.99	3.03	2482953	0	560	560	5111	5111	4433	4433	42060	42060	55.4	1.81	90.1	11	2474	106	217	30	1	0	0
13_407_bin.13	f__Lachnospiraceae (UID1286)	57	420	207	68.53	6.45	65	1674783	0	430	430	4576	4576	3894	3894	17444	17444	54.5	2.37	87.89	11	1658	161	239	20	0	0	0
13_407_bin.14	k__Bacteria (UID203)	5449	104	58	50.11	5.83	57.14	1968818	0	355	355	7210	7210	5545	5545	42231	42231	62.6	1.7	87.92	11	1802	66	31	7	0	0	0
13_407_bin.15	o__Clostridiales (UID1226)	155	278	158	58.03	1.3	58.33	1917242	0	487	487	4372	4372	3936	3936	33505	33505	53.3	2.1	90.2	11	1796	93	173	12	0	0	0
13_407_bin.16	o__Clostridiales (UID1226)	155	278	158	73.66	3.43	22.22	1783703	0	478	478	4297	4297	3731	3731	17527	17527	59.5	2.01	91.84	11	1935	96	173	9	0	0	0
13_407_bin.17	o__Actinomycetales (UID1593)	69	400	198	71.74	9.14	7.89	2638210	0	938	938	2883	2883	2812	2812	10841	10841	71	1.96	91.06	11	3163	120	248	29	3	0	0
13_407_bin.18	o__Clostridiales (UID1120)	304	247	141	50.9	5.32	0	1069624	0	175	175	8364	8364	6112	6112	30650	30650	54.9	1.09	93.32	11	1041	137	99	11	0	0	0
13_407_bin.19	k__Bacteria (UID203)	5449	103	58	52.82	0.78	0	1250039	0	349	349	3939	3939	3581	3581	14800	14800	52.5	1.52	93.38	11	1402	57	41	5	0	0	0
13_407_bin.2	p__Euryarchaeota (UID3)	148	188	125	92.85	0.25	50	2239194	0	210	210	17781	17781	10662	10662	65951	65951	30.9	2.15	88.88	11	2137	17	165	6	0	0	0
13_407_bin.20	f__Lachnospiraceae (UID1255)	90	354	174	51.37	2.16	0	1378070	0	194	194	10977	10977	7103	7103	52485	52485	53.1	1.68	91.39	11	1267	191	159	3	1	0	0
13_407_bin.21	k__Bacteria (UID203)	5449	103	57	50.56	0.8	50	1330505	0	237	237	7835	7835	5613	5613	26655	26655	55.9	1.42	93.23	11	1348	64	35	3	1	0	0
13_407_bin.22	p__Actinobacteria (UID2112)	31	211	124	57.84	1.34	66.67	1322124	0	238	238	7240	7240	5555	5555	26644	26644	63.5	1.88	91.55	11	1215	102	106	3	0	0	0
13_407_bin.23	o__Clostridiales (UID1226)	155	277	157	94.49	3.08	30	1983870	0	278	278	9901	9901	7136	7136	45383	45383	53.4	1.79	92.01	11	1907	38	231	7	1	0	0
13_407_bin.24	k__Bacteria (UID203)	5449	103	58	67.24	5.17	0	1522053	0	179	179	15036	15036	8503	8503	67182	67182	56.8	2.07	91.73	11	1470	59	41	3	0	0	0
13_407_bin.25	k__Bacteria (UID203)	5449	104	58	62.34	3.45	100	1120697	0	146	146	9730	9730	7676	7676	47483	47483	53.4	1.11	90.81	11	1070	57	44	3	0	0	0
13_407_bin.26	k__Bacteria (UID2982)	88	230	148	80.35	1.35	0	2683636	0	174	174	27531	27531	15423	15423	94663	94663	66.8	2.35	88.12	11	2298	40	188	2	0	0	0
13_407_bin.27	k__Bacteria (UID203)	5449	103	57	54.39	1.75	0	1163648	0	136	136	13148	13148	8556	8556	37155	37155	56.6	1.11	92.55	11	1067	65	37	1	0	0	0
13_407_bin.28	o__Clostridiales (UID1212)	172	263	149	63.45	1.74	20	1646531	0	237	237	9693	9693	6947	6947	150293	150293	56.8	2.37	90.95	11	1668	118	140	5	0	0	0
13_407_bin.29	o__Clostridiales (UID1212)	172	263	149	75.12	1.68	33.33	2003796	0	486	486	5096	5096	4123	4123	21845	21845	60.5	2.16	90.3	11	2194	71	189	3	0	0	0
13_407_bin.3	c__Clostridia (UID1118)	387	223	124	73.25	1.34	0	1103130	0	241	241	5463	5463	4577	4577	23231	23231	48.1	1.81	93.08	11	1240	76	144	3	0	0	0
13_407_bin.30	k__Bacteria (UID203)	5449	104	58	62.23	3.45	33.33	622628	0	80	80	9238	9238	7782	7782	42039	42039	40.9	1.67	91.22	11	669	59	42	3	0	0	0
13_407_bin.31	k__Bacteria (UID203)	5449	103	57	77.7	3.51	0	2164464	0	322	322	9774	9774	6721	6721	32754	32754	39.7	1.42	92.02	11	2379	52	50	0	1	0	0
13_407_bin.32	f__Lachnospiraceae (UID1286)	57	420	207	60.16	1.03	60	1234060	0	367	367	3723	3723	3362	3362	16497	16497	38.6	2.16	93.04	11	1387	188	227	5	0	0	0
13_407_bin.33	p__Actinobacteria (UID2112)	31	211	124	90.21	1.79	12.5	1719786	0	321	321	8196	8196	5357	5357	43742	43742	68	2.17	91.01	11	1573	33	170	8	0	0	0
13_407_bin.34	p__Actinobacteria (UID2112)	31	211	124	69.14	0.81	0	1792083	0	164	164	16871	16871	10927	10927	54419	54419	59.5	1.32	88.51	11	1566	93	117	1	0	0	0
13_407_bin.35	o__Clostridiales (UID1120)	304	247	141	76.43	2.48	33.33	1486054	0	271	271	6528	6528	5483	5483	21657	21657	51	2.07	94.05	11	1511	85	158	3	1	0	0
13_407_bin.36	o__Clostridiales (UID1212)	172	263	149	52.3	0	0	859861	0	159	159	7814	7814	5407	5407	32756	32756	48.1	2.56	88.11	11	955	107	156	0	0	0	0
13_407_bin.37	p__Actinobacteria (UID2112)	31	211	124	83.03	2.08	25	1710002	0	166	166	15590	15590	10301	10301	61742	61742	49.5	2.18	91.53	11	1526	58	149	4	0	0	0
13_407_bin.38	k__Bacteria (UID2372)	131	176	105	96.27	3.97	33.33	3133418	0	192	192	28344	28344	16319	16319	97149	97149	53.1	1.44	89.66	11	2798	19	151	6	0	0	0
13_407_bin.39	k__Bacteria (UID203)	5449	104	58	73.24	2.59	100	2349264	0	344	344	9057	9057	6829	6829	49860	49860	58.6	1.79	88.54	11	2038	51	51	2	0	0	0
13_407_bin.4	k__Bacteria (UID203)	5449	104	58	72.41	5.17	33.33	2233451	0	373	373	7445	7445	5987	5987	28112	28112	58.2	1.8	89.16	11	2062	55	46	3	0	0	0
13_407_bin.40	k__Bacteria (UID203)	5449	103	57	53.27	5.26	0	1323090	0	406	406	3410	3410	3258	3258	17985	17985	48.4	1.43	92.27	11	1442	64	36	3	0	0	0
13_407_bin.41	k__Bacteria (UID2569)	434	278	186	79.57	0.54	100	1863129	0	41	41	58675	58675	45442	45442	160464	160464	53.4	1.08	94.6	11	1544	62	215	1	0	0	0
13_407_bin.42	k__Bacteria (UID203)	5449	103	58	75.86	0	0	1586962	0	250	250	9395	9395	6347	6347	29702	29702	59.5	1.4	94.66	11	1650	52	51	0	0	0	0
13_407_bin.43	o__Clostridiales (UID1212)	172	263	149	69.6	4.98	33.33	2169757	0	298	298	12348	12348	7281	7281	46155	46155	62	2.73	91.63	11	2110	84	168	9	2	0	0
13_407_bin.44	p__Actinobacteria (UID2112)	31	211	124	60.66	1.81	33.33	1450351	0	204	204	9559	9559	7109	7109	29663	29663	60.2	1.21	90.29	11	1309	100	108	3	0	0	0
13_407_bin.45	o__Clostridiales (UID1120)	304	247	141	59.97	6.52	51.43	1140064	0	435	435	3109	3109	2620	2620	28336	28336	51.6	1.85	93.71	11	1282	91	131	20	5	0	0
13_407_bin.5	k__Bacteria (UID203)	5449	103	57	59.2	1.75	100	1631144	0	187	187	11481	11481	8722	8722	36374	36374	43.7	1.17	92.51	11	1567	57	44	2	0	0	0
13_407_bin.6	o__Clostridiales (UID1120)	304	247	141	79.51	1.77	0	1748163	0	345	345	6163	6163	5067	5067	19756	19756	53.2	1.88	91.98	11	1789	66	177	4	0	0	0
13_407_bin.7	k__Bacteria (UID2372)	131	176	105	95.24	2.32	0	2882383	0	275	275	23428	23428	10481	10481	98992	98992	47.9	2.33	90.37	11	2772	28	144	4	0	0	0
13_407_bin.8	f__Lachnospiraceae (UID1255)	90	354	174	71.13	0.14	0	2149025	0	538	538	4732	4732	3994	3994	17646	17646	45.2	1.78	91.68	11	2208	114	239	1	0	0	0
13_407_bin.9	p__Actinobacteria (UID2112)	31	211	124	87.4	2.53	42.86	2270454	0	365	365	8135	8135	6220	6220	30262	30262	58.5	1.8	89.79	11	1972	44	160	7	0	0	0
13_4_bin.1	o__Actinomycetales (UID1572)	580	288	173	95.76	0	0	2100909	0	16	16	258752	258752	131306	131306	458379	458379	63.7	0.92	93.42	11	2039	11	277	0	0	0	0
13_4_bin.10	o__Bacteroidales (UID2716)	92	487	270	97.61	0	0	2305057	0	90	90	42279	42279	25611	25611	112689	112689	50.2	2.74	83.77	11	1918	9	478	0	0	0	0
13_4_bin.11	o__Bacteroidales (UID2716)	92	487	270	94.35	0.86	0	2886439	0	63	63	92692	92692	45816	45816	187415	187415	49.6	2.29	87.9	11	2285	54	430	3	0	0	0
13_4_bin.12	o__Rhodospirillales (UID3754)	63	336	201	65.25	0.54	0	1643573	0	40	40	96327	96327	41089	41089	322637	322637	41.6	2.62	85.98	11	1650	89	245	2	0	0	0
13_4_bin.13	k__Bacteria (UID2372)	131	176	105	97.14	0	0	1309574	0	54	54	31186	31186	24251	24251	144668	144668	34.4	1.41	92.93	11	1289	4	172	0	0	0	0
13_4_bin.14	p__Actinobacteria (UID1454)	732	200	117	79.16	1.71	0	2248385	0	385	385	6989	6989	5839	5839	29190	29190	69.1	1.6	92.16	11	2435	60	138	2	0	0	0
13_4_bin.15	g__Prevotella (UID2724)	55	567	296	96.3	0.68	0	2844498	0	33	33	139073	139073	86196	86196	249310	249310	54.2	1.88	87.3	11	2245	30	534	3	0	0	0
13_4_bin.16	o__Burkholderiales (UID4000)	193	412	208	100	1.46	0	2306187	0	49	49	191980	191980	47065	47065	474514	474514	50.5	1.87	87.65	11	2145	0	407	5	0	0	0
13_4_bin.17	o__Bacteroidales (UID2657)	160	492	269	88.2	0.37	100	2536979	0	95	95	48420	48420	26705	26705	175536	175536	47.6	2.8	87.25	11	2178	105	385	2	0	0	0
13_4_bin.18	o__Clostridiales (UID1212)	172	261	147	99.32	0	0	2478390	0	66	66	80454	80454	37551	37551	148079	148079	61.9	2.82	89.88	11	2339	1	260	0	0	0	0
13_4_bin.19	o__Actinomycetales (UID1593)	69	400	198	96.02	0.8	100	2234403	0	73	73	60498	60498	30608	30608	158314	158314	68.7	1.35	91.83	11	2115	17	380	3	0	0	0
13_4_bin.2	k__Bacteria (UID2565)	2921	152	93	82.55	0	0	1852395	0	403	403	5709	5709	4596	4596	19781	19781	40.1	1.85	92.21	11	2141	41	111	0	0	0	0
13_4_bin.20	k__Bacteria (UID2372)	131	177	106	97.17	0.54	25	2868983	0	263	263	19953	19953	10908	10908	94722	94722	38.7	2.15	88.92	11	2871	3	170	4	0	0	0
13_4_bin.21	c__Deltaproteobacteria (UID3218)	61	284	169	51.7	0.59	0	1749607	0	613	613	2996	2996	2854	2854	16451	16451	61.6	2.66	85.73	11	2010	163	120	1	0	0	0
13_4_bin.22	o__Actinomycetales (UID1593)	69	400	198	95.02	2.32	90	2817151	0	90	90	55731	55731	31301	31301	105997	105997	70.6	1.33	93.7	11	2819	38	352	10	0	0	0
13_4_bin.23	o__Bacteroidales (UID2657)	160	492	269	89.19	1.98	12.5	4979025	0	401	401	19507	19507	12416	12416	81502	81502	40.8	2.19	90.03	11	3968	71	413	8	0	0	0
13_4_bin.24	o__Sphingomonadales (UID3310)	26	569	293	97.79	1.22	0	2994199	0	218	218	26514	26514	13734	13734	69131	69131	54.1	2.06	90.46	11	2978	12	549	8	0	0	0
13_4_bin.25	o__Rhizobiales (UID3447)	356	408	244	91.2	0.42	50	2818012	0	584	584	7765	7765	4825	4825	52790	52790	64	1.73	91.28	11	3081	55	351	2	0	0	0
13_4_bin.26	o__Clostridiales (UID1212)	172	257	149	64.28	5.37	0	1495648	0	98	98	23586	23586	15261	15261	58006	58006	64.3	1.39	90.4	11	1488	101	145	11	0	0	0
13_4_bin.27	g__Butyrivibrio (UID1297)	25	642	252	99.57	0.79	50	3829504	0	74	74	103822	103822	51750	51750	239028	239028	39.9	1.45	90.75	11	3326	2	638	2	0	0	0
13_4_bin.28	c__Betaproteobacteria (UID3959)	235	408	203	99.84	0.72	0	2618235	0	113	113	82815	82815	23170	23170	225629	225629	41.3	2.83	89.65	11	2478	1	393	14	0	0	0
13_4_bin.29	o__Lactobacillales (UID355)	490	327	182	65.55	1.1	0	1058889	0	211	211	6901	6901	5018	5018	20086	20086	40.5	1.25	87.19	11	1112	137	187	3	0	0	0
13_4_bin.3	o__Lactobacillales (UID544)	293	475	267	98.13	0.31	50	1990138	0	61	61	53187	53187	32625	32625	104458	104458	40.2	1.34	86.27	11	1888	13	460	2	0	0	0
13_4_bin.30	k__Bacteria (UID2565)	2921	142	87	96.55	1.15	0	5307031	0	378	378	19669	19669	14039	14039	114211	114211	60.2	1.53	82.06	11	4285	3	138	1	0	0	0
13_4_bin.31	c__Gammaproteobacteria (UID4387)	965	277	177	95.68	0	0	2571710	0	127	127	35712	35712	20249	20249	248931	248931	37.3	1.29	89.79	11	2394	40	237	0	0	0	0
13_4_bin.32	c__Epsilonproteobacteria (UID3065)	111	445	271	69.85	2.01	0	1216229	0	358	358	3688	3688	3397	3397	14528	14528	34.3	2.12	92.11	11	1661	128	309	8	0	0	0
13_4_bin.33	f__Lachnospiraceae (UID1256)	33	333	171	99.42	0.08	0	3175999	0	71	71	73472	73472	44732	44732	196576	196576	43.1	2.2	90.2	11	3108	1	331	1	0	0	0
13_4_bin.34	o__Lactobacillales (UID543)	294	472	265	95.87	2.2	20	2106331	0	76	76	59896	59896	27714	27714	185919	185919	35.5	1.61	88.7	11	2122	50	407	15	0	0	0
13_4_bin.35	f__Porphyromonadaceae (UID2622)	35	475	318	91.84	1.89	0	1760788	0	500	500	4892	4892	3521	3521	19110	19110	53	2.57	89.35	11	1814	36	432	7	0	0	0
13_4_bin.36	o__Bacteroidales (UID2621)	198	427	260	98.01	0.19	0	6226485	0	65	65	174888	174888	95792	95792	426392	426392	43.3	1.68	90.98	11	4918	29	397	1	0	0	0
13_4_bin.37	o__Lactobacillales (UID544)	293	475	267	80.09	2.8	6.67	1319560	0	287	287	5821	5821	4597	4597	28818	28818	37.8	1.47	89.78	11	1474	106	354	15	0	0	0
13_4_bin.38	k__Bacteria (UID203)	5449	104	58	82.07	2.59	100	5814266	0	154	154	64905	64905	37754	37754	224896	224896	41.6	1.93	90.38	11	4566	46	56	2	0	0	0
13_4_bin.39	k__Bacteria (UID2372)	131	177	106	56.92	0	0	1159248	0	547	547	2258	2258	2119	2119	9376	9376	37.8	1.73	91.13	11	1605	92	85	0	0	0	0
13_4_bin.4	o__Rhizobiales (UID3450)	238	513	244	87.63	2.42	42.86	4155265	0	328	328	20181	20181	12668	12668	105004	105004	61.9	1.86	90.24	11	4174	54	445	14	0	0	0
13_4_bin.40	f__Porphyromonadaceae (UID2622)	35	475	318	99.59	0.02	0	1843459	0	13	13	281648	281648	141804	141804	347874	347874	51.5	2.23	89.31	11	1572	3	471	1	0	0	0
13_4_bin.41	o__Clostridiales (UID1212)	172	263	149	75.96	0.47	0	1349308	0	299	299	5744	5744	4512	4512	33765	33765	63.1	2.67	85.95	11	1520	61	200	2	0	0	0
13_4_bin.42	o__Clostridiales (UID1226)	155	278	158	76.56	1.27	50	1602453	0	398	398	4591	4591	4026	4026	14698	14698	55.4	2.8	87.2	11	1668	95	181	2	0	0	0
13_4_bin.43	o__Actinomycetales (UID1663)	488	310	185	93.6	1.29	25	2022732	0	222	222	12053	12053	9111	9111	80146	80146	55.1	1.43	92.24	11	2070	25	281	4	0	0	0
13_4_bin.44	c__Alphaproteobacteria (UID3422)	26	529	308	82.74	3.83	56.25	2614073	0	449	449	7704	7704	5821	5821	44745	44745	68.4	1.96	90.94	11	2895	111	402	16	0	0	0
13_4_bin.45	f__Lachnospiraceae (UID1256)	33	333	171	78.29	1.51	0	1965041	0	422	422	5572	5572	4656	4656	27142	27142	48.3	2.24	91.37	11	2284	88	241	4	0	0	0
13_4_bin.46	o__Bacteroidales (UID2716)	92	487	270	99.61	0	0	3037837	0	10	10	439768	439768	303783	303783	811905	811905	47.3	1.03	93.31	11	2541	2	485	0	0	0	0
13_4_bin.47	g__Prevotella (UID2724)	55	567	296	96.73	0.59	0	2691473	0	94	94	58989	58989	28632	28632	108798	108798	44.2	2.46	87.39	11	2267	29	534	4	0	0	0
13_4_bin.48	f__Lachnospiraceae (UID1286)	57	420	207	85.25	0.48	0	2248701	0	284	284	11553	11553	7917	7917	53407	53407	39.5	1.76	92.03	11	2274	71	347	2	0	0	0
13_4_bin.49	k__Bacteria (UID203)	5449	104	58	69.98	6.9	100	2476044	0	425	425	7546	7546	5825	5825	38276	38276	42.2	1.41	87	11	2637	56	46	0	2	0	0
13_4_bin.5	f__Rhodobacteraceae (UID3340)	84	568	330	87.67	1.55	35	3366505	0	428	428	11033	11033	7865	7865	57457	57457	65.2	1.66	90.47	11	3429	82	468	17	1	0	0
13_4_bin.50	o__Bacteroidales (UID2621)	198	427	260	96.09	0.77	0	5083468	0	187	187	41801	41801	27184	27184	163500	163500	46.4	2.56	90.1	11	4158	51	374	2	0	0	0
13_4_bin.51	k__Bacteria (UID2982)	88	229	147	97.96	0	0	2789853	0	17	17	233357	233357	164109	164109	403407	403407	55.5	1.04	88.63	11	2413	3	226	0	0	0	0
13_4_bin.52	k__Bacteria (UID2142)	169	316	236	53.56	4.03	7.69	1564290	0	600	600	2705	2705	2607	2607	9340	9340	64.8	2.01	92.01	11	2026	155	150	10	1	0	0
13_4_bin.53	o__Rhizobiales (UID3642)	107	485	316	53.45	1.58	16.67	1968538	0	622	622	3402	3402	3164	3164	16360	16360	58.2	2.75	91.34	11	2533	247	232	6	0	0	0
13_4_bin.54	o__Selenomonadales (UID1024)	64	334	167	89.82	0	0	1969789	0	47	47	85999	85999	41910	41910	173672	173672	44.8	2.21	86.77	11	1761	36	298	0	0	0	0
13_4_bin.55	f__Actinomycetaceae (UID1531)	42	420	211	81.15	2.46	20	1889291	0	372	372	6055	6055	5078	5078	23333	23333	68.2	1.91	89.76	11	1940	108	304	7	1	0	0
13_4_bin.56	k__Bacteria (UID2372)	131	176	105	98.1	0.71	0	1807769	0	119	119	26837	26837	15191	15191	67723	67723	32.5	1.6	92.31	11	1882	2	171	3	0	0	0
13_4_bin.57	o__Bacteroidales (UID2657)	160	492	269	97.11	0.37	0	2412930	0	47	47	89086	89086	51338	51338	262410	262410	52.5	1.73	87.25	11	1930	10	481	1	0	0	0
13_4_bin.58	o__Actinomycetales (UID1812)	229	457	227	50.2	7.91	35.14	1419722	0	503	503	2904	2904	2822	2822	12004	12004	55.9	1.9	91.65	11	1784	235	187	34	1	0	0
13_4_bin.59	f__Spirochaetaceae (UID2535)	33	249	143	78.61	2.68	20	1709173	0	431	431	4365	4365	3965	3965	30759	30759	39.8	2.15	89.43	11	1903	77	167	5	0	0	0
13_4_bin.6	p__Bacteroidetes (UID2605)	350	314	208	96.39	0.96	0	1899621	0	139	139	19103	19103	13666	13666	61002	61002	55.4	2.62	87.27	11	1701	10	302	2	0	0	0
13_4_bin.60	o__Bacteroidales (UID2657)	160	481	266	99.25	0	0	3668953	0	132	132	61509	61509	27795	27795	296437	296437	46.2	5	87.57	11	3116	2	479	0	0	0	0
13_4_bin.61	f__Comamonadaceae (UID4119)	39	693	323	97.21	0.57	0	3575374	0	47	47	158128	158128	76071	76071	283751	283751	59.9	1.88	88.92	11	3308	13	677	3	0	0	0
13_4_bin.62	p__Actinobacteria (UID2112)	31	211	124	86.76	2.53	0	1651151	0	349	349	5383	5383	4731	4731	23343	23343	60.4	2.38	87.42	11	1713	44	162	5	0	0	0
13_4_bin.63	c__Gammaproteobacteria (UID4266)	1097	270	172	91.63	0	0	1879089	0	212	212	11953	11953	8863	8863	59644	59644	42.1	1.91	91.17	11	1957	30	240	0	0	0	0
13_4_bin.64	o__Bacteroidales (UID2657)	160	492	269	95.34	0.93	16.67	3480668	0	69	69	77411	77411	50444	50444	274759	274759	47.5	1.68	89.2	11	3041	24	462	6	0	0	0
13_4_bin.65	o__Actinomycetales (UID1808)	268	398	220	97.88	0.67	25	4197269	0	256	256	23601	23601	16395	16395	104869	104869	66.4	1.21	92.42	11	4102	8	386	4	0	0	0
13_4_bin.66	k__Bacteria (UID203)	5449	104	58	64.59	0	0	2371554	0	217	217	15809	15809	10928	10928	53237	53237	47.2	1.78	87.49	11	2353	56	48	0	0	0	0
13_4_bin.67	o__Bacteroidales (UID2657)	160	492	269	65.56	3.73	10.53	2733293	0	641	641	5068	5068	4264	4264	27545	27545	45.9	2.79	91.22	11	2760	189	286	16	1	0	0
13_4_bin.68	k__Bacteria (UID2372)	131	176	105	95.52	0	0	1839998	0	75	75	44477	44477	24533	24533	102517	102517	37.1	1.19	91.27	11	1845	13	163	0	0	0	0
13_4_bin.69	o__Bacteroidales (UID2617)	213	406	265	95.92	0	0	3262682	0	112	112	56168	56168	29131	29131	105758	105758	38.5	1.93	89.51	11	2605	40	366	0	0	0	0
13_4_bin.7	o__Rhizobiales (UID3450)	238	513	244	56.48	5.1	5.41	2924586	0	1023	1023	3081	3081	2858	2858	15539	15539	63.3	1.29	90.63	11	3766	229	251	31	2	0	0
13_4_bin.70	f__Micrococcaceae (UID1623)	39	457	218	94.68	1.61	0	3061480	0	237	237	22105	22105	12917	12917	90758	90758	60	2.34	89.35	11	3026	17	436	4	0	0	0
13_4_bin.71	f__Rhodobacteraceae (UID3340)	84	568	330	92.94	4.52	6.06	3585031	0	217	217	26429	26429	16520	16520	133169	133169	65.1	1.49	91.29	11	3505	60	475	33	0	0	0
13_4_bin.72	o__Bacteroidales (UID2621)	198	427	260	97.22	0.19	100	4566321	0	119	119	63720	63720	38372	38372	174119	174119	45.1	2.43	91.51	11	3724	48	378	1	0	0	0
13_4_bin.73	k__Bacteria (UID203)	5449	103	57	71.2	0	0	3112173	0	689	689	5490	5490	4516	4516	40672	40672	44.9	2.55	85.58	11	3518	52	51	0	0	0	0
13_4_bin.74	o__Clostridiales (UID1226)	155	277	157	95.54	0.96	0	2723266	0	220	220	19533	19533	12378	12378	76598	76598	50.4	1.87	86.72	11	2450	11	264	2	0	0	0
13_4_bin.75	f__Pasteurellaceae (UID4932)	83	767	440	96.97	1.76	26.67	2272091	0	140	140	26075	26075	16229	16229	115758	115758	40.2	1.19	89.32	11	2244	54	698	15	0	0	0
13_4_bin.76	c__Gammaproteobacteria (UID4387)	965	277	177	99.48	0	0	2221118	0	60	60	59353	59353	37018	37018	317171	317171	40	1.42	90.55	11	2041	7	270	0	0	0	0
13_4_bin.77	f__Bifidobacteriaceae (UID1462)	65	476	217	88.68	1.4	7.69	1962718	0	293	293	9451	9451	6698	6698	44554	44554	60.2	2.05	87.36	11	1878	51	412	13	0	0	0
13_4_bin.78	k__Bacteria (UID203)	5449	104	58	67.59	1.72	0	5584331	0	299	299	34963	34963	18676	18676	162461	162461	38.3	1.56	89.2	11	4530	61	42	1	0	0	0
13_4_bin.79	o__Clostridiales (UID1212)	172	261	147	94.56	0	0	2772107	0	77	77	74928	74928	36001	36001	197012	197012	59.2	2.51	87.82	11	2548	15	246	0	0	0	0
13_4_bin.8	o__Bacteroidales (UID2657)	160	492	269	84.17	0	0	2760601	0	34	34	121899	121899	81194	81194	307585	307585	47.2	1.2	91	11	2119	74	418	0	0	0	0
13_4_bin.80	o__Bacteroidales (UID2657)	160	492	269	83.25	1.12	66.67	3398972	0	207	207	32417	32417	16420	16420	154256	154256	47.8	2.19	91.05	11	2768	109	380	3	0	0	0
13_4_bin.81	o__Bacteroidales (UID2657)	160	492	269	96.33	0.14	0	2140528	0	20	20	292079	292079	107026	107026	528046	528046	50.5	3	90.7	11	1816	18	472	2	0	0	0
13_4_bin.82	p__Bacteroidetes (UID2605)	350	314	208	100	1.42	0	3626441	0	76	76	306646	306646	47716	47716	779892	779892	58.5	2.63	90.01	11	2943	0	305	9	0	0	0
13_4_bin.84	k__Bacteria (UID2565)	2921	146	90	65.19	5.45	66.67	5468425	0	2801	2801	2078	2078	1952	1952	10121	10121	53.4	2.16	85.59	11	6799	40	94	12	0	0	0
13_4_bin.85	o__Clostridiales (UID1212)	172	261	147	98.64	0	0	2901735	0	68	68	98845	98845	42672	42672	214188	214188	58.4	2.49	89.65	11	2774	2	259	0	0	0	0
13_4_bin.86	k__Bacteria (UID2329)	174	149	89	100	1.12	0	2450066	0	78	78	290601	290601	31411	31411	472152	472152	34.8	3.28	90.86	11	2349	0	148	1	0	0	0
13_4_bin.87	k__Bacteria (UID203)	5449	100	55	50.13	1.82	0	985316	0	446	446	2527	2527	2209	2209	13130	13130	44.9	1.95	89.16	11	1400	63	36	1	0	0	0
13_4_bin.88	f__Pasteurellaceae (UID4932)	83	767	440	62.16	7.08	4.84	1709534	0	924	924	1916	1916	1850	1850	10792	10792	47.3	2.21	87.95	11	2443	310	403	50	4	0	0
13_4_bin.9	p__Actinobacteria (UID2112)	31	211	124	95.16	0.81	0	3007879	0	103	103	47470	47470	29202	29202	145285	145285	64.4	1.91	87.52	11	2598	9	201	1	0	0	0
13_50_bin.1	p__Actinobacteria (UID2112)	31	211	124	85.02	1.04	66.67	2157753	0	228	228	14278	14278	9463	9463	56465	56465	67.5	2.02	85.77	11	1910	49	159	3	0	0	0
13_50_bin.10	p__Bacteroidetes (UID2605)	350	316	210	79.76	2.14	0	2480559	0	64	64	57104	57104	38758	38758	155573	155573	48.9	1.64	91.49	11	1961	82	229	5	0	0	0
13_50_bin.11	o__Clostridiales (UID1120)	304	247	141	76.65	1.42	0	1497544	0	320	320	5795	5795	4679	4679	16092	16092	56.4	1.95	88.91	11	1531	89	155	3	0	0	0
13_50_bin.12	f__Lachnospiraceae (UID1286)	57	420	207	96.74	1.26	0	2567542	0	39	39	118993	118993	65834	65834	501917	501917	54.8	1.77	88.72	11	2173	10	406	4	0	0	0
13_50_bin.13	o__Clostridiales (UID1212)	172	263	149	93.57	1.34	0	2057457	0	160	160	20409	20409	12859	12859	65671	65671	57.1	2.08	87.66	11	2031	13	248	2	0	0	0
13_50_bin.14	o__Clostridiales (UID1212)	172	263	149	96.64	1.34	0	2196762	0	283	283	11210	11210	7762	7762	43759	43759	52.4	3.01	88.48	11	2163	7	254	2	0	0	0
13_50_bin.15	o__Clostridiales (UID1212)	172	263	149	50.5	0	0	1507122	0	36	36	99392	99392	41864	41864	184834	184834	59.2	2.3	89.87	11	1404	110	153	0	0	0	0
13_50_bin.16	p__Actinobacteria (UID2112)	31	211	124	56.72	8.97	0	1333811	0	465	465	3129	3129	2868	2868	19865	19865	63.8	1.49	88.94	11	1602	93	94	24	0	0	0
13_50_bin.17	f__Lachnospiraceae (UID1255)	90	354	174	92.05	1.09	25	3439899	0	206	206	34974	34974	16698	16698	100838	100838	51.2	2.28	85.19	11	3038	24	326	4	0	0	0
13_50_bin.18	o__Clostridiales (UID1212)	172	263	149	92.79	0.67	0	1848291	0	114	114	25106	25106	16213	16213	78397	78397	53.7	1.97	91.17	11	1716	26	236	1	0	0	0
13_50_bin.19	o__Clostridiales (UID1226)	155	277	157	81.24	0.32	100	1575755	0	240	240	9104	9104	6565	6565	54332	54332	51.6	1.73	89.6	11	1494	68	208	1	0	0	0
13_50_bin.2	c__Clostridia (UID1118)	387	223	124	83.54	3.92	37.5	3404969	0	403	403	12564	12564	8449	8449	77697	77697	61.6	2.22	87.23	11	3251	55	160	8	0	0	0
13_50_bin.20	o__Selenomonadales (UID1024)	64	334	167	89.91	2.4	20	1632700	0	316	316	6897	6897	5166	5166	20832	20832	57.8	2.15	90.23	11	1696	45	284	5	0	0	0
13_50_bin.21	o__Clostridiales (UID1226)	155	278	158	85.06	3.48	0	1682798	0	140	140	18416	18416	12019	12019	48550	48550	50.6	1.35	90.33	11	1513	47	225	6	0	0	0
13_50_bin.22	o__Clostridiales (UID1212)	172	263	149	69.8	0.34	0	1610837	0	22	22	137091	137091	73219	73219	219290	219290	36.8	0.94	86.19	11	1515	64	198	1	0	0	0
13_50_bin.23	f__Lachnospiraceae (UID1286)	57	420	207	85.49	0.58	0	1791059	0	241	241	10150	10150	7431	7431	61390	61390	46.6	1.88	90.49	11	1760	70	348	2	0	0	0
13_50_bin.24	g__Prevotella (UID2724)	55	567	296	93.58	1.55	0	3413722	0	168	168	33505	33505	20319	20319	144426	144426	51.6	2.83	88.45	11	2746	45	514	8	0	0	0
13_50_bin.25	o__Bacteroidales (UID2617)	213	406	265	97.17	0.88	33.33	2899631	0	128	128	43762	43762	22653	22653	153027	153027	55.2	3.47	89.06	11	2375	8	395	3	0	0	0
13_50_bin.26	g__Butyrivibrio (UID1297)	25	642	252	92.91	3.87	0	3602335	0	500	500	10242	10242	7204	7204	44962	44962	40.4	1.45	90.65	11	3510	62	555	24	1	0	0
13_50_bin.27	k__Bacteria (UID203)	5449	103	57	52.23	0	0	1526522	0	488	488	3436	3436	3128	3128	14326	14326	52.7	2.5	90.1	11	1753	65	38	0	0	0	0
13_50_bin.28	f__Lachnospiraceae (UID1286)	57	420	207	91.67	0.48	0	2154282	0	145	145	34658	34658	14857	14857	117016	117016	42.1	2.36	89.46	11	1991	26	393	1	0	0	0
13_50_bin.29	o__Clostridiales (UID1212)	172	257	149	85.94	0.69	50	1806544	0	296	296	8158	8158	6103	6103	44218	44218	63.9	2.7	88.84	11	1752	33	222	2	0	0	0
13_50_bin.3	p__Euryarchaeota (UID3)	148	188	125	97.6	0	0	1772137	0	71	71	40197	40197	24959	24959	220496	220496	29.9	1.54	85.37	11	1690	3	185	0	0	0	0
13_50_bin.30	o__Clostridiales (UID1120)	304	247	141	96.81	0	0	2098108	0	93	93	38332	38332	22560	22560	162066	162066	52.6	1.74	89.07	11	1914	6	241	0	0	0	0
13_50_bin.31	f__Lachnospiraceae (UID1255)	90	354	174	92.61	0.57	0	2321811	0	224	224	15419	15419	10365	10365	48344	48344	52.8	1.79	88.28	11	1902	21	332	1	0	0	0
13_50_bin.32	f__Lachnospiraceae (UID1255)	90	354	174	89.6	1.92	0	2008079	0	148	148	22335	22335	13568	13568	58667	58667	52.8	1.56	91.91	11	1847	33	316	5	0	0	0
13_50_bin.33	o__Clostridiales (UID1212)	172	263	149	94.3	0.88	20	1985294	0	39	39	93872	93872	50904	50904	200763	200763	62.2	1.44	90.13	11	1845	9	249	5	0	0	0
13_50_bin.34	o__Clostridiales (UID1226)	155	278	158	98.73	0.84	0	3738946	0	99	99	86348	86348	37767	37767	231972	231972	53.9	2.81	87.27	11	3267	2	274	2	0	0	0
13_50_bin.35	o__Clostridiales (UID1212)	172	263	149	84.51	0.67	0	2421775	0	147	147	28349	28349	16474	16474	77364	77364	47.3	1.7	89.48	11	2297	51	211	1	0	0	0
13_50_bin.36	o__Clostridiales (UID1226)	155	277	157	90.09	3.5	0	2313421	0	182	182	19483	19483	12711	12711	77337	77337	52.6	1.58	87.29	11	1968	56	213	7	1	0	0
13_50_bin.37	o__Bacteroidales (UID2716)	92	487	270	96.03	4.15	9.09	3793496	0	263	263	24824	24824	14423	14423	111707	111707	47.9	3.36	91.97	11	3428	51	419	16	0	1	0
13_50_bin.38	g__Prevotella (UID2722)	64	532	281	55.86	0.52	14.29	1455870	0	462	462	3260	3260	3151	3151	12014	12014	50.8	2.69	88.24	11	1566	258	267	7	0	0	0
13_50_bin.39	p__Actinobacteria (UID2112)	31	211	124	94.01	4.14	22.73	2674607	0	148	148	30292	30292	18071	18071	89520	89520	64.2	1.58	87.03	11	2439	20	177	10	4	0	0
13_50_bin.4	o__Clostridiales (UID1212)	172	263	149	96.42	0	0	2166454	0	158	158	21552	21552	13711	13711	56966	56966	39.7	2.01	86.91	11	2059	7	256	0	0	0	0
13_50_bin.40	o__Clostridiales (UID1226)	155	278	158	74.55	4.32	10	1869244	0	434	434	4979	4979	4307	4307	22631	22631	49.2	2.61	88.77	11	2004	93	175	10	0	0	0
13_50_bin.41	f__Bifidobacteriaceae (UID1458)	77	464	220	95.65	1.21	0	2103114	0	225	225	13966	13966	9347	9347	59573	59573	60.5	1.64	84.75	11	1835	20	439	5	0	0	0
13_50_bin.42	o__Clostridiales (UID1120)	304	247	141	81.76	2.13	0	1675867	0	248	248	9135	9135	6757	6757	33701	33701	47.2	2.12	91.07	11	1757	56	186	5	0	0	0
13_50_bin.43	o__Clostridiales (UID1226)	155	278	158	86.11	3.8	50	2639889	0	426	426	9211	9211	6196	6196	41245	41245	53.5	2.25	90.31	11	2563	61	211	6	0	0	0
13_50_bin.44	k__Bacteria (UID2372)	131	176	105	100	0.32	0	2380964	0	43	43	76704	76704	55371	55371	281369	281369	50.3	1.41	91.29	11	2231	0	175	1	0	0	0
13_50_bin.45	o__Clostridiales (UID1120)	304	247	141	98.58	2.13	50	2424537	0	57	57	88121	88121	42535	42535	303726	303726	48.4	1.7	89.02	11	2176	2	241	4	0	0	0
13_50_bin.46	k__Bacteria (UID2372)	131	177	106	99.06	0.94	0	3425461	0	299	299	22780	22780	11456	11456	91140	91140	38.3	3.01	87.62	11	3292	3	173	1	0	0	0
13_50_bin.47	p__Firmicutes (UID1022)	100	295	158	72.78	0.63	0	1943278	0	106	106	31418	31418	18332	18332	155410	155410	48.7	2.09	78.97	11	1685	78	216	1	0	0	0
13_50_bin.48	k__Bacteria (UID2372)	131	176	105	99.05	2.22	0	2004545	0	101	101	34401	34401	19846	19846	133651	133651	51.6	1.77	91.73	11	1895	1	171	4	0	0	0
13_50_bin.49	o__Clostridiales (UID1212)	172	263	149	60.81	2.13	0	1109978	0	304	304	3998	3998	3651	3651	22719	22719	43	2.32	89.42	11	1274	105	154	4	0	0	0
13_50_bin.5	o__Burkholderiales (UID4000)	193	427	214	91	3.96	81.82	1870503	0	253	253	11992	11992	7393	7393	62256	62256	64.4	2.33	89.92	11	1893	25	391	11	0	0	0
13_50_bin.50	o__Clostridiales (UID1212)	172	263	149	88.86	0.17	0	1962940	0	189	189	17558	17558	10385	10385	88526	88526	41.8	2.69	89.23	11	1854	33	229	1	0	0	0
13_50_bin.51	o__Clostridiales (UID1212)	172	263	149	95.64	1.34	0	2151783	0	135	135	21854	21854	15939	15939	93027	93027	54.6	2.64	89.41	11	2118	9	252	2	0	0	0
13_50_bin.52	p__Euryarchaeota (UID3)	148	188	125	99.2	2.4	0	3394799	0	207	207	57048	57048	16399	16399	224576	224576	37.9	2.41	88.95	11	3332	1	183	4	0	0	0
13_50_bin.53	o__Clostridiales (UID1212)	172	263	149	65.82	0.97	66.67	1153489	0	135	135	14238	14238	8544	8544	45920	45920	29.2	2.21	84.47	11	1070	82	178	3	0	0	0
13_50_bin.54	f__Lachnospiraceae (UID1255)	90	354	174	57.62	9.23	9.09	2180789	0	793	793	2782	2782	2750	2750	12113	12113	47.2	2.05	88.94	11	2793	147	168	36	1	1	1
13_50_bin.55	o__Clostridiales (UID1226)	155	278	158	54.8	0.63	0	1386004	0	409	409	3650	3650	3388	3388	18039	18039	56.3	1.7	87.56	11	1478	148	128	2	0	0	0
13_50_bin.56	f__Lachnospiraceae (UID1255)	90	354	174	91.87	0.69	50	2873488	0	117	117	36316	36316	24559	24559	140899	140899	57	2.38	84.6	11	2297	27	325	2	0	0	0
13_50_bin.57	f__Lachnospiraceae (UID1255)	90	354	174	95.4	1.26	33.33	3208054	0	171	171	31158	31158	18760	18760	95960	95960	57.5	1.89	87.52	11	2811	11	340	3	0	0	0
13_50_bin.58	p__Actinobacteria (UID2112)	31	211	124	100	0	0	2509216	0	54	54	93934	93934	46466	46466	298985	298985	64.1	2.65	88.77	11	2149	0	211	0	0	0	0
13_50_bin.59	o__Clostridiales (UID1212)	172	263	149	98.66	0	0	2705787	0	38	38	104839	104839	71204	71204	230274	230274	37.4	1.16	90.28	11	2532	3	260	0	0	0	0
13_50_bin.6	f__Lachnospiraceae (UID1286)	57	420	207	94.18	2.8	10	1959903	0	109	109	30903	30903	17980	17980	171094	171094	48.2	1.33	89.16	11	1733	24	386	10	0	0	0
13_50_bin.60	o__Clostridiales (UID1226)	155	277	157	94.11	0.32	100	2169494	0	114	114	28659	28659	19030	19030	135359	135359	59.2	2.14	90.29	11	1898	17	259	1	0	0	0
13_50_bin.61	o__Selenomonadales (UID1024)	64	334	167	98.8	0	0	2349344	0	98	98	48038	48038	23972	23972	131071	131071	55.8	2.04	86.51	11	2110	8	326	0	0	0	0
13_50_bin.62	o__Selenomonadales (UID1024)	64	334	167	99.4	0	0	2383417	0	193	193	20859	20859	12349	12349	61241	61241	49.8	3.01	89.82	11	2332	1	333	0	0	0	0
13_50_bin.63	o__Bacteroidales (UID2716)	92	487	270	88.06	0	0	3145078	0	62	62	82986	82986	50727	50727	284149	284149	52.7	1.9	90.81	11	2647	47	440	0	0	0	0
13_50_bin.64	p__Euryarchaeota (UID3)	148	188	125	94.4	0.13	0	1731263	0	85	85	29236	29236	20367	20367	101435	101435	24.1	1.65	75.86	11	1497	7	180	1	0	0	0
13_50_bin.65	o__Clostridiales (UID1212)	172	263	149	72.92	1.13	30.77	1456706	0	34	34	102258	102258	42844	42844	142344	142344	29.1	1.88	88.39	11	1371	55	195	13	0	0	0
13_50_bin.66	f__Lachnospiraceae (UID1255)	90	354	174	96.17	0.69	0	2610046	0	63	63	77759	77759	41429	41429	270319	270319	56.1	1.84	88.54	11	2120	13	339	2	0	0	0
13_50_bin.67	o__Clostridiales (UID1212)	172	263	149	89.71	0.06	0	1999857	0	127	127	22480	22480	15746	15746	73608	73608	56.7	1.88	89.78	11	2014	19	243	1	0	0	0
13_50_bin.68	o__Clostridiales (UID1212)	172	263	149	89.93	0	0	1945868	0	70	70	44958	44958	27798	27798	155680	155680	53.8	1.81	88.3	11	1812	22	241	0	0	0	0
13_50_bin.69	o__Bacteroidales (UID2617)	213	406	265	71.31	0.4	33.33	1527391	0	372	372	4612	4612	4105	4105	17031	17031	53.9	3.14	90.2	11	1610	129	274	3	0	0	0
13_50_bin.7	f__Veillonellaceae (UID1032)	33	423	214	56.84	0.47	0	841371	0	106	106	12564	12564	7937	7937	37824	37824	45.4	1.8	91.1	11	898	199	222	2	0	0	0
13_50_bin.70	p__Actinobacteria (UID2112)	31	211	124	97.72	1.3	60	2345913	0	269	269	13412	13412	8720	8720	52262	52262	60.1	1.66	88.34	11	2300	4	202	5	0	0	0
13_50_bin.72	f__Lachnospiraceae (UID1286)	57	420	207	96.91	0.34	0	2407661	0	79	79	102646	102646	30476	30476	368426	368426	45.7	1.57	90.06	11	2242	9	409	2	0	0	0
13_50_bin.73	o__Clostridiales (UID1212)	172	263	149	98.99	9.06	0	2391631	0	83	83	57158	57158	28814	28814	164234	164234	38.7	3.42	87.79	11	2169	2	241	20	0	0	0
13_50_bin.74	k__Bacteria (UID203)	5449	103	57	54.7	6.14	0	714120	0	227	227	4737	4737	3145	3145	23871	23871	29.8	1.49	88.63	11	763	65	34	4	0	0	0
13_50_bin.76	k__Bacteria (UID203)	5449	104	58	63.79	1.72	0	2816777	0	64	64	128264	128264	44012	44012	380211	380211	47.5	2.34	89.04	11	2548	60	43	1	0	0	0
13_50_bin.79	o__Clostridiales (UID1212)	172	263	149	63.26	0.45	0	1781333	0	67	67	67439	67439	26587	26587	119655	119655	52.5	2.13	87.3	11	1659	77	184	2	0	0	0
13_50_bin.8	o__Clostridiales (UID1212)	172	263	149	97.32	0.34	0	2308436	0	86	86	39238	39238	26842	26842	116374	116374	44.3	1.66	89.85	11	2135	6	256	1	0	0	0
13_50_bin.9	p__Actinobacteria (UID2112)	31	211	124	71.11	5.31	20	1857468	0	489	489	4545	4545	3798	3798	15953	15953	62.8	2.4	86.68	11	2060	73	127	9	2	0	0
13_666_bin.1	p__Actinobacteria (UID2112)	31	211	124	80.87	2.53	60	2107236	0	345	345	7631	7631	6107	6107	36486	36486	62.4	2.36	89.98	11	1977	46	160	5	0	0	0
13_666_bin.10	k__Bacteria (UID203)	5449	103	57	56.2	0.88	100	1928939	0	228	228	13900	13900	8460	8460	82849	82849	57.4	2.86	92.39	11	1833	62	40	1	0	0	0
13_666_bin.11	o__Clostridiales (UID1226)	155	277	157	55.73	1.51	0	1229859	0	339	339	4198	4198	3627	3627	23899	23899	54.1	1.76	92.55	11	1370	141	131	5	0	0	0
13_666_bin.12	o__Lactobacillales (UID544)	293	475	267	55.62	0.75	0	857201	0	311	311	2830	2830	2756	2756	11079	11079	37.8	1.72	89.37	11	1123	203	269	3	0	0	0
13_666_bin.13	k__Bacteria (UID2372)	131	176	105	61.79	2.22	0	1937008	0	304	304	8475	8475	6371	6371	31009	31009	48	1.51	91.6	11	1974	91	82	3	0	0	0
13_666_bin.14	o__Clostridiales (UID1212)	172	263	149	83.94	0.67	100	1710333	0	297	297	7229	7229	5758	5758	32353	32353	62.5	1.8	86.41	11	1524	35	227	1	0	0	0
13_666_bin.15	k__Bacteria (UID203)	5449	103	58	60.34	1.72	0	1037327	0	228	228	5276	5276	4549	4549	34359	34359	51	2.02	93.6	11	1107	63	39	1	0	0	0
13_666_bin.16	o__Clostridiales (UID1212)	172	263	149	80.42	0.67	0	2209244	0	384	384	7806	7806	5753	5753	53642	53642	59.1	2.77	92.5	11	2058	59	203	1	0	0	0
13_666_bin.17	o__Clostridiales (UID1226)	155	278	158	51.64	8.02	11.76	955560	0	308	308	3282	3282	3102	3102	15540	15540	51.2	2.32	93.78	11	1181	142	119	17	0	0	0
13_666_bin.18	k__Bacteria (UID2569)	434	278	186	86.56	2.15	0	2146372	0	254	254	13215	13215	8450	8450	50558	50558	42.5	1.7	93.71	11	2015	42	231	5	0	0	0
13_666_bin.19	o__Lactobacillales (UID375)	177	350	163	93.56	1.38	33.33	1655600	0	135	135	24071	24071	12263	12263	86992	86992	38.9	2.06	87.97	11	1632	34	313	3	0	0	0
13_666_bin.2	c__Bacilli (UID285)	586	325	181	76.32	1.7	0	1555361	0	378	378	4941	4941	4114	4114	15360	15360	33.1	1.57	89.93	11	1859	88	232	5	0	0	0
13_666_bin.3	o__Clostridiales (UID1212)	172	263	149	97.73	1.34	0	2262446	0	92	92	46311	46311	24591	24591	106364	106364	47.2	2.6	89.4	11	2023	32	229	2	0	0	0
13_666_bin.4	o__Clostridiales (UID1120)	304	250	143	90.59	3.93	31.25	2330413	0	407	407	7589	7589	5725	5725	50444	50444	61.6	2.75	92.55	11	2205	46	192	10	2	0	0
13_666_bin.5	p__Actinobacteria (UID2112)	31	211	124	90.87	0.44	66.67	2478002	0	368	368	9307	9307	6733	6733	29558	29558	58.4	1.94	89.21	11	2148	24	184	3	0	0	0
13_666_bin.6	p__Firmicutes (UID240)	1318	179	104	83.48	2.56	0	2624575	0	245	245	16076	16076	10712	10712	55396	55396	59.1	2.8	87.26	11	2271	52	124	2	1	0	0
13_666_bin.7	o__Clostridiales (UID1120)	304	247	141	77.04	3.31	50	1296137	0	299	299	5660	5660	4334	4334	21219	21219	53.9	1.76	93.83	11	1344	69	172	6	0	0	0
13_666_bin.8	k__Bacteria (UID203)	5449	103	58	53.61	1.72	0	1069734	0	145	145	11579	11579	7377	7377	36547	36547	57.5	1.35	91.66	11	1066	67	35	1	0	0	0
13_666_bin.9	p__Actinobacteria (UID2112)	31	211	124	92.14	0.4	0	1932400	0	326	326	8159	8159	5927	5927	35083	35083	67.7	2.45	89.73	11	1758	29	181	1	0	0	0
13_67_bin.1	o__Clostridiales (UID1226)	155	278	158	96.78	1.9	0	2715953	0	269	269	18268	18268	10096	10096	194817	194817	49.5	2.97	88.93	11	2492	7	266	5	0	0	0
13_67_bin.10	c__Deltaproteobacteria (UID3218)	61	284	169	97.63	0	0	2689997	0	81	81	66456	66456	33209	33209	186467	186467	62.7	3.82	88.69	11	2379	4	280	0	0	0	0
13_67_bin.11	k__Bacteria (UID2372)	131	177	106	95.64	0.94	0	2592276	0	287	287	14246	14246	9032	9032	57933	57933	39.1	2.19	88.66	11	2518	31	145	1	0	0	0
13_67_bin.12	o__Clostridiales (UID1212)	172	263	149	98.71	3.36	0	2884183	0	140	140	93582	93582	20601	20601	240486	240486	43.8	5.18	90.53	11	2746	4	252	7	0	0	0
13_67_bin.13	o__Clostridiales (UID1212)	172	263	149	94.18	6.1	0	4244567	0	439	439	15372	15372	9668	9668	100053	100053	47	2.21	89.14	11	4325	15	239	6	3	0	0
13_67_bin.14	o__Clostridiales (UID1120)	304	247	141	96.81	2.13	0	2346255	0	111	111	37950	37950	21137	21137	105313	105313	52.8	2	88.75	11	2190	6	238	3	0	0	0
13_67_bin.15	o__Burkholderiales (UID4000)	193	427	214	96.34	0	0	2021382	0	27	27	129196	129196	74866	74866	449809	449809	64	2.03	89.77	11	1826	9	418	0	0	0	0
13_67_bin.16	f__Lachnospiraceae (UID1286)	57	420	207	58.74	0.24	100	891527	0	28	28	54770	54770	31840	31840	79813	79813	45.4	1.36	91.83	11	833	171	248	1	0	0	0
13_67_bin.17	k__Bacteria (UID203)	5449	104	58	65.62	3.45	0	2336761	0	379	379	8705	8705	6165	6165	49804	49804	64.3	2.38	87.36	11	2338	47	54	3	0	0	0
13_67_bin.18	k__Archaea (UID2)	207	149	107	99.07	3.45	0	1865809	0	88	88	32711	32711	21202	21202	206633	206633	29.9	1.79	85.23	11	1766	1	135	13	0	0	0
13_67_bin.19	k__Bacteria (UID203)	5449	103	57	92.98	6.86	0	2906532	0	270	270	16064	16064	10764	10764	63367	63367	58	1.91	88.64	11	2622	4	76	23	0	0	0
13_67_bin.2	c__Deltaproteobacteria (UID3218)	61	284	169	77.54	0.79	0	1749468	0	380	380	5590	5590	4603	4603	23862	23862	59.4	2.62	87.84	11	1818	70	212	2	0	0	0
13_67_bin.20	f__Lachnospiraceae (UID1286)	57	420	207	93.72	0.48	0	1775074	0	33	33	141103	141103	53790	53790	629537	629537	50.8	1.73	92.64	11	1575	21	398	1	0	0	0
13_67_bin.21	f__Lachnospiraceae (UID1286)	57	420	207	75.7	2.47	3.33	1732422	0	383	383	5355	5355	4523	4523	20297	20297	52.9	2.07	91.81	11	1853	100	300	15	5	0	0
13_67_bin.22	p__Bacteroidetes (UID2605)	350	316	210	96.43	1.43	0	2838962	0	82	82	51080	51080	34621	34621	154483	154483	48.9	1.33	91.54	11	2249	9	304	3	0	0	0
13_67_bin.23	o__Clostridiales (UID1226)	155	277	157	93.88	0.75	0	2127872	0	115	115	30383	30383	18503	18503	183117	183117	59.3	2.33	90.72	11	1871	18	255	4	0	0	0
13_67_bin.24	k__Bacteria (UID2372)	131	176	105	98.1	0.32	0	2369077	0	135	135	30037	30037	17548	17548	124547	124547	50.4	1.72	91.64	11	2279	2	173	1	0	0	0
13_67_bin.25	o__Selenomonadales (UID1024)	64	334	167	71.74	0.3	0	1879835	0	26	26	111282	111282	72301	72301	316504	316504	50.2	1.32	87.31	11	1560	83	250	1	0	0	0
13_67_bin.26	o__Clostridiales (UID1226)	155	278	158	57.48	0	0	1316609	0	387	387	3843	3843	3402	3402	13913	13913	48.2	2.26	89.53	11	1478	131	147	0	0	0	0
13_67_bin.27	p__Euryarchaeota (UID3)	148	188	125	89.6	1.6	0	1784136	0	303	303	7448	7448	5888	5888	30736	30736	34.7	2.61	78.52	11	1700	28	158	2	0	0	0
13_67_bin.28	f__Lachnospiraceae (UID1286)	57	420	207	93.68	0.48	0	2359247	0	143	143	30205	30205	16498	16498	167381	167381	55.1	1.52	89.14	11	2036	23	396	1	0	0	0
13_67_bin.29	p__Actinobacteria (UID2112)	31	211	124	94.35	1.16	0	3013503	0	346	346	12090	12090	8709	8709	53152	53152	58.3	2.75	89.56	11	2824	12	196	3	0	0	0
13_67_bin.3	o__Clostridiales (UID1226)	155	278	158	95.92	4.05	0	3128928	0	259	259	21376	21376	12080	12080	102289	102289	57.2	2.61	89.37	11	2878	36	234	8	0	0	0
13_67_bin.30	o__Clostridiales (UID1226)	155	278	158	96.28	1.27	50	2527560	0	212	212	19978	19978	11922	11922	88002	88002	53.4	2.24	90.13	11	2342	33	243	2	0	0	0
13_67_bin.31	f__Lachnospiraceae (UID1286)	57	420	207	96.76	0.8	0	2082098	0	28	28	134731	134731	74360	74360	300095	300095	48	0.96	88.97	11	1748	13	403	4	0	0	0
13_67_bin.32	f__Lachnospiraceae (UID1255)	90	354	174	91.67	0.11	0	2498969	0	49	49	89563	89563	50999	50999	278376	278376	51.4	1.92	89.28	11	2257	30	323	1	0	0	0
13_67_bin.33	o__Clostridiales (UID1212)	172	263	149	85.53	4.03	11.11	1924152	0	287	287	8829	8829	6704	6704	34313	34313	43.9	2.47	92.45	11	1945	50	204	9	0	0	0
13_67_bin.34	o__Clostridiales (UID1212)	172	263	149	93.99	0.02	100	1924725	0	25	25	112241	112241	76989	76989	208277	208277	62.2	1.43	90.24	11	1773	14	248	1	0	0	0
13_67_bin.35	k__Bacteria (UID2372)	131	176	105	96.19	2.22	0	1899603	0	146	146	18341	18341	13010	13010	155740	155740	51.9	1.83	92.17	11	1832	7	165	4	0	0	0
13_67_bin.36	p__Actinobacteria (UID2112)	31	211	124	99.19	0	0	2703064	0	51	51	95065	95065	53001	53001	219465	219465	66.9	1.76	86.07	11	2004	1	210	0	0	0	0
13_67_bin.37	g__Prevotella (UID2724)	55	567	296	84.31	1.13	0	3134402	0	104	104	53128	53128	30138	30138	150921	150921	51.7	2.62	88.1	11	2433	93	469	5	0	0	0
13_67_bin.38	o__Clostridiales (UID1120)	304	247	141	93.26	0	0	2056638	0	131	131	27418	27418	15699	15699	94973	94973	52.5	2.35	89.12	11	1902	12	235	0	0	0	0
13_67_bin.39	o__Clostridiales (UID1226)	155	277	157	94.67	1.29	33.33	1960732	0	41	41	80354	80354	47822	47822	280745	280745	53.7	1.44	91.08	11	1763	17	257	3	0	0	0
13_67_bin.4	o__Bacteroidales (UID2716)	92	487	270	83.99	3.24	0	1964655	0	321	321	7776	7776	6120	6120	33037	33037	48.6	2.7	88.95	11	1992	91	383	13	0	0	0
13_67_bin.40	f__Lachnospiraceae (UID1255)	90	354	174	87.89	1.55	0	2444589	0	292	292	14614	14614	8371	8371	111574	111574	56.4	2.57	89.09	11	2150	41	309	4	0	0	0
13_67_bin.41	o__Clostridiales (UID1212)	172	263	149	66.71	3.25	66.67	2067632	0	160	160	20052	20052	12922	12922	88809	88809	62.6	1.51	87.63	11	1864	92	162	9	0	0	0
13_67_bin.42	o__Clostridiales (UID1120)	304	247	141	97.16	0.71	0	2202542	0	42	42	96637	96637	52441	52441	193020	193020	46.3	1.94	91.22	11	2019	7	239	1	0	0	0
13_67_bin.43	o__Clostridiales (UID1212)	172	263	149	66.23	1.01	0	1378924	0	352	352	4697	4697	3917	3917	16660	16660	63	2.87	89.54	11	1609	108	153	2	0	0	0
13_67_bin.44	f__Lachnospiraceae (UID1255)	90	354	174	96.25	1.28	50	2885699	0	66	66	77493	77493	43722	43722	189575	189575	57.2	2.05	84.38	11	2295	13	337	4	0	0	0
13_67_bin.45	o__Clostridiales (UID1120)	304	247	141	97.04	1.06	0	1529674	0	40	40	76478	76478	38241	38241	208972	208972	55	1.38	90.15	11	1378	6	239	2	0	0	0
13_67_bin.46	o__Clostridiales (UID1212)	172	257	149	87.02	1.7	75	1855837	0	287	287	8848	8848	6466	6466	47534	47534	63.8	2.83	88.53	11	1813	25	228	4	0	0	0
13_67_bin.47	o__Clostridiales (UID1212)	172	263	149	73.57	1.01	50	1754847	0	294	294	7376	7376	5968	5968	43609	43609	47.7	2.31	88.21	11	1842	78	183	2	0	0	0
13_67_bin.48	k__Bacteria (UID203)	5449	104	58	54.95	0	0	1287895	0	301	301	5130	5130	4278	4278	18014	18014	45.4	2.03	91.8	11	1453	63	41	0	0	0	0
13_67_bin.49	o__Bacteroidales (UID2657)	160	492	269	95.15	0.9	20	3320663	0	100	100	46854	46854	33206	33206	193215	193215	47.6	2.31	89.4	11	2897	23	464	5	0	0	0
13_67_bin.5	o__Clostridiales (UID1212)	172	263	149	93.96	0.22	100	1920046	0	88	88	34445	34445	21818	21818	84833	84833	44.8	1.32	90.19	11	1680	11	251	1	0	0	0
13_67_bin.50	p__Firmicutes (UID1022)	100	295	158	74.68	0.63	0	1905445	0	155	155	17163	17163	12293	12293	83536	83536	48.5	2.35	79.82	11	1714	72	222	1	0	0	0
13_67_bin.51	k__Bacteria (UID2329)	174	149	89	91.29	2.81	25	1406583	0	108	108	24394	24394	13023	13023	63643	63643	26.4	1.64	90.17	11	1517	9	136	4	0	0	0
13_67_bin.52	o__Clostridiales (UID1212)	172	263	149	93.62	0	0	2026890	0	62	62	44531	44531	32691	32691	173592	173592	53.4	2.21	88.35	11	1874	12	251	0	0	0	0
13_67_bin.53	f__Lachnospiraceae (UID1286)	57	420	207	97.75	2.42	57.14	3026562	0	58	58	89595	89595	52182	52182	212799	212799	45.4	1.41	92.07	11	2686	6	411	1	2	0	0
13_67_bin.54	o__Clostridiales (UID1226)	155	278	158	60.13	0.84	0	2337783	0	90	90	86121	86121	25975	25975	231972	231972	53.2	5.46	87.14	11	2073	81	195	2	0	0	0
13_67_bin.55	o__Bacteroidales (UID2716)	92	487	270	96.74	0.46	50	3289376	0	119	119	44002	44002	27641	27641	143278	143278	52.9	2	91.18	11	2771	47	438	2	0	0	0
13_67_bin.56	o__Clostridiales (UID1120)	304	247	141	58.96	0.35	0	1019997	0	319	319	3406	3406	3197	3197	11346	11346	46.9	2.06	90.16	11	1193	95	151	1	0	0	0
13_67_bin.57	o__Clostridiales (UID1226)	155	277	157	97.77	1.72	0	2226709	0	62	62	54052	54052	35914	35914	162581	162581	52.7	1.75	89	11	1901	4	269	4	0	0	0
13_67_bin.58	o__Clostridiales (UID1212)	172	263	149	95.51	2.91	0	2038315	0	209	209	12566	12566	9752	9752	39773	39773	53.2	2.41	90.8	11	1983	27	231	5	0	0	0
13_67_bin.59	f__Lachnospiraceae (UID1286)	57	420	207	62.82	0	0	1215370	0	5	5	755996	755996	243074	243074	755996	755996	41.6	0.97	89.96	11	1115	161	259	0	0	0	0
13_67_bin.6	o__Clostridiales (UID1226)	155	278	158	73.59	9.12	0	2393615	0	705	705	3588	3588	3395	3395	16299	16299	55.2	2.6	86.9	11	2604	97	160	21	0	0	0
13_67_bin.60	p__Bacteroidetes (UID2605)	350	316	210	88.25	0.95	50	1739986	0	161	161	16037	16037	10807	10807	52913	52913	50.3	1.74	94.95	11	1623	56	258	2	0	0	0
13_67_bin.61	f__Lachnospiraceae (UID1255)	90	354	174	89.09	6.61	3.12	2504738	0	259	259	15052	15052	9670	9670	79715	79715	52.6	1.82	88.87	11	2181	31	293	29	1	0	0
13_67_bin.62	o__Clostridiales (UID1226)	155	277	157	82.78	0.85	0	2400905	0	384	384	8575	8575	6252	6252	46776	46776	51	2.15	89	11	2381	61	214	2	0	0	0
13_67_bin.63	f__Lachnospiraceae (UID1255)	90	354	174	86.78	2.61	0	3023246	0	272	272	17941	17941	11114	11114	70876	70876	52.2	1.57	89.72	11	2862	58	288	8	0	0	0
13_67_bin.64	k__Bacteria (UID2328)	3167	126	75	92	6.73	0	1912065	0	186	186	18480	18480	10279	10279	83938	83938	26	2.21	88.5	11	2014	7	111	7	0	0	1
13_67_bin.65	o__Clostridiales (UID1212)	172	263	149	59.23	0.67	0	1936735	0	38	38	140549	140549	50966	50966	289009	289009	59.4	1.74	89.12	11	1787	93	168	2	0	0	0
13_67_bin.7	o__Clostridiales (UID1212)	172	263	149	95.19	0.67	0	2192034	0	44	44	80738	80738	49818	49818	177034	177034	54.3	2.53	89.38	11	2082	9	253	1	0	0	0
13_67_bin.8	o__Clostridiales (UID1212)	172	263	149	50.17	0	0	1118999	0	23	23	68207	68207	48652	48652	117027	117027	53.9	1.26	87.67	11	1011	116	147	0	0	0	0
13_67_bin.9	p__Actinobacteria (UID2112)	31	211	124	99.19	0.81	0	2638239	0	63	63	152102	152102	41876	41876	450188	450188	61.1	2.22	87.19	11	2285	3	207	1	0	0	0
13_757_bin.1	p__Actinobacteria (UID2112)	31	211	124	52.81	4.5	18.18	1742980	0	474	474	4040	4040	3677	3677	31603	31603	63.2	2.31	89.15	11	1915	107	95	8	1	0	0
13_757_bin.10	o__Clostridiales (UID1212)	172	257	149	60.39	2.68	25	1223743	0	407	407	3188	3188	3006	3006	13843	13843	62.2	2.52	88.95	11	1419	94	159	4	0	0	0
13_757_bin.11	k__Bacteria (UID203)	5449	103	57	51.24	4.18	0	741733	0	171	171	5043	5043	4337	4337	20950	20950	51.5	1.72	91.46	11	740	64	34	5	0	0	0
13_757_bin.12	p__Actinobacteria (UID2112)	31	211	124	73.74	2.02	33.33	1093574	0	278	278	4448	4448	3933	3933	15948	15948	62.6	1.88	88.68	11	1201	60	148	3	0	0	0
13_757_bin.13	o__Clostridiales (UID1120)	304	250	143	69.78	0.7	0	1855303	0	172	172	16749	16749	10786	10786	87564	87564	61.3	2.48	91.27	11	1592	63	186	1	0	0	0
13_757_bin.14	k__Bacteria (UID2329)	174	149	89	96.07	1.12	0	1530875	0	74	74	39806	39806	20687	20687	149677	149677	26.7	1.83	90.87	11	1515	4	144	1	0	0	0
13_757_bin.15	p__Actinobacteria (UID2112)	31	211	124	93.55	5.12	72.22	2731306	0	215	215	43700	43700	12703	12703	234539	234539	64.2	2.35	86.85	11	2519	13	180	18	0	0	0
13_757_bin.16	o__Clostridiales (UID1120)	304	250	143	93.36	3.73	25	3976998	0	507	507	11120	11120	7844	7844	72000	72000	53.8	2.57	87.37	11	3548	42	200	8	0	0	0
13_757_bin.17	k__Bacteria (UID2372)	131	177	106	50.11	0.47	0	1046155	0	317	317	3515	3515	3300	3300	15475	15475	40.8	1.62	92.78	11	1321	76	100	1	0	0	0
13_757_bin.18	o__Clostridiales (UID1212)	172	263	149	95.48	0.84	0	1952132	0	158	158	18827	18827	12355	12355	82779	82779	39.5	1.56	90.67	11	1802	22	239	2	0	0	0
13_757_bin.19	f__Lachnospiraceae (UID1255)	90	354	174	66.36	1.26	0	1816838	0	232	232	12672	12672	7831	7831	77950	77950	57.2	2.06	88.92	11	1607	117	233	4	0	0	0
13_757_bin.2	o__Clostridiales (UID1212)	172	263	149	95.3	1.68	33.33	2133653	0	268	268	17619	17619	7961	7961	87093	87093	57	3.9	87.56	11	2036	9	251	3	0	0	0
13_757_bin.20	o__Clostridiales (UID1120)	304	247	141	89.3	4.83	8.7	1602854	0	157	157	15840	15840	10209	10209	67117	67117	49.4	1.87	91.77	11	1427	32	196	17	2	0	0
13_757_bin.21	o__Clostridiales (UID1226)	155	278	158	82.49	5.73	66.67	1936021	0	163	163	20403	20403	11877	11877	97162	97162	53.9	1.1	91.71	11	1655	72	185	21	0	0	0
13_757_bin.22	f__Lachnospiraceae (UID1255)	90	354	174	89.35	0.29	100	2015523	0	175	175	16332	16332	11517	11517	58273	58273	53.3	1.38	88.48	11	1650	48	305	1	0	0	0
13_757_bin.23	p__Actinobacteria (UID2112)	31	211	124	75.92	1.61	33.33	1559893	0	236	236	9703	9703	6609	6609	38580	38580	66.8	1.87	89.79	11	1513	73	135	3	0	0	0
13_757_bin.24	o__Clostridiales (UID1120)	304	250	143	50.73	3.85	0	1695983	0	502	502	3679	3679	3378	3378	17563	17563	61.8	3	92.15	11	1923	124	121	4	1	0	0
13_757_bin.25	o__Selenomonadales (UID1024)	64	334	167	88.21	0.9	0	1828941	0	292	292	8416	8416	6263	6263	28545	28545	50.6	2.5	87.76	11	1703	41	291	2	0	0	0
13_757_bin.26	f__Lachnospiraceae (UID1286)	57	420	207	82.17	1.26	50	1813720	0	241	241	11264	11264	7525	7525	34658	34658	60	1.66	91.75	11	1578	101	315	4	0	0	0
13_757_bin.27	o__Clostridiales (UID1120)	304	247	141	85.07	3.78	28.57	1833397	0	166	166	16438	16438	11044	11044	67167	67167	59.1	1.45	90.97	11	1658	66	176	4	1	0	0
13_757_bin.28	k__Bacteria (UID2329)	174	149	89	89.33	4.49	0	1090366	0	89	89	17116	17116	12251	12251	42899	42899	27.9	1.41	93.24	11	1178	11	134	4	0	0	0
13_757_bin.29	k__Bacteria (UID203)	5449	104	58	50.66	4.31	0	1338058	0	294	294	5555	5555	4551	4551	33157	33157	68.8	1.86	91.05	11	1300	66	35	3	0	0	0
13_757_bin.3	k__Bacteria (UID2372)	131	176	105	94.76	4.13	0	2781639	0	310	310	13253	13253	8973	8973	54903	54903	41.8	1.7	92.43	11	2899	9	162	4	1	0	0
13_757_bin.30	f__Lachnospiraceae (UID1255)	90	354	174	79.83	2.47	0	2255827	0	281	281	12847	12847	8027	8027	61795	61795	54.1	2.42	88.22	11	1977	63	283	8	0	0	0
13_757_bin.31	o__Clostridiales (UID1226)	155	278	158	94.65	1.27	100	1986077	0	205	205	15375	15375	9688	9688	107477	107477	52.6	2.24	92.61	11	1803	17	259	2	0	0	0
13_757_bin.32	o__Clostridiales (UID1226)	155	278	158	88.53	2.06	0	2491444	0	389	389	9001	9001	6404	6404	35060	35060	54.8	2.01	87.82	11	2185	56	219	2	1	0	0
13_757_bin.33	o__Clostridiales (UID1226)	155	278	158	63.21	0.32	0	1651661	0	334	334	6300	6300	4945	4945	23584	23584	54.9	1.5	90.49	11	1348	120	157	1	0	0	0
13_757_bin.34	k__Bacteria (UID2372)	131	176	105	89.13	0.32	0	1670519	0	275	275	8014	8014	6074	6074	36847	36847	48.5	1.61	91.82	11	1778	14	161	1	0	0	0
13_757_bin.35	f__Lachnospiraceae (UID1256)	33	333	171	65.72	3.1	14.29	1414595	0	334	334	4959	4959	4235	4235	16187	16187	50.1	2.6	91.68	11	1605	124	202	7	0	0	0
13_757_bin.36	o__Clostridiales (UID1226)	155	278	158	90.36	0.69	0	1980783	0	308	308	9556	9556	6431	6431	67833	67833	57.7	1.97	94.04	11	1820	22	254	2	0	0	0
13_757_bin.37	o__Clostridiales (UID1212)	172	263	149	50.56	1.51	33.33	1275261	0	337	337	4138	4138	3784	3784	25427	25427	60.8	2.26	90.56	11	1211	125	135	3	0	0	0
13_757_bin.38	p__Euryarchaeota (UID3)	148	188	125	81.56	0.88	0	1713873	0	387	387	5882	5882	4428	4428	28713	28713	35	1.92	79.66	11	1703	32	153	3	0	0	0
13_757_bin.39	o__Clostridiales (UID1226)	155	278	158	84.69	3.19	25	2295930	0	405	405	7214	7214	5668	5668	38987	38987	51.1	1.65	87.89	11	1943	54	208	10	6	0	0
13_757_bin.4	o__Clostridiales (UID1120)	304	250	143	58.55	1.63	0	1895073	0	568	568	3608	3608	3336	3336	14125	14125	60.9	2.39	90.09	11	2049	114	133	3	0	0	0
13_757_bin.40	k__Bacteria (UID2372)	131	176	105	85.83	7.54	0	2308746	0	333	333	9287	9287	6933	6933	43708	43708	49.5	1.56	93.23	11	2461	41	121	13	1	0	0
13_757_bin.41	k__Bacteria (UID2372)	131	176	105	86.53	2.95	0	1671407	0	363	363	5436	5436	4604	4604	29943	29943	55.2	1.8	92.94	11	1906	18	151	7	0	0	0
13_757_bin.42	o__Clostridiales (UID1212)	172	263	149	68.79	0.67	0	1767810	0	240	240	10962	10962	7365	7365	94872	94872	51.3	2.16	90.11	11	1736	74	188	1	0	0	0
13_757_bin.43	o__Clostridiales (UID1226)	155	278	158	72.67	0.75	0	1874748	0	384	384	6062	6062	4882	4882	38453	38453	50.5	2.17	89.19	11	1717	71	200	7	0	0	0
13_757_bin.44	o__Clostridiales (UID1120)	304	247	141	79.42	5.41	36.36	1860041	0	325	325	7551	7551	5723	5723	37304	37304	54.1	1.73	91.26	11	1900	49	189	8	1	0	0
13_757_bin.45	k__Bacteria (UID2372)	131	176	105	100	0.45	0	2509033	0	124	124	30271	30271	20234	20234	71096	71096	49.2	1.48	91.24	11	2419	0	174	2	0	0	0
13_757_bin.46	k__Bacteria (UID203)	5449	104	58	53.87	2.59	100	1642736	0	427	427	4343	4343	3847	3847	18428	18428	58.9	2.27	89.14	11	1676	62	39	3	0	0	0
13_757_bin.47	c__Clostridia (UID1118)	387	223	124	63.39	0	0	1914207	0	171	171	21603	21603	11194	11194	57898	57898	56.6	1.62	91.07	11	1764	81	142	0	0	0	0
13_757_bin.48	o__Clostridiales (UID1226)	155	277	157	67.94	0.32	0	1660921	0	103	103	35971	35971	16125	16125	94412	94412	52.4	2.54	89	11	1417	99	177	1	0	0	0
13_757_bin.49	k__Bacteria (UID2372)	131	176	105	95.71	1.27	0	2277064	0	132	132	26414	26414	17250	17250	128994	128994	50.5	2.06	91.57	11	2207	5	169	2	0	0	0
13_757_bin.5	o__Clostridiales (UID1120)	304	247	141	89.01	1.8	25	2113568	0	380	380	7334	7334	5562	5562	24436	24436	54.3	2.23	91.57	11	2170	32	211	4	0	0	0
13_757_bin.50	o__Clostridiales (UID1212)	172	263	149	80.29	2.01	66.67	1531181	0	248	248	7310	7310	6174	6174	33594	33594	53.6	2	89.12	11	1478	69	191	3	0	0	0
13_757_bin.51	f__Lachnospiraceae (UID1255)	90	354	174	90.04	2.57	40	3101688	0	362	362	12401	12401	8568	8568	60938	60938	55.1	2.07	88.3	11	2813	63	281	10	0	0	0
13_757_bin.52	k__Bacteria (UID203)	5449	103	57	57.29	5.26	0	2341191	0	680	680	3758	3758	3442	3442	16949	16949	49.2	1.78	88.24	11	2455	59	40	4	0	0	0
13_757_bin.53	f__Lachnospiraceae (UID1295)	33	543	238	90.14	1.24	10	3133141	0	451	451	9407	9407	6947	6947	52457	52457	40.5	1.42	87.37	11	2623	55	468	20	0	0	0
13_757_bin.54	o__Clostridiales (UID1212)	172	263	149	83.47	1.34	0	1913833	0	332	332	7957	7957	5764	5764	35813	35813	41.4	1.78	93.08	11	1876	73	188	2	0	0	0
13_757_bin.55	k__Bacteria (UID203)	5449	103	58	62.76	0.86	100	1926936	0	344	344	7059	7059	5601	5601	28873	28873	50.6	1.71	93.31	11	2108	59	43	1	0	0	0
13_757_bin.56	p__Actinobacteria (UID2112)	31	211	124	81.82	9.03	27.78	1916736	0	403	403	6176	6176	4756	4756	26197	26197	61.9	1.68	90.56	11	1864	47	148	15	1	0	0
13_757_bin.57	o__Clostridiales (UID1226)	155	277	157	73.01	3.18	0	1589026	0	397	397	4458	4458	4002	4002	18783	18783	51.5	2.23	89.29	11	1665	81	191	5	0	0	0
13_757_bin.58	f__Lachnospiraceae (UID1255)	90	354	174	83.05	1.22	33.33	1589503	0	106	106	29177	29177	14995	14995	94333	94333	52.8	1.48	92.56	11	1444	54	297	3	0	0	0
13_757_bin.59	f__Lachnospiraceae (UID1286)	57	420	207	93.24	0	0	2056393	0	212	212	21748	21748	9699	9699	135976	135976	44.2	2.26	89.14	11	1817	32	388	0	0	0	0
13_757_bin.6	o__Clostridiales (UID1120)	304	247	141	98.5	1.42	0	1878464	0	163	163	15620	15620	11524	11524	98131	98131	51.2	1.78	93.8	11	1730	12	233	2	0	0	0
13_757_bin.60	f__Lachnospiraceae (UID1255)	90	354	174	60.45	1.44	62.5	1640413	0	691	691	2738	2738	2373	2373	32740	32740	59.4	2.54	88.19	11	1536	153	193	8	0	0	0
13_757_bin.61	k__Bacteria (UID203)	5449	103	57	50.16	8.77	0	2531793	0	1304	1304	2016	2016	1941	1941	15627	15627	46.4	2.05	82.91	11	3820	67	28	8	0	0	0
13_757_bin.63	f__Lachnospiraceae (UID1286)	57	420	207	53.33	8.59	28.12	1568394	0	280	280	10759	10759	5601	5601	44749	44749	54.2	1.38	89.7	11	1508	231	167	17	5	0	0
13_757_bin.7	o__Clostridiales (UID1226)	155	278	158	93.33	0	0	1849288	0	115	115	23429	23429	16080	16080	129074	129074	59.9	1.41	90.81	11	1610	30	248	0	0	0	0
13_757_bin.8	o__Clostridiales (UID1120)	304	247	141	91.11	6.38	0	1720249	0	288	288	8317	8317	5973	5973	30318	30318	57.6	2.1	90.94	11	1701	40	196	11	0	0	0
13_757_bin.9	o__Clostridiales (UID1212)	172	263	149	92.06	2.46	0	2326666	0	174	174	29387	29387	13371	13371	98178	98178	54.2	2.1	92.09	11	2032	19	239	5	0	0	0
15_126_bin.1	o__Clostridiales (UID1120)	304	247	141	61.07	4.02	0	1129205	0	340	340	3458	3458	3321	3321	20758	20758	45.4	1.91	88.62	11	1339	118	122	7	0	0	0
15_126_bin.10	o__Clostridiales (UID1212)	172	263	149	66.45	0.02	0	1238507	0	41	41	53741	53741	30207	30207	142705	142705	28.9	1.66	65.33	11	947	67	195	1	0	0	0
15_126_bin.11	k__Bacteria (UID2372)	131	176	105	64.59	2.22	0	1255198	0	287	287	5297	5297	4373	4373	23998	23998	49.8	1.43	94.19	11	1497	71	102	3	0	0	0
15_126_bin.12	o__Bacteroidales (UID2716)	92	487	270	91.1	2.31	60	3196760	0	97	97	62351	62351	32956	32956	139615	139615	51.3	1.94	90.71	11	2735	59	415	12	1	0	0
15_126_bin.13	p__Euryarchaeota (UID3)	148	188	125	61.49	2.8	0	1133979	0	285	285	4303	4303	3978	3978	20654	20654	34.9	1.78	80.57	11	1091	97	87	4	0	0	0
15_126_bin.14	f__Lachnospiraceae (UID1286)	57	420	207	63.91	9.38	0	2514787	0	680	680	4155	4155	3698	3698	26905	26905	58.7	1.99	91.33	11	2604	176	212	31	1	0	0
15_126_bin.15	c__Clostridia (UID1118)	387	223	124	82.25	2.2	0	2093393	0	77	77	53741	53741	27186	27186	171284	171284	60.4	2.33	91.79	11	1961	56	155	12	0	0	0
15_126_bin.16	k__Bacteria (UID1453)	901	171	117	59.12	0.85	0	617239	0	23	23	34196	34196	26836	26836	86546	86546	50.4	1.08	91.47	11	613	54	116	1	0	0	0
15_126_bin.17	k__Bacteria (UID203)	5449	103	58	74.29	7.84	0	1513216	0	369	369	4757	4757	4100	4100	20017	20017	57.4	2.21	90.92	11	1681	29	53	21	0	0	0
15_126_bin.18	o__Clostridiales (UID1226)	155	278	158	75.8	3.24	18.18	2045534	0	353	353	6875	6875	5794	5794	41936	41936	50.8	1.85	88.45	11	1921	86	181	11	0	0	0
15_126_bin.19	f__Lachnospiraceae (UID1255)	90	354	174	87.13	2.99	28.57	2434616	0	314	314	11165	11165	7753	7753	61723	61723	54	2.56	87.42	11	2105	88	259	7	0	0	0
15_126_bin.2	o__Clostridiales (UID1212)	172	263	149	80.53	2.62	33.33	1836303	0	347	347	6784	6784	5291	5291	31333	31333	53.1	2.27	87.59	11	1751	79	178	6	0	0	0
15_126_bin.20	o__Clostridiales (UID1120)	304	247	141	76.24	0.24	18.75	1842351	0	92	92	60602	60602	20025	20025	163299	163299	49.5	1.22	92.32	11	1778	63	178	1	5	0	0
15_126_bin.21	k__Bacteria (UID203)	5449	104	58	70.69	1.72	0	2560298	0	403	403	8373	8373	6353	6353	35430	35430	56.4	2.79	91.26	11	2331	58	45	1	0	0	0
15_126_bin.22	k__Bacteria (UID2372)	131	176	105	97.14	5.56	0	3000647	0	308	308	15225	15225	9742	9742	66665	66665	41.7	1.98	92.01	11	3065	5	164	6	1	0	0
15_126_bin.23	k__Bacteria (UID203)	5449	103	57	50.18	1.75	0	2033404	0	413	413	6160	6160	4923	4923	22160	22160	54.9	1.98	87.74	11	1880	67	35	1	0	0	0
15_126_bin.24	k__Bacteria (UID203)	5449	103	58	62.93	6.9	25	1696394	0	400	400	5065	5065	4240	4240	30827	30827	57.3	1.89	92.85	11	1788	63	36	4	0	0	0
15_126_bin.25	f__Lachnospiraceae (UID1286)	57	420	207	67.48	2.01	18.18	1885426	0	307	307	7804	7804	6141	6141	29632	29632	58.6	1.66	85.86	11	1554	159	250	11	0	0	0
15_126_bin.26	o__Clostridiales (UID1226)	155	278	158	88.87	8.24	4.76	4410810	0	462	462	16954	16954	9547	9547	149311	149311	52	2.04	86.52	11	3830	26	231	21	0	0	0
15_126_bin.27	o__Clostridiales (UID1120)	304	247	141	82.85	5.32	11.11	1839968	0	102	102	36628	36628	18038	18038	195822	195822	51.1	1.31	91.38	11	1754	53	185	9	0	0	0
15_126_bin.28	k__Bacteria (UID203)	5449	103	57	56.14	3.51	33.33	3027538	0	533	533	7283	7283	5680	5680	38804	38804	52.4	2.19	84.25	11	2641	67	33	3	0	0	0
15_126_bin.29	o__Clostridiales (UID1212)	172	263	149	87.31	2.91	0	1749718	0	276	276	8246	8246	6339	6339	44581	44581	47.9	2.36	89.68	11	1782	61	196	6	0	0	0
15_126_bin.3	c__Clostridia (UID1118)	387	223	124	69.89	1.83	60	1684597	0	80	80	39745	39745	21057	21057	154403	154403	61.1	1.78	91.42	11	1502	52	166	5	0	0	0
15_126_bin.30	o__Clostridiales (UID1120)	304	247	141	89.54	2.57	11.11	2305928	0	252	252	16178	16178	9150	9150	59948	59948	55.9	1.81	90.59	11	2191	46	194	6	1	0	0
15_126_bin.31	o__Clostridiales (UID1120)	304	247	141	93.12	1.42	50	2541058	0	79	79	54944	54944	32165	32165	177728	177728	54.1	1.79	90.26	11	2209	22	223	2	0	0	0
15_126_bin.32	k__Bacteria (UID203)	5449	103	57	53.43	1.75	0	1807141	0	405	405	5326	5326	4462	4462	29574	29574	55.1	1.69	90.27	11	1722	63	39	1	0	0	0
15_126_bin.33	f__Lachnospiraceae (UID1256)	33	333	171	56.06	5.59	4	1274251	0	331	331	4498	4498	3849	3849	20660	20660	50.4	2.15	92.52	11	1459	140	172	19	2	0	0
15_126_bin.34	o__Clostridiales (UID1120)	304	247	141	71.63	1.8	0	1635008	0	265	265	7770	7770	6169	6169	56102	56102	54.1	1.97	92.38	11	1624	87	151	9	0	0	0
15_126_bin.35	o__Clostridiales (UID1226)	155	278	158	92.13	2.11	0	1872888	0	116	116	22836	22836	16145	16145	91237	91237	60	1.37	90.75	11	1630	49	223	6	0	0	0
15_126_bin.36	k__Bacteria (UID203)	5449	102	56	52.68	5.36	33.33	1312374	0	323	323	4570	4570	4063	4063	19520	19520	63.7	1.56	90.3	11	1350	68	31	3	0	0	0
15_126_bin.37	o__Clostridiales (UID1212)	172	263	149	81.88	2.32	40	1715067	0	371	371	5527	5527	4622	4622	27093	27093	53.1	2.58	89.9	11	1723	75	178	10	0	0	0
15_126_bin.38	p__Actinobacteria (UID2112)	31	211	124	53.38	4.25	80	1338908	0	294	294	5320	5320	4554	4554	54360	54360	57.3	2.07	90.65	11	1373	110	91	10	0	0	0
15_126_bin.39	o__Clostridiales (UID1212)	172	263	149	76.39	2.44	9.09	1727983	0	134	134	19807	19807	12895	12895	70950	70950	61.1	2.12	91.87	11	1642	60	192	11	0	0	0
15_126_bin.4	f__Lachnospiraceae (UID1255)	90	354	174	54.13	6.84	0	1435652	0	429	429	3582	3582	3346	3346	14858	14858	52.7	2.02	92.38	11	1591	178	151	25	0	0	0
15_126_bin.40	c__Clostridia (UID1118)	387	223	124	67.88	1.75	25	2079852	0	482	482	5219	5219	4315	4315	39929	39929	60.4	2.61	90.07	11	2263	93	126	4	0	0	0
15_126_bin.41	o__Clostridiales (UID1212)	172	263	149	66.31	5.87	29.41	1980619	0	410	410	6154	6154	4830	4830	28947	28947	62.2	2.15	91.14	11	2114	111	142	8	1	1	0
15_126_bin.42	o__Clostridiales (UID1212)	172	263	149	71.7	3.36	14.29	2079514	0	135	135	30015	30015	15403	15403	74290	74290	59.3	2.31	89.68	11	2025	77	179	7	0	0	0
15_126_bin.43	o__Clostridiales (UID1212)	172	263	149	91.28	0.67	0	1726354	0	140	140	19574	19574	12331	12331	57028	57028	57.9	1.84	89.22	11	1635	18	244	1	0	0	0
15_126_bin.44	f__Lachnospiraceae (UID1286)	57	420	207	66.58	6.03	45	2348175	0	486	486	5618	5618	4831	4831	28895	28895	53.3	2.06	84.66	11	2019	143	241	34	2	0	0
15_126_bin.45	k__Bacteria (UID203)	5449	104	58	62.07	0	0	2129180	0	275	275	11553	11553	7742	7742	60218	60218	51.3	2.54	94.16	11	1904	63	41	0	0	0	0
15_126_bin.46	k__Bacteria (UID203)	5449	104	58	64.83	1.72	100	2224521	0	119	119	37536	37536	18693	18693	119848	119848	59.6	2.4	90.61	11	2027	59	44	1	0	0	0
15_126_bin.47	f__Lachnospiraceae (UID1286)	57	420	207	65.94	1.73	60	1539005	0	231	231	9912	9912	6662	6662	54511	54511	52.1	1.71	91.4	11	1426	173	242	5	0	0	0
15_126_bin.48	o__Clostridiales (UID1120)	304	250	143	65.41	1.4	50	1808275	0	196	196	15759	15759	9225	9225	77086	77086	61.5	2.4	91.33	11	1585	95	153	2	0	0	0
15_126_bin.49	o__Clostridiales (UID1226)	155	278	158	86.23	0.63	0	2672086	0	183	183	26496	26496	14601	14601	119102	119102	48.9	1.4	87.43	11	2304	30	247	1	0	0	0
15_126_bin.5	o__Clostridiales (UID1212)	172	263	149	87.58	2.14	0	2541648	0	241	241	30621	30621	10546	10546	155680	155680	54	2.27	88.04	11	2539	31	222	10	0	0	0
15_126_bin.50	o__Clostridiales (UID1226)	155	278	158	55.01	0.06	66.67	1378891	0	86	86	34526	34526	16033	16033	104155	104155	50.7	1.79	91.41	11	1296	115	160	3	0	0	0
15_126_bin.51	f__Lachnospiraceae (UID1295)	33	543	238	63.56	1.69	14.29	2250320	0	747	747	3168	3168	3012	3012	14301	14301	40.5	1.73	87.38	11	2497	191	338	14	0	0	0
15_126_bin.52	c__Clostridia (UID1118)	387	223	124	81.65	2.42	20	2465759	0	100	100	41201	41201	24657	24657	137116	137116	59.7	1.26	89.02	11	2090	39	179	5	0	0	0
15_126_bin.53	p__Actinobacteria (UID2112)	31	211	124	84.63	1.88	50	2077461	0	149	149	25153	25153	13942	13942	72354	72354	61.7	1.57	89.49	11	1844	42	165	4	0	0	0
15_126_bin.54	o__Clostridiales (UID1212)	172	263	149	92.56	2.57	0	2368426	0	220	220	15865	15865	10765	10765	90555	90555	54.3	2.16	92.14	11	2091	46	212	5	0	0	0
15_126_bin.55	o__Clostridiales (UID1120)	304	247	141	91.37	4.96	0	2331225	0	255	255	15345	15345	9142	9142	53229	53229	49.7	2.46	91.06	11	2270	61	179	7	0	0	0
15_126_bin.56	o__Clostridiales (UID1226)	155	278	158	84.47	1.9	0	2108486	0	377	377	7282	7282	5592	5592	33057	33057	52.7	1.99	88.28	11	1840	37	237	4	0	0	0
15_126_bin.57	k__Bacteria (UID203)	5449	104	58	70.69	0	0	651066	0	41	41	21141	21141	15879	15879	80494	80494	49.7	1.4	88.38	11	623	54	50	0	0	0	0
15_126_bin.58	c__Clostridia (UID1118)	387	223	124	63.86	2.02	33.33	1992070	0	403	403	5985	5985	4943	4943	51797	51797	60.8	2.12	90.36	11	1981	95	125	3	0	0	0
15_126_bin.59	p__Firmicutes (UID1022)	100	295	158	96	0.07	0	2034270	0	248	248	12562	12562	8202	8202	38546	38546	48.1	2.37	90.85	11	2053	17	275	3	0	0	0
15_126_bin.6	p__Actinobacteria (UID2112)	31	211	124	80.71	1.61	50	2189855	0	320	320	10563	10563	6843	6843	64109	64109	63.1	2.06	89.37	11	2227	54	155	2	0	0	0
15_126_bin.60	k__Bacteria (UID2372)	131	176	105	94.79	3.02	16.67	1878725	0	227	227	12707	12707	8276	8276	84625	84625	46.9	2.03	93.21	11	1960	10	162	3	1	0	0
15_126_bin.61	o__Clostridiales (UID1226)	155	278	158	93.44	2.22	0	3147701	0	473	473	9800	9800	6654	6654	46582	46582	53.5	1.96	88.39	11	2723	38	235	5	0	0	0
15_126_bin.62	o__Clostridiales (UID1120)	304	250	143	64.79	1.4	50	1380907	0	271	271	7574	7574	5095	5095	44639	44639	65.7	1.71	90.69	11	1284	109	139	2	0	0	0
15_126_bin.63	o__Clostridiales (UID1212)	172	263	149	54.05	0	0	811960	0	44	44	27936	27936	18453	18453	82897	82897	33.1	1.59	89.37	11	802	92	171	0	0	0	0
15_126_bin.64	k__Bacteria (UID2372)	131	176	105	90	2.54	0	1800827	0	211	211	14157	14157	8534	8534	72710	72710	48.3	1.87	92.06	11	1808	13	159	4	0	0	0
15_126_bin.65	o__Clostridiales (UID1120)	304	250	143	65.09	6.24	6.67	3121587	0	214	214	23122	23122	14586	14586	75572	75572	57.9	1.6	91.02	11	2756	75	160	15	0	0	0
15_126_bin.66	k__Bacteria (UID203)	5449	103	57	62.6	5.26	0	1725464	0	371	371	5887	5887	4650	4650	30446	30446	60.2	1.6	91.45	11	1707	59	40	4	0	0	0
15_126_bin.67	c__Clostridia (UID1118)	387	223	124	83.43	5.99	26.67	2773408	0	515	515	6667	6667	5385	5385	33904	33904	61.3	2.1	91.13	11	2759	69	139	15	0	0	0
15_126_bin.68	c__Clostridia (UID1118)	387	223	124	52.36	6.85	11.76	2398262	0	199	199	22928	22928	12051	12051	167234	167234	51	2.01	88.52	11	2159	91	115	17	0	0	0
15_126_bin.69	o__Clostridiales (UID1120)	304	247	141	83.07	0	0	1502319	0	61	61	32977	32977	24628	24628	168545	168545	48.3	1.07	91.04	11	1275	71	176	0	0	0	0
15_126_bin.7	k__Bacteria (UID203)	5449	103	57	74.56	6.14	0	2150790	0	266	266	12549	12549	8085	8085	45289	45289	57.5	1.44	91.09	11	1985	53	45	5	0	0	0
15_126_bin.70	o__Lactobacillales (UID355)	490	336	184	97.42	0.82	50	1743081	0	111	111	34032	34032	15703	15703	112020	112020	47.2	1.88	87.19	11	1686	6	328	2	0	0	0
15_126_bin.71	o__Clostridiales (UID1226)	155	278	158	65.74	2.13	20	1684416	0	343	343	6173	6173	4910	4910	25837	25837	56.5	1.39	91.42	11	1753	100	173	5	0	0	0
15_126_bin.72	k__Bacteria (UID203)	5449	104	58	51.72	0	0	1379547	0	278	278	6277	6277	4962	4962	17799	17799	69	1.79	87.09	11	1328	71	33	0	0	0	0
15_126_bin.73	f__Lachnospiraceae (UID1286)	57	420	207	73.08	3.18	63.64	2510533	0	364	364	9505	9505	6897	6897	43662	43662	52.3	1.8	85.07	11	2161	114	284	22	0	0	0
15_126_bin.74	o__Selenomonadales (UID1024)	64	334	167	74.76	2.86	25	1723128	0	461	461	4854	4854	3737	3737	48664	48664	50.7	2.31	88	11	1788	77	249	8	0	0	0
15_126_bin.75	f__Lachnospiraceae (UID1255)	90	354	174	68.72	3.45	50	1806445	0	658	658	3192	3192	2745	2745	19916	19916	59.3	2.26	87.83	11	1728	139	203	12	0	0	0
15_126_bin.76	k__Bacteria (UID203)	5449	104	58	50	8.62	50	1965145	0	842	842	2629	2629	2333	2333	14478	14478	49.5	2.2	83.96	11	2621	68	30	6	0	0	0
15_126_bin.8	o__Clostridiales (UID1212)	172	263	149	84.73	0	0	2429747	0	132	132	32794	32794	18407	18407	159597	159597	59.9	1.6	88.49	11	2217	70	193	0	0	0	0
15_126_bin.9	k__Bacteria (UID203)	5449	103	58	67.24	0	0	945731	0	27	27	49802	49802	35027	35027	158647	158647	53.1	1.43	91.45	11	844	60	43	0	0	0	0
15_146_bin.1	k__Bacteria (UID2569)	434	278	186	78.08	0.54	0	2076730	0	226	226	13585	13585	9189	9189	46317	46317	51.1	2.1	90.2	11	1814	93	184	1	0	0	0
15_146_bin.10	p__Bacteroidetes (UID2605)	350	316	210	92.06	3.52	7.69	2168436	0	238	238	14733	14733	9111	9111	57818	57818	59.4	1.84	94.65	11	1937	28	277	10	1	0	0
15_146_bin.11	o__Clostridiales (UID1212)	172	263	149	72.55	2.01	0	2991648	0	220	220	25098	25098	13598	13598	113908	113908	55.2	2.04	90.49	11	2606	60	198	5	0	0	0
15_146_bin.12	o__Clostridiales (UID1120)	304	250	143	63.2	2.4	33.33	1593175	0	181	181	12342	12342	8802	8802	34034	34034	63.9	1.96	92.11	11	1579	114	130	6	0	0	0
15_146_bin.13	p__Actinobacteria (UID2112)	31	211	124	64.81	1.81	0	2678118	0	294	294	13018	13018	9109	9109	74783	74783	59.8	1.22	88.83	11	2515	78	130	3	0	0	0
15_146_bin.14	o__Clostridiales (UID1212)	172	263	149	85.62	0.67	0	1872476	0	254	254	11957	11957	7371	7371	61803	61803	51.3	2.78	90.71	11	1873	28	234	1	0	0	0
15_146_bin.15	f__Lachnospiraceae (UID1255)	90	354	174	59.78	2.35	20	1433241	0	268	268	7003	7003	5347	5347	35809	35809	47.5	2.2	92.9	11	1510	148	198	7	1	0	0
15_146_bin.16	o__Clostridiales (UID1226)	155	278	158	81.17	3	0	2141639	0	444	444	6165	6165	4823	4823	29800	29800	57.5	1.97	93.07	11	2212	83	186	9	0	0	0
15_146_bin.17	k__Bacteria (UID203)	5449	103	58	56.72	0	0	1229583	0	90	90	23795	23795	13662	13662	88380	88380	49.9	1.3	92.87	11	1175	65	38	0	0	0	0
15_146_bin.18	k__Bacteria (UID203)	5449	104	58	53.97	3.45	0	2008010	0	167	167	20179	20179	12024	12024	73666	73666	46.7	1.62	91.65	11	1724	65	36	3	0	0	0
15_146_bin.19	g__Butyrivibrio (UID1297)	25	642	252	75.64	1.37	33.33	2554967	0	262	262	13925	13925	9751	9751	45519	45519	40.6	1.07	90.88	11	2273	199	433	9	1	0	0
15_146_bin.2	k__Bacteria (UID203)	5449	104	58	66.61	4.31	20	423895	0	66	66	8929	8929	6422	6422	22626	22626	46.9	1.2	91.9	11	491	36	65	2	1	0	0
15_146_bin.20	o__Clostridiales (UID1226)	155	278	158	80.67	0.63	0	1471217	0	305	305	5736	5736	4823	4823	20499	20499	53.1	1.54	88.43	11	1311	81	196	1	0	0	0
15_146_bin.21	o__Clostridiales (UID1226)	155	278	158	80.25	1.16	50	2631280	0	722	722	5059	5059	3644	3644	28022	28022	50.8	3.73	88.45	11	2584	42	232	4	0	0	0
15_146_bin.22	c__Deltaproteobacteria (UID3218)	61	284	169	74.26	5.1	45.45	2476078	0	743	743	3738	3738	3332	3332	17273	17273	66.3	2.64	84.82	11	2526	75	198	11	0	0	0
15_146_bin.23	o__Clostridiales (UID1226)	155	278	158	60.31	5.14	0	1655376	0	413	413	4802	4802	4008	4008	16376	16376	52.9	1.75	91.53	11	1762	129	136	12	1	0	0
15_146_bin.24	k__Bacteria (UID203)	5449	103	57	66.67	1.75	0	2158977	0	375	375	7559	7559	5757	5757	32774	32774	54.6	1.92	91.86	11	2103	58	44	1	0	0	0
15_146_bin.25	p__Bacteroidetes (UID2605)	350	316	210	93.47	0.95	0	2347282	0	65	65	55110	55110	36112	36112	259418	259418	57.5	1.19	93.65	11	1925	25	289	2	0	0	0
15_146_bin.26	o__Clostridiales (UID1212)	172	263	149	90.77	1.01	50	1834419	0	179	179	16429	16429	10248	10248	74499	74499	58	2.15	88.99	11	1766	20	241	2	0	0	0
15_146_bin.27	p__Actinobacteria (UID2112)	31	211	124	89.05	3.42	11.76	2608688	0	317	317	13686	13686	8229	8229	64262	64262	61.4	1.75	89.85	11	2551	23	171	17	0	0	0
15_146_bin.28	o__Clostridiales (UID1226)	155	278	158	80.32	1.58	0	2319711	0	431	431	6872	6872	5382	5382	64910	64910	54.2	1.57	89.88	11	1929	67	208	3	0	0	0
15_146_bin.29	o__Clostridiales (UID1226)	155	278	158	93.18	2.3	20	2490681	0	266	266	15187	15187	9363	9363	75889	75889	54.9	1.97	91.74	11	2277	41	227	10	0	0	0
15_146_bin.3	o__Clostridiales (UID1120)	304	250	143	68.63	2.86	28.57	2786356	0	612	612	5528	5528	4552	4552	24777	24777	54.9	2.22	88.95	11	2591	102	141	7	0	0	0
15_146_bin.30	o__Bacteroidales (UID2617)	213	406	265	61.21	1.64	71.43	1823196	0	250	250	9577	9577	7292	7292	53882	53882	54.9	2.05	90.19	11	1615	169	232	4	1	0	0
15_146_bin.31	f__Lachnospiraceae (UID1286)	57	420	207	64.55	3.43	35.29	1906694	0	480	480	4684	4684	3972	3972	21576	21576	58.6	2.43	86.44	11	1743	168	239	11	2	0	0
15_146_bin.32	k__Bacteria (UID2329)	174	149	89	53.21	5.96	60	698269	0	91	91	10909	10909	7673	7673	39256	39256	40.6	1.67	91.83	11	734	49	92	7	1	0	0
15_146_bin.33	k__Bacteria (UID203)	5449	104	58	85.34	5.96	31.58	986134	0	275	275	3943	3943	3585	3585	15726	15726	31.8	2.9	79.6	11	921	12	73	19	0	0	0
15_146_bin.34	f__Lachnospiraceae (UID1255)	90	354	174	82.92	1.12	0	2392555	0	398	398	7659	7659	6011	6011	60023	60023	52.6	2.12	85.21	11	1958	79	270	5	0	0	0
15_146_bin.35	k__Bacteria (UID2372)	131	176	105	92.04	3.65	33.33	1721494	0	253	253	9884	9884	6804	6804	57959	57959	47	1.92	93.54	11	1829	17	153	6	0	0	0
15_146_bin.36	f__Lachnospiraceae (UID1286)	57	420	207	69.09	9.42	31.58	3464468	0	678	678	6284	6284	5109	5109	66656	66656	51.4	2.55	85.32	11	3264	140	250	26	4	0	0
15_146_bin.37	f__Lachnospiraceae (UID1286)	57	420	207	84.09	3.08	27.27	1889616	0	300	300	8257	8257	6298	6298	46672	46672	45.8	1.74	93.71	11	1885	94	317	8	1	0	0
15_146_bin.38	k__Bacteria (UID2372)	131	176	105	95.24	1.75	0	2811275	0	113	113	41864	41864	24878	24878	110177	110177	47.9	1.42	91.48	11	2646	10	163	3	0	0	0
15_146_bin.39	k__Bacteria (UID203)	5449	104	58	57.76	1.72	0	1684283	0	352	352	5871	5871	4784	4784	20928	20928	54.3	2.37	91.33	11	1613	65	38	1	0	0	0
15_146_bin.4	o__Bacteroidales (UID2716)	92	487	270	95.52	1.3	0	2597514	0	31	31	226954	226954	83790	83790	471616	471616	44.6	1.28	92.52	11	2244	49	434	4	0	0	0
15_146_bin.40	k__Bacteria (UID203)	5449	103	57	71.05	7.89	100	1021493	0	314	314	3440	3440	3253	3253	23857	23857	27.1	2.35	90.8	11	1258	52	46	5	0	0	0
15_146_bin.41	p__Actinobacteria (UID2112)	31	211	124	91.45	2.24	66.67	2513896	0	244	244	15599	15599	10302	10302	61814	61814	58.5	1.83	87.54	11	2179	23	179	9	0	0	0
15_146_bin.42	o__Clostridiales (UID1120)	304	247	141	88.92	7.17	15.38	1808158	0	327	327	7276	7276	5529	5529	35674	35674	51.1	2.33	93.83	11	1861	35	188	23	1	0	0
15_146_bin.43	o__Clostridiales (UID1226)	155	277	157	63.5	2.44	0	1807090	0	495	495	4120	4120	3650	3650	21798	21798	50.7	1.9	89.39	11	1944	119	152	6	0	0	0
15_146_bin.44	k__Bacteria (UID2372)	131	176	105	88.79	0	0	2912964	0	363	363	11748	11748	8024	8024	63228	63228	48	2.03	91.62	11	2842	19	157	0	0	0	0
15_146_bin.45	k__Bacteria (UID203)	5449	104	58	60.27	1.72	100	2390922	0	537	537	5529	5529	4452	4452	22884	22884	53.4	2.54	91.05	11	2299	61	42	1	0	0	0
15_146_bin.46	k__Bacteria (UID203)	5449	103	58	56.51	9.25	0	1795162	0	592	592	3119	3119	3032	3032	10544	10544	54.4	1.92	91.27	11	2133	54	40	8	1	0	0
15_146_bin.47	p__Bacteroidetes (UID2605)	350	316	210	89.87	1.59	20	2090034	0	156	156	19579	19579	13397	13397	56922	56922	53.7	1.12	95.39	11	1830	40	271	5	0	0	0
15_146_bin.48	p__Actinobacteria (UID2112)	31	211	124	93.43	0	0	1446315	0	85	85	26318	26318	17015	17015	79491	79491	41.7	1.38	89.88	11	1202	13	198	0	0	0	0
15_146_bin.49	k__Bacteria (UID203)	5449	103	57	62.44	7.02	25	1611992	0	403	403	4886	4886	3999	3999	33967	33967	60.7	1.58	92.05	11	1651	62	37	4	0	0	0
15_146_bin.5	k__Bacteria (UID203)	5449	103	57	54.31	0	0	1525075	0	321	321	6088	6088	4751	4751	24794	24794	59.6	1.43	92.11	11	1496	63	40	0	0	0	0
15_146_bin.50	p__Actinobacteria (UID2112)	31	211	124	90.02	1.96	40	2780571	0	368	368	10041	10041	7555	7555	42613	42613	58	2.25	86.89	11	2396	24	182	5	0	0	0
15_146_bin.51	k__Bacteria (UID2982)	88	230	148	75.01	4.55	25	2686007	0	509	509	7085	7085	5277	5277	37422	37422	59	2.29	93.21	11	2684	59	159	12	0	0	0
15_146_bin.52	k__Bacteria (UID2569)	434	278	186	96.94	1.09	25	3126998	0	65	65	77314	77314	48107	48107	220632	220632	53.6	2.05	90.84	11	2405	7	267	4	0	0	0
15_146_bin.53	o__Clostridiales (UID1120)	304	250	143	72.05	4.1	10	1640767	0	234	234	10988	10988	7011	7011	31979	31979	61.9	2.28	92.47	11	1662	86	154	10	0	0	0
15_146_bin.54	o__Clostridiales (UID1212)	172	263	149	68.53	0	0	806166	0	113	113	10136	10136	7134	7134	28833	28833	25.3	2.57	85.54	11	789	79	184	0	0	0	0
15_146_bin.55	k__Bacteria (UID203)	5449	104	58	54.92	9.48	83.33	2778608	0	308	308	12914	12914	9021	9021	47841	47841	54.2	1.25	86.67	11	2118	62	36	6	0	0	0
15_146_bin.56	o__Clostridiales (UID1212)	172	263	149	83.55	3.44	36.36	2638607	0	351	351	12518	12518	7517	7517	50384	50384	58.4	2.62	91.57	11	2574	44	210	8	1	0	0
15_146_bin.57	k__Bacteria (UID203)	5449	104	58	63.57	1.72	0	1855634	0	438	438	5184	5184	4236	4236	20131	20131	56.9	2.53	92.71	11	1823	58	45	1	0	0	0
15_146_bin.58	o__Clostridiales (UID1212)	172	263	149	74.52	2.01	0	2026731	0	483	483	4943	4943	4196	4196	27655	27655	49.2	2.32	89.07	11	2235	85	175	3	0	0	0
15_146_bin.59	o__Bacteroidales (UID2657)	160	492	269	66.15	0.19	100	2001165	0	61	61	68057	68057	32805	32805	127858	127858	48.2	1.34	89.57	11	1633	148	343	1	0	0	0
15_146_bin.6	k__Bacteria (UID203)	5449	104	58	60.66	3.45	0	2363811	0	322	322	10460	10460	7341	7341	53046	53046	51.3	2.79	94.27	11	2032	62	40	2	0	0	0
15_146_bin.60	k__Bacteria (UID2372)	131	176	105	85.85	4.6	0	2499450	0	632	632	4640	4640	3954	3954	22585	22585	42	2.12	92.05	11	2951	39	131	5	1	0	0
15_146_bin.61	o__Clostridiales (UID1212)	172	263	149	53.03	0.67	0	1597449	0	589	589	2803	2803	2712	2712	9919	9919	58.5	2.25	90.81	11	1837	124	138	1	0	0	0
15_146_bin.62	k__Bacteria (UID203)	5449	103	58	51.65	7.68	0	1129559	0	322	322	3865	3865	3507	3507	18901	18901	54.5	1.52	93.32	11	1316	66	28	7	2	0	0
15_146_bin.63	o__Clostridiales (UID1212)	172	263	149	90.04	3.75	55.56	3309004	0	324	324	28676	28676	10212	10212	77184	77184	59.4	2.38	87	11	3017	30	224	9	0	0	0
15_146_bin.64	c__Clostridia (UID1118)	387	223	124	54.11	0.81	0	1320082	0	337	337	4658	4658	3917	3917	15646	15646	61.4	2.18	90.27	11	1368	119	103	1	0	0	0
15_146_bin.65	o__Clostridiales (UID1120)	304	247	141	82.34	0.59	50	1679234	0	204	204	10693	10693	8231	8231	71080	71080	50.2	2.3	91.6	11	1497	68	177	2	0	0	0
15_146_bin.66	f__Lachnospiraceae (UID1286)	57	420	207	71.07	6.52	29.17	1591054	0	306	306	6781	6781	5199	5199	27948	27948	52.3	1.99	91.13	11	1565	153	245	21	1	0	0
15_146_bin.67	k__Bacteria (UID2565)	2921	142	87	55.54	1.48	0	2154518	0	640	640	3703	3703	3366	3366	18429	18429	57.1	3.69	86.41	11	2024	73	66	3	0	0	0
15_146_bin.68	o__Clostridiales (UID1120)	304	247	141	76.52	0.07	0	1685847	0	67	67	68018	68018	25161	25161	249477	249477	49.4	1.83	91.78	11	1602	59	185	3	0	0	0
15_146_bin.69	o__Clostridiales (UID1212)	172	263	149	72.71	0	0	1861450	0	233	233	11545	11545	7989	7989	42286	42286	53.1	2.36	91.92	11	1844	96	167	0	0	0	0
15_146_bin.7	k__Bacteria (UID203)	5449	103	57	52.81	7.02	50	1598543	0	347	347	5590	5590	4606	4606	25540	25540	53.1	1.94	91.5	11	1602	65	34	4	0	0	0
15_146_bin.70	p__Actinobacteria (UID2112)	31	211	124	86.98	5.98	27.78	2631299	0	691	691	4478	4478	3807	3807	22455	22455	66.3	2.17	87.54	11	2488	34	161	15	1	0	0
15_146_bin.71	o__Bacteroidales (UID2657)	160	492	269	75.59	8.37	5	2582681	0	350	350	10552	10552	7379	7379	47944	47944	55.8	1.5	92.15	11	2080	134	318	40	0	0	0
15_146_bin.72	k__Bacteria (UID238)	2248	125	78	71.15	2.99	50	1302040	0	213	213	7620	7620	6112	6112	29836	29836	30.8	1.86	90.54	11	1273	37	84	4	0	0	0
15_146_bin.73	o__Bacteroidales (UID2716)	92	487	270	90.95	1.3	50	3526601	0	161	161	52101	52101	21904	21904	183486	183486	52.5	2.1	88.17	11	2674	49	432	6	0	0	0
15_146_bin.74	k__Bacteria (UID203)	5449	104	58	57.84	4.31	100	2146424	0	584	584	4177	4177	3675	3675	24032	24032	49.9	2.06	92.08	11	2341	61	40	3	0	0	0
15_146_bin.75	o__Clostridiales (UID1212)	172	263	149	55.51	1.34	0	1535941	0	139	139	17728	17728	11049	11049	68408	68408	58.8	2.55	90.38	11	1459	128	133	2	0	0	0
15_146_bin.76	o__Selenomonadales (UID1024)	64	334	167	82.34	3.36	18.18	1806068	0	573	573	3716	3716	3151	3151	33554	33554	51	2.56	88.92	11	1877	50	275	8	1	0	0
15_146_bin.77	k__Bacteria (UID2495)	2993	143	89	77.36	2.25	100	907396	0	62	62	22062	22062	14635	14635	57400	57400	43.3	1.51	87.64	11	919	34	106	3	0	0	0
15_146_bin.78	k__Bacteria (UID203)	5449	103	57	56.14	7.97	0	1145411	0	171	171	8956	8956	6698	6698	47110	47110	37.8	1.67	92.51	11	1146	29	55	18	1	0	0
15_146_bin.79	f__Lachnospiraceae (UID1255)	90	354	174	90.1	2.92	25	3028139	0	352	352	13957	13957	8602	8602	58174	58174	55.1	2.15	88.6	11	2713	35	303	16	0	0	0
15_146_bin.8	o__Clostridiales (UID1212)	172	263	149	52.1	1.18	60	1285648	0	158	158	12023	12023	8137	8137	55611	55611	62	2.04	91.45	11	1194	119	139	5	0	0	0
15_146_bin.80	k__Bacteria (UID203)	5449	104	58	56.11	6.9	25	2724087	0	878	878	4448	4448	3102	3102	29462	29462	49.4	1.82	94.03	11	2891	63	37	4	0	0	0
15_146_bin.81	p__Euryarchaeota (UID3)	148	188	125	78.83	4.8	0	2542456	0	419	419	10969	10969	6067	6067	63551	63551	25.5	1.61	77.63	11	2351	66	116	6	0	0	0
15_146_bin.9	p__Actinobacteria (UID2112)	31	211	124	91.02	8.41	25	2321203	0	238	238	15895	15895	9752	9752	71213	71213	62.5	2.23	90.17	11	2134	41	154	16	0	0	0
15_15_bin.1	g__Prevotella (UID2724)	55	567	296	81.52	0.84	0	2953218	0	108	108	45008	45008	27344	27344	110588	110588	52.1	1.69	87.49	11	2259	124	440	3	0	0	0
15_15_bin.10	p__Actinobacteria (UID2112)	31	211	124	70.05	1.73	33.33	1658503	0	230	230	11645	11645	7210	7210	63899	63899	63.8	2.25	86.64	11	1553	60	148	3	0	0	0
15_15_bin.11	k__Bacteria (UID203)	5449	103	57	56.14	0	0	1212634	0	20	20	86142	86142	60631	60631	346228	346228	60.2	1.32	87.91	11	1071	66	37	0	0	0	0
15_15_bin.12	o__Clostridiales (UID1226)	155	277	157	98.73	0.64	0	2940838	0	89	89	59415	59415	33043	33043	198666	198666	50.1	2.3	86.23	11	2521	2	274	1	0	0	0
15_15_bin.13	o__Clostridiales (UID1120)	304	247	141	98.58	0	0	1901710	0	28	28	148820	148820	67918	67918	272470	272470	46.3	0.96	88.57	11	1652	4	243	0	0	0	0
15_15_bin.14	o__Clostridiales (UID1212)	172	263	149	72.25	0.89	0	1472694	0	35	35	71067	71067	42076	42076	190582	190582	27.3	1.36	83.93	11	1340	56	205	2	0	0	0
15_15_bin.15	k__Bacteria (UID203)	5449	104	58	58.4	0	0	1894379	0	427	427	5223	5223	4436	4436	30162	30162	66.1	2.82	84.91	11	1982	59	45	0	0	0	0
15_15_bin.16	g__Prevotella (UID2721)	65	530	280	96.07	1.25	0	3397839	0	89	89	57278	57278	38177	38177	204866	204866	46.6	1.72	91.08	11	2892	17	509	4	0	0	0
15_15_bin.17	f__Lachnospiraceae (UID1255)	90	354	174	88.12	1.15	0	2239988	0	218	218	14434	14434	10275	10275	65151	65151	51.9	1.97	89.71	11	2160	63	288	3	0	0	0
15_15_bin.18	p__Actinobacteria (UID2112)	31	211	124	98.39	1.69	33.33	2071406	0	88	88	43937	43937	23538	23538	125947	125947	63	1.73	90.45	11	1876	7	201	3	0	0	0
15_15_bin.19	f__Veillonellaceae (UID1032)	33	423	214	85.36	0.58	0	1590124	0	59	59	42605	42605	26951	26951	108141	108141	52.1	2	90.71	11	1554	58	363	2	0	0	0
15_15_bin.2	g__Prevotella (UID2724)	55	567	296	88.25	1.97	22.22	2878974	0	195	195	20887	20887	14763	14763	70211	70211	54.8	2.36	89.95	11	2265	99	459	9	0	0	0
15_15_bin.20	p__Actinobacteria (UID2112)	31	211	124	96.01	3.63	60	1910524	0	231	231	11542	11542	8270	8270	89370	89370	60.2	2.21	86.84	11	1784	12	194	5	0	0	0
15_15_bin.21	f__Veillonellaceae (UID1032)	33	423	214	96.26	0.08	0	2416083	0	101	101	78447	78447	23921	23921	335403	335403	60.2	2.42	86.99	11	2210	15	407	1	0	0	0
15_15_bin.22	o__Clostridiales (UID1226)	155	277	157	91.56	5.1	90.91	2344311	0	52	52	66077	66077	45082	45082	238253	238253	58.9	1.65	90.26	11	2017	18	248	11	0	0	0
15_15_bin.23	p__Actinobacteria (UID2112)	31	211	124	97.58	0.81	0	2578866	0	74	74	68908	68908	34849	34849	371743	371743	59.7	2.01	87.53	11	2345	3	207	1	0	0	0
15_15_bin.24	o__Clostridiales (UID1226)	155	277	157	97.13	3.18	0	2436074	0	75	75	63032	63032	32480	32480	133499	133499	52.3	1.7	86.49	11	2026	5	263	9	0	0	0
15_15_bin.25	k__Bacteria (UID2372)	131	176	105	83.41	1.27	0	1980894	0	668	668	3729	3729	2965	2965	20157	20157	48.4	2.17	92.08	11	2443	26	148	2	0	0	0
15_15_bin.26	f__Lachnospiraceae (UID1255)	90	354	174	93.39	0.31	0	2010763	0	165	165	20723	20723	12186	12186	66306	66306	52.7	1.86	92.31	11	1838	15	337	2	0	0	0
15_15_bin.27	o__Bacteroidales (UID2716)	92	487	270	89.5	0.46	0	2560324	0	218	218	15927	15927	11744	11744	56882	56882	43.4	2	89.76	11	2162	71	414	2	0	0	0
15_15_bin.28	p__Actinobacteria (UID2112)	31	211	124	68.58	5.36	88.89	2009109	0	332	332	10207	10207	6051	6051	45821	45821	63	2.48	86.69	11	1936	67	137	6	1	0	0
15_15_bin.29	k__Bacteria (UID203)	5449	104	58	74.14	0	0	2912099	0	54	54	94712	94712	53927	53927	202016	202016	53	1.79	88.78	11	2271	55	49	0	0	0	0
15_15_bin.3	c__Gammaproteobacteria (UID4201)	1164	271	170	94.28	1.67	75	2336020	0	361	361	9362	9362	6470	6470	34083	34083	36.6	2.28	87.01	11	2250	13	254	4	0	0	0
15_15_bin.30	k__Bacteria (UID2372)	131	177	106	96.23	1.89	0	2694620	0	183	183	21895	21895	14724	14724	119053	119053	39.5	1.95	89.58	11	2647	8	167	2	0	0	0
15_15_bin.31	k__Bacteria (UID2372)	131	177	106	94.41	3.43	11.11	1801518	0	223	223	10878	10878	8078	8078	43176	43176	38.3	1.85	92.51	11	1996	11	157	9	0	0	0
15_15_bin.32	k__Bacteria (UID2372)	131	176	105	97.62	3.81	50	2385967	0	255	255	18354	18354	9356	9356	91536	91536	50.5	2.19	91.87	11	2382	4	168	2	2	0	0
15_15_bin.33	k__Bacteria (UID203)	5449	104	58	72.41	0	0	2551368	0	122	122	34375	34375	20912	20912	171536	171536	46.3	2.52	87.1	11	2107	56	48	0	0	0	0
15_15_bin.34	o__Clostridiales (UID1226)	155	278	158	97.47	0.21	0	2292933	0	51	51	76999	76999	44959	44959	200514	200514	47.4	1.34	89.19	11	2003	4	273	1	0	0	0
15_15_bin.35	f__Lachnospiraceae (UID1255)	90	354	174	79.89	3.75	0	2169553	0	280	280	12208	12208	7748	7748	82014	82014	56.5	2.49	88.92	11	1847	62	282	10	0	0	0
15_15_bin.36	c__Gammaproteobacteria (UID4387)	965	277	177	99.44	1.13	100	2181591	0	102	102	32329	32329	21388	21388	124359	124359	40.2	1.67	90.47	11	2083	1	271	5	0	0	0
15_15_bin.37	o__Clostridiales (UID1226)	155	278	158	62.29	2.29	70	1496840	0	365	365	4696	4696	4100	4100	20764	20764	54.4	1.95	90.92	11	1515	98	170	10	0	0	0
15_15_bin.38	o__Clostridiales (UID1212)	172	263	149	78.66	5.62	0	2377788	0	494	494	6059	6059	4813	4813	29699	29699	54	2.91	89.87	11	2535	58	186	19	0	0	0
15_15_bin.39	k__Bacteria (UID2372)	131	177	106	99.06	0.94	0	2742647	0	135	135	40095	40095	20315	20315	150435	150435	37.7	3.7	89.12	11	2721	3	173	1	0	0	0
15_15_bin.4	p__Euryarchaeota (UID3)	148	188	125	78.23	0	0	1640924	0	349	349	5650	5650	4701	4701	31408	31408	29.6	2.46	83.58	11	1853	53	135	0	0	0	0
15_15_bin.40	k__Bacteria (UID203)	5449	104	58	52.74	8.49	0	900692	0	561	561	1492	1492	1605	1605	8983	8983	44.7	2.42	89.91	11	1271	47	40	17	0	0	0
15_15_bin.41	f__Lachnospiraceae (UID1255)	90	354	174	84.48	0.98	0	2690554	0	94	94	40576	40576	28622	28622	138083	138083	57.4	1.87	87.46	11	2326	45	306	3	0	0	0
15_15_bin.42	o__Selenomonadales (UID1024)	64	334	167	65.2	1.02	33.33	1448612	0	392	392	4030	4030	3695	3695	18705	18705	57.5	2.57	90.14	11	1609	138	193	3	0	0	0
15_15_bin.43	c__Betaproteobacteria (UID3959)	235	408	203	99.34	0	0	2377784	0	62	62	57032	57032	38351	38351	132691	132691	41.5	1.1	89.71	11	2241	4	404	0	0	0	0
15_15_bin.44	o__Bacteroidales (UID2617)	213	406	265	97.17	0.5	0	2910017	0	50	50	102748	102748	58200	58200	173913	173913	55.2	2.79	89.01	11	2365	8	396	2	0	0	0
15_15_bin.45	p__Bacteroidetes (UID2605)	350	316	210	96.43	0.95	0	3156433	0	147	147	62512	62512	21472	21472	104655	104655	48.7	4.73	90.51	11	2537	8	306	2	0	0	0
15_15_bin.47	g__Prevotella (UID2724)	55	567	296	57.49	3.15	5.26	2331208	0	108	108	58058	58058	21585	21585	232136	232136	51.5	2.08	86.14	11	1831	217	333	16	1	0	0
15_15_bin.48	o__Bacteroidales (UID2657)	160	492	269	61.54	1.18	0	2279325	0	120	120	44492	44492	18994	18994	114839	114839	51.2	4.15	83.2	11	1818	160	327	5	0	0	0
15_15_bin.49	k__Bacteria (UID203)	5449	104	58	53.45	0	0	1066542	0	19	19	252739	252739	56133	56133	357275	357275	55.8	4.13	89.58	11	917	68	36	0	0	0	0
15_15_bin.5	p__Actinobacteria (UID1454)	732	201	116	67.33	0.86	0	1350066	0	281	281	5825	5825	4804	4804	23322	23322	65.5	1.6	90.58	11	1493	72	125	4	0	0	0
15_15_bin.6	g__Prevotella (UID2724)	55	567	296	93.45	0.51	0	3331259	0	127	127	41493	41493	26230	26230	187431	187431	51.9	2.36	88.92	11	2653	54	511	2	0	0	0
15_15_bin.7	k__Bacteria (UID2372)	131	176	105	96.19	2.22	0	2131265	0	108	108	30052	30052	19733	19733	171409	171409	51.4	1.73	91.63	11	2024	4	168	4	0	0	0
15_15_bin.8	o__Clostridiales (UID1226)	155	277	157	51.59	0.64	0	1495955	0	28	28	75455	75455	53426	53426	121577	121577	55	2.26	89.52	11	1314	153	123	1	0	0	0
15_15_bin.9	p__Actinobacteria (UID2112)	31	211	124	62.31	0	0	1723748	0	530	530	3529	3529	3252	3252	11882	11882	69.6	2.08	85.52	11	1842	102	109	0	0	0	0
15_168_bin.1	p__Actinobacteria (UID2112)	31	211	124	80.18	2.34	55.56	1924332	0	199	199	16056	16056	9670	9670	92528	92528	61.9	2.39	91.2	11	1768	37	165	9	0	0	0
15_168_bin.10	o__Clostridiales (UID1226)	155	278	158	95.29	1.32	0	2049802	0	153	153	20015	20015	13397	13397	103662	103662	59.7	1.9	90.48	11	1815	13	262	3	0	0	0
15_168_bin.11	k__Bacteria (UID2372)	131	176	105	91.21	2.79	0	1795370	0	372	372	5915	5915	4826	4826	17800	17800	55.1	1.91	93.47	11	2033	15	155	5	1	0	0
15_168_bin.12	o__Clostridiales (UID1226)	155	278	158	83.78	6.09	12.5	3232144	0	542	542	7241	7241	5963	5963	51366	51366	50.7	2.19	88.32	11	3051	46	216	16	0	0	0
15_168_bin.13	o__Clostridiales (UID1120)	304	247	141	97.16	0.24	0	2103058	0	213	213	14562	14562	9873	9873	72620	72620	54	2.28	91.36	11	1985	7	239	1	0	0	0
15_168_bin.14	o__Clostridiales (UID1120)	304	247	141	57.59	3.66	9.09	1027657	0	266	266	4230	4230	3863	3863	18724	18724	48.8	2.09	92.54	11	1202	102	134	11	0	0	0
15_168_bin.15	k__Bacteria (UID203)	5449	103	57	54.35	5.26	0	1453375	0	320	320	5585	5585	4541	4541	60309	60309	59.2	1.03	89.12	11	1457	63	36	4	0	0	0
15_168_bin.16	c__Clostridia (UID1118)	387	223	124	78.78	3.36	0	2273871	0	498	498	5689	5689	4566	4566	43002	43002	64.8	2.5	89.73	11	2143	43	173	6	1	0	0
15_168_bin.17	p__Actinobacteria (UID2112)	31	211	124	50.62	3.86	6.06	1886795	0	345	345	7248	7248	5468	5468	59429	59429	61.1	1.75	89.69	11	1925	95	95	15	6	0	0
15_168_bin.18	o__Clostridiales (UID1212)	172	263	149	70.33	1.34	0	1869043	0	201	201	14559	14559	9298	9298	105405	105405	61.1	2.86	90.95	11	1636	78	183	2	0	0	0
15_168_bin.19	k__Bacteria (UID203)	5449	104	58	60.66	6.9	0	1509169	0	261	261	8125	8125	5782	5782	35471	35471	68.8	1.63	91.13	11	1369	60	38	6	0	0	0
15_168_bin.2	o__Clostridiales (UID1120)	304	247	141	88.04	2.48	28.3	2309773	0	199	199	25002	25002	11606	11606	87918	87918	48.9	1.87	91.52	11	2335	49	184	8	1	2	3
15_168_bin.20	o__Clostridiales (UID1120)	304	250	143	89.77	3.63	20	2538039	0	277	277	15698	15698	9162	9162	60594	60594	59.5	2.16	90.23	11	2225	38	204	7	1	0	0
15_168_bin.21	o__Clostridiales (UID1226)	155	278	158	55.16	4.66	21.43	1483648	0	478	478	3400	3400	3103	3103	17106	17106	56.4	2.05	91.08	11	1707	144	120	14	0	0	0
15_168_bin.22	k__Bacteria (UID203)	5449	100	55	58.51	0	0	2693673	0	451	451	8401	8401	5972	5972	47082	47082	52.1	3.46	90.01	11	2671	60	40	0	0	0	0
15_168_bin.23	k__Bacteria (UID2372)	131	176	105	94.29	5.56	0	2809174	0	366	366	12078	12078	7675	7675	61250	61250	41.8	1.97	92.19	11	2946	32	137	6	1	0	0
15_168_bin.24	f__Lachnospiraceae (UID1286)	57	420	207	69.51	7.92	3.33	2291858	0	422	422	6668	6668	5430	5430	40032	40032	53.2	2.06	86.29	11	1908	138	256	24	2	0	0
15_168_bin.25	k__Bacteria (UID203)	5449	103	58	72.76	1.72	100	2057687	0	267	267	12256	12256	7706	7706	50971	50971	56.8	1.7	92.33	11	2007	55	46	2	0	0	0
15_168_bin.26	o__Clostridiales (UID1226)	155	277	157	56.39	8.77	57.14	1979099	0	570	570	3823	3823	3472	3472	18274	18274	53.2	1.97	90.9	11	2138	138	118	21	0	0	0
15_168_bin.27	o__Bacteroidales (UID2716)	92	487	270	85.04	1.87	20	3651059	0	381	381	14443	14443	9582	9582	95686	95686	49.4	3.09	92.1	11	3617	62	417	7	1	0	0
15_168_bin.28	k__Bacteria (UID203)	5449	103	57	54.55	8.77	50	1776995	0	306	306	7228	7228	5807	5807	34036	34036	54.4	1.36	90.27	11	1489	63	34	6	0	0	0
15_168_bin.29	o__Clostridiales (UID1226)	155	278	158	95.95	8.62	0	4377582	0	434	434	19919	19919	10086	10086	103715	103715	51.6	2.26	86.98	11	4022	28	231	18	1	0	0
15_168_bin.3	k__Bacteria (UID203)	5449	104	58	74.33	2.59	50	811412	0	53	53	32877	32877	15309	15309	108456	108456	39.8	1.67	92.18	11	794	33	69	2	0	0	0
15_168_bin.30	p__Euryarchaeota (UID3)	148	188	125	99.2	1.6	0	2119417	0	168	168	26580	26580	12615	12615	180697	180697	26.4	1.82	81.09	11	1982	1	185	2	0	0	0
15_168_bin.31	p__Euryarchaeota (UID3)	148	188	125	93.87	3.2	50	1696982	0	338	338	6403	6403	5020	5020	24602	24602	34.9	2.6	78.99	11	1601	11	173	4	0	0	0
15_168_bin.32	o__Clostridiales (UID1120)	304	250	143	71.6	1.86	33.33	3119810	0	689	689	5494	5494	4528	4528	29711	29711	54.3	2.34	88.18	11	3051	93	153	3	1	0	0
15_168_bin.33	k__Bacteria (UID1453)	901	171	117	58.26	1.28	50	593938	0	47	47	22959	22959	12636	12636	50676	50676	50.7	1.34	92.4	11	605	56	113	2	0	0	0
15_168_bin.34	k__Bacteria (UID203)	5449	103	58	68.1	9.48	100	1505300	0	220	220	9357	9357	6842	6842	73100	73100	50.9	2.02	93.25	11	1483	57	39	7	0	0	0
15_168_bin.35	o__Clostridiales (UID1120)	304	247	141	83.8	2.84	0	2208227	0	339	339	9674	9674	6513	6513	53438	53438	48.4	1.65	91.57	11	2376	58	184	5	0	0	0
15_168_bin.36	o__Clostridiales (UID1212)	172	263	149	64.32	0	0	1500905	0	197	197	11302	11302	7618	7618	54331	54331	52.2	2.39	90.58	11	1467	88	175	0	0	0	0
15_168_bin.37	k__Bacteria (UID2372)	131	176	105	91.43	1.68	0	1669347	0	192	192	11931	11931	8694	8694	61580	61580	48.5	1.71	92.25	11	1688	12	156	8	0	0	0
15_168_bin.38	o__Clostridiales (UID1212)	172	263	149	60.47	1.34	0	1511332	0	357	357	4639	4639	4233	4233	40428	40428	43.7	1.94	88.9	11	1647	116	145	2	0	0	0
15_168_bin.39	o__Clostridiales (UID1212)	172	263	149	89.93	1.34	50	1722554	0	164	164	18423	18423	10503	10503	52175	52175	58.3	2	89.45	11	1614	17	244	2	0	0	0
15_168_bin.4	o__Clostridiales (UID1226)	155	278	158	83.08	5.06	10	2188491	0	382	382	7000	7000	5729	5729	41800	41800	49.4	1.71	88.93	11	1949	73	195	10	0	0	0
15_168_bin.40	o__Clostridiales (UID1120)	304	250	143	59.91	4.55	41.67	1813167	0	326	326	7713	7713	5561	5561	56229	56229	59.1	2.38	92.4	11	1899	108	130	12	0	0	0
15_168_bin.41	o__Clostridiales (UID1120)	304	247	141	70.28	7.45	0	1750791	0	365	365	6255	6255	4796	4796	25648	25648	53.9	1.89	91.52	11	1843	102	130	15	0	0	0
15_168_bin.42	o__Clostridiales (UID1226)	155	278	158	58.25	2.27	0	1269547	0	384	384	3670	3670	3306	3306	15860	15860	52.2	1.42	91.56	11	1403	146	126	6	0	0	0
15_168_bin.43	o__Clostridiales (UID1226)	155	278	158	76.85	3.8	16.67	1704281	0	342	342	5943	5943	4983	4983	24078	24078	53.2	1.54	88.98	11	1484	93	179	6	0	0	0
15_168_bin.44	p__Actinobacteria (UID2112)	31	211	124	73.96	5.24	14.29	2606338	0	607	607	5286	5286	4293	4293	26398	26398	62.1	2.41	88.2	11	2509	79	125	7	0	0	0
15_168_bin.45	p__Euryarchaeota (UID3)	148	188	125	98.86	1.6	33.33	2841198	0	95	95	98741	98741	29907	29907	227703	227703	33.5	1.99	89.15	11	2590	9	176	3	0	0	0
15_168_bin.46	f__Lachnospiraceae (UID1286)	57	420	207	89.51	0.99	42.86	2388314	0	334	334	11474	11474	7150	7150	36568	36568	44.9	1.75	91.78	11	2207	55	358	7	0	0	0
15_168_bin.47	p__Actinobacteria (UID2112)	31	211	124	79.06	1.61	0	1199738	0	271	271	5627	5627	4427	4427	19529	19529	62.8	1.66	89.06	11	1272	51	158	2	0	0	0
15_168_bin.48	o__Clostridiales (UID1226)	155	278	158	78.32	1.34	100	2234598	0	319	319	10063	10063	7005	7005	40400	40400	50.6	2.03	87.7	11	2026	58	216	4	0	0	0
15_168_bin.49	k__Bacteria (UID203)	5449	103	57	54.39	5.26	33.33	1474999	0	200	200	11258	11258	7374	7374	31912	31912	56.3	1.73	92.29	11	1344	68	32	3	0	0	0
15_168_bin.5	p__Actinobacteria (UID2112)	31	211	124	69.42	3.7	33.33	1561465	0	350	350	5620	5620	4461	4461	23965	23965	64.2	1.95	89.82	11	1532	80	122	9	0	0	0
15_168_bin.50	k__Bacteria (UID203)	5449	104	58	50.31	4.31	33.33	1896378	0	491	491	4815	4815	3862	3862	15459	15459	60.8	2.51	92.44	11	2118	64	37	3	0	0	0
15_168_bin.51	o__Clostridiales (UID1120)	304	250	143	54.8	0.7	0	1309901	0	260	260	6258	6258	5038	5038	21911	21911	61.2	1.77	90.15	11	1301	130	119	1	0	0	0
15_168_bin.52	p__Euryarchaeota (UID3)	148	188	125	91.78	2.46	50	2292793	0	87	87	68138	68138	26353	26353	153150	153150	29	2.46	89.75	11	2065	20	164	4	0	0	0
15_168_bin.53	f__Lachnospiraceae (UID1286)	57	420	207	86.91	2.38	18.18	2067122	0	308	308	10329	10329	6711	6711	45536	45536	59.8	1.94	91.55	11	1878	94	317	8	1	0	0
15_168_bin.56	f__Lachnospiraceae (UID1255)	90	354	174	74.48	7.57	44.44	2436722	0	855	855	3429	3429	2849	2849	23632	23632	59	2.34	87.83	11	2381	97	234	21	2	0	0
15_168_bin.6	k__Bacteria (UID203)	5449	103	57	83.51	7.18	11.63	1411928	0	248	248	7533	7533	5693	5693	37394	37394	50.6	2.13	93.28	11	1477	14	62	19	8	0	0
15_168_bin.7	p__Actinobacteria (UID2112)	31	211	124	95.45	1.21	50	1575597	0	121	121	22664	22664	13021	13021	76087	76087	41.6	1.84	89.22	11	1325	9	200	2	0	0	0
15_168_bin.8	o__Clostridiales (UID1212)	172	263	149	87.88	6.15	0	2320959	0	369	369	8828	8828	6289	6289	44497	44497	54.2	2.29	91.58	11	2267	63	188	12	0	0	0
15_168_bin.9	k__Bacteria (UID2372)	131	176	105	82.94	2.7	0	2010091	0	315	315	8664	8664	6381	6381	42281	42281	51.6	1.54	92.43	11	2127	63	109	4	0	0	0
15_203_bin.1	k__Bacteria (UID2372)	131	176	105	73.58	4.13	0	2148483	0	504	504	4957	4957	4262	4262	20485	20485	50.4	2.19	92.85	11	2447	62	107	7	0	0	0
15_203_bin.10	k__Bacteria (UID2372)	131	176	105	69.84	4.85	0	2152028	0	613	613	3799	3799	3510	3510	21680	21680	47.6	2.28	91.44	11	2568	65	102	8	1	0	0
15_203_bin.11	o__Clostridiales (UID1212)	172	263	149	95.3	0	0	1950896	0	114	114	31412	31412	17113	17113	113118	113118	41.7	2.62	90.26	11	1846	7	256	0	0	0	0
15_203_bin.12	o__Clostridiales (UID1212)	172	263	149	86.02	1.74	50	2060207	0	275	275	11366	11366	7491	7491	54188	54188	59.4	2.15	92.44	11	1903	58	201	4	0	0	0
15_203_bin.13	o__Clostridiales (UID1212)	172	263	149	77.63	0.86	10	1974848	0	343	343	7773	7773	5757	5757	23956	23956	61.4	2.28	88.9	11	2014	55	198	10	0	0	0
15_203_bin.14	f__Lachnospiraceae (UID1255)	90	354	174	64.21	0.67	0	1325473	0	366	366	4043	4043	3621	3621	15006	15006	45.7	1.87	93.77	11	1445	156	195	3	0	0	0
15_203_bin.15	k__Bacteria (UID203)	5449	103	57	70.49	4.7	80	2432983	0	322	322	10791	10791	7555	7555	39850	39850	39.3	1.49	91.43	11	2460	53	45	5	0	0	0
15_203_bin.16	f__Lachnospiraceae (UID1286)	57	420	207	75.33	4.62	50	1914790	0	443	443	5293	5293	4322	4322	18826	18826	54.7	2.49	87.92	11	1863	141	263	14	2	0	0
15_203_bin.17	k__Bacteria (UID2569)	434	278	186	85.35	2.33	20	2198477	0	179	179	19714	19714	12281	12281	65802	65802	52	2.91	88.49	11	1924	78	195	5	0	0	0
15_203_bin.18	o__Clostridiales (UID1120)	304	250	143	55.17	0.93	0	2377005	0	479	479	6234	6234	4962	4962	24760	24760	55.2	1.83	89.08	11	2245	126	122	2	0	0	0
15_203_bin.19	k__Bacteria (UID203)	5449	104	58	52.84	6.58	5.88	1740946	0	627	627	2869	2869	2776	2776	12679	12679	68.7	1.88	91.14	11	1752	60	35	5	4	0	0
15_203_bin.2	o__Clostridiales (UID1120)	304	247	141	76.32	7.45	11.11	2185266	0	396	396	7280	7280	5518	5518	51208	51208	45.6	2.26	91.7	11	2222	75	154	18	0	0	0
15_203_bin.20	o__Clostridiales (UID1212)	172	263	149	60.51	0	0	1003094	0	196	196	6169	6169	5117	5117	35651	35651	38.1	1.6	93.02	11	1013	125	138	0	0	0	0
15_203_bin.21	f__Lachnospiraceae (UID1286)	57	420	207	76.97	0.74	0	1955853	0	325	325	8700	8700	6018	6018	28058	28058	44	1.96	92.63	11	2005	101	315	4	0	0	0
15_203_bin.22	p__Bacteroidetes (UID2605)	350	316	210	72.1	1.22	29.41	1858947	0	433	433	5101	5101	4293	4293	19534	19534	52.4	1.48	95.62	11	1893	96	209	8	3	0	0
15_203_bin.23	p__Firmicutes (UID1022)	100	295	158	51.31	0.41	0	1054189	0	352	352	3118	3118	2994	2994	9978	9978	48.5	2.09	90.11	11	1308	160	133	2	0	0	0
15_203_bin.24	f__Lachnospiraceae (UID1255)	90	354	174	61.98	6.85	10.34	1481292	0	325	325	5453	5453	4557	4557	22311	22311	53.1	1.86	92.06	11	1476	158	180	11	4	1	0
15_203_bin.25	o__Clostridiales (UID1226)	155	278	158	74.56	2.53	75	2281547	0	769	769	3599	3599	2966	2966	25268	25268	51.4	1.88	88.69	11	2373	97	177	4	0	0	0
15_203_bin.26	k__Bacteria (UID203)	5449	100	55	53.06	1.82	0	412930	0	116	116	4022	4022	3559	3559	8977	8977	41	1.51	91.19	11	524	63	36	1	0	0	0
15_203_bin.27	k__Bacteria (UID203)	5449	103	57	84.21	2.87	5.26	2115018	0	65	65	62787	62787	32538	32538	232420	232420	50.3	1.96	93.19	11	1898	11	75	16	1	0	0
15_203_bin.28	k__Bacteria (UID2982)	88	230	148	73.18	1.38	0	2564769	0	626	626	4868	4868	4097	4097	21535	21535	66.5	2.71	88.93	11	2532	62	165	3	0	0	0
15_203_bin.29	p__Bacteroidetes (UID2605)	350	316	210	77.59	1.11	33.33	1751640	0	164	164	15624	15624	10680	10680	51479	51479	57.8	1.48	94.69	11	1524	107	206	3	0	0	0
15_203_bin.3	o__Selenomonadales (UID1024)	64	334	167	77.68	2.69	40	1553667	0	302	302	6684	6684	5144	5144	32063	32063	50.4	1.94	87.88	11	1512	74	255	5	0	0	0
15_203_bin.30	o__Clostridiales (UID1212)	172	263	149	50.36	4.02	8.33	2280567	0	640	640	4065	4065	3563	3563	18193	18193	55.2	2.82	91.52	11	2470	136	117	9	1	0	0
15_203_bin.31	p__Actinobacteria (UID2112)	31	211	124	58.23	7.53	30	2037877	0	511	511	4827	4827	3988	3988	45145	45145	62.9	2.73	89.52	11	2026	109	92	10	0	0	0
15_203_bin.32	o__Bacteroidales (UID2716)	92	487	270	81.28	2.22	28.57	2624227	0	279	279	14725	14725	9405	9405	50932	50932	56.6	2.5	91.67	11	2140	110	363	14	0	0	0
15_203_bin.33	f__Lachnospiraceae (UID1295)	33	543	238	92.03	1.69	0	3538505	0	297	297	25571	25571	11914	11914	119095	119095	39.3	1.54	89.5	11	3115	76	456	11	0	0	0
15_203_bin.34	k__Bacteria (UID203)	5449	104	58	57.76	5.17	66.67	3015556	0	591	591	6388	6388	5102	5102	32242	32242	55.3	2.26	94.03	11	2608	66	35	3	0	0	0
15_203_bin.35	f__Lachnospiraceae (UID1295)	33	543	238	90.06	0.91	33.33	3270662	0	516	516	8513	8513	6338	6338	42766	42766	40.5	1.52	87.92	11	2730	41	499	3	0	0	0
15_203_bin.36	p__Actinobacteria (UID2112)	31	211	124	56.93	0.56	71.43	1390278	0	212	212	8287	8287	6557	6557	32368	32368	59.6	1.55	86.79	11	1188	99	105	7	0	0	0
15_203_bin.37	k__Bacteria (UID2495)	2993	147	91	66.02	9.24	9.52	953627	0	184	184	6673	6673	5182	5182	25028	25028	44.4	1.7	89.54	11	1094	51	79	15	2	0	0
15_203_bin.38	p__Bacteroidetes (UID2605)	350	316	210	66.66	2.06	0	1642381	0	448	448	4008	4008	3666	3666	20364	20364	54.2	1.49	95.46	11	1727	129	180	7	0	0	0
15_203_bin.39	o__Clostridiales (UID1212)	172	263	149	52.65	0.46	66.67	1507130	0	185	185	13006	13006	8146	8146	39791	39791	57.8	1.63	92.28	11	1406	123	137	3	0	0	0
15_203_bin.4	o__Clostridiales (UID1120)	304	247	141	91.4	2.01	16.67	1866428	0	108	108	37517	37517	17281	17281	126827	126827	50.5	1.58	92.42	11	1777	44	197	6	0	0	0
15_203_bin.40	k__Bacteria (UID2569)	434	278	186	84.48	3.06	0	2167484	0	367	367	7784	7784	5905	5905	35703	35703	46.5	2.14	92.47	11	2161	76	195	6	1	0	0
15_203_bin.41	p__Bacteroidetes (UID2605)	350	316	210	75.5	1.67	25	1783446	0	180	180	15770	15770	9908	9908	47180	47180	58	1.45	95.52	11	1565	92	220	4	0	0	0
15_203_bin.42	k__Bacteria (UID2982)	88	230	148	66.23	0.72	0	1229677	0	247	247	6002	6002	4978	4978	19753	19753	56.2	1.11	96.09	11	1243	68	160	2	0	0	0
15_203_bin.43	k__Bacteria (UID203)	5449	103	57	51.23	0	0	1655609	0	539	539	3193	3193	3071	3071	12096	12096	56.1	1.98	89.08	11	1858	68	35	0	0	0	0
15_203_bin.44	o__Clostridiales (UID1212)	172	263	149	70.22	1.01	0	2196233	0	236	236	14700	14700	9306	9306	79642	79642	63.4	2.09	92.44	11	2138	98	162	3	0	0	0
15_203_bin.45	k__Bacteria (UID203)	5449	103	57	58.74	0	0	2134040	0	236	236	14381	14381	9042	9042	81081	81081	58.3	2.63	92.81	11	1898	55	48	0	0	0	0
15_203_bin.46	o__Clostridiales (UID1226)	155	278	158	59.03	1.58	0	1488046	0	336	336	5226	5226	4428	4428	15265	15265	55	1.49	90.43	11	1375	129	146	3	0	0	0
15_203_bin.47	o__Bacteroidales (UID2617)	213	406	265	89.26	2.08	11.11	2693847	0	342	342	10706	10706	7876	7876	67860	67860	47.2	2.49	88.98	11	2461	73	324	9	0	0	0
15_203_bin.48	g__Butyrivibrio (UID1297)	25	642	252	90.11	1.13	57.14	2864636	0	220	220	21917	21917	13021	13021	70100	70100	41.2	1.18	90.5	11	2697	105	530	7	0	0	0
15_203_bin.49	o__Clostridiales (UID1226)	155	278	158	64.82	1.27	0	1170797	0	247	247	5967	5967	4740	4740	21929	21929	53.4	1.26	88.35	11	1055	134	142	2	0	0	0
15_203_bin.5	k__Bacteria (UID203)	5449	103	57	55.44	2.63	50	1525674	0	288	288	6487	6487	5297	5297	22105	22105	40	1.63	91.69	11	1554	65	36	2	0	0	0
15_203_bin.50	p__Euryarchaeota (UID3)	148	188	125	81.41	4	83.33	1861562	0	129	129	24225	24225	14430	14430	85635	85635	34.5	1.95	90.35	11	1763	55	127	6	0	0	0
15_203_bin.52	k__Bacteria (UID203)	5449	103	57	52.39	8.77	40	1449861	0	433	433	4460	4460	3348	3348	15267	15267	65.8	1.14	91.41	11	1488	66	32	5	0	0	0
15_203_bin.6	k__Bacteria (UID203)	5449	103	57	51.52	1.75	0	1174936	0	176	176	9752	9752	6675	6675	46595	46595	62.8	1.54	91.7	11	1143	65	37	1	0	0	0
15_203_bin.7	o__Clostridiales (UID1226)	155	278	158	89.85	1.69	25	2110963	0	249	249	13018	13018	8477	8477	47952	47952	57.4	1.43	89.32	11	1810	30	244	4	0	0	0
15_203_bin.8	k__Bacteria (UID203)	5449	104	58	67.16	9.64	0	647504	0	83	83	11005	11005	7801	7801	41579	41579	45.4	1.48	91.84	11	665	38	59	7	0	0	0
15_203_bin.9	f__Lachnospiraceae (UID1286)	57	420	207	86.4	1.33	20	3268688	0	149	149	52959	52959	21937	21937	172615	172615	36.7	1.16	88.72	11	2890	91	326	2	1	0	0
15_22_bin.1	o__Selenomonadales (UID1024)	64	334	167	80.33	1.42	20	1945419	0	381	381	6081	6081	5106	5106	31197	31197	55.8	2.68	86.14	11	2100	66	263	5	0	0	0
15_22_bin.10	f__Lachnospiraceae (UID1286)	57	420	207	94.09	0.48	0	2225768	0	18	18	180115	180115	123653	123653	477214	477214	41.5	1.07	89.6	11	2000	19	400	1	0	0	0
15_22_bin.11	p__Actinobacteria (UID2112)	31	211	124	50.86	2.05	11.11	1073958	0	32	32	81814	81814	33561	33561	295221	295221	67.6	1.5	89.37	11	943	80	122	9	0	0	0
15_22_bin.12	f__Lachnospiraceae (UID1286)	57	420	207	91.43	0.82	0	2354513	0	28	28	127666	127666	84089	84089	501917	501917	54.7	1.1	88.84	11	1983	24	393	2	1	0	0
15_22_bin.13	p__Euryarchaeota (UID3)	148	188	125	97.6	0.8	0	1743988	0	63	63	50002	50002	27682	27682	165173	165173	29.9	1.79	85.07	11	1662	3	184	1	0	0	0
15_22_bin.14	o__Lactobacillales (UID355)	490	336	184	94.14	2.36	0	1677140	0	365	365	6687	6687	4594	4594	63786	63786	47.4	2.43	86.89	11	1879	19	312	5	0	0	0
15_22_bin.15	o__Clostridiales (UID1212)	172	263	149	94.41	0	0	2354344	0	33	33	144252	144252	71343	71343	363953	363953	54.2	1.41	90.54	11	2073	14	249	0	0	0	0
15_22_bin.16	f__Lachnospiraceae (UID1255)	90	354	174	92.44	2.41	20	2193302	0	121	121	29672	29672	18126	18126	152425	152425	53.1	1.23	88.73	11	1766	25	324	5	0	0	0
15_22_bin.17	o__Clostridiales (UID1226)	155	278	158	97.47	0.21	0	2319439	0	37	37	132365	132365	62687	62687	247198	247198	47.3	1.7	89.14	11	2016	4	273	1	0	0	0
15_22_bin.18	k__Bacteria (UID2372)	131	176	105	95.24	0.32	0	1936994	0	116	116	23523	23523	16698	16698	76239	76239	48.4	1.6	91.53	11	1915	5	170	1	0	0	0
15_22_bin.19	p__Bacteroidetes (UID2605)	350	316	210	85.24	0.95	0	2041905	0	190	190	15856	15856	10746	10746	45097	45097	49.4	1.57	92.92	11	1724	38	276	2	0	0	0
15_22_bin.2	o__Clostridiales (UID1212)	172	263	149	64.2	0.96	33.33	1116741	0	47	47	35359	35359	23760	23760	79107	79107	29.5	1.25	84.71	11	990	101	159	3	0	0	0
15_22_bin.20	k__Bacteria (UID203)	5449	104	58	63.79	0	0	1467852	0	36	36	79289	79289	40773	40773	159980	159980	59.9	1.41	88.68	11	1316	62	42	0	0	0	0
15_22_bin.21	o__Clostridiales (UID1120)	304	247	141	95.39	0.71	0	1953872	0	69	69	58254	58254	28316	28316	204142	204142	55.7	1.57	88.1	11	1701	9	237	1	0	0	0
15_22_bin.22	k__Bacteria (UID203)	5449	103	57	82.46	3.51	0	1735473	0	53	53	51327	51327	32744	32744	120722	120722	59.9	1.74	90.03	11	1533	48	52	3	0	0	0
15_22_bin.23	o__Clostridiales (UID1120)	304	247	141	98.58	6.97	15.38	4459615	0	530	530	21609	21609	8414	8414	267356	267356	46.3	3.96	87.91	11	4223	2	234	10	1	0	0
15_22_bin.24	o__Clostridiales (UID1226)	155	278	158	72.15	1.29	33.33	1646722	0	154	154	16511	16511	10693	10693	69116	69116	53.3	2.7	90.22	11	1513	59	216	3	0	0	0
15_22_bin.25	p__Actinobacteria (UID2112)	31	211	124	79.44	0.37	0	1215861	0	13	13	152601	152601	93527	93527	250126	250126	65.5	0.78	88.88	11	1031	60	146	5	0	0	0
15_22_bin.26	p__Firmicutes (UID1022)	100	295	158	98.73	0.79	50	2598289	0	256	256	18208	18208	10149	10149	71522	71522	52.2	2.35	77.88	11	2246	2	291	2	0	0	0
15_22_bin.27	o__Clostridiales (UID1120)	304	247	141	93.55	0.71	0	1803857	0	200	200	11987	11987	9019	9019	54009	54009	53	1.78	89.95	11	1650	16	230	1	0	0	0
15_22_bin.28	o__Clostridiales (UID1212)	172	263	149	92.71	0	0	2200608	0	17	17	275718	275718	129447	129447	511239	511239	42	2.52	89.53	11	1914	15	248	0	0	0	0
15_22_bin.29	f__Lachnospiraceae (UID1286)	57	420	207	93	0	0	1974088	0	43	43	62311	62311	45909	45909	273953	273953	46.4	1.31	89.98	11	1725	40	380	0	0	0	0
15_22_bin.3	f__Rhodocyclaceae (UID3972)	30	540	241	80.35	1.18	16.67	1824241	0	415	415	5491	5491	4395	4395	25062	25062	62.6	2.26	92.01	11	2080	104	430	6	0	0	0
15_22_bin.30	k__Bacteria (UID2372)	131	176	105	96.67	1.67	0	2146921	0	292	292	11187	11187	7352	7352	54553	54553	32.6	1.63	91.51	11	2372	5	167	4	0	0	0
15_22_bin.31	p__Euryarchaeota (UID3)	148	188	125	76	0	0	1312235	0	110	110	20801	20801	11929	11929	55317	55317	24.5	2.23	76.82	11	1165	32	156	0	0	0	0
15_22_bin.32	k__Bacteria (UID2372)	131	176	105	95.4	0	0	1978706	0	120	120	25595	25595	16489	16489	77723	77723	50.6	2.11	91.8	11	1928	8	168	0	0	0	0
15_22_bin.33	k__Bacteria (UID203)	5449	104	58	55.17	5.17	0	1492793	0	24	24	129227	129227	62199	62199	281917	281917	62.7	1.46	89.77	11	1309	70	32	1	1	0	0
15_22_bin.34	k__Bacteria (UID2329)	174	149	89	78.19	5.06	0	1010693	0	74	74	21890	21890	13658	13658	63940	63940	26.9	1.03	87.42	11	908	47	97	5	0	0	0
[truncated: 5,944 more rows]

## Sheet: Xie et al 2021
Genome name	Assembly	GTDB classification	Completeness	Contamination	Quality scores	Quality assessment	# of contigs	Total length (bp)	Estimated genome size	Average length (bp)	Largest length (bp)	N50 (bp)	N90 (bp)	GC content (%)	# of ORFs	# of tRNAs	# of rRNA_5s	# of rRNA_16s	# of rRNA_23s	Total depth	Max depth	Dairy_cattle_Rumen-1	Dairy_cattle_Rumen-2	Dairy_cattle_Rumen-3	Dairy_cattle_Rumen-4	Dairy_cattle_Rumen-5	Dairy_cattle_Rumen-6	Water_buffalos_Rumen-1	Water_buffalos_Rumen-2	Water_buffalos_Rumen-3	Water_buffalos_Rumen-4	Water_buffalos_Rumen-5	Yak_Rumen-1	Yak_Rumen-2	Yak_Rumen-3	Yak_Rumen-4	Yak_Rumen-5	Goat_Rumen-1	Goat_Rumen-2	Goat_Rumen-3	Goat_Rumen-4	Goat_Rumen-5	Goat_Rumen-6	Sheep_Rumen-1	Sheep_Rumen-2	Sheep_Rumen-3	Sheep_Rumen-4	Sheep_Rumen-5	Roe_deer_Rumen-1
RGIG80	Co-assemblies	d__Bacteria;p__Bacteroidota;c__Bacteroidia;o__Bacteroidales;f__Paludibacteraceae;g__RF16;s__	50	6.03	19.85	medium	238	1324030	2.56822e+06	5563.15	22782	7709	2650	0.5124	1253	14	0	0	0	26.1014	3.79854	1.11767	0.651591	0.061325	1.45515	0.341621	1.42828	0	0.031794	0.029296	0	0.092832	0.079053	0.116935	0.21603	0	0.051555	0	0	0	0	0	0	0	0.034515	0	0	0.009852	0
RGIG630	Co-assemblies	d__Bacteria;p__Patescibacteria;c__Saccharimonadia;o__Saccharimonadales;f__Saccharimonadaceae;g__UBA2866;s__	50	3.45	32.75	medium	70	399118	784466	5701.69	19401	8123	2816	0.4396	431	48	1	0	0	123.555	14.4886	1.3753	3.33555	1.97905	1.52372	1.01022	1.14473	0	0.017561	0.017875	0.037931	0.026839	0.07064	0.066139	0.095136	0.040778	0.052773	2.5e-06	0	0	0	0	0	0.00078	0	0	0.009273	0	0
RGIG667	Co-assemblies	d__Bacteria;p__Firmicutes;c__Bacilli;o__Erysipelotrichales;f__Erysipelotrichaceae;g__UBA636;s__	50	5.17	24.15	medium	264	1231810	2.39994e+06	4665.95	27336	5696	2257	0.4777	1367	60	0	0	0	9.59774	1.37267	0.272967	0.298507	0.07194	0.201224	0.168272	0.242524	0	0	0	0	0	0	0	0	0	0	0	0	0	0	0	0	0	0	0	0	0	0
RGIG871	Single-sample assemblies	d__Bacteria;p__Firmicutes_A;c__Clostridia;o__Lachnospirales;f__Lachnospiraceae;g__;s__	50	4.27	28.65	medium	284	1160346	2.27115e+06	4085.73	12417	4196	2788	0.4585	1276	14	0	0	0	12.9204	2.52823	0	0	0	0	0	0	0	0	0	0	0	0	0	0	0	0	0	0	0	0	0	0	0	0	0	0	0	0
RGIG932	Single-sample assemblies	d__Bacteria;p__Bacteroidota;c__Bacteroidia;o__Bacteroidales;f__Rikenellaceae;g__Alistipes;s__	50	1.72	41.4	medium	426	1067252	2.11615e+06	2505.29	10029	2560	1669	0.4953	1218	17	0	0	0	24.8931	4.46864	0	0	0	0	0	0	0	0	0	0	0	0	0	0	0	0	0	0	0	0	0	0	0	0	0	0	0	0
RGIG1196	Single-sample assemblies	d__Bacteria;p__Bacteroidota;c__Bacteroidia;o__Bacteroidales;f__Bacteroidaceae;g__UBA4372;s__	50	0	50	medium	250	1406450	2812900	5625.8	19624	6176	3214	0.5562	1314	19	1	0	0	10.7166	1.10071	1.10071	0.35087	0.291078	0.329584	0.941044	0.558524	0	0	0	0	0	0	0	0	0	0	0	0	0	0	0	0	0.145274	0	0	0.077618	0	0
RGIG1882	Co-assemblies	d__Bacteria;p__Firmicutes_A;c__Clostridia;o__Christensenellales;f__CAG-138;g__UBA5394;s__	50	3.45	32.75	medium	374	1433036	2.81663e+06	3831.65	18538	4391	2094	0.5093	1628	23	0	0	0	75.1406	10.643	0	0	0	0	0	0	0	0	0	0	0	0	0	0	0	0	0	0	0	0	0	0	0	0	0	0	0	0
RGIG2111	Single-sample assemblies	d__Bacteria;p__Firmicutes_A;c__Clostridia;o__Oscillospirales;f__DTU089;g__UBA8612;s__	50	7.76	11.2	medium	632	1623120	3.12029e+06	2568.23	11057	2573	1672	0.4792	1834	12	1	0	0	22.119	6.4097	0	0	0	0	0	0	0	0	0	0	0	0	0	0	0	0	0	0	0	0	0	0	0	0	0	0	0	0
RGIG2183	Co-assemblies	d__Bacteria;p__Firmicutes_A;c__Clostridia;o__Oscillospirales;f__DTU089;g__;s__	50	0	50	medium	48	775279	1550558	16151.6	44836	21638	8827	0.4187	759	21	1	0	0	62.6729	10.6009	0	0	0	0	0	0	0.005233	0.005314	0	0.014834	0.006227	0	0	0.007314	0.007822	0	0	0	0	0	0	0	0	0	0	0	0	0
RGIG4895	Single-sample assemblies	d__Bacteria;p__Bacteroidota;c__Bacteroidia;o__Bacteroidales;f__Bacteroidaceae;g__Prevotella;s__	50	9.53	2.35	medium	293	2721346	5.18335e+06	9287.87	116806	23520	3152	0.4762	2621	35	4	1	0	317.792	81.9305	0.478965	0.6537	0.48337	0.588791	0.505093	0.563002	0.200649	0.472756	0.371192	0.18776	0.156755	0.596587	0.525633	0.3913	0.404987	0.335472	1.46099	0.235088	0.611331	0.699355	0.356421	0.247032	0.246291	0.24531	0.271537	0.257009	0.174064	1.16676
RGIG4912	Single-sample assemblies	d__Bacteria;p__Firmicutes_A;c__Clostridia;o__Christensenellales;f__CAG-74;g__;s__	50	1.72	41.4	medium	188	2033245	4.03152e+06	10815.1	42875	12213	6049	0.6125	1901	21	1	0	0	64.5425	10.2437	0.272939	0.374006	0.301531	0.389626	0.324214	0.316492	0.187815	0.146177	0.112116	0.237654	0.251892	0.056066	0.038531	0.054864	0.085209	0.102199	0.127748	0.420868	0.051331	0.072855	0.131395	0.034098	0.19184	0.125645	0.125376	0.129253	0.100291	0.0912325
RGIG5935	Single-sample assemblies	d__Bacteria;p__Firmicutes_A;c__Clostridia;o__Christensenellales;f__CAG-74;g__GCA-900199385;s__	50	6.9	15.5	medium	389	3280211	6.33409e+06	8432.42	136047	14479	3307	0.5077	3612	27	1	0	0	129.911	14.0861	0.601352	0.868825	0.788089	0.594282	0.455856	0.865949	1.12691	0.798814	0.337281	0.80107	0.771305	0.335978	0.402537	0.285333	0.570375	0.702761	0.283038	0.334765	0.213395	0.152878	0.225474	0.094115	6.83039	1.20692	0.479697	1.38975	0.821217	0.009932
RGIG6052	Single-sample assemblies	d__Bacteria;p__Firmicutes;c__Bacilli;o__RF39;f__UBA660;g__CAG-914;s__	50	1.75	41.25	medium	251	743151	1.4733e+06	2960.76	14721	3209	1744	0.3022	720	7	0	0	0	66.9067	8.50991	0.208953	0.313174	0.494277	0.276207	0.46121	0.278524	0.433798	0.770286	0.316144	0.076014	0.355718	0.775822	0.296135	0.358898	0.420034	0.311499	0.324338	0.05679	0.122923	0.109634	0.11507	0.173181	0.595174	0.587391	0.877873	0.498242	4.80353	0
RGIG7178	Single-sample assemblies	d__Bacteria;p__Bacteroidota;c__Bacteroidia;o__Bacteroidales;f__Bacteroidaceae;g__UBA4372;s__	50	0	50	medium	480	2028914	4057828	4226.9	22480	5075	2209	0.4875	2054	#N/A	0	0	0	25.9417	8.06575	0	0	0	0	0	0	0	0	0	0	0	0	0	0	0	0	0	0	0	0	0	0	0	0	0	0	0	0
RGIG7695	Single-sample assemblies	d__Bacteria;p__Bacteroidota;c__Bacteroidia;o__Bacteroidales;f__Bacteroidaceae;g__;s__	50	5.17	24.15	medium	287	1382263	2.69306e+06	4816.25	19888	5070	2921	0.5026	1238	#N/A	1	0	0	182.974	27.7517	0	0	0	0	0	0	0	0	0	0.016281	0	0	0	0	0	0	0	0	0	0	0	0	0	0	0	0	0	0
RGIG7759	Single-sample assemblies	d__Bacteria;p__Bacteroidota;c__Bacteroidia;o__Bacteroidales;f__Rikenellaceae;g__Alistipes;s__	50	1.72	41.4	medium	231	1042808	2.06768e+06	4514.32	18085	4653	2905	0.4942	1010	#N/A	0	0	0	54.0737	13.7637	0	0	0	0	0	0	0	0	0	0.12087	0	0	0	0	0	0	0	0	0	0	0	0	0	0	0	0	0	0
RGIG7764	Co-assemblies	d__Bacteria;p__Firmicutes_A;c__Clostridia;o__Oscillospirales;f__CAG-272;g__CAG-448;s__	50	1.72	41.4	medium	543	1763387	3.49644e+06	3247.49	16999	3400	1865	0.5443	1871	#N/A	0	0	0	36.9118	13.6146	0	0	0	0	0	0	0	0	0	0.173722	0	0	0	0	0	0	0	0	0	0	0	0	0	0	0	0	0	0
RGIG8117	Single-sample assemblies	d__Bacteria;p__Firmicutes;c__Bacilli;o__RFN20;f__CAG-826;g__;s__	50	6.14	19.3	medium	130	997333	1.93343e+06	7671.79	71702	12998	2852	0.3721	928	#N/A	0	1	0	230.795	25.7601	0.580723	0.39325	0.6301	0.265792	0.763032	0.592985	0.794513	7.04482	25.2546	1.03081	12.9972	5.19978	2.78311	4.70798	3.35411	4.09902	0.052755	0.046349	0.025384	0.042958	0	0.003755	0.396812	0.443469	0.608684	0.941697	0.694726	0.01
RGIG8389	Co-assemblies	d__Bacteria;p__Bacteroidota;c__Bacteroidia;o__Bacteroidales;f__UBA932;g__RC9;s__	50	1.72	41.4	medium	287	1688955	3.34886e+06	5884.86	28897	6548	3205	0.5125	1612	#N/A	0	0	0	47.18	7.25617	0.807792	0.899642	0.451543	0.875878	0.689726	0.818237	0	6.10391	0.034825	0.041433	0.018016	0.367848	0.691961	0.819935	0.599732	0.088872	0	0	0	0	0.041379	0	0.018734	0.086406	0.072936	0.074407	0.082744	0
RGIG9272	Co-assemblies	d__Bacteria;p__Proteobacteria;c__Gammaproteobacteria;o__Pseudomonadales;f__Moraxellaceae;g__Acinetobacter;s__Acinetobacter bohemicus	50	5.17	24.15	medium	311	1728850	3.36832e+06	5559	27304	6279	3358	0.3949	1834	74	1	0	0	20.1757	5.60086	0	0	0	0	0	0	0	0.055694	0	0	0	0	0	0	0	0	0	0	0	0	0	0	0	0	0	0	0	0
RGIG9357	Co-assemblies	d__Bacteria;p__Bacteroidota;c__Bacteroidia;o__Bacteroidales;f__Bacteroidaceae;g__Prevotella;s__	50	0	50	medium	144	1223638	2447276	8497.49	41458	12128	3871	0.4891	1116	60	0	0	0	297.751	42.1538	0.466213	0.680366	0.362307	0.511006	0.446812	0.493603	0.120838	0.500023	0.255738	0.122604	0.159889	10.9348	1.01473	28.47	14.8746	7.85189	0.270486	0.11427	0.124296	0.140803	0.048816	0.058654	0.246387	0.111757	0.119575	0.200574	0.120979	0.066727
RGIG9446	Single-sample assemblies	d__Bacteria;p__Firmicutes_A;c__Clostridia;o__Oscillospirales;f__CAG-272;g__Firm-07;s__	50	7.02	14.9	medium	229	990852	1.91215e+06	4326.86	15656	4453	2805	0.5027	1065	19	0	0	0	63.8458	10.2101	0	0	0	0	0	0	0	0	0	0	0	0	0	0	0	0	0	0	0	0	0	0	0	0	0	0	0	0
RGIG9931	Co-assemblies	d__Bacteria;p__Spirochaetota;c__Spirochaetia;o__Treponematales;f__Treponemataceae;g__;s__	50	1.82	40.9	medium	362	1582746	3.13669e+06	4372.23	20043	5444	2186	0.4257	1676	29	4	0	0	69.7855	38.7537	0	0	0	0	0	0	0	0	0	0	0	0	0	0	0	0	0	0	0	0	0	0	0	0	0	0	0	0
RGIG10224	Single-sample assemblies	d__Bacteria;p__Bacteroidota;c__Bacteroidia;o__Bacteroidales;f__Bacteroidaceae;g__UBA4334;s__	50	1.72	41.4	medium	169	1907179	3.78155e+06	11285.1	54162	16419	4814	0.4892	1736	30	2	0	0	54.355	8.04716	0.263884	0.229028	0.337484	0.260688	0.185489	0.183488	0.034788	0.21954	0.1237	0.074196	0.059083	0.582583	0.469945	0.490474	0.196186	6.1491	0.023648	0.018763	0.022948	0.01393	0.00668	0.005204	0.655881	0.654064	1.19906	0.725953	0.692838	0.002932
RGIG3922	Single-sample assemblies	d__Bacteria;p__Firmicutes_A;c__Clostridia;o__Oscillospirales;f__Ruminococcaceae;g__;s__	50.01	3.79	31.06	medium	482	1271544	2.49439e+06	2638.06	11997	2784	1676	0.4282	1489	29	0	0	0	19.4267	6.10163	0	0	0	0	0	0	0	0	0	0	0	0	0	0	0	0	0	0	0	0	0	0	0	0	0	0	0	0
RGIG5371	Single-sample assemblies	d__Bacteria;p__Firmicutes_A;c__Clostridia;o__Oscillospirales;f__CAG-272;g__;s__	50.03	7.76	11.23	medium	657	1457648	2.80043e+06	2218.64	10986	2162	1593	0.4569	1786	16	0	0	0	24.8955	5.44452	0	0	0	0	0	0	0	0	0	0	0	0	0	0	0	0	0	0	0	0	0	0	0	0	0	0	0	0
RGIG344	Single-sample assemblies	d__Bacteria;p__Firmicutes_A;c__Clostridia;o__Oscillospirales;f__DTU089;g__;s__	50.04	1.36	43.24	medium	364	1106672	2.19652e+06	3040.31	13778	3147	1775	0.4398	1444	12	0	0	0	18.8357	6.91294	0	0	0	0	0	0	0	0	0	0	0	0	0	0	0	0	0	0	0	0	0	0	0	0	0	0	0	0
RGIG5354	Single-sample assemblies	d__Bacteria;p__Firmicutes_A;c__Clostridia;o__4C28d-15;f__;g__;s__	50.05	3.59	32.1	medium	26	1279589	2.51068e+06	49215	479030	140633	32358	0.3331	1100	95	0	0	0	108.23	23.0784	0.004148	0.002359	0.004028	0.006616	0.00425	0.003877	0.00284	0.020062	0.010638	0.001775	0.006597	0.019726	0.016353	0.025155	0.054339	0.026041	0.021578	0.001656	0.038586	0.002434	0.001265	0.003129	0.016774	0.032443	0.017104	0.043279	0.025072	0.001731
RGIG10095	Single-sample assemblies	d__Bacteria;p__Patescibacteria;c__Saccharimonadia;o__Saccharimonadales;f__Saccharimonadaceae;g__UBA2834;s__	50.05	3.89	30.6	medium	85	663632	1.30012e+06	7807.44	31666	10276	3611	0.4822	707	62	0	0	0	50.257	6.36842	1.08399	0.930679	0.474351	0.430704	0.969848	0.573505	0.088139	0.628505	0.054173	0.030852	0.189537	6.11455	0.488316	0.829614	0.096356	0.347554	0	0	0	0	0	0	0	0	0.23615	0	0.064357	0
RGIG1859	Single-sample assemblies	d__Bacteria;p__Firmicutes_A;c__Clostridia;o__4C28d-15;f__CAG-727;g__UBA4636;s__	50.06	1.02	44.96	medium	289	811397	1.61257e+06	2807.6	15795	2853	1698	0.4437	964	9	0	0	0	22.5534	8.9551	0	0	0	0	0	0	0	0	0	0	0	0	0	0	0	0	0	0	0	0	0	0	0	0	0	0	0	0
RGIG2876	Co-assemblies	d__Bacteria;p__Firmicutes_A;c__Clostridia;o__Lachnospirales;f__Lachnospiraceae;g__UBA1258;s__	50.06	2.25	38.81	medium	453	1317439	2.60208e+06	2908.25	11079	3078	1838	0.3975	1489	14	0	0	0	16.6779	2.22415	0	0	0.052781	0	0.059068	0.15897	0	0.0794155	0.027702	0	0.066132	0	0	0	0.033131	0	0.335751	0	0	0	1.02496	0.259491	0.181858	0.124518	0.106013	0.184143	0.099615	0
RGIG5829	Single-sample assemblies	d__Bacteria;p__Patescibacteria;c__Saccharimonadia;o__Saccharimonadales;f__Saccharimonadaceae;g__UBA2866;s__	50.06	0.85	45.81	medium	31	724062	1.44023e+06	23356.8	123209	36338	11510	0.4242	748	105	0	0	0	717.242	181.246	0.005479	0.010589	0.007825	0.015223	0.015405	0.008717	0.0131295	0.0324175	0.026143	0.003332	0.018121	0.062814	0.02876	0.024413	0.03348	0.01895	0.02494	0.006117	0.021203	0.006482	0.017521	0.009165	1.09217	1.32518	0.061306	0.037132	0.019803	0.00626
RGIG3143	Co-assemblies	d__Bacteria;p__Firmicutes_A;c__Clostridia;o__Oscillospirales;f__Butyricicoccaceae;g__;s__	50.07	1.01	45.02	medium	230	1068379	2.12298e+06	4645.13	17571	5468	2435	0.5309	1101	23	0	0	0	15.0592	2.50812	0	0	0	0	0	0	0	0	0	0	0	0	0	0	0	0	0	0	0	0	0	0	0	0	0	0	0	0
RGIG6530	Single-sample assemblies	d__Bacteria;p__Firmicutes_A;c__Clostridia;o__Oscillospirales;f__Oscillospiraceae;g__F23-B02;s__	50.07	9.28	3.67	medium	406	1620338	3.08578e+06	3990.98	18153	3944	2672	0.5894	1784	5	1	0	0	50.8285	4.79945	0.336519	0.314695	0.392212	0.434372	0.348203	0.528762	0.072095	0.257759	0.103965	0.094927	0.168565	0.051377	0	0.048405	0.062775	0.052233	0.031002	0.099799	0.055064	0.029283	0.043655	0.044326	0.49	0.740778	0.189732	0.447796	0.143901	0.032247
RGIG647	Single-sample assemblies	d__Bacteria;p__Bacteroidota;c__Bacteroidia;o__Bacteroidales;f__Muribaculaceae;g__C941;s__	50.09	1.99	40.14	medium	479	1295819	2.56119e+06	2705.26	9312	2791	1723	0.5653	1451	12	0	0	0	21.9971	1.92956	0.437274	1.29402	0.542265	0.901437	1.10965	1.92956	0	0	0	0	0	0	0	0	0	0	0	0	0	0	0	0	0	0	0	0	0	0
RGIG689	Single-sample assemblies	d__Bacteria;p__Bacteroidota;c__Bacteroidia;o__Bacteroidales;f__UBA932;g__RC9;s__	50.09	1.72	41.49	medium	311	1527373	3.02299e+06	4911.17	18673	5181	2973	0.5461	1524	43	1	0	1	11.9439	1.46768	0.537101	0.61731	0.417856	0.568664	0.516988	0.474446	0	0.093425	0	0	0	0	0	0	0	0	0	0	0	0	0	0	0	0	0	0	0	0
RGIG1075	Single-sample assemblies	d__Bacteria;p__Elusimicrobiota;c__Endomicrobia;o__Endomicrobiales;f__Endomicrobiaceae;g__;s__	50.09	0.71	46.54	medium	313	748854	1.4897e+06	2392.5	8674	2425	1635	0.3302	920	17	0	0	0	37.3772	3.17774	0.444026	0.436911	1.04952	0.761062	0.715066	0.427265	0	0.778232	0	0	0	0.383737	0.317009	0.519382	0.118338	0.173939	0	0	0	0	0	0	0.228436	0.473558	1.24006	3.17774	0.057523	0
RGIG1039	Single-sample assemblies	d__Bacteria;p__Verrucomicrobiota;c__Lentisphaeria;o__Victivallales;f__UBA1407;g__UBA1407;s__	50.1	7.22	14	medium	1225	2891419	5.56253e+06	2360.34	10782	2346	1624	0.5561	2905	21	1	0	0	21.2874	4.44714	1.85912	0.258424	0.663033	0.135813	0.254044	0.108458	0	0.341842	0.066951	0	0.087899	0.185972	0.322258	0.654315	0.314971	0.387569	0	0	0	0	0	0	0	0.193151	0.09126	0.13863	0.22374	0
RGIG5339	Single-sample assemblies	d__Bacteria;p__Bacteroidota;c__Bacteroidia;o__Bacteroidales;f__Barnesiellaceae;g__;s__	50.1	8.16	9.3	medium	662	1480665	2.8346e+06	2236.65	8975	2200	1597	0.4596	1668	17	2	0	0	7.42833	3.04703	0	0	0	0	0	0	0	0	0	0	0	0	0	0	0	0	0	0	0	0	0	0	0	0	0	0	0	0
RGIG2752	Single-sample assemblies	d__Bacteria;p__Bacteroidota;c__Bacteroidia;o__Bacteroidales;f__F082;g__F082;s__	50.11	1.83	40.96	medium	100	1510821	2.98736e+06	15108.2	137089	29570	5586	0.4838	1393	30	1	0	0	70.2361	11.3354	0.365011	0.210298	0.248359	0.207872	0.292292	0.204383	0.014139	0.562665	0.336595	0.512219	0.39338	0.207782	0.613716	0.335828	0.486993	0.228917	0.016474	0.047137	0.184289	0.00065	5.2898	0.185955	0	0	0.007219	0.0517	0	0
RGIG3985	Single-sample assemblies	d__Bacteria;p__Firmicutes_A;c__Clostridia;o__Oscillospirales;f__Oscillospiraceae;g__CAG-110;s__	50.11	8.78	6.21	medium	243	2023903	3.86122e+06	8328.82	38368	10653	3802	0.5157	2088	59	1	0	0	151.374	20.7404	0.003147	0.003488	0	0.008775	0.006221	0.005709	0	0	0	0.03948	0.010167	0	0	0	0	0	0	0	0	0	0	0	0	0	0	0	0	0
RGIG7182	Single-sample assemblies	d__Bacteria;p__Firmicutes_A;c__Clostridia;o__Oscillospirales;f__CAG-382;g__;s__	50.11	7.21	14.06	medium	303	780161	1.50065e+06	2574.79	6603	2675	1668	0.4865	927	#N/A	0	0	0	42.7294	10.089	0	0	0	0	0	0	0	0	0	0	0	0	0	0	0	0	0	0	0	0	0	0	0	0	0	0	0	0
RGIG8327	Co-assemblies	d__Bacteria;p__Firmicutes_A;c__Clostridia;o__Oscillospirales;f__CAG-272;g__;s__	50.11	6.99	15.16	medium	251	1318723	2.53948e+06	5253.88	19485	5625	3180	0.452	1370	#N/A	2	0	0	19.6321	2.74502	0	0	0	0	0	0	0	2.74502	0.448648	2.09839	0.692217	0.023018	0	0.035318	0.020781	0	0	0	0	0	0	0	0	0	0	0	0	0
RGIG7763	Co-assemblies	d__Bacteria;p__Firmicutes_A;c__Clostridia;o__Oscillospirales;f__Butyricicoccaceae;g__;s__	50.12	4.53	27.47	medium	355	1140637	2.22414e+06	3213.06	15563	3580	1884	0.5325	1359	#N/A	0	0	0	14.5613	4.10606	0	0	0	0	0	0	0	0	0	0	0	0	0	0	0	0	0	0	0	0	0	0	0	0	0	0	0	0
RGIG9798	Co-assemblies	d__Bacteria;p__Firmicutes_A;c__Clostridia;o__4C28d-15;f__CAG-727;g__UBA4636;s__	50.12	3.05	34.87	medium	258	726063	1.4265e+06	2814.2	14354	2924	1773	0.4772	808	7	0	0	0	22.3959	3.5063	0	0	0	0	0	0	0	0	0	0.032974	0	3.5063	0	0.916406	1e-06	2.07414	0	0	0	0	0	0	0	0	0	0	0	0
RGIG2167	Co-assemblies	d__Bacteria;p__Firmicutes_A;c__Clostridia;o__Oscillospirales;f__DTU089;g__;s__	50.13	1.85	40.88	medium	96	1024302	2.02434e+06	10669.8	38219	13333	5961	0.4364	966	12	1	0	0	41.3515	12.4437	0	0	0	0	0	0	0	0	0	0	0	0	0	0	0	0	0	0	0	0	0	0	0	0	0	0	0	0
RGIG2544	Single-sample assemblies	d__Archaea;p__Euryarchaeota;c__Methanobacteria;o__Methanobacteriales;f__Methanobacteriaceae;g__Methanobrevibacter_A;s__	50.13	7.08	14.73	medium	79	1457680	2.8046e+06	18451.6	86104	36718	9430	0.3532	1479	32	0	0	0	189.304	38.0888	0.060974	0.007136	0.026661	0.020283	0.047411	0.021837	0.482067	0.091394	0.106071	0.108475	0.176842	0.011756	0.025843	0.014937	0.085356	0.01711	0.148047	0.454425	2.7314	0.122234	0.079506	6.52348	0.029268	0.002387	0.00315	0.013149	0.013432	0.00908
RGIG6441	Co-assemblies	d__Bacteria;p__Firmicutes_A;c__Clostridia;o__Oscillospirales;f__DTU089;g__UBA737;s__	50.13	4.25	28.88	medium	128	671976	1.31191e+06	5249.81	37825	6332	2555	0.4162	705	13	2	0	0	8.79242	1.66248	0	0	0	0	0	0	0	0	0	0	0	0	0	0	0	0	0	0	0	0	0	0	0	0	0	0	0	0
RGIG9429	Single-sample assemblies	d__Bacteria;p__Verrucomicrobiota;c__Lentisphaeria;o__UBA1784;f__UBA1784;g__UBA1784;s__	50.14	5.24	23.94	medium	632	1625225	3.15621e+06	2571.56	10473	2597	1685	0.5178	1760	14	0	0	0	14.3412	7.54	0	0	0	0	0	0	0	0	0	0	0	0	0	0	0	0	0	0	0	0	0	0	0	0	0	0	0	0
RGIG938	Single-sample assemblies	d__Bacteria;p__Firmicutes_A;c__Clostridia;o__Lachnospirales;f__Lachnospiraceae;g__CAG-81;s__	50.15	2.55	37.4	medium	446	1130816	2.22603e+06	2535.46	9561	2606	1656	0.4611	1343	18	0	0	0	9.28641	2.14083	0	0	0	0	0	0	0	0	0	0	0	0	0	0	0	0	0	0	0	0	0	0	0	0	0	0	0	0
RGIG5627	Single-sample assemblies	d__Bacteria;p__Firmicutes_A;c__Clostridia;o__Oscillospirales;f__Oscillospiraceae;g__;s__	50.16	7.76	11.36	medium	301	1544309	2.95893e+06	5130.59	27515	6662	2370	0.6415	1628	20	0	0	0	28.2356	5.27905	0.232672	0.18242	0.186031	0.160083	0.147252	0.155272	0.581871	0.390475	0.216485	0.319508	0.377631	0.082833	0.046973	0.075167	0.078061	0.086292	0.046589	0.089398	0.025654	0.056619	0.07124	0.019907	0.473309	0.359105	0.84916	0.618722	0.1681	0
RGIG5683	Co-assemblies	d__Bacteria;p__Firmicutes_A;c__Clostridia;o__Lachnospirales;f__Lachnospiraceae;g__UBA2868;s__	50.16	1.75	41.41	medium	435	1561513	3.08574e+06	3589.69	17423	3966	2048	0.4828	1736	10	0	0	0	31.7786	3.62613	0.160451	0.134079	0.186573	0.155236	0.131457	0.224491	0.130289	0.124821	0.037345	0.159103	0.137088	0.21043	0.128631	0.0157405	0.416063	0.133124	0.039261	0.0366785	0.033009	0	0	0	0.441104	0.282728	0.274381	0.328633	0.365495	0
RGIG9428	Single-sample assemblies	d__Bacteria;p__Firmicutes_A;c__Clostridia;o__Oscillospirales;f__DTU089;g__;s__	50.16	6.9	15.66	medium	563	1484784	2.85765e+06	2637.27	20228	2590	1639	0.4143	1829	221	1	0	0	34.6035	10.1653	0	0	0	0	0	0	0	0	0	0	0	0	0	0	0	0	0	0	0	0	0	0	0	0	0	0	0	0
RGIG9493	Single-sample assemblies	d__Bacteria;p__Bacteroidota;c__Bacteroidia;o__Bacteroidales;f__Bacteroidaceae;g__;s__	50.16	1.72	41.56	medium	134	1392067	2.75131e+06	10388.6	47470	14391	5445	0.4956	1183	25	3	0	0	135.138	36.5853	0.003649	0.005148	0.007967	0	0	0.004277	0	0.015337	0	0.01042	0.004803	0.006023	0	0.004385	0.011532	0	0	0	0	0	0	0	0	0	0	0	0	0
RGIG9660	Single-sample assemblies	d__Bacteria;p__Bacteroidota;c__Bacteroidia;o__Bacteroidales;f__WCHB1-69;g__;s__	50.16	9.48	2.76	medium	709	2436611	4.62669e+06	3436.69	12032	3361	2651	0.4985	2526	48	1	0	0	74.5359	9.5077	0.26295	0.238019	0.133896	0.152068	0.172294	0.225744	0	1.86937	1.01333	0.508402	0.602322	6.5283	0.925343	3.5259	0.905682	0.615921	0	0	0	0	0	0	0	0	0.045862	0	0	0
RGIG9889	Single-sample assemblies	d__Bacteria;p__Bacteroidota;c__Bacteroidia;o__Bacteroidales;f__Rikenellaceae;g__Alistipes;s__	50.16	1.72	41.56	medium	298	1577125	3.11706e+06	5292.37	43061	5879	2905	0.4629	1562	26	1	0	0	55.4417	15.8335	0	0	0	0	0	0	0	0	0	0	0	0	0	0	0	0	0	0	0	0	0	0	0	0	0	0	0	0
RGIG2216	Co-assemblies	d__Bacteria;p__Verrucomicrobiota;c__Verrucomicrobiae;o__Opitutales;f__UBA953;g__;s__	50.17	0	50.17	medium	279	1112885	2.21823e+06	3988.84	19999	4456	2070	0.5322	1158	30	0	0	0	21.9515	6.83018	0	0	0	0	0	0	0	0	0	0	0	0	0	0	0	0	0	0	0	0	0	0	0	0	0	0	0	0
RGIG9391	Single-sample assemblies	d__Bacteria;p__Verrucomicrobiota;c__Lentisphaeria;o__UBA1784;f__UBA1829;g__UBA1732;s__	50.17	7.89	10.72	medium	656	1528835	2.92668e+06	2330.54	13346	2284	1598	0.5219	1799	17	0	0	0	17.1857	9.18884	0	0	0	0	0	0	0	0	0	0	0	0	0	0	0	0	0	0	0	0	0	0	0	0	0	0	0	0
RGIG4162	Single-sample assemblies	d__Bacteria;p__Firmicutes_A;c__Clostridia;o__Oscillospirales;f__Oscillospiraceae;g__CAG-110;s__	50.19	7.83	11.04	medium	39	720027	1.37822e+06	18462.2	115683	28094	8552	0.5151	662	40	2	0	0	134.174	15.233	0.002091	0.001171	0.004375	0.003458	0.003592	0.002177	0	0.001844	0	0.052339	0.013234	0	0	0	0.001716	0.003809	0	0	0	0	0	0	0.003631	0	0.003831	0	0	0
RGIG9195	Co-assemblies	d__Bacteria;p__Bacteroidota;c__Bacteroidia;o__Bacteroidales;f__Bacteroidaceae;g__Prevotella;s__	50.19	0.76	46.39	medium	73	1876373	3.72428e+06	25703.7	81611	40298	12931	0.4944	1629	60	3	0	0	1492.64	330.364	0.340655	0.39002	0.339784	0.452499	0.489948	0.466189	0.170895	0.203388	0.092951	0.095298	0.07027	0.26529	0.287266	0.233897	0.235044	0.16969	0.085462	0.061526	0.060584	0.074049	0.045912	0.065907	0.487921	0.264078	0.239651	0.365143	0.157191	0.072756
RGIG9876	Single-sample assemblies	d__Bacteria;p__Firmicutes_A;c__Clostridia;o__Oscillospirales;f__CAG-382;g__;s__	50.19	0.89	45.74	medium	395	1026084	2.03527e+06	2597.68	8634	2731	1682	0.3514	1137	7	0	0	0	40.147	13.9773	0	0	0	0	0	0	0	0	0	0	0	0	0	0	0	0	0	0	0	0	0	0	0	0	0	0	0	0
RGIG10059	Single-sample assemblies	d__Bacteria;p__Bacteroidota;c__Bacteroidia;o__Bacteroidales;f__UBA932;g__RC9;s__	50.19	8.65	6.94	medium	119	1387949	2.64533e+06	11663.4	93019	28977	4118	0.555	1242	23	0	0	0	49.6686	9.32337	0.06601	0.057963	0.042158	0.053565	0.063596	0.057044	0.034342	0.124346	0.11269	0.208772	0.179216	7.87079	1.70066	0.768854	1.09245	0.157221	0.016691	0.011876	0.006611	0.013435	0.018382	0.005973	0.015535	0.009032	0.009776	0.011702	0.009297	0
RGIG3966	Single-sample assemblies	d__Bacteria;p__Firmicutes_A;c__Clostridia;o__4C28d-15;f__CAG-727;g__;s__	50.2	0.71	46.65	medium	255	713332	1.41592e+06	2797.38	14539	2952	1698	0.4662	891	9	1	0	0	22.8014	8.24953	0	0	0	0	0	0	0	0	0	0	0	0	0	0	0	0	0	0	0	0	0	0	0	0	0	0	0	0
RGIG5349	Single-sample assemblies	d__Bacteria;p__Firmicutes_A;c__Clostridia;o__Lachnospirales;f__Lachnospiraceae;g__;s__	50.2	8.72	6.6	medium	394	2880582	5.48702e+06	7311.12	46019	8858	4009	0.3942	3000	135	0	0	0	65.8814	7.07046	0	0	0	0	0	0	0	0	0	0	0	0	0	0	0	0	0	0	0	0	0	0	0	0	0	0	0	0
RGIG2898	Co-assemblies	d__Bacteria;p__Firmicutes_A;c__Clostridia;o__Lachnospirales;f__Lachnospiraceae;g__UBA1267;s__	50.21	1.76	41.41	medium	68	1647932	3.25308e+06	24234.3	110379	50493	10486	0.5546	1517	397	0	0	0	58.5443	7.76652	0.215901	0.217478	0.232987	0.158923	0.176231	0.152673	0.07756	0.083551	0.063579	0.103213	0.146374	0.092047	0.046313	0.14357	0.047663	0.052707	0.559934	1.33808	0.157244	0.344892	1.69945	0.214334	0.046246	0.061907	0.043803	0.034421	0.041707	0.007306
RGIG4294	Co-assemblies	d__Bacteria;p__Firmicutes_A;c__Clostridia;o__Oscillospirales;f__CAG-272;g__;s__	50.21	1.75	41.46	medium	291	982466	1.93952e+06	3376.17	14317	3588	2135	0.4993	1067	3	0	0	0	74.683	7.9124	0	0	0	0	0	0	0	0	0	0	0	0	0	0	0	0	0	0	0	0	0	0	0	0	0	0	0	0
RGIG6381	Single-sample assemblies	d__Bacteria;p__Proteobacteria;c__Alphaproteobacteria;o__RF32;f__CAG-239;g__CAG-495;s__	50.22	7.06	14.92	medium	307	754813	1.44972e+06	2458.67	7291	2460	1630	0.3744	934	10	0	0	0	34.1593	8.19778	0	0	0	0	0	0	0	0	0	0	0	0	0	0	0	0	0	0	0	0	0	0	0	0	0	0	0	0
RGIG4786	Single-sample assemblies	d__Bacteria;p__Firmicutes_A;c__Clostridia;o__4C28d-15;f__;g__;s__	50.23	2.07	39.88	medium	4	1143573	2.253e+06	285893	660162	660162	86662	0.3169	991	350	1	0	0	98.4338	25.1572	0.020243	0.024464	0.038866	0.019339	0.043801	0.038737	0.034152	0.07636	0.06548	0.01428	0.038918	0.063256	0.056161	0.078313	0.13669	0.081286	0.08771	0.022916	0.1229	0.028165	0.020538	0.063945	0.066657	0.038768	0.045833	0.072321	0.048028	0.013234
RGIG3909	Single-sample assemblies	d__Bacteria;p__Firmicutes_A;c__Clostridia;o__Oscillospirales;f__CAG-272;g__UBA1740;s__	50.24	1.34	43.54	medium	68	1073494	2.12235e+06	15786.7	73199	24469	7213	0.4762	927	34	0	0	0	87.6789	16.5259	0	0	0	0.002216	0	0	0	0	0	0.020108	0.002894	0	0	0	0.00251	0.002432	0	0	0	0	0	0	0	0	0	0	0	0
RGIG10050	Single-sample assemblies	d__Bacteria;p__Bacteroidota;c__Bacteroidia;o__Bacteroidales;f__Bacteroidaceae;g__Prevotella;s__	50.24	2.38	38.34	medium	707	1836903	3.61254e+06	2598.17	12103	2602	1725	0.4345	1861	6	0	0	0	99.172	19.1103	0	0	0	0	0	0	0	0	0	0	0	2.7615	1.46758	7.89803	4.05684	2.86595	0	0	0	0	0	0	0	0	0	0	0	0
RGIG672	Co-assemblies	d__Bacteria;p__Actinobacteriota;c__Actinobacteria;o__Actinomycetales;f__Bifidobacteriaceae;g__;s__	50.25	8.06	9.95	medium	196	568075	1.08471e+06	2898.34	10209	3039	1776	0.5153	631	46	0	0	0	33.0763	9.99991	0	0	0	0	0	0	0	0	0	0	0	0	0	0	0	0	0	0	0	0	0	0	0	0	0	0	0	0
RGIG9050	Single-sample assemblies	d__Bacteria;p__Firmicutes_A;c__Clostridia;o__Lachnospirales;f__Lachnospiraceae;g__Tyzzerella;s__	50.25	0.84	46.05	medium	151	896614	1.77677e+06	5937.84	26376	6663	3240	0.4149	915	12	0	0	0	175.953	9.90012	0	0	0	0	0	0	0	0	0	0.016062	0	0	0	0	0	0	0	0	0	0	0	0	0	0	0	0	0	0
RGIG5443	Single-sample assemblies	d__Bacteria;p__Bacteroidota;c__Bacteroidia;o__Bacteroidales;f__UBA3824;g__UBA3824;s__	50.26	0.31	48.71	medium	775	1975007	3.92346e+06	2548.4	12055	2597	1675	0.4253	2162	15	0	0	0	11.8128	6.24802	0	0	0	0	0	0	0	0	0	0	0	0.213456	0	0	0.0785205	0.113384	0	0	0	0	0	0	0.035038	0.082701	0.152658	0	0	0
RGIG7335	Single-sample assemblies	d__Bacteria;p__Firmicutes_A;c__Clostridia;o__CAG-41;f__UBA9506;g__UBA9506;s__	50.27	1.01	45.22	medium	25	654621	1.2956e+06	26184.8	82451	52254	12256	0.3899	658	#N/A	0	0	0	56.6393	15.016	0.002913	0.001846	0.007237	0.002181	0.007062	0.009683	0.009795	0.016015	0.007351	0.018355	0.01581	0.016568	0.02155	0.013251	0.013365	0.011738	0.002064	0.003382	0.004118	0.003523	0.005701	0	0.004559	0.005688	0.004527	0.006801	0.008673	0
RGIG10254	Single-sample assemblies	d__Bacteria;p__Bacteroidota;c__Bacteroidia;o__Bacteroidales;f__UBA932;g__RC9;s__	50.27	3.45	33.02	medium	235	1760266	3.44089e+06	7490.49	41427	10877	3217	0.5584	1644	27	2	0	0	44.1874	5.17312	0.110614	0.168591	0.034255	0.081599	0.173646	0.131467	0	0.654358	0.152124	0.498304	0.186348	2.38581	0.25058	1.11187	4.60832	5.17312	0	0	0	0	0	0	0	0	0	0.008714	0	0
RGIG913	Single-sample assemblies	d__Bacteria;p__Firmicutes_A;c__Clostridia;o__Oscillospirales;f__Oscillospiraceae;g__Ruminiclostridium_C;s__	50.29	0	50.29	medium	206	846747	1.68373e+06	4110.42	18385	4052	2767	0.5922	940	16	0	0	0	59.1632	5.3675	0	0	0	0	0	0	0	0	0	0	0	0	0	0	0	0	0	0	0	0	0	0	0	0	0	0	0	0
RGIG4585	Single-sample assemblies	d__Bacteria;p__Firmicutes_A;c__Clostridia;o__Christensenellales;f__CAG-74;g__UBA4263;s__	50.29	5.97	20.44	medium	607	1688481	3.25669e+06	2781.68	9150	2990	1745	0.5777	1995	55	0	0	0	125.34	11.1444	0	0	0	0	0	0	0	0	0	0.025466	0	0	0	0	0	0	0	0	0	0	0	0	0	0	0	0	0	0
RGIG5065	Co-assemblies	d__Bacteria;p__Firmicutes_A;c__Clostridia;o__4C28d-15;f__UBA1242;g__UBA11517;s__	50.29	0.78	46.39	medium	50	920679	1.82356e+06	18413.6	88478	33794	7945	0.3724	820	59	0	0	1	38.7118	10.0433	0.064482	0.046403	0.0800285	0.106946	0.07506	0.137859	0.062403	0.055234	0.084616	0.004319	0.032833	0.210136	0.186946	0.218217	0.125773	0.108372	0.010819	0.016457	0.033142	0.002756	0	0.092317	0.003029	0.006472	0.026743	0.05616	0.008049	0.035605
RGIG1751	Single-sample assemblies	d__Bacteria;p__Firmicutes_A;c__Clostridia;o__Christensenellales;f__CAG-74;g__UBA2862;s__	50.31	6.19	19.36	medium	400	1597615	3.07665e+06	3994.04	20281	4039	2703	0.5119	1711	16	0	0	0	24.0804	3.68152	0	0	0	0	0	0	0	0	0	0	0	0	0	0	0	0	0	0	0	0	0	0	0	0	0	0	0	0
RGIG5805	Co-assemblies	d__Bacteria;p__Patescibacteria;c__Saccharimonadia;o__Saccharimonadales;f__Saccharimonadaceae;g__UBA2866;s__	50.31	7.3	13.81	medium	68	519149	994002	7634.54	24445	12195	3353	0.4613	560	53	1	0	0	49.828	6.47758	0.129115	0.065159	0.069403	0.066361	0.107645	0.067194	0.045092	0.064253	0.008727	0	0.036191	0.115833	0.047347	0.079417	0.039483	0.030018	0.020975	0.046636	0.018824	0	0.010012	0.009627	0.0754	0.042498	0	0	0.019959	0
RGIG7262	Single-sample assemblies	d__Bacteria;p__Proteobacteria;c__Gammaproteobacteria;o__Betaproteobacteriales;f__Rhodocyclaceae;g__;s__	50.32	7.75	11.57	medium	739	1780740	3.40082e+06	2409.66	11423	2422	1626	0.6076	2221	#N/A	0	0	0	31.7954	14.108	0	0	0	0	0	0	0	0	0.101114	1.05982	0.078016	0	0	0	0	0	0	0	0	0	0	0	0	0	0	0	0	0
RGIG6672	Single-sample assemblies	d__Bacteria;p__Bacteroidota;c__Bacteroidia;o__Bacteroidales;f__UBA932;g__RC9;s__	50.33	0	50.33	medium	18	1141888	2.2688e+06	63438.2	210697	100917	33757	0.5649	938	33	0	0	0	69.068	11.8633	1.02016	1.29612	0.253594	0.621587	0.813089	0.61874	0.063387	0.112129	0.074408	0.125889	0.122949	0.464464	1.12086	1.01916	0.567069	0.439017	0.105686	0.062563	0.045268	0.143013	0.287636	0.042797	11.8633	1.08356	0.102042	0.773111	0.036783	0
RGIG10194	Single-sample assemblies	d__Bacteria;p__Fibrobacterota;c__Fibrobacteria;o__Fibrobacterales;f__Fibrobacteraceae;g__Fibrobacter;s__	50.33	1.72	41.73	medium	150	2878332	5.66941e+06	19188.9	84825	30994	7441	0.4829	2392	40	2	0	0	315.95	52.6593	1.60779	0.496101	3.06896	0.664493	1.41472	0.742818	0	6.1164	2.03393	0.28345	0.221613	3.52831	10.6219	3.47434	3.30302	52.6593	0	0	0	0	0.010524	0	4.95672	1.09852	0.810902	0.632207	0.123886	0
RGIG684	Single-sample assemblies	d__Bacteria;p__Bacteroidota;c__Bacteroidia;o__Bacteroidales;f__UBA932;g__Bact-11;s__	50.34	9.48	2.94	medium	410	2118162	4.00691e+06	5166.25	28007	6848	2468	0.5968	2086	31	4	0	0	58.4544	5.00135	3.22184	2.25134	2.25721	2.31029	1.69379	2.57727	0.08696	0.35017	0.061507	0.302202	0.377186	0.126368	0.104031	0.232097	0.159138	0.057319	0	0.05334	0	0	0.028974	0	0	0	0	0	0	0
RGIG1223	Single-sample assemblies	d__Bacteria;p__Fibrobacterota;c__Fibrobacteria;o__Fibrobacterales;f__Fibrobacteraceae;g__Fibrobacter;s__	50.34	5.17	24.49	medium	525	3091853	5.98209e+06	5889.24	22904	6582	3270	0.4906	2922	43	0	0	0	65.8446	3.87447	1.76108	3.03699	3.16307	0.581892	1.97093	1.20146	0	1.52382	0.383833	3.19825	0.063927	0.551554	0.676108	0.246144	0.301435	0.230041	0	0	0	0	0	0	0.010338	0.053031	0.074447	0.074656	0.00637	0
RGIG3603	Co-assemblies	d__Bacteria;p__Bacteroidota;c__Bacteroidia;o__Bacteroidales;f__Bacteroidaceae;g__Prevotella;s__	50.34	1.72	41.74	medium	414	2090052	4.11592e+06	5048.43	27953	5921	2761	0.4791	1893	29	0	0	0	6.47619	1.02006	0.076684	0.044914	0	0.021721	0.042576	0	0	0	0	0	0	0	0	0	0	0	0.300708	0.178158	0.059882	0.109235	0.052174	0.069253	0	0	0	0	0	0
RGIG3669	Co-assemblies	d__Bacteria;p__Bacteroidota;c__Bacteroidia;o__Bacteroidales;f__UBA932;g__RC9;s__	50.34	0	50.34	medium	271	1635964	3.24983e+06	6036.77	31752	7866	2975	0.538	1522	24	1	0	0	22.6618	4.80548	0.090292	0.097979	0.055284	0.094161	0.095245	0.092576	0.056797	0.234775	0.588924	0.444454	0.293446	0.167487	0.226393	0.376944	0.128358	0.132005	0.422952	2.73264	0.286579	0.338593	0.012293	0	0.063367	0.008398	0.023474	0.0250475	0.016491	0
RGIG4885	Single-sample assemblies	d__Bacteria;p__Bacteroidota;c__Bacteroidia;o__Bacteroidales;f__Bacteroidaceae;g__Prevotella;s__	50.34	3.45	33.09	medium	369	2291281	4.47256e+06	6209.43	29246	7775	3181	0.5538	2001	25	0	0	0	65.0993	7.1048	0.600225	0.61859	0.543469	0.670999	0.464894	0.485905	0.108501	0.422239	0.218579	0.13987	0.162856	0.311564	0.365764	0.241716	0.343055	0.19863	1.15111	0.240115	0.722396	0.579238	0.514457	0.078436	0.165393	0.16445	0.196719	0.197949	0.124998	0.567104
RGIG5281	Single-sample assemblies	d__Archaea;p__Thermoplasmatota;c__Thermoplasmata_A;o__Methanomassiliicoccales;f__Methanomethylophilaceae;g__;s__	50.34	3.6	32.34	medium	421	984182	1.91964e+06	2337.72	8173	2265	1645	0.5268	1241	30	4	0	0	11.3849	3.91623	0	0	0	0	0	0	0	0	0	0	0	0	0	0	0	0	0	0	0	0	0	0	0	0	0	0	0	0
RGIG7372	Single-sample assemblies	d__Bacteria;p__Bacteroidota;c__Bacteroidia;o__Bacteroidales;f__Bacteroidaceae;g__UBA1189;s__	50.34	6.9	15.84	medium	232	1346138	2.58121e+06	5802.32	25546	6424	3173	0.5086	1228	#N/A	0	0	0	86.3446	16.5491	0	0	0	0	0	0	0	0	0	0.062428	0	0	0	0	0	0	0	0	0	0	0	0	0	0	0	0	0	0
RGIG8063	Single-sample assemblies	d__Bacteria;p__Bacteroidota;c__Bacteroidia;o__Bacteroidales;f__Muribaculaceae;g__C941;s__	50.34	1.72	41.74	medium	269	1700901	3.34957e+06	6323.05	29292	8566	3082	0.5255	1557	#N/A	0	0	0	57.3525	7.38498	0.425887	0.484325	0.409351	0.433916	0.42592	0.544959	0.154112	7.38498	0.853449	0.659405	0.489914	0.203136	1.0758	0.706696	0.187005	0.330546	0	0	0	0	0	0	0.012713	0	0.03604	0.014425	0.011604	0
RGIG203	Single-sample assemblies	d__Bacteria;p__Firmicutes_A;c__Clostridia;o__Lachnospirales;f__Lachnospiraceae;g__;s__	50.35	5.26	24.05	medium	1183	3262763	6.30854e+06	2758.04	14736	2821	1687	0.3662	4073	57	2	0	0	91.0829	9.63877	0	0	0	0	0	0	0	0	0	0	0	0	0	0	0	0	0	0	0	0	0	0	0	0	0	0	0	0
RGIG6086	Co-assemblies	d__Bacteria;p__Firmicutes_A;c__Clostridia;o__Peptostreptococcales;f__Anaerovoracaceae;g__Mogibacterium;s__	50.35	2.96	35.55	medium	334	1129000	2.20889e+06	3380.24	12872	3600	2001	0.4762	1187	2	0	0	0	55.0696	13.2444	0.204921	0.131875	0.432524	0.260343	0.387132	0.332374	0.01171	0.071002	0	0.02478	0.0475145	0	0	0	0	0	0	0	0	0	0	0	0.047619	0.059237	0.146032	0.05505	1.85888	0
RGIG4383	Co-assemblies	d__Bacteria;p__Patescibacteria;c__Saccharimonadia;o__Saccharimonadales;f__Saccharimonadaceae;g__UBA2866;s__	50.36	2.25	39.11	medium	111	558177	1.09581e+06	5028.62	21576	5493	2733	0.4684	565	25	1	0	0	22.2732	12.3877	0	0	0	0	0	0	0	0	0	0	0	0	0.016286	0.013458	0	0	0	0	0	0	0	0	0	0	0	0	0	0.266366
RGIG1191	Single-sample assemblies	d__Bacteria;p__Bacteroidota;c__Bacteroidia;o__Bacteroidales;f__UBA932;g__RC9;s__	50.37	1.43	43.22	medium	186	939241	1.85125e+06	5049.68	17911	5416	3080	0.5744	941	7	1	0	0	36.4839	3.55195	3.5515	1.60978	0.95303	1.83356	1.57118	1.56195	0	0	0.063292	0	0.074685	0.06899	0.090457	0.071435	0.004664	0	0	0	0.0197965	0	0	0	0.03167	0	0	0	0	0
RGIG5425	Single-sample assemblies	d__Bacteria;p__Verrucomicrobiota;c__Lentisphaeria;o__UBA1784;f__UBA1784;g__;s__	50.37	0	50.37	medium	268	1229683	2.4413e+06	4588.37	18026	4648	2874	0.4501	1150	7	0	0	0	80.516	9.69803	0	0	0	0	0	0	0	0	0	0	0	0	0	0	0	0	0	0	0	0	0	0	0	0	0	0	0	0
RGIG5743	Single-sample assemblies	d__Archaea;p__Euryarchaeota;c__Methanobacteria;o__Methanobacteriales;f__Methanobacteriaceae;g__Methanobrevibacter_A;s__	50.37	1.87	41.02	medium	436	1792219	3.52459e+06	4110.59	45026	5601	1887	0.3383	2207	18	0	0	0	133.053	17.6142	0.0480245	0.038775	0.045333	0.046862	0.153142	0.08096	0.815342	0.24559	0.111889	0.18611	0.213945	0.042212	0.028994	0.043784	0.067067	0.072591	0.125828	0.016904	0.224724	0.056809	0.022602	0.15187	1.00446	0.931389	0.062624	0.035271	0.074826	0
RGIG3331	Single-sample assemblies	d__Bacteria;p__Bacteroidota;c__Bacteroidia;o__Bacteroidales;f__F082;g__F082;s__	50.38	2.69	36.93	medium	47	2140449	4.19103e+06	45541.5	296966	88163	28863	0.4734	1847	53	3	0	0	1892.27	475.173	9.13226	6.87816	7.43519	6.32958	7.31318	2.88442	0.227373	4.56253	1.11246	1.54028	1.77829	3.71785	3.87171	3.95685	4.39754	3.56846	0.636649	0.075185	39.9701	1.26033	10.0367	41.0223	0.030574	0.300863	0.230807	0.375308	0.210915	0.014507
RGIG8376	Co-assemblies	d__Bacteria;p__Spirochaetota;c__Spirochaetia;o__Sphaerochaetales;f__Sphaerochaetaceae;g__UBA9732;s__	50.38	9.43	3.23	medium	285	2108059	3.98553e+06	7396.7	33658	9187	3557	0.5357	2078	#N/A	1	0	0	36.9432	6.17554	0.024985	0.034489	0.011874	0.031542	0.033939	0.039538	0.022462	1.92097	4.43515	0.645788	0.28864	0.093146	0.053651	0.25301	0.047119	0.0529	0.019753	0	0	0.01917	0.024443	0	0	0.012789	0	0	0	0
RGIG1538	Single-sample assemblies	d__Bacteria;p__Firmicutes_C;c__Negativicutes;o__Selenomonadales;f__Selenomonadaceae;g__Schwartzia;s__	50.39	2.84	36.19	medium	299	1135925	2.22201e+06	3799.08	12315	3717	2699	0.5722	1281	10	0	0	0	84.4163	6.1414	0.84468	0.806358	0.570417	1.16907	0.740085	1.0131	0.272671	0.489066	0.41222	0.159522	0.292042	0.507941	0.310566	0.145444	0.616978	0.154097	0.466174	2.98137	0.300696	0.646875	5.96293	0.953809	0.577194	0.57874	0.392736	1.21064	0.384504	0.111587
RGIG8848	Single-sample assemblies	d__Bacteria;p__Bacteroidota;c__Bacteroidia;o__Flavobacteriales;f__Weeksellaceae;g__Chryseobacterium_A;s__GCA_002453895.1	50.39	0.25	49.14	medium	433	989395	1.961e+06	2284.98	8518	2269	1618	0.4027	1243	17	1	0	0	22.125	5.89952	0	0	0	0	0	0	0	0.180105	0	0	0	0	0	0	0	0	0	0	0	0	0	0	0	0	0	0	0	0
RGIG9458	Single-sample assemblies	d__Bacteria;p__Firmicutes_A;c__Clostridia;o__Oscillospirales;f__Ruminococcaceae;g__;s__	50.39	9	5.39	medium	227	503712	954293	2219	5963	2259	1588	0.4233	665	3	0	0	0	46.1275	6.18501	0	0	0	0	0	0	0	0	0	0	0	0	0	0	0	0	0	0	0	0	0	0	0	0	0	0	0	0
RGIG3533	Co-assemblies	d__Bacteria;p__Firmicutes_A;c__Clostridia;o__Saccharofermentanales;f__Saccharofermentanaceae;g__Saccharofermentans;s__	50.4	0.07	50.05	medium	101	1373097	2.72344e+06	13595	50895	22583	6672	0.5136	1285	9	2	0	0	41.5984	10.1831	0.172468	0.18346	0.184984	0.131257	0.171422	0.233382	0.048479	0.101021	0.038373	0.377053	0.083707	0.436798	0.294554	0.129167	0.164462	0.162836	0	0	0	0	3.91204	0	0.104823	0.078071	0.013712	0.042839	0.068856	0
RGIG6954	Co-assemblies	d__Bacteria;p__Firmicutes;c__Bacilli;o__Erysipelotrichales;f__Erysipelotrichaceae;g__;s__	50.4	5.71	21.85	medium	313	1016686	1.95918e+06	3248.2	14896	3523	1946	0.5169	1172	20	0	0	0	40.7198	11.2944	0	0	0	0	0	0	0	0	0	0	0	0	0	0	0	0	0	0	0	0	0	0	0.119098	0.269904	0.696408	0.150872	0.117545	0
RGIG9227	Single-sample assemblies	d__Bacteria;p__Bacteroidota;c__Bacteroidia;o__Bacteroidales;f__UBA932;g__RC9;s__	50.4	7.4	13.4	medium	947	2351456	4.49158e+06	2483.06	16683	2497	1643	0.5174	2686	32	0	0	0	23.6974	3.98942	0.160259	0.112265	0.077071	0.117471	0.087507	0.150901	0	0.017117	0	0	0	0	0	0	0	0	0	0	0	0	0	0	0	0	0	0	0	0.4378
RGIG1106	Single-sample assemblies	d__Bacteria;p__Bacteroidota;c__Bacteroidia;o__Bacteroidales;f__Paludibacteraceae;g__RF16;s__RF16 sp2	50.41	9.48	3.01	medium	437	1502181	2.83752e+06	3437.49	15893	3767	1955	0.5478	1506	28	0	0	0	51.3046	5.76745	1.62184	1.14936	0.527134	1.77998	1.22064	2.2008	0	0.173276	0.145693	0	0.135776	0.112261	0.151849	0.235361	0.136006	0.439315	0	0	0	0	0	0	0	0.06789	0	0.108788	0.078116	0
RGIG1012	Co-assemblies	d__Bacteria;p__Firmicutes_A;c__Clostridia;o__Peptostreptococcales;f__Anaerovoracaceae;g__CAG-145;s__	50.43	5.12	24.83	medium	339	953120	1.84119e+06	2811.56	8132	3014	1777	0.4603	1153	1	1	0	0	44.3822	2.7269	0	0	0	0	0	0	0	0	0	0	0	0	0	0	0	0	0	0	0	0	0	0	0	0	0	0	0	0
RGIG3561	Co-assemblies	d__Bacteria;p__Bacteroidota;c__Bacteroidia;o__Bacteroidales;f__Bacteroidaceae;g__;s__	50.43	0.65	47.18	medium	307	1300095	2.56957e+06	4234.84	20430	5015	2333	0.459	1286	16	0	0	0	43.0017	7.32751	0.60463	0.476274	0	0.196724	0.108729	0.067843	0	0.41872	0	0.105841	0	0	0	0	0	0	1.12184	0.607651	0	1.6485	0	0	0.140519	1.06566	0.16357	2.28964	0.216166	0
RGIG5610	Single-sample assemblies	d__Bacteria;p__Firmicutes_A;c__Clostridia;o__Oscillospirales;f__Ruminococcaceae;g__;s__	50.43	9.81	1.38	medium	525	1570252	2.95968e+06	2990.96	25597	3130	1716	0.542	1746	19	0	0	0	63.905	5.6153	0.368634	0.361628	0.096582	0.399738	0.315879	0.473047	0	0.045619	0	0.024419	0.034363	0	0	0	0	0	0.036016	0.027838	0.026199	0	0.005553	0.02072	0.365712	0.430518	0.202622	0.287975	0.142112	0
RGIG1466	Co-assemblies	d__Bacteria;p__Firmicutes_A;c__Clostridia;o__Oscillospirales;f__;g__;s__	50.45	0.67	47.1	medium	294	829188	1.63803e+06	2820.37	8466	2901	1756	0.5506	958	2	0	0	0	19.8075	2.27712	0.479121	0.051718	2.27712	0.453687	0.061623	0.0934535	0.001574	1.24374	0.088144	0.134305	0.186878	0.235579	0.931923	0.524215	0.285345	0.135106	0	0.451065	0	0	0	0	0.000433	0.101625	0.001982	0	0	0
RGIG3520	Co-assemblies	d__Bacteria;p__Firmicutes_A;c__Clostridia;o__Oscillospirales;f__Oscillospiraceae;g__;s__	50.45	0	50.45	medium	24	1022228	2.02622e+06	42592.8	165833	68406	20741	0.5236	874	50	1	0	0	38.7013	6.91921	0.043014	0.04821	0.046127	0.050934	0.038008	0.023262	0.04148	0.040555	0.031177	0.059758	0.059019	0.019692	0.023942	0.020233	0.017797	0.019514	4.64602	0.757413	0.280336	0.815453	0.011648	0.179048	0.007466	0.011203	0.01383	0.013075	0.016363	0.002449
RGIG579	Co-assemblies	d__Bacteria;p__Firmicutes_A;c__Clostridia;o__Peptostreptococcales;f__Anaerovoracaceae;g__;s__	50.47	2.04	40.27	medium	212	779328	1.52824e+06	3676.08	14626	4191	1962	0.574	893	10	1	0	0	14.9279	1.59902	0.494402	0.58589	0.173157	0.85457	0.733894	0.786789	0	0	0	0	0	0	0	0	0	0	0.109156	0	0	0	0.039578	0	0	0	0	0	0	0
RGIG1176	Single-sample assemblies	d__Archaea;p__Thermoplasmatota;c__Thermoplasmata_A;o__Methanomassiliicoccales;f__Methanomethylophilaceae;g__Methanomethylophilus;s__	50.47	7.62	12.37	medium	427	1049828	2.00011e+06	2458.61	11371	2449	1642	0.5983	1343	28	1	0	0	18.7523	1.70094	1.19123	0.355859	0.462211	0.322403	0.258092	0.273289	0	0.150227	0	0	0.019235	0.088529	0	0.050088	0	0.068267	0	0	0	0	0	0	0	0	0	0	0	0
RGIG4656	Single-sample assemblies	d__Bacteria;p__Firmicutes_A;c__Clostridia;o__Oscillospirales;f__UBA644;g__;s__	50.47	0.67	47.12	medium	67	1652387	3.26293e+06	24662.5	108640	39120	12486	0.4489	1495	16	1	0	0	64.1398	13.1369	0.004582	0.006287	0.003164	0.002352	0.0055	0.007501	0.003481	0.01397	0.012869	0.015329	0.010757	0.003897	0.004281	0.007997	0.010288	0.004082	0	0	0	0	0	0	0	0.004598	0.003787	0	0.003662	0
RGIG5761	Single-sample assemblies	d__Archaea;p__Euryarchaeota;c__Methanobacteria;o__Methanobacteriales;f__Methanobacteriaceae;g__Methanobrevibacter_A;s__GCA_002498445.1	50.47	5.14	24.77	medium	232	1562490	3.01557e+06	6734.87	22389	8686	3693	0.3792	1678	24	0	0	0	347.129	37.563	0.205293	0.3447	0.732375	0.224502	0.434816	0.540825	0.434841	0.326375	0.135008	0.191236	0.217016	0.189356	0.0532	0.09867	0.121839	0.291083	0.064726	0.010436	0.094971	0.014544	0	0.068275	0.578	0.067942	0.289335	0.570828	1.28326	0.023657
RGIG9890	Single-sample assemblies	d__Bacteria;p__Verrucomicrobiota;c__Kiritimatiellae;o__RFP12;f__UBA1067;g__UBA1067;s__	50.47	2.43	38.32	medium	293	1261194	2.46825e+06	4304.42	16389	4307	2823	0.5268	1248	47	1	0	0	90.9109	17.7675	0	0	0	0	0	0	0	0	0	0	0	0	0	0	0	0	0	0	0	0	0	0	0	0	0	0	0	0
RGIG7397	Co-assemblies	d__Bacteria;p__Firmicutes_A;c__Clostridia;o__Oscillospirales;f__DTU089;g__;s__	50.48	6.14	19.78	medium	153	913972	1.75444e+06	5973.67	23662	7616	2840	0.4661	894	#N/A	1	0	0	49.4547	6.49497	0	0	0	0	0	0	0	0	0	0.051595	0	0	0	0	0	0	0	0	0	0	0	0	0	0	0	0	0	0
RGIG9574	Single-sample assemblies	d__Bacteria;p__Firmicutes_A;c__Clostridia;o__Oscillospirales;f__;g__;s__	50.48	6.14	19.78	medium	707	1407098	2.70104e+06	1990.24	12907	1930	1563	0.5523	1703	13	0	0	0	31.8149	9.69959	0	0	0	0	0	0	0	0	0	0	0	0	0	0	0	0	0	0	0	0	0	0	0	0	0	0	0	0
RGIG4550	Single-sample assemblies	d__Bacteria;p__Firmicutes_A;c__Clostridia;o__Oscillospirales;f__CAG-272;g__;s__	50.5	3.69	32.05	medium	708	1977470	3.84281e+06	2793.04	20079	2900	1718	0.5473	2167	22	0	0	0	79.551	8.75935	0	0	0	0	0	0	0	0	0	0	0	0	0	0	0	0	0	0	0	0	0	0	0	0	0	0	0	0
RGIG5853	Single-sample assemblies	d__Bacteria;p__Patescibacteria;c__Saccharimonadia;o__Saccharimonadales;f__Saccharimonadaceae;g__UBA2866;s__	50.5	0	50.5	medium	14	454624	900246	32473.1	74476	53293	22432	0.4263	426	50	1	0	0	183.575	47.1049	0.031548	0.037802	0.030332	0.040556	0.02663	0.03996	0.043313	0.029126	0.013128	0.012555	0.024222	0.068051	0.055957	0.063499	0.065796	0.029425	0.022515	0	0.011772	0.001701	0.004341	0.004181	0.353891	0.167191	0.031163	0.022395	0.060283	0.005629
RGIG9736	Single-sample assemblies	d__Bacteria;p__Bacteroidota;c__Bacteroidia;o__Bacteroidales;f__ML635J-15;g__UBA1184;s__	50.5	3.45	33.25	medium	192	2202239	4.28489e+06	11470	65651	16957	5269	0.4223	1864	47	2	0	0	79.7652	21.133	0.028938	0.015302	0.031036	0.007175	0.008412	0.011117	0	1.11472	0.022244	0.007987	0.202928	0.526968	0.08758	21.133	0.083204	0.009164	0.004114	0	0	0	0.017134	0	0	0	0	0	0.009447	0
RGIG10331	Co-assemblies	d__Bacteria;p__Bacteroidota;c__Bacteroidia;o__Bacteroidales;f__WCHB1-69;g__F23-D06;s__	50.5	9.48	3.1	medium	412	1717469	3.23811e+06	4168.61	33130	4726	2284	0.547	1723	22	0	0	0	40.176	4.69261	0.10677	0.077093	0.032091	0.03653	0.060901	0.084733	0.103329	2.51473	0.142231	0.073196	0.647072	2.26041	0.301228	0.940928	3.10134	0.381008	0	0	0	0	0	0	0	0	0	0	0	0
RGIG696	Single-sample assemblies	d__Bacteria;p__Firmicutes_A;c__Clostridia;o__Lachnospirales;f__Lachnospiraceae;g__NK4A136;s__GCF_000421045.1	50.52	9.48	3.12	medium	500	3270418	6.16348e+06	6540.84	91580	7292	3502	0.4597	3503	231	0	0	0	85.8782	8.51917	3.08701	3.71351	2.0914	1.07957	2.12642	2.18329	0.037753	0.219914	0.09348	0.0327	0.042747	0.100739	0.048332	0.051614	0.076146	0.073424	0.127043	0.003482	0	0	0.123348	0	0.176104	0.250738	0.043311	0.148642	0.091331	0
RGIG6716	Single-sample assemblies	d__Bacteria;p__Firmicutes_A;c__Clostridia;o__Oscillospirales;f__Oscillospiraceae;g__CAG-110;s__	50.53	9.4	3.53	medium	132	2929266	5.52173e+06	22191.4	149359	44492	8747	0.5754	2676	303	1	0	0	117.587	21.0162	0.686537	0.587192	1.72182	0.685116	0.387783	0.497219	0.361142	0.377367	0.415633	0.349088	0.500013	0.096559	0.055172	0.127586	0.105909	0.093923	0.133539	0.364928	0.226013	0.198581	0.36717	0.132164	1.42272	11.1783	0.604883	0.419518	2.56576	0.007799
RGIG9766	Single-sample assemblies	d__Bacteria;p__Elusimicrobiota;c__Endomicrobia;o__Endomicrobiales;f__Endomicrobiaceae;g__;s__	50.56	4.49	28.11	medium	55	1009143	1.95062e+06	18348.1	97237	43189	7829	0.323	859	35	2	0	1	141.158	31.1667	0.268537	0.208027	0.237062	0.14546	0.182994	0.145148	0.037051	4.88554	0.174359	0.028809	0.137598	0.587425	1.16587	0.728836	0.750256	21.3407	0.079734	0.035014	0.033694	0.041311	0.049569	0.029983	0.108938	0.407517	0.319249	0.318423	0.078232	0
RGIG3873	Single-sample assemblies	d__Bacteria;p__Firmicutes_A;c__Clostridia;o__4C28d-15;f__UBA4651;g__;s__	50.57	7.45	13.32	medium	197	953040	1.81359e+06	4837.77	55987	6017	1986	0.3239	723	11	1	0	0	35.2194	13.7009	0	0	0	0	0	0	0	0	0	0	0	0	0	0	0	0	0	0	0	0	0	0	0	0	0	0	0	0
RGIG8326	Co-assemblies	d__Archaea;p__Halobacterota;c__Methanomicrobia;o__Methanomicrobiales;f__Methanomicrobiaceae;g__Methanomicrobium;s__	50.57	0	50.57	medium	125	577355	1.14169e+06	4618.84	15451	4692	2989	0.5071	653	#N/A	0	0	0	7.83546	3.4129	0	0	0	0	0	0	0	0	0.052116	0.330957	3.4129	0	0	0	0	0	0	0	0	0	0	0	0	0	0	0	0	0
RGIG5330	Single-sample assemblies	d__Bacteria;p__Firmicutes_A;c__Clostridia;o__Oscillospirales;f__CAG-272;g__;s__	50.58	0	50.58	medium	25	947027	1.87233e+06	37881.1	136770	75093	16485	0.458	858	28	0	0	0	103.204	53.5705	0.001946	0.006448	0.005738	0.006468	0.008673	0.007152	0.001897	0.00705	0.011246	0.011878	0.008296	0.0123505	0.003524	0.008482	0.004016	0.001451	0	0.000932	0	0	0.003861	0.001873	0.001308	0.023903	0.02243	0.004481	0.001044	0
RGIG6422	Co-assemblies	d__Bacteria;p__Firmicutes_A;c__Clostridia;o__CAG-41;f__;g__;s__	50.58	0	50.58	medium	123	1320643	2.611e+06	10736.9	60787	17462	5444	0.4146	1233	17	0	0	0	81.3316	10.872	0	0	0	0	0	0	0	0	0	0.004449	0	0	0	0	0	0	0	0	0	0	0	0	0	0	0.002458	0	0	0
RGIG8410	Single-sample assemblies	d__Bacteria;p__Firmicutes_A;c__Clostridia;o__Lachnospirales;f__Lachnospiraceae;g__Butyrivibrio;s__	50.58	8.77	6.73	medium	1455	3682061	6.95676e+06	2530.63	10557	2539	1663	0.4104	4422	28	0	0	0	25.4111	4.89668	0.108972	0.20953	0.255405	0.179721	0.205414	0.320283	0.042821	0.039037	0.003215	0	0	0.028278	0.051347	0	0.131778	0.083942	0	0	0	0	0	0	0.412592	0.21629	0.281002	0.246838	0.252188	0
RGIG4355	Single-sample assemblies	d__Bacteria;p__Firmicutes_A;c__Clostridia;o__Lachnospirales;f__Lachnospiraceae;g__CAG-791;s__GCA_002395235.1	50.59	7.14	14.89	medium	232	1415834	2.69755e+06	6102.73	46207	8274	2786	0.5532	1330	16	0	0	1	98.9988	39.0541	0.33963	0.280922	0.694515	0.327971	0.262201	0.332374	0.0768705	0.116019	0.04072	0.036521	0.0333975	0.011423	0	0.030514	0.011247	0.019192	0	0	0	0.010593	0	0	0.0295545	0.054949	0.028291	0.060422	0.0684095	0
RGIG5608	Single-sample assemblies	d__Bacteria;p__Patescibacteria;c__Saccharimonadia;o__Saccharimonadales;f__Saccharimonadaceae;g__;s__	50.59	9.32	3.99	medium	81	628879	1.18448e+06	7763.94	38462	13224	3483	0.4638	642	55	1	0	0	101.719	50.5232	0.052292	0.012453	0.008008	0.003663	0	0	0.009978	0.036899	0	0	0.015522	0.012871	0	0	0.267563	0	0	0	0	0	0	0	0.019484	0.449016	0	0.009264	0.032504	0
RGIG7912	Co-assemblies	d__Bacteria;p__Firmicutes_A;c__Clostridia;o__Christensenellales;f__CAG-138;g__PeH17;s__	50.59	6.35	18.84	medium	391	1388847	2.65711e+06	3552.04	15363	3887	1911	0.5768	1498	#N/A	2	0	0	27.1922	3.11808	0.0754075	0.092534	0.11549	0.047227	0.0487	0.0344745	0.118213	0.031496	0.958086	2.52859	1.70513	0	0	0	0	0	0	0	0	0	0	0	0	0	0	0	0	0
RGIG9602	Co-assemblies	d__Bacteria;p__Firmicutes_A;c__Clostridia;o__Oscillospirales;f__CAG-272;g__;s__	50.59	7.38	13.69	medium	327	968050	1.84208e+06	2960.4	12476	3234	1748	0.5071	1063	17	0	0	0	81.6505	9.3491	0	0	0	0	0	0	0	0	0	0	0	0	0	0	0	0	0	0	0	0	0	0	0	0	0	0	0	0
RGIG9957	Single-sample assemblies	d__Bacteria;p__Fibrobacterota;c__Fibrobacteria;o__Fibrobacterales;f__;g__;s__	50.6	5.72	22	medium	417	1008114	1.93466e+06	2417.54	7470	2360	1633	0.666	1178	27	1	0	0	56.8949	13.4051	0.208911	0.067091	0.143177	0	0.039239	0.0775545	0.0999315	0.630135	0.083122	0.142643	0.225826	0.583974	8.66558	0.723729	0.481244	0	0	0	0	0	0	0	0	0.628996	0.143907	0.398126	0	0
RGIG597	Co-assemblies	d__Bacteria;p__Firmicutes_A;c__Clostridia;o__Lachnospirales;f__Lachnospiraceae;g__Blautia_A;s__	50.61	3.59	32.66	medium	1088	3008600	5.83667e+06	2765.26	11954	2851	1783	0.5254	3113	9	0	0	0	13.0508	5.32753	0.220665	0.057079	0.283763	0.481864	0.167739	0.201045	0	0.080943	0	0	0	0	0	0	0	0	0	0	0	0	0	0	0	0	0	0	0	0.167634
RGIG3006	Single-sample assemblies	d__Bacteria;p__Firmicutes_A;c__Clostridia;o__Oscillospirales;f__;g__;s__	50.61	0	50.61	medium	595	1740399	3.43884e+06	2925.04	13327	3065	1727	0.5428	1977	17	1	0	0	20.3407	7.01365	0	0	0	0	0	0	0	0	0	0	0	0	0	0	0	0	0	0	0	0	0	0	0	0	0	0	0	0
RGIG3769	Single-sample assemblies	d__Bacteria;p__Firmicutes_A;c__Clostridia;o__Lachnospirales;f__Lachnospiraceae;g__;s__	50.61	9.33	3.96	medium	479	987351	1.85878e+06	2061.28	9515	2047	1592	0.4844	1078	7	0	0	1	4.75344	4.50387	0	0	0	0	0	0	0	0	0	0	0	0	0	0	0	0	0	0	0	0	0	0	0	0	0	0	0	0
RGIG6326	Single-sample assemblies	d__Bacteria;p__Firmicutes_A;c__Clostridia;o__Oscillospirales;f__Oscillospiraceae;g__UBA5446;s__	50.61	3.45	33.36	medium	213	901898	1.75094e+06	4234.26	13324	4341	2732	0.5831	954	23	1	0	0	35.4219	3.86194	0.028735	0.01548	0.003139	0.021169	0	3e-06	0.049229	0.0089805	0.019857	0.126561	0.0167235	0	0	0	0	0	0	0	0	0	0	0	0	0	5e-07	0	0	0
RGIG7549	Single-sample assemblies	d__Bacteria;p__Bacteroidota;c__Bacteroidia;o__Bacteroidales;f__F082;g__F082;s__GCA_001603665.1	50.61	3.72	32.01	medium	373	916870	1.77753e+06	2458.1	6762	2481	1694	0.4813	1070	#N/A	0	0	0	77.6034	10.1525	0	0.027728	0	0	0	0	0.711801	8.48182	0.463594	1.69324	2.88715	0.371647	0.935562	1.30985	0.279504	0.267647	0	0.068652	0	0	0	0	0	0	0	0	0	0
RGIG1775	Single-sample assemblies	d__Bacteria;p__Firmicutes_A;c__Clostridia;o__Oscillospirales;f__Oscillospiraceae;g__CAG-110;s__	50.62	0.34	48.92	medium	57	1346470	2.65538e+06	23622.3	105457	54941	10584	0.551	1207	53	2	0	0	807.996	148.556	0.024178	0.021976	0.028369	0.023413	0.021299	0.020992	0.022507	0.026163	0.016649	0.075304	0.035858	0.010935	0.005461	0.016237	0.008662	0.010448	0.006611	0.007421	0.010381	0.013569	0.02221	0.001999	0.011375	0.007638	0.015967	0.013343	0.012681	0.001603
RGIG436	Co-assemblies	d__Bacteria;p__Bacteroidota;c__Bacteroidia;o__Bacteroidales;f__Rikenellaceae;g__Alistipes;s__	50.63	8.62	7.53	medium	540	1710096	3.23022e+06	3166.84	15412	3544	1830	0.5624	1804	32	0	0	0	6.62395	1.14172	0	0	0	0	0	0	0	0	0	0	0	0	0	0	0	0	0	0	0	0	0	0	0	0	0	0	0	0
RGIG2570	Co-assemblies	d__Bacteria;p__Firmicutes_A;c__Clostridia;o__Oscillospirales;f__Oscillospiraceae;g__F23-B02;s__	50.63	1.72	42.03	medium	196	1380555	2.70301e+06	7043.65	50848	10917	3155	0.5063	1418	25	1	0	0	78.9587	4.95866	0.102135	0.073966	0.132812	0.119786	0.077044	0.113352	0.049356	0.252242	0.072556	0.181537	0.257731	0.22733	0.066515	0.162211	0.155833	0.18885	0.536063	0.24847	0.164393	0.067475	0.160012	0.111179	0.287177	0.133682	0.284336	0.111006	0.353963	0
RGIG2830	Co-assemblies	d__Bacteria;p__Bacteroidota;c__Bacteroidia;o__Bacteroidales;f__Bacteroidaceae;g__Prevotella;s__	50.63	3.45	33.38	medium	268	1639145	3.18095e+06	6116.21	28999	7448	3074	0.4813	1516	47	1	0	0	1829.08	221.806	7.16731	6.06875	7.20557	6.62923	4.75985	8.1251	0.450216	5.12271	1.55545	0.308864	0.612488	2.983	12.618	3.26278	10.0829	7.88329	68.9933	183.261	38.4072	82.1284	2.98861	14.3473	4.9686	0.365958	0.482007	3.08621	0.229337	0.394622
RGIG10176	Single-sample assemblies	d__Bacteria;p__Bacteroidota;c__Bacteroidia;o__Bacteroidales;f__Bacteroidaceae;g__UBA4372;s__	50.63	0	50.63	medium	90	961662	1.89939e+06	10685.1	51027	13386	5060	0.5555	879	20	2	0	0	54.7168	5.39265	0.691441	0.498351	0.933422	0.367398	0.20646	0.256235	0	0.060985	0.038998	0.026055	0.03245	0.997809	3.42059	0.342373	4.8364	1.00967	0	0	0	0	0	0	0.114698	0.023124	0.045679	0.047203	0.064332	0
RGIG3812	Co-assemblies	d__Bacteria;p__Firmicutes_A;c__Clostridia;o__Oscillospirales;f__Oscillospiraceae;g__ER4;s__	50.66	5.49	23.21	medium	822	2575093	4.94172e+06	3132.72	17147	3215	1820	0.59	2957	14	0	0	0	105.06	8.18238	0.050006	0.053308	0.098081	0.0958685	0.081553	0.061205	0.063757	0.045812	0.067295	0.043639	0.085529	0	0	0	0	0	3.36578	3.42776	7.47526	2.48707	7.8749	2.42568	0.0954715	0.052263	0	0	0	1.53668
RGIG3915	Single-sample assemblies	d__Bacteria;p__Firmicutes_A;c__Clostridia;o__Lachnospirales;f__Lachnospiraceae;g__Blautia_A;s__	50.66	3.16	34.86	medium	496	2780310	5.40032e+06	5605.46	40822	6023	2957	0.4835	2836	20	0	0	0	51.769	11.8571	0.023481	0.026328	0.030885	0.028702	0.02251	0.035743	0.029316	0.024788	0.009759	0.016127	0.032395	0	0	0	0	0	0	0	0	0	0	0	0.006674	0	0	0	0.016311	0.004266
RGIG4000	Single-sample assemblies	d__Bacteria;p__Firmicutes_A;c__Clostridia;o__Oscillospirales;f__Oscillospiraceae;g__Oscillibacter;s__	50.66	3.45	33.41	medium	322	1393885	2.70336e+06	4328.84	16954	4266	2840	0.6053	1636	16	0	0	0	97.4975	8.15287	0	0	0	0	0	0	0	0	0	0.027786	0.000594	0	0	0	0	0	0	0	0	0	0	0	0	0	0	0	0	0
RGIG9368	Co-assemblies	d__Bacteria;p__Verrucomicrobiota;c__Verrucomicrobiae;o__Pedosphaerales;f__UBA1412;g__;s__	50.66	5.05	25.41	medium	388	1326878	2.55218e+06	3419.79	10091	3841	1896	0.5212	1328	20	0	1	0	8.58799	1.26537	0.141895	0	0	0	0	0	0	0	0	0	0	0.521733	0.338912	1.03803	0.177569	0.27259	0	0	0	0	0	0	0	0.132603	0	0	0.10011	0
RGIG7226	Single-sample assemblies	d__Bacteria;p__Firmicutes_A;c__Clostridia;o__Oscillospirales;f__Ruminococcaceae;g__Ruminiclostridium_E;s__	50.67	2.52	38.07	medium	387	1028037	2.00298e+06	2656.43	11453	2704	1665	0.431	1215	#N/A	0	0	0	57.4617	14.6457	0	0	0	0	0	0	0	0	0	0.056226	0	0	0	0	0	0	0	0	0	0	0	0	0	0	0	0	0	0
RGIG7651	Co-assemblies	d__Bacteria;p__Firmicutes_A;c__Clostridia;o__Christensenellales;f__CAG-138;g__CAG-1024;s__	50.67	0	50.67	medium	58	671458	1.32516e+06	11576.9	52001	15320	5637	0.5537	637	#N/A	0	0	0	112.267	14.0975	0.023156	0.029819	0.015907	0.018024	0.029501	0.025575	0.913008	0.483004	1.73464	3.56452	3.84463	0.087104	0.027888	0.06525	0.029158	0.050918	0.010419	0.01425	0.003109	0.012454	0.024434	0.003066	0.016547	0.016701	0.013362	0.00978	0.017036	0
RGIG7927	Single-sample assemblies	d__Bacteria;p__Desulfobacterota;c__Desulfovibrionia;o__Desulfovibrionales;f__Desulfovibrionaceae;g__Desulfovibrio;s__	50.67	1.81	41.62	medium	495	1267031	2.47762e+06	2559.66	7798	2632	1673	0.4498	1408	#N/A	1	0	0	13.7062	3.97457	0	0	0	0	0	0	3.11515	0	0.148868	0	0.195724	0	0	0	0	0	0	0	0	0	0	0	0	0	0	0	0	0
RGIG201	Single-sample assemblies	d__Bacteria;p__Firmicutes_A;c__Clostridia;o__Oscillospirales;f__Oscillospiraceae;g__;s__	50.7	8.62	7.6	medium	711	1648077	3.10858e+06	2317.97	9078	2272	1659	0.5074	1938	40	2	0	0	118.299	12.5722	0	0	0	0	0	0	0	0	0	0	0	0	0	0	0	0	0	0	0	0	0	0	0	0	0	0	0	0
RGIG8220	Single-sample assemblies	d__Bacteria;p__Bacteroidota;c__Bacteroidia;o__Bacteroidales;f__UBA932;g__RC9;s__	50.7	9.86	1.4	medium	251	1041960	1.95241e+06	4151.24	65894	4734	1960	0.5827	1040	#N/A	1	0	0	134.821	32.1029	0.15493	0.369465	0.081855	0.102533	0.232338	0.12079	0.086695	0.305139	3.44053	4.48148	30.3435	0.578181	0.33962	0.580737	0.269689	0.202707	0.045512	0.01803	0	0.082135	0.025023	0	0.0211755	0.04845	0	0.024444	0	0
RGIG5686	Co-assemblies	d__Bacteria;p__Firmicutes;c__Bacilli;o__Erysipelotrichales;f__Erysipelotrichaceae;g__UBA636;s__	50.71	1.9	41.21	medium	343	1020040	1.99214e+06	2973.88	13213	3136	1807	0.4679	1253	18	0	0	0	41.3887	3.03588	0	0.051801	0	0	0	0	0.0997695	0	0	0	0.0224565	0	0	0	0	0	0	0.008564	0	0	0	0	0	0.022292	0.057388	0	0.045879	0
RGIG6744	Single-sample assemblies	d__Bacteria;p__Spirochaetota;c__Spirochaetia;o__Sphaerochaetales;f__Sphaerochaetaceae;g__UBA9732;s__	50.71	0.3	49.21	medium	436	1189031	2.3412e+06	2727.14	11308	2759	1718	0.5212	1427	16	0	0	0	1.9781	1.0563	0.052963	0.022354	0.05159	0.006096	0.051002	0.043777	0	0	0	0	0	0	0	0	0	0	0	0	0	0.046126	0.023385	0	0.056126	0	1.0563	0.094346	0.034439	0
RGIG10192	Single-sample assemblies	d__Bacteria;p__Spirochaetota;c__Spirochaetia;o__Treponematales;f__Treponemataceae;g__Treponema_D;s__	50.72	0.04	50.52	medium	648	1819571	3.58675e+06	2807.98	10730	2920	1707	0.485	2129	92	0	0	0	42.9321	3.48124	1.10862	1.21255	1.37625	1.38444	0.415687	1.50929	0.076726	0.209503	1.07485	0	0.040589	0.786334	0	0.158226	0	3.48124	0.057801	0	0.025941	0	0	0	0.376786	0.179732	0	0.266382	0	0
RGIG1202	Single-sample assemblies	d__Bacteria;p__Spirochaetota;c__Spirochaetia;o__Sphaerochaetales;f__Sphaerochaetaceae;g__UBA9732;s__	50.73	9.26	4.43	medium	566	1252024	2.35208e+06	2212.06	6945	2168	1600	0.5287	1573	15	1	0	0	10.2513	1.25318	0.566601	1.25318	0.356403	0.466621	0.55733	0.565382	0	0	0	0	0	0	0	0.162337	0	0	0	0	0	0	0	0	0	0	0	0	0	0
RGIG7706	Single-sample assemblies	d__Bacteria;p__Bacteroidota;c__Bacteroidia;o__Bacteroidales;f__Paludibacteraceae;g__UBA1181;s__	50.74	0.18	49.84	medium	465	1207247	2.37711e+06	2596.23	9587	2586	1692	0.359	1241	#N/A	1	0	0	37.4403	15.445	0	0	0	0	0	0	0	0	0	0.22406	0	0	0	0	0	0	0	0	0	0	0	0	0	0	0	0	0	0
RGIG8181	Single-sample assemblies	d__Bacteria;p__Firmicutes_A;c__Clostridia;o__4C28d-15;f__CAG-727;g__UBA1259;s__	50.75	0.22	49.65	medium	175	906790	1.78478e+06	5181.66	20672	5421	3037	0.4669	939	#N/A	0	0	0	34.0808	4.96901	0.123718	0.062467	0	0	0.089395	0.021917	0	0.032769	4.96901	0.205596	3.12417	0.807023	0.303791	0.090174	0.10343	0.359187	0.021279	0	0.194685	0.073064	0.762845	0.128222	0.181025	0.167155	0	0	0	0
RGIG9387	Single-sample assemblies	d__Bacteria;p__Firmicutes_A;c__Clostridia;o__Oscillospirales;f__Butyricicoccaceae;g__;s__	50.75	1.59	42.8	medium	367	862530	1.68585e+06	2350.22	6571	2349	1647	0.5329	1075	28	0	0	0	58.6016	8.25512	0	0	0	0	0	0	0	0	0	0	0	0	0	0	0	0	0	0	0	0	0	0	0	0	0	0	0	0
RGIG1102	Single-sample assemblies	d__Bacteria;p__Firmicutes_A;c__Clostridia;o__Peptostreptococcales;f__Anaerovoracaceae;g__CAG-145;s__	50.77	8.1	10.27	medium	588	1241601	2.34497e+06	2111.57	7731	2090	1612	0.4879	1544	42	0	0	0	97.9007	21.0352	1.93297	2.24349	1.54192	3.69981	3.71998	3.10803	0.073484	0	0	0	0	0	0	0	0	0	0.029428	0	0	0	0	0	0	0	0	0	0	0
RGIG2105	Single-sample assemblies	d__Bacteria;p__Firmicutes_A;c__Clostridia;o__Lachnospirales;f__Anaerotignaceae;g__Anaerotignum;s__	50.77	1.75	42.02	medium	441	1033141	2.01686e+06	2342.72	7128	2329	1650	0.4613	1347	7	0	0	0	15.8933	4.63587	0	0	0	0	0	0	0	0	0	0	0	0	0	0	0	0	0	0	0	0	0	0	0	0	0	0	0	0
RGIG5184	Single-sample assemblies	d__Bacteria;p__Firmicutes_B;c__Peptococcia;o__Peptococcales;f__Peptococcaceae;g__UBA7185;s__	50.77	7.36	13.97	medium	566	1326072	2.51432e+06	2342.88	7366	2346	1624	0.43	1720	18	1	0	0	47.2566	7.75028	0	0	0	0	0	0	0	0	0	0	0	0	0	0	0	0	0	0	0	0	0	0	0	0	0	0	0	0
RGIG9591	Co-assemblies	d__Bacteria;p__Bacteroidota;c__Bacteroidia;o__Bacteroidales;f__Rikenellaceae;g__;s__	50.77	5.17	24.92	medium	362	1148465	2.20272e+06	3172.56	11618	3340	1846	0.5072	1205	29	0	0	0	22.2859	2.94156	0	0	0	0	0	0	0	0	0	0	0	0	0	0	0	0	0	0	0	0	0	0	0	0	0	0	0	0
RGIG2205	Co-assemblies	d__Bacteria;p__Firmicutes_A;c__Clostridia;o__Oscillospirales;f__DTU089;g__CAG-177;s__	50.78	0.86	46.48	medium	42	1214523	2.38129e+06	28917.2	98215	48998	11723	0.464	1113	24	1	0	0	82.5596	29.3094	0.005214	0.00796	0.004987	0.003352	0.005096	0.008847	0.002861	0.014946	0.008669	0.02274	0.010895	0.006128	0.005122	0.004704	0.007684	0.005841	0	0	0.002474	0.001702	0.004383	0	0.0006585	0.003075	0.001013	0.001803	0.003957	0
RGIG5161	Single-sample assemblies	d__Bacteria;p__Patescibacteria;c__Gracilibacteria;o__Absconditabacterales;f__X112;g__UBA6263;s__	50.78	3.84	31.58	medium	27	506981	978919	18777.1	59885	41927	7804	0.2952	579	36	0	0	0	111.443	21.8023	0.390788	1.77519	0.436923	0.623304	1.71125	0.64168	0.015113	0.321317	0.073884	0	0.057332	0.128209	0.626739	0.226476	0.424618	0.033967	0	0	0	0	0.008578	0	1.70228	0.012613	0.012531	0.033156	21.8023	0
RGIG7621	Co-assemblies	d__Bacteria;p__Patescibacteria;c__Saccharimonadia;o__Saccharimonadales;f__Saccharimonadaceae;g__UBA2866;s__	50.78	0	50.78	medium	11	622696	1.22626e+06	56608.7	148452	92268	35286	0.4202	595	#N/A	1	0	0	512.6	83.0334	1.35466	0.455427	1.37746	1.043	1.15068	1.36706	55.7204	0.694156	0.030854	0.028519	0.079629	1.12278	0.119631	0.179061	0.086943	0.133149	0.072714	0.00362	0.013969	0.002945	0.015099	0.008664	0.018428	0.010116	0.014048	0.008895	0.021884	0.008808
RGIG9035	Single-sample assemblies	d__Bacteria;p__Firmicutes_A;c__Clostridia;o__Oscillospirales;f__Oscillospiraceae;g__;s__	50.78	7.76	11.98	medium	652	1245163	2.35545e+06	1909.76	4641	1924	1577	0.6401	1631	5	0	0	0	87.4511	11.5733	0	0	0	0	0	0	0	0	0	0	0	0	0	0	0	0	0	0	0	0	0	0	0	0	0	0	0	0
RGIG242	Co-assemblies	d__Bacteria;p__Firmicutes_C;c__Negativicutes;o__Selenomonadales;f__;g__;s__	50.79	2.09	40.34	medium	197	888170	1.73015e+06	4508.48	19245	5111	2457	0.5172	966	89	0	0	0	8.9478	1.17153	0	0	0	0	0	0	0	0	0	0	0	0	0	0	0	0	0	0	0	0	0	0	0	0	0	0	0	0
RGIG7136	Single-sample assemblies	d__Bacteria;p__Firmicutes_A;c__Clostridia;o__Oscillospirales;f__;g__;s__	50.79	0.73	47.14	medium	228	951365	1.86619e+06	4172.65	12535	4303	2738	0.5855	955	#N/A	0	0	0	23.2831	5.50349	0	0	0	0	0	0	0	0.137184	0.102117	4.74644	0.858666	0.05009	0	0.083042	0.0622675	0.027941	0	0	0	0	0	0	0	0	0	0	0	0
RGIG5250	Single-sample assemblies	d__Bacteria;p__Firmicutes_A;c__Clostridia;o__Oscillospirales;f__CAG-272;g__;s__	50.8	1.75	42.05	medium	432	1331502	2.59777e+06	3082.18	10570	3380	1822	0.3612	1400	9	2	0	0	43.354	8.59656	0	0	0	0	0	0	0	0	0	0	0	0	0	0	0	0	0	0	0	0	0	0	0	0	0	0	0	0
RGIG6462	Co-assemblies	d__Bacteria;p__Firmicutes_A;c__Clostridia;o__4C28d-15;f__CAG-727;g__;s__	50.8	4.01	30.75	medium	124	734089	1.41562e+06	5920.07	22338	7985	2924	0.4887	766	1	0	0	0	77.5972	9.21581	0	0	0	0	0	0	0	0	0	0	0	0	0	0	0	0	0	0	0	0	0	0	0	0	0	0	0	0
RGIG8446	Co-assemblies	d__Archaea;p__Thermoplasmatota;c__Thermoplasmata_A;o__Methanomassiliicoccales;f__Methanomethylophilaceae;g__ISO4-G1;s__	50.8	0	50.8	medium	217	736056	1.44893e+06	3391.96	11950	3642	2081	0.5454	914	17	2	0	0	10.8606	2.26973	0	0	0	0	0	0	0	0.007021	0.012757	0	0	0	0	0.025784	0	0	0	0	0	0	0	0	0	0	1.81796	0	0	0
RGIG7825	Single-sample assemblies	d__Bacteria;p__Patescibacteria;c__Saccharimonadia;o__Saccharimonadales;f__Saccharimonadaceae;g__UBA2866;s__	50.81	4.12	30.21	medium	225	578184	1.11411e+06	2569.71	9955	2521	1691	0.4263	743	#N/A	1	0	1	41.5668	7.59952	0.0715725	0.070692	0.010063	0.06527	0.100927	0.05745	0.052085	0.069882	0	4.15706	0.083428	0.0860345	0.072837	0.078889	0	0.0426245	0	0	0	0	0	0	0	0	0	0	0	0
RGIG543	Single-sample assemblies	d__Bacteria;p__Firmicutes_A;c__Clostridia;o__Lachnospirales;f__Lachnospiraceae;g__CAG-791;s__	50.82	3.18	34.92	medium	182	941439	1.82256e+06	5172.74	19623	5624	2977	0.5398	943	21	0	0	0	188.702	13.449	2.12572	2.21193	3.12579	2.76453	1.88062	2.16522	0.113306	0.49891	0.048653	0.043454	0.051372	0.066614	0.027768	0.111071	0.014655	0.061441	0	0	0	0	0	0	0.035737	0.054553	0.019745	0.04469	0.050754	0
RGIG934	Single-sample assemblies	d__Bacteria;p__Bacteroidota;c__Bacteroidia;o__Bacteroidales;f__UBA932;g__RC9;s__	50.82	3.1	35.32	medium	365	956187	1.85188e+06	2619.69	9817	2673	1639	0.4768	1041	15	0	0	0	19.2218	7.04264	0	0	0	0	0	0	0	0	0	0	0	0	0	0	0	0	0	0	0	0	0	0	0	0	0	0	0	0
RGIG1289	Single-sample assemblies	d__Bacteria;p__Spirochaetota;c__Spirochaetia;o__Treponematales;f__Treponemataceae;g__Treponema_D;s__GCA_002448445.1	50.82	2.84	36.62	medium	665	1618155	3.13814e+06	2433.32	15737	2394	1624	0.4611	1805	33	0	0	0	3.90823	0.59633	0.076159	0.132219	0.367088	0.124843	0.59633	0	0	0	0	0	0	0	0	0	0	0	0	0	0	0	0	0	0	0	0	0	0	0
RGIG3490	Co-assemblies	d__Bacteria;p__Synergistota;c__Synergistia;o__Synergistales;f__Aminobacteriaceae;g__;s__	50.82	6.11	20.27	medium	407	1126524	2.14786e+06	2767.87	12887	2834	1746	0.4268	1345	14	1	0	0	67.0679	9.72015	0	0	0	0	0	0	0	0	0.189129	0	0.180156	0.222644	0.120002	0	0.463624	0.2524	5.36181	2.82169	4.20569	1.71283	5.43325	9.72015	0	0	0	0	0	0
RGIG5852	Single-sample assemblies	d__Bacteria;p__Firmicutes;c__Bacilli;o__Exiguobacterales;f__Exiguobacteraceae;g__Exiguobacterium;s__Exiguobacterium profundum	50.83	3.09	35.38	medium	553	1443425	2.79511e+06	2610.17	11912	2641	1687	0.4923	1876	13	3	0	0	1.99512	1.24917	0	0	0	0	0	0	0	0	0	0	0	0	0	0	0	0	0	0	0	0	0	0	0	0	0	0	0	0
RGIG7321	Single-sample assemblies	d__Bacteria;p__Firmicutes_A;c__Clostridia;o__Christensenellales;f__CAG-74;g__UBA4263;s__	50.83	6.14	20.13	medium	156	1923524	3.66613e+06	12330.3	72795	16985	5496	0.594	1734	#N/A	0	0	0	197.902	46.721	0.019386	0.019209	0.017261	0.022772	0.015684	0.021996	0.022456	0.022801	0.02175	0.084325	0.061461	0.006037	0	0.008048	0.006075	0.008681	0.003339	0.007712	0.004849	0.003143	0.007506	0.002276	0.011136	0.005705	0.00575	0.006528	0.010561	0
RGIG10191	Single-sample assemblies	d__Bacteria;p__Spirochaetota;c__Spirochaetia;o__Treponematales;f__Treponemataceae;g__Treponema_D;s__	50.83	5.87	21.48	medium	544	2277379	4.3467e+06	4186.36	42517	4933	2091	0.4355	2494	17	0	0	0	19.4514	4.16563	0.056222	0.098315	0.115889	0.039661	0.08475	0.116209	0	0.058056	0	0	0	0.329894	0.76576	0.113481	0.132213	4.16563	0	0	0	0	0	0	0.024802	0.030913	0.0458685	0.375762	0	0
RGIG1369	Co-assemblies	d__Bacteria;p__Firmicutes_A;c__Clostridia;o__Oscillospirales;f__DTU089;g__UBA1213;s__	50.84	0	50.84	medium	229	844199	1.6605e+06	3686.46	17605	4028	1982	0.4413	878	6	1	0	0	23.2398	4.05156	2.35934	0.096727	1.36194	0.348886	0.183424	0.045839	0	0	0	0	0	0	0	0	0	0	0	0	0	0	0	0	0	0	0	0	0	0
RGIG2547	Single-sample assemblies	d__Bacteria;p__Patescibacteria;c__Microgenomatia;o__UBA1400;f__Pacebacteraceae;g__UBA9650;s__	50.84	0	50.84	medium	164	664550	1.30714e+06	4052.13	18507	4999	2118	0.4303	740	45	0	0	0	30.8574	17.384	0	0	0	0	0.012798	0	0	0	0	0	0	0	0	0	0	0	0	0	0	0	0	0.305833	0	0	0	0	0	0
RGIG5187	Single-sample assemblies	d__Bacteria;p__Firmicutes_A;c__Clostridia;o__Oscillospirales;f__CAG-382;g__;s__	50.84	4.36	29.04	medium	428	1143379	2.19912e+06	2671.45	7997	2742	1766	0.43	1317	11	0	0	0	62.5849	9.43073	0	0	0	0	0	0	0	0	0	0	0	0	0	0	0	0	0	0	0	0	0	0	0	0	0	0	0	0
RGIG8726	Single-sample assemblies	d__Bacteria;p__Bacteroidota;c__Bacteroidia;o__Bacteroidales;f__Bacteroidaceae;g__Prevotella;s__	50.84	0.79	46.89	medium	253	1643685	3.22007e+06	6496.78	65151	9744	2681	0.4819	1468	56	2	0	2	295.047	147.194	0.040662	0.032074	0.042269	0.040925	0.024069	0.01992	0	0.058192	0.000177	0	0.006451	0.029116	0.023134	0.005358	0.028878	0.020314	0	0	0	0	0	0	0	0.00565	0.008427	0	0.001903	0
RGIG1355	Co-assemblies	d__Bacteria;p__Firmicutes_A;c__Clostridia;o__Christensenellales;f__CAG-74;g__;s__	50.85	7.02	15.75	medium	502	1446805	2.74368e+06	2882.08	13502	2982	1764	0.5898	1654	7	0	0	0	34.6243	2.03264	0.821753	0.979529	0.62129	0.881116	0.629595	0.857589	0	0.08367	0.064239	0.127612	0.166278	0.148153	0	0.111006	0.092993	0.037248	0.153409	0.21235	0	0	0.027587	0	0.621612	0.174731	0.259622	0.355883	0.551604	0
RGIG2855	Co-assemblies	d__Bacteria;p__Synergistota;c__Synergistia;o__Synergistales;f__Dethiosulfovibrionaceae;g__Pyramidobacter;s__	50.85	5.39	23.9	medium	353	1398168	2.67423e+06	3960.82	23523	4852	2051	0.6002	1521	30	1	0	0	6.92798	0.537992	0.089423	0.03414	0.085751	0.036252	0.047916	0.072526	0	0	0	0	0	0	0	0	0	0	0	0.126366	0	0	0.405734	0	0.141945	0.061126	0.106347	0.274481	0.139834	0.041066
RGIG5555	Co-assemblies	d__Bacteria;p__Firmicutes_A;c__Clostridia;o__Oscillospirales;f__CAG-272;g__CAG-724;s__	50.85	0	50.85	medium	489	1485604	2.92154e+06	3038.04	12813	3261	1831	0.4911	1612	7	3	0	0	45.8144	6.21739	0	0	0	0	0	0	0	0	0	0	0	0	0	0	0	0	0	0	0	0	0	0	0	0	0	0	0	0
RGIG281	Co-assemblies	d__Bacteria;p__Firmicutes_A;c__Clostridia;o__Oscillospirales;f__DTU089;g__;s__	50.86	0	50.86	medium	253	798202	1.56941e+06	3154.95	11824	3303	1905	0.4853	952	19	1	0	0	39.5535	4.36367	0	0	0	0	0	0	0	0	0	0	0	0	0	0	0	0	0	0	0	0	0	0	0	0	0	0	0	0
RGIG381	Single-sample assemblies	d__Bacteria;p__Firmicutes_A;c__Clostridia;o__Oscillospirales;f__Oscillospiraceae;g__CAG-110;s__	50.86	0	50.86	medium	62	1276944	2.5107e+06	20595.9	85623	36094	10902	0.5128	1186	25	0	0	0	176.527	25.4485	0.009569	0.009504	0.019029	0.015789	0.011888	0.011277	0.015752	0.011002	0.011345	0.040037	0.022304	0.005119	0	0.009886	0.00322	0.006692	0	0.005162	0.002527	0.002774	0.005522	0	0	0.003896	0.006465	0.004139	0.003842	0
RGIG1726	Single-sample assemblies	d__Bacteria;p__Firmicutes_A;c__Clostridia;o__Oscillospirales;f__DTU089;g__;s__	50.86	4.31	29.31	medium	89	579177	1.1138e+06	6507.61	127061	26004	1909	0.5073	587	24	1	0	0	60.7022	10.5299	0.011742	0	0.004467	0.00126	0	0.004971	0	0.004131	0	0.010461	0	0.007188	0.003566	0	0	0	0	0	0	0	0	0	0	0	0.002916	0	0	0
RGIG4636	Single-sample assemblies	d__Bacteria;p__Firmicutes_A;c__Clostridia;o__Oscillospirales;f__Oscillospiraceae;g__CAG-110;s__	50.86	2.59	37.91	medium	52	897758	1.7419e+06	17264.6	51407	24487	8449	0.5243	902	30	3	0	0	108.851	12.0641	0.007592	0.006994	0.012332	0.007983	0.011188	0.007409	0.005002	0.008712	0.008022	0.05564	0.016435	0	0	0.006327	0.005179	0.003358	0	0.00452	0	0	0	0	0	0	0	0	0	0
RGIG4704	Co-assemblies	d__Bacteria;p__Bacteroidota;c__Bacteroidia;o__Bacteroidales;f__Bacteroidaceae;g__Bacteroides_B;s__	50.86	5.17	25.01	medium	448	2485374	4.7582e+06	5547.71	29147	7087	2683	0.4927	2432	44	2	0	0	37.4011	6.54826	0.01798	0.01703	0.002506	0.012495	0.013325	0.010896	0	0.015217	0	0	0	0	0	0.005407	0	0	0	0	0	0	0	0	0	0	0	0	0	0
RGIG5406	Single-sample assemblies	d__Bacteria;p__Firmicutes_A;c__Clostridia;o__Oscillospirales;f__Oscillospiraceae;g__;s__	50.86	0.86	46.56	medium	354	874737	1.71237e+06	2471.01	7405	2548	1639	0.5653	1083	10	0	0	0	19.3907	3.10938	0	0	0	0	0	0	0	0	0	0	0	0	0	0	0	0	0	0	0	0	0	0	0	0	0	0	0	0
RGIG6108	Co-assemblies	d__Bacteria;p__Bacteroidota;c__Bacteroidia;o__Bacteroidales;f__Bacteroidaceae;g__Alloprevotella;s__	50.86	0	50.86	medium	116	1087168	2.13757e+06	9372.14	36962	13612	4457	0.4874	1026	43	0	0	0	12.9756	2.35299	0	0	0	0	0	0	0	0	0	0	0	0	0	0	0	0	0	0	0	0	0	0	0	0.413892	0.735923	0.608652	0.421053	0
RGIG6232	Single-sample assemblies	d__Bacteria;p__Firmicutes_A;c__Clostridia;o__Oscillospirales;f__Oscillospiraceae;g__CAG-110;s__	50.86	6.9	16.36	medium	79	1292633	2.45236e+06	16362.4	87348	21862	9662	0.5734	1250	28	1	0	0	415.852	38.4105	0.026463	0.015846	0.021662	0.016281	0.026296	0.023141	0.027988	0.023207	0.017282	0.098948	0.051866	0.012555	0.005083	0.011521	0.012742	0.006815	0.004904	0.007822	0.001383	0.005448	0.007656	0	0.023089	0.020651	0.025078	0.029304	0.014324	0
RGIG6847	Single-sample assemblies	d__Bacteria;p__Bacteroidota;c__Bacteroidia;o__Bacteroidales;f__UBA1715;g__UBA1715;s__	50.86	1.72	42.26	medium	289	1540567	3.00254e+06	5330.68	20606	5888	3045	0.4027	1584	20	1	0	0	21.8825	4.3281	0.205304	0.038719	0.089462	0.018902	0.048137	0.062249	0	0.0365	0	0	0	0	0.098922	0.197778	0.062751	0.090985	0.034664	0.006138	0	0	0	0	0	0	0	4.3281	0	0
RGIG8213	Single-sample assemblies	d__Bacteria;p__Bacteroidota;c__Bacteroidia;o__Bacteroidales;f__Bacteroidaceae;g__UBA4372;s__	50.86	6.9	16.36	medium	1073	2458537	4.66429e+06	2291.27	9210	2247	1630	0.4999	2622	#N/A	0	0	0	31.3728	5.91778	0.0689405	0.072293	0.064153	0.029972	0.044232	0.074539	0	1.36162	0.552649	1.75099	3.25181	0.255231	0.409663	0.260689	0.106006	0	0	0	0	0	0	0	0	0	0	0	0	0
RGIG8347	Co-assemblies	d__Bacteria;p__Firmicutes_A;c__Clostridia;o__Oscillospirales;f__Oscillospiraceae;g__UBA1246;s__	50.86	0.86	46.56	medium	246	1065937	2.08666e+06	4333.08	13307	4504	2843	0.5861	1126	#N/A	0	0	0	23.774	4.03317	0.025041	0.023872	0	0.034965	0	0.041408	0.070257	0.257321	0.222884	1.33623	3.00455	0.084226	0.06224	0.144107	0.058419	0.031319	0	0.02042	0	0.041914	0.088061	0	0	0	0.170218	0	0	0
RGIG8697	Single-sample assemblies	d__Bacteria;p__Bacteroidota;c__Bacteroidia;o__Bacteroidales;f__Bacteroidaceae;g__;s__	50.86	5.17	25.01	medium	259	1832844	3.50895e+06	7076.62	112817	7959	3622	0.444	1801	33	1	0	0	313.42	26.1263	0	0	0	0	0	0	0	0	0	0.001431	0	0	0	0	0	0	0	0	0	0	0	0	0	0	0	0	0	0
RGIG9367	Co-assemblies	d__Bacteria;p__Bacteroidota;c__Bacteroidia;o__Bacteroidales;f__Paludibacteraceae;g__UBA4363;s__	50.86	4.31	29.31	medium	303	994190	1.91191e+06	3281.16	12963	3577	1922	0.5051	1117	20	0	0	0	9.04283	2.27793	0	0	0	0	0	0	0	0	0	0	0	0.619853	0	0.126485	0.208301	0.392537	0	0	0	0	0	0	0	0	0	0	0	0
RGIG66	Single-sample assemblies	d__Bacteria;p__Bacteroidota;c__Bacteroidia;o__Bacteroidales;f__Muribaculaceae;g__C941;s__GCA_002353995.1	50.87	4.07	30.52	medium	552	1420976	2.73551e+06	2574.23	8496	2642	1649	0.4983	1498	11	0	0	0	20.0823	3.99535	0.473909	0.71601	0.222276	0.467426	0.777655	1.80848	0	0.021939	0	0	0	0	0	0	0	0	0	0	0	0	0	0	0	0	0	0	0	0
RGIG700	Single-sample assemblies	d__Bacteria;p__Firmicutes;c__Bacilli;o__Erysipelotrichales;f__Erysipelotrichaceae;g__UBA636;s__	50.87	3.81	31.82	medium	433	1145458	2.20809e+06	2645.4	11288	2810	1683	0.4722	1425	18	0	0	0	5.06273	1.26316	0.173186	0.264492	0.037955	0.153668	0.140741	0.178711	0	0	0	0	0	0	0	0	0	0	0	0	0	0	0	0	0	0	0	0	0	0
RGIG8532	Single-sample assemblies	d__Bacteria;p__Spirochaetota;c__Spirochaetia;o__Treponematales;f__Treponemataceae;g__;s__	50.87	0.7	47.37	medium	172	1407591	2.75718e+06	8183.67	54782	10148	3856	0.3325	1365	26	0	0	0	168.089	29.2252	0	0	0	0	0	0	0	0	0	0	0	0	0	0	0	0	0	0	0	0	0	0	0	0	0	0	0	0
RGIG1035	Co-assemblies	d__Bacteria;p__Firmicutes_A;c__Clostridia;o__Oscillospirales;f__CAG-382;g__;s__	50.88	6.14	20.18	medium	404	1255055	2.38964e+06	3106.57	11411	3295	1841	0.4867	1366	10	0	0	0	15.3306	2.81458	0	0	0	0	0	0	0	0	0	0	0	0	0	0	0	0	0	0	0	0	0	0	0	0	0	0	0	0
RGIG1886	Co-assemblies	d__Bacteria;p__Desulfobacterota;c__Desulfovibrionia;o__Desulfovibrionales;f__Desulfovibrionaceae;g__Mailhella;s__	50.88	3.51	33.33	medium	460	1354194	2.61401e+06	2943.9	17291	3172	1741	0.6245	1532	34	1	0	0	32.3985	3.93142	0	0	0	0	0	0	0	0	0	0	0	0	0	0	0	0	0	0	0	0	0	0	0	0	0	0	0	0
RGIG9109	Co-assemblies	d__Bacteria;p__Firmicutes_A;c__Clostridia;o__Oscillospirales;f__CAG-272;g__;s__	50.88	1.75	42.13	medium	304	1260177	2.45471e+06	4145.32	22940	4591	2355	0.5213	1376	8	0	0	0	56.063	2.8919	0	0	0	0	0	0	0	0	0	0	0	0	0	0	0	0	0	0	0	0	0	0	0	0	0	0	0	0
RGIG1933	Co-assemblies	d__Bacteria;p__Firmicutes_A;c__Clostridia;o__Oscillospirales;f__Ruminococcaceae;g__Firm-04;s__	50.89	1.72	42.29	medium	206	1325497	2.58183e+06	6434.45	24456	9409	3019	0.5303	1359	13	0	0	0	48.4473	6.04585	0.00821	0	0.013816	0	0.0026925	0.009456	0	0.02304	0	0.018825	0.01975	0	0	0	0	0.007693	0	0	0	0	0	0	0	0	0	0	0	0
RGIG8756	Single-sample assemblies	d__Archaea;p__Halobacterota;c__Methanomicrobia;o__Methanomicrobiales;f__Methanocorpusculaceae;g__;s__	50.9	3.54	33.2	medium	323	794319	1.53243e+06	2459.19	11484	2394	1610	0.5045	1065	28	0	0	0	101.4	11.6031	0	0	0	0	0	0	0	0	0	0	0	0	0	0	0	0	0	0	0	0	0	0	0	0	0	0	0	0
RGIG3275	Single-sample assemblies	d__Bacteria;p__Spirochaetota;c__Spirochaetia;o__;f__;g__;s__	50.91	0.21	49.86	medium	296	773575	1.51787e+06	2613.43	10343	2670	1637	0.4838	983	23	0	0	0	15.545	3.39459	0	0	0	0	0	0	0	0	0	0	0	0	0	0	0	0	0.26002	0.123386	0.373792	1.81112	0.697095	0.21973	0	0	0	0	0	0
RGIG5824	Co-assemblies	d__Bacteria;p__Patescibacteria;c__Saccharimonadia;o__Saccharimonadales;f__Saccharimonadaceae;g__;s__	50.91	0	50.91	medium	47	316304	621300	6729.87	20527	9016	3425	0.4773	352	35	0	0	0	41.5648	7.47868	0.034505	0.063028	0.026818	0.042984	0.072899	0.03565	0.010671	0.030987	0	0	0.11742	0.046201	0.030268	0.035051	0	0	0	0	0.00805	0	0	0	0	0.013234	0	0	0	0
RGIG8067	Single-sample assemblies	d__Bacteria;p__Verrucomicrobiota;c__Verrucomicrobiae;o__Pedosphaerales;f__UBA1412;g__;s__	50.91	2.6	37.91	medium	462	1422407	2.75698e+06	3078.8	12037	3298	1885	0.5123	1434	#N/A	0	0	0	7.79643	1.90266	0	0	0	0	0	0	0	1.90266	0	0	0.11167	0.486424	0	0.342029	0	0	0	0	0	0	0	0	0	0	0	0	0	0
RGIG8103	Single-sample assemblies	d__Bacteria;p__Spirochaetota;c__Spirochaetia;o__Treponematales;f__Treponemataceae;g__UBA1240;s__GCA_002308875.1	50.91	1.82	41.81	medium	341	1643651	3.19863e+06	4820.09	18862	5585	2691	0.4233	1724	#N/A	1	0	0	41.2842	4.80078	0	0	0	0	0	0	0	0.909405	4.21873	1.14329	1.17889	0.319098	0.911383	1.28438	0.302702	0.457252	0	0	0	0	0	0	0	0	0	0	0	0
RGIG146	Single-sample assemblies	d__Bacteria;p__Bacteroidota;c__Bacteroidia;o__Bacteroidales;f__UBA932;g__;s__	50.92	7.05	15.67	medium	371	950840	1.80029e+06	2562.91	28088	2515	1644	0.3928	1166	20	0	0	0	9.51548	3.16649	0	0	0	0	0	0	0	0	0	0	0	0	0	0	0	0	0	0	0	0	0	0	0	0	0	0	0	0
RGIG3822	Single-sample assemblies	d__Bacteria;p__Firmicutes_A;c__Clostridia;o__Oscillospirales;f__CAG-272;g__;s__	50.92	8.62	7.82	medium	578	1394753	2.61888e+06	2413.07	9521	2351	1643	0.518	1729	21	1	0	0	23.8492	6.77348	0	0	0	0	0	0	0	0	0	0	0	0	0	0	0	0	0	0	0	0	0	0	0	0	0	0	0	0
RGIG6598	Single-sample assemblies	d__Bacteria;p__Firmicutes_A;c__Clostridia;o__Oscillospirales;f__CAG-272;g__;s__	50.92	5.06	25.62	medium	515	1331102	2.54675e+06	2584.66	9608	2715	1673	0.5489	1498	18	1	0	0	7.1096	2.15013	0.036022	0	0	0.054142	0	0	0	0.036409	0	0.026159	0.113926	0	0	0	0	0	0	0	0	0	0	0	2.15013	0	0.160829	0	0	0
RGIG8411	Single-sample assemblies	d__Bacteria;p__Actinobacteriota;c__Actinobacteria;o__Actinomycetales;f__Bifidobacteriaceae;g__Aeriscardovia;s__	50.92	5.17	25.07	medium	1587	5166166	9.87856e+06	3255.3	152296	3312	1739	0.4146	6269	195	8	0	1	91.5421	9.66864	0.181086	0.217425	0.191037	0.22969	0.266436	0.259537	0	0.076516	0	0	0	0.07342	0.032925	0.065211	0.082833	0.0292	0.000884	0	0	0	0	0	0.102502	0.089045	0.080348	0.085948	0.080863	0.028032
RGIG3214	Single-sample assemblies	d__Bacteria;p__Verrucomicrobiota;c__Kiritimatiellae;o__RFP12;f__;g__;s__	50.93	8.9	6.43	medium	723	2023790	3.79355e+06	2799.16	12138	2997	1708	0.6658	2100	23	0	0	0	52.517	20.3028	0.145969	0.11166	0.20144	0.062606	0.088464	0.085875	0.016638	0.117686	0.124023	0.262489	0.201494	0.150191	0.07508	0.103017	0.132574	0.146668	0.050633	20.3028	0.283844	0.379458	0.469092	0.177269	0.112331	0.226986	0.114951	0.125715	0.08655	0
RGIG2450	Co-assemblies	d__Bacteria;p__Patescibacteria;c__Saccharimonadia;o__Saccharimonadales;f__Saccharimonadaceae;g__UBA2866;s__	50.94	0	50.94	medium	7	327002	641936	46714.6	104621	75377	23571	0.5284	333	59	0	0	0	394.695	80.6458	0.018998	0.027018	0.019236	0.019547	0.017856	0.031554	0.029466	0.029114	0.01577	0.001543	0.025036	0.040739	0.016986	0.024407	0.022895	0.010207	0.761412	2.41159	0.171367	0.229636	1.86109	0.606589	0.015391	0	0.002319	0.002778	0.003133	0.009509
RGIG2493	Single-sample assemblies	d__Bacteria;p__Chloroflexota;c__Anaerolineae;o__Anaerolineales;f__Anaerolineaceae;g__;s__	50.94	8.67	7.59	medium	539	3835008	7.19599e+06	7115.04	139539	10851	2842	0.4695	4070	123	0	0	0	99.1923	25.0525	0.136618	0.123009	0.172245	0.127644	0.117705	0.164378	0.090186	0.124093	0.101374	0.145392	0.143522	0.034597	0.019521	0.036461	0.04731	0.061667	0.5416	0.647783	1.18228	0.592521	0.450843	0.159936	0.580691	0.103226	0.0673655	0.256063	0.193894	0.00465
RGIG10033	Co-assemblies	d__Bacteria;p__Spirochaetota;c__Spirochaetia;o__;f__;g__;s__	50.94	0	50.94	medium	224	749216	1.47078e+06	3344.71	14008	3726	1885	0.4973	886	14	1	0	0	36.944	4.56697	0	0	0	0	0	0	0	0.049194	0	0	0	1.0788	3.99938	1.68717	2.06837	1.43899	0	0	0	0	0	0	0	0	0	0	0	0
RGIG4021	Single-sample assemblies	d__Bacteria;p__Cyanobacteriota;c__Vampirovibrionia;o__Gastranaerophilales;f__Gastranaerophilaceae;g__;s__	50.95	4.04	30.75	medium	68	1285540	2.4712e+06	18905	101955	29143	9705	0.2997	1327	28	0	0	0	96.8456	21.3938	0	0	0.018418	0	0.007397	0.004124	0	0.148378	0.033555	0.006349	0.005164	0.090672	0.059151	0.069545	0.115228	0.086766	0	0	0	0.003206	0.012223	0	0.097832	0.109123	0.083163	0.158535	0.091266	0
RGIG6459	Co-assemblies	d__Bacteria;p__Firmicutes_A;c__Clostridia;o__Oscillospirales;f__Oscillospiraceae;g__;s__	50.95	8.93	6.3	medium	300	1399408	2.62166e+06	4664.69	21834	5698	2339	0.5581	1507	31	0	0	0	101.882	8.96872	0	0	0	0	0	0	0	0	0	0.175251	0.025229	0	0	0	0	0	0	0	0	0	0	0	0	0	0	0	0	0
RGIG4410	Single-sample assemblies	d__Bacteria;p__Patescibacteria;c__Saccharimonadia;o__Saccharimonadales;f__Saccharimonadaceae;g__UBA2866;s__	50.96	0	50.96	medium	4	668675	1.31216e+06	167169	340523	340523	87382	0.4358	618	149	1	0	1	521.297	210.864	0.879747	0.589803	2.22905	0.497548	1.71559	0.47637	0.115463	0.074837	0.188532	0.029016	0.040875	0.064769	0.045269	0.097508	0.094676	0.036968	0.082627	0.017455	0.028201	0.031986	0.035985	0.013343	0.06454	0.053775	0.037362	0.07785	0.049113	0.028847
RGIG4553	Single-sample assemblies	d__Bacteria;p__Firmicutes_A;c__Clostridia;o__Oscillospirales;f__Ruminococcaceae;g__;s__	50.96	6.09	20.51	medium	685	1668683	3.17287e+06	2436.03	7429	2446	1694	0.4467	2057	15	0	0	0	17.8779	7.55054	0	0	0	0	0	0	0	0	0	0	0	0	0	0	0	0	0	0	0	0	0	0	0	0	0	0	0	0
RGIG3824	Single-sample assemblies	d__Bacteria;p__Firmicutes_A;c__Clostridia;o__Oscillospirales;f__CAG-272;g__;s__	50.97	4.7	27.47	medium	970	2532861	4.85027e+06	2611.2	10671	2605	1668	0.529	2805	19	0	0	0	43.9738	10.0626	0	0	0	0	0	0	0	0	0	0	0	0	0	0	0	0	0	0	0	0	0	0	0	0	0	0	0	0
RGIG5058	Co-assemblies	d__Archaea;p__Thermoplasmatota;c__Thermoplasmata_A;o__Methanomassiliicoccales;f__Methanomethylophilaceae;g__Methanomethylophilus;s__GCF_001560915.1	50.97	0.16	50.17	medium	141	580410	1.1378e+06	4116.38	13281	4366	2711	0.5653	708	16	1	0	0	6.37277	2.83321	0	0	0	0	0	0	0	0	0	0	0.068692	0	0	0	0	0	0	0	0	0	0	0	0	0	0	0	0	0
RGIG6219	Single-sample assemblies	d__Bacteria;p__Bacteroidota;c__Bacteroidia;o__Bacteroidales;f__Bacteroidaceae;g__;s__	50.97	3.45	33.72	medium	130	1478721	2.85014e+06	11374.8	50456	14570	5242	0.4868	1235	20	0	0	0	135.275	13.2893	0.002387	0	0	0	0.006612	0	0	0	0	0.006949	0	0.00614	0	0.006129	0	0	0	0	0	0	0	0	0.008728	0.013703	0.011762	0.01243	0	0
RGIG8659	Single-sample assemblies	d__Bacteria;p__Bacteroidota;c__Bacteroidia;o__Bacteroidales;f__UBA932;g__RC9;s__	50.97	0	50.97	medium	789	2302990	4.51832e+06	2918.87	13509	3025	1808	0.4877	2351	17	1	0	0	13.7261	7.20009	0	0	0	0	0	0	0	0	0	0	0	0	0	0	0	0	0	0	0	0	0	0	0	0	0	0	0	0
RGIG5023	Co-assemblies	d__Bacteria;p__Bacteroidota;c__Bacteroidia;o__Bacteroidales;f__Muribaculaceae;g__C941;s__	50.98	1.68	42.58	medium	232	1774086	3.45016e+06	7646.92	43354	9476	3970	0.532	1533	21	1	0	0	44.7981	9.24979	0.0796495	0.086382	0.051067	0.084887	0.078109	0.092961	0.070634	0.142185	0.066015	0.080245	0.056203	0.082008	0.0679505	0.08873	0.07404	0.054383	0	0	0	0.007876	0	0	0.008332	0.007828	0.026896	0.01779	0	1.03007
RGIG4592	Single-sample assemblies	d__Bacteria;p__Firmicutes_A;c__Clostridia;o__Oscillospirales;f__CAG-272;g__UBA11512;s__	50.99	2.63	37.84	medium	342	1379441	2.66904e+06	4033.45	21986	5016	1964	0.5029	1495	9	0	1	0	11.86	4.60611	0	0	0	0	0	0	0	0	0	0	0	0	0	0	0	0	0	0	0	0	0	0	0	0	0	0	0	0
RGIG1969	Co-assemblies	d__Bacteria;p__Firmicutes_A;c__Clostridia;o__Oscillospirales;f__Ruminococcaceae;g__;s__	51	8.62	7.9	medium	228	808041	1.51474e+06	3544.04	14349	3967	2079	0.486	889	1	0	0	0	25.2806	6.44802	0	0	0	0	0	0	0	0	0	0	0	0	0	0	0	0	0	0	0	0	0	0	0	0	0	0	0	0
RGIG2444	Co-assemblies	d__Bacteria;p__Firmicutes_A;c__Clostridia;o__Oscillospirales;f__DTU089;g__Ruminococcus_E;s__	51.01	0	51.01	medium	31	1125205	2.20585e+06	36296.9	137334	55257	16181	0.4935	1018	22	1	0	0	694.854	147.897	0.067371	0.102341	0.05422	0.055737	0.045208	0.050499	0.011768	0.057103	0.041016	0.031767	0.030978	0.007419	0.004311	0.005773	0.010017	0.007507	10.0211	24.5204	2.51806	2.16469	4.0301	0.01138	0.005745	0.007813	0.004047	0.003651	0.007275	0.008226
RGIG1464	Co-assemblies	d__Bacteria;p__Bacteroidota;c__Bacteroidia;o__Bacteroidales;f__Bacteroidaceae;g__UBA4334;s__	51.02	5.17	25.17	medium	311	1668170	3.18339e+06	5363.89	28839	7234	2587	0.4805	1513	24	0	0	0	27.1969	1.56596	0.713537	0.507399	0.858806	0.552596	0.682267	0.676867	0	0.035823	0.031534	0	0.023974	0.865686	0.6106	0.399307	0.487209	0.378386	0	0	0	0	0	0	0	0	0	0	0	0
[truncated: 10,138 more rows]
[truncated: 342 more columns]

## Sheet: Stewart et al 2019
RUG	original_bin	sample	Name	Title	Completeness	Contamination	tRNA	16S length	barrnap desc	RUG1 Label	taxid	kingdom	phylum	class	order	family	genus	species	N50	genome size	contigs	longest
[truncated: 4,941 more rows]
