# Supplementary material for: Persistent auxiliary microbiome of early novel colonizers in the developing rumen with lasting functional significance
Source: ISME J. 2025 Dec 1;19(1):wraf252. doi: 10.1093/ismejo/wraf252 (PMC12700165; doi:10.1093/ismejo/wraf252)
Supplement: S5_Species_Representatives_modules_wraf252 [file s5_species_representatives_modules_wraf252.xlsx]

## Sheet: Species_Representatives_modules
			Table S5 – Summary of Anvi’o analysis results for all MAGs
	module	genome_name	module_name	module_class	module_category	module_subcategory	module_definition	stepwise_module_completeness	stepwise_module_is_complete	pathwise_module_completeness	pathwise_module_is_complete	proportion_unique_enzymes_present	enzymes_unique_to_module	unique_enzymes_hit_counts	enzyme_hits_in_module	gene_caller_ids_in_module	warnings	user_genome
1	M00001	S2623620473	Glycolysis (Embden-Meyerhof pathway), glucose => pyruvate	Pathway modules	Carbohydrate metabolism	Central carbohydrate metabolism	(K00844,K12407,K00845,K25026,K00886,K08074,K00918) (K01810,K06859,K13810,K15916) (K00850,K16370,K21071,K00918) (K01623,K01624,K11645,K16305,K16306) K01803 ((K00134,K00150) K00927,K11389) (K01834,K15633,K15634,K15635) K01689 (K00873,K12406)	1	TRUE	1	TRUE	NA	No enzymes unique to module	NA	K00134,K00873,K00927,K01624,K01689,K01689,K01803,K01810,K15633,K21071,K21071,K25026	2.41432e+43	K00873 is present in multiple modules: M00001/M00002/UDM0012,K00134 is present in multiple modules: M00001/M00002/M00003/M00308/M00552/M00165/M00166/M00611/M00612/UDM0012,K01624 is present in multiple modules: M00001/M00003/M00165/M00167/M00345/M00344/M00611/M00612/UDM0012,K01810 is present in multiple modules: M00001/M00004/M00892/M00909/UDM0012,K25026 is present in multiple modules: M00001/M005…	2623620473.fa
2	M00002	S2623620473	Glycolysis, core module involving three-carbon compounds	Pathway modules	Carbohydrate metabolism	Central carbohydrate metabolism	K01803 ((K00134,K00150) K00927,K11389) (K01834,K15633,K15634,K15635) K01689 (K00873,K12406)	1	TRUE	1	TRUE	NA	No enzymes unique to module	NA	K00134,K00873,K00927,K01689,K01689,K01803,K15633	2.41432e+25	K00873 is present in multiple modules: M00001/M00002/UDM0012,K00134 is present in multiple modules: M00001/M00002/M00003/M00308/M00552/M00165/M00166/M00611/M00612/UDM0012,K00927 is present in multiple modules: M00001/M00002/M00003/M00308/M00552/M00165/M00166/M00611/M00612/UDM0012,K01689 is present in multiple modules: M00001/M00002/M00003/M00346/UDM0012,K15633 is present in multiple modules: M000…	2623620473.fa
3	M00003	S2623620473	Gluconeogenesis, oxaloacetate => fructose-6P	Pathway modules	Carbohydrate metabolism	Central carbohydrate metabolism	(K01596,K01610) K01689 (K01834,K15633,K15634,K15635) K00927 (K00134,K00150) K01803 ((K01623,K01624,K11645) (K03841,K02446,K11532,K01086,K04041),K01622)	1	TRUE	1	TRUE	1	K01596	1	K00134,K00927,K01596,K01624,K01689,K01689,K01803,K04041,K15633	2.4141e+33	K00134 is present in multiple modules: M00001/M00002/M00003/M00308/M00552/M00165/M00166/M00611/M00612/UDM0012,K01624 is present in multiple modules: M00001/M00003/M00165/M00167/M00345/M00344/M00611/M00612/UDM0012,K04041 is present in multiple modules: M00003/M00611/M00612/UDM0012,K00927 is present in multiple modules: M00001/M00002/M00003/M00308/M00552/M00165/M00166/M00611/M00612/UDM0012,K01689 i…	2623620473.fa
4	M00307	S2623620473	Pyruvate oxidation, pyruvate => acetyl-CoA	Pathway modules	Carbohydrate metabolism	Central carbohydrate metabolism	((K00163,K00161+K00162)+K00627+K00382-K13997),K00169+K00170+K00171+(K00172,K00189),K03737	1	TRUE	1	TRUE	NA	No enzymes unique to module	NA	K00169,K00170,K00171,K00172,K03737	3.13331e+19	K00172 is present in multiple modules: M00307/M00173/M00374/M00620/M00614/UDM0008,K00169 is present in multiple modules: M00307/M00173/M00374/M00620/M00614/UDM0008,K03737 is present in multiple modules: M00307/M00173/M00614/UDM0008,K00171 is present in multiple modules: M00307/M00173/M00374/M00620/M00614/UDM0008,K00170 is present in multiple modules: M00307/M00173/M00374/M00620/M00614/UDM0008	2623620473.fa
5	M00009	S2623620473	Citrate cycle (TCA cycle, Krebs cycle)	Pathway modules	Carbohydrate metabolism	Central carbohydrate metabolism	(K01647,K05942) (K01681,K01682) (K00031,K00030) ((K00164+K00658,K01616)+K00382,K00174+K00175-K00177-K00176) (K01902+K01903,K01899+K01900,K18118) (K00234+K00235+K00236+(K00237,K25801),K00239+K00240+K00241-(K00242,K18859,K18860),K00244+K00245+K00246-K00247) (K01676,K01679,K01677+K01678) (K00026,K00025,K00024,K00116)	0.5	FALSE	0.5	FALSE	NA	No enzymes unique to module	NA	K00031,K00174,K00175,K00176,K00177,K01647,K01647,K01679	1.16219e+29	K00031 is present in multiple modules: M00009/M00010/M00740/M00173/M00614,K00176 is present in multiple modules: M00009/M00011/M00173/M00620/M00614,K00177 is present in multiple modules: M00009/M00011/M00173/M00620/M00614,K01679 is present in multiple modules: M00009/M00011/M00173/M00376/M00613/M00614,K00174 is present in multiple modules: M00009/M00011/M00173/M00620/M00614,K00175 is present in m…	2623620473.fa
6	M00010	S2623620473	Citrate cycle, first carbon oxidation, oxaloacetate => 2-oxoglutarate	Pathway modules	Carbohydrate metabolism	Central carbohydrate metabolism	(K01647,K05942) (K01681,K01682) (K00031,K00030)	0.666667	FALSE	0.666667	FALSE	NA	No enzymes unique to module	NA	K00031,K01647,K01647	11623261847	K00031 is present in multiple modules: M00009/M00010/M00740/M00173/M00614,K01647 is present in multiple modules: M00009/M00010/M00012/M00740	2623620473.fa
7	M00011	S2623620473	Citrate cycle, second carbon oxidation, 2-oxoglutarate => oxaloacetate	Pathway modules	Carbohydrate metabolism	Central carbohydrate metabolism	((K00164+K00658,K01616)+K00382,K00174+K00175-K00177-K00176) (K01902+K01903,K01899+K01900,K18118) (K00234+K00235+K00236+(K00237,K25801),K00239+K00240+K00241-(K00242,K18859,K18860),K00244+K00245+K00246-K00247) (K01676,K01679,K01677+K01678) (K00026,K00025,K00024,K00116)	0.4	FALSE	0.4	FALSE	NA	No enzymes unique to module	NA	K00174,K00175,K00176,K00177,K01679	1.85219e+18	K00175 is present in multiple modules: M00009/M00011/M00173/M00620/M00614,K00177 is present in multiple modules: M00009/M00011/M00173/M00620/M00614,K01679 is present in multiple modules: M00009/M00011/M00173/M00376/M00613/M00614,K00174 is present in multiple modules: M00009/M00011/M00173/M00620/M00614,K00176 is present in multiple modules: M00009/M00011/M00173/M00620/M00614	2623620473.fa
8	M00004	S2623620473	Pentose phosphate pathway (Pentose phosphate cycle)	Pathway modules	Carbohydrate metabolism	Central carbohydrate metabolism	(K13937,((K00036,K19243) (K01057,K07404))) K00033 K01783 (K01807,K01808) K00615 K00616 (K01810,K06859,K13810,K15916)	0.571429	FALSE	0.571429	FALSE	NA	No enzymes unique to module	NA	K00615,K00615,K01783,K01808,K01810	2.0462e+16	K01783 is present in multiple modules: M00004/M00007/UDM0016,K01810 is present in multiple modules: M00001/M00004/M00892/M00909/UDM0012,K00615 is present in multiple modules: M00004/M00007/M00165/M00167/M00611/M00612/UDM0016,K01808 is present in multiple modules: M00004/M00007/M00165/M00167/M00611/M00612/UDM0016	2623620473.fa
9	M00007	S2623620473	Pentose phosphate pathway, non-oxidative phase, fructose 6P => ribose 5P	Pathway modules	Carbohydrate metabolism	Central carbohydrate metabolism	K00615 (K00616,K13810) K01783 (K01807,K01808)	0.75	TRUE	0.75	TRUE	NA	No enzymes unique to module	NA	K00615,K00615,K01783,K01808	20462047976780	K01783 is present in multiple modules: M00004/M00007/UDM0016,K00615 is present in multiple modules: M00004/M00007/M00165/M00167/M00611/M00612/UDM0016,K01808 is present in multiple modules: M00004/M00007/M00165/M00167/M00611/M00612/UDM0016	2623620473.fa
10	M00005	S2623620473	PRPP biosynthesis, ribose 5P => PRPP	Pathway modules	Carbohydrate metabolism	Central carbohydrate metabolism	K00948	1	TRUE	1	TRUE	1	K00948	1	K00948	2732	None	2623620473.fa
11	M00308	S2623620473	Semi-phosphorylative Entner-Doudoroff pathway, gluconate => glycerate-3P	Pathway modules	Carbohydrate metabolism	Central carbohydrate metabolism	K05308 K00874 K01625 (K00134 K00927,K00131,K18978)	0.5	FALSE	0.6	FALSE	NA	No enzymes unique to module	NA	K00134,K00874,K00927	241421931038	K00927 is present in multiple modules: M00001/M00002/M00003/M00308/M00552/M00165/M00166/M00611/M00612/UDM0012,K00874 is present in multiple modules: M00308/M00631/M00061,K00134 is present in multiple modules: M00001/M00002/M00003/M00308/M00552/M00165/M00166/M00611/M00612/UDM0012	2623620473.fa
12	M00014	S2623620473	Glucuronate pathway (uronate pathway)	Pathway modules	Carbohydrate metabolism	Other carbohydrate metabolism	K00012 ((K12447 K16190),(K00699 (K01195,K14756))) K00002 K13247 -- K03331 (K05351,K00008) K00854	0.25	FALSE	0.222222	FALSE	1	K00854	1	K00012,K00012,K00854	28786532900	'--' steps are assumed incomplete,K00012 is present in multiple modules: M00014/M00129	2623620473.fa
13	M00631	S2623620473	D-Galacturonate degradation (bacteria), D-galacturonate => pyruvate + D-glyceraldehyde 3P	Pathway modules	Carbohydrate metabolism	Other carbohydrate metabolism	K01812 K00041 (K01685,K16849+K16850) K00874 (K01625,K17463)	0.2	FALSE	0.2	FALSE	NA	No enzymes unique to module	NA	K00874	2193	K00874 is present in multiple modules: M00308/M00631/M00061	2623620473.fa
14	M00061	S2623620473	D-Glucuronate degradation, D-glucuronate => pyruvate + D-glyceraldehyde 3P	Pathway modules	Carbohydrate metabolism	Other carbohydrate metabolism	K01812 K00040 (K01686,K08323) K00874 (K01625,K17463)	0.2	FALSE	0.2	FALSE	NA	No enzymes unique to module	NA	K00874	2193	K00874 is present in multiple modules: M00308/M00631/M00061	2623620473.fa
15	M00081	S2623620473	Pectin degradation	Pathway modules	Carbohydrate metabolism	Other carbohydrate metabolism	K01051 K01184 K01213	0.333333	FALSE	0.333333	FALSE	1	K01051	1	K01051	2385	None	2623620473.fa
16	M00632	S2623620473	Galactose degradation, Leloir pathway, galactose => alpha-D-glucose-1P	Pathway modules	Carbohydrate metabolism	Other carbohydrate metabolism	K01785 K00849 K00965 K01784	0.5	FALSE	0.5	FALSE	1	K01784,K01785	2,1	K01784,K01784,K01785	19828841845	None	2623620473.fa
17	M00552	S2623620473	D-galactonate degradation, De Ley-Doudoroff pathway, D-galactonate => glycerate-3P	Pathway modules	Carbohydrate metabolism	Other carbohydrate metabolism	K01684 K00883 K01631 K00134 K00927	0.4	FALSE	0.4	FALSE	NA	No enzymes unique to module	NA	K00134,K00927	24141038	K00927 is present in multiple modules: M00001/M00002/M00003/M00308/M00552/M00165/M00166/M00611/M00612/UDM0012,K00134 is present in multiple modules: M00001/M00002/M00003/M00308/M00552/M00165/M00166/M00611/M00612/UDM0012	2623620473.fa
18	M00129	S2623620473	Ascorbate biosynthesis, animals, glucose-1P => ascorbate	Pathway modules	Carbohydrate metabolism	Other carbohydrate metabolism	K00963 K00012 K00699 K01195 K00002 K01053 K00103	0.142857	FALSE	0.142857	FALSE	NA	No enzymes unique to module	NA	K00012,K00012	2878653	K00012 is present in multiple modules: M00014/M00129	2623620473.fa
19	M00114	S2623620473	Ascorbate biosynthesis, plants, fructose-6P => ascorbate	Pathway modules	Carbohydrate metabolism	Other carbohydrate metabolism	K01809 K17497 K00966 K10046 K14190 K10047 K17744 K00225	0.125	FALSE	0.125	FALSE	1	K01809	1	K01809	2419	None	2623620473.fa
20	M00550	S2623620473	Ascorbate degradation, ascorbate => D-xylulose-5P	Pathway modules	Carbohydrate metabolism	Other carbohydrate metabolism	K02821+K02822+K03475 K03476 K03078 K03079 K03077	0.2	FALSE	0.2	FALSE	1	K03077	1	K03077	2612	None	2623620473.fa
21	M00854	S2623620473	Glycogen biosynthesis, glucose-1P => glycogen/starch	Pathway modules	Carbohydrate metabolism	Other carbohydrate metabolism	(K00963 (K00693+K00750,K16150,K16153,K13679,K20812)),(K00975 (K00703,K13679,K20812)) (K00700,K16149)	1	TRUE	1	TRUE	NA	No enzymes unique to module	NA	K00700,K00700,K00703,K00703,K00975,K00975	2.08173e+18	K00975 is present in multiple modules: M00854/M00565,K00700 is present in multiple modules: M00854/M00565,K00703 is present in multiple modules: M00854/M00565	2623620473.fa
22	M00855	S2623620473	Glycogen degradation, glycogen => glucose-6P	Pathway modules	Carbohydrate metabolism	Other carbohydrate metabolism	(K00688,K16153) (K01196,((K00705,K22451) (K02438,K01200))) (K15779,K01835,K15778)	0.666667	FALSE	0.75	TRUE	1	K00688,K00705	3,1	K00688,K00688,K00688,K00705,K01835	53,78,77,1989,803	K01835 is present in multiple modules: M00855/M00549	2623620473.fa
23	M00565	S2623620473	Trehalose biosynthesis, D-glucose 1P => trehalose	Pathway modules	Carbohydrate metabolism	Other carbohydrate metabolism	K00975 K00703 (K00700,K16149) K01214 K06044 K01236	0.5	FALSE	0.5	FALSE	NA	No enzymes unique to module	NA	K00700,K00700,K00703,K00703,K00975,K00975	2.08173e+18	K00975 is present in multiple modules: M00854/M00565,K00700 is present in multiple modules: M00854/M00565,K00703 is present in multiple modules: M00854/M00565	2623620473.fa
24	M00549	S2623620473	Nucleotide sugar biosynthesis, glucose => UDP-glucose	Pathway modules	Carbohydrate metabolism	Other carbohydrate metabolism	(K00844,K00845,K25026,K12407,K00886) (K01835,K15779,K15778) (K00963,K12447)	0.666667	FALSE	0.666667	FALSE	NA	No enzymes unique to module	NA	K01835,K25026	8032420	K25026 is present in multiple modules: M00001/M00549/M00909,K01835 is present in multiple modules: M00855/M00549	2623620473.fa
25	M00892	S2623620473	UDP-N-acetyl-D-glucosamine biosynthesis, eukaryotes, glucose => UDP-GlcNAc	Pathway modules	Carbohydrate metabolism	Other carbohydrate metabolism	(K00844,K12407,K00845) K01810 K00820 K00621 K01836 K00972	0.5	FALSE	0.5	FALSE	1	K00972	1	K00820,K00972,K01810	10291167950	K01810 is present in multiple modules: M00001/M00004/M00892/M00909/UDM0012,K00820 is present in multiple modules: M00892/M00909	2623620473.fa
26	M00909	S2623620473	UDP-N-acetyl-D-glucosamine biosynthesis, prokaryotes, glucose => UDP-GlcNAc	Pathway modules	Carbohydrate metabolism	Other carbohydrate metabolism	(K00845,K25026) (K01810,K13810,K15916) K00820 K03431 K04042	1	TRUE	1	TRUE	1	K03431,K04042	2,1	K00820,K01810,K03431,K03431,K04042,K25026	1.02995e+21	K01810 is present in multiple modules: M00001/M00004/M00892/M00909/UDM0012,K25026 is present in multiple modules: M00001/M00549/M00909,K00820 is present in multiple modules: M00892/M00909	2623620473.fa
27	M00012	S2623620473	Glyoxylate cycle	Pathway modules	Carbohydrate metabolism	Other carbohydrate metabolism	K01647 (K01681,K01682) K01637 (K01638,K19282) (K00026,K00025,K00024)	0.2	FALSE	0.2	FALSE	NA	No enzymes unique to module	NA	K01647,K01647	3261847	K01647 is present in multiple modules: M00009/M00010/M00012/M00740	2623620473.fa
28	M00740	S2623620473	Methylaspartate cycle	Pathway modules	Carbohydrate metabolism	Other carbohydrate metabolism	K01647 K01681 K00031 K00261 K19268+K01846 K04835 K19280 K14449 K19281 K19282 K00024	0.181818	FALSE	0.181818	FALSE	NA	No enzymes unique to module	NA	K00031,K01647,K01647	11623261847	K00031 is present in multiple modules: M00009/M00010/M00740/M00173/M00614,K01647 is present in multiple modules: M00009/M00010/M00012/M00740	2623620473.fa
29	M00532	S2623620473	Photorespiration	Pathway modules	Carbohydrate metabolism	Other carbohydrate metabolism	(K01601-K01602) K19269 K11517 K03781 K14272 K00600 K00830 (K15893,K15919) K15918 K00281+K00605+K00382+K02437	0.1	FALSE	0.1	FALSE	NA	No enzymes unique to module	NA	K00600	1172	K00600 is present in multiple modules: M00532/M00346/M00140/M00141	2623620473.fa
30	M00165	S2623620473	Reductive pentose phosphate cycle (Calvin cycle)	Pathway modules	Energy metabolism	Carbon fixation	K00855 (K01601-K01602) K00927 (K05298,K00150,K00134) (K01623,K01624) (K03841,K02446,K11532,K01086) K00615 (K01623,K01624) (K01100,K11532,K01086) K00615 (K01807,K01808)	0.636364	FALSE	0.636364	FALSE	NA	No enzymes unique to module	NA	K00134,K00615,K00615,K00927,K01624,K01808	2.4142e+22	K00134 is present in multiple modules: M00001/M00002/M00003/M00308/M00552/M00165/M00166/M00611/M00612/UDM0012,K01624 is present in multiple modules: M00001/M00003/M00165/M00167/M00345/M00344/M00611/M00612/UDM0012,K00927 is present in multiple modules: M00001/M00002/M00003/M00308/M00552/M00165/M00166/M00611/M00612/UDM0012,K00615 is present in multiple modules: M00004/M00007/M00165/M00167/M00611/M0…	2623620473.fa
31	M00166	S2623620473	Reductive pentose phosphate cycle, ribulose-5P => glyceraldehyde-3P	Pathway modules	Energy metabolism	Carbon fixation	K00855 (K01601-K01602) K00927 (K05298,K00150,K00134)	0.5	FALSE	0.5	FALSE	NA	No enzymes unique to module	NA	K00134,K00927	24141038	K00927 is present in multiple modules: M00001/M00002/M00003/M00308/M00552/M00165/M00166/M00611/M00612/UDM0012,K00134 is present in multiple modules: M00001/M00002/M00003/M00308/M00552/M00165/M00166/M00611/M00612/UDM0012	2623620473.fa
32	M00167	S2623620473	Reductive pentose phosphate cycle, glyceraldehyde-3P => ribulose-5P	Pathway modules	Energy metabolism	Carbon fixation	(K01623,K01624) (K03841,K02446,K11532,K01086) K00615 (K01623,K01624) (K01100,K11532,K01086) K00615 (K01807,K01808)	0.714286	FALSE	0.714286	FALSE	NA	No enzymes unique to module	NA	K00615,K00615,K01624,K01808	204620472907780	K01808 is present in multiple modules: M00004/M00007/M00165/M00167/M00611/M00612/UDM0016,K00615 is present in multiple modules: M00004/M00007/M00165/M00167/M00611/M00612/UDM0016,K01624 is present in multiple modules: M00001/M00003/M00165/M00167/M00345/M00344/M00611/M00612/UDM0012	2623620473.fa
33	M00169	S2623620473	CAM (Crassulacean acid metabolism), light	Pathway modules	Energy metabolism	Carbon fixation	K00029 K01006	1	TRUE	1	TRUE	NA	No enzymes unique to module	NA	K00029,K01006	15161382	K01006 is present in multiple modules: M00169/M00172/M00171/M00173/M00614,K00029 is present in multiple modules: M00169/M00172	2623620473.fa
34	M00172	S2623620473	C4-dicarboxylic acid cycle, NADP - malic enzyme type	Pathway modules	Energy metabolism	Carbon fixation	K01595 K00051 K00029 K01006	0.5	FALSE	0.5	FALSE	NA	No enzymes unique to module	NA	K00029,K01006	15161382	K01006 is present in multiple modules: M00169/M00172/M00171/M00173/M00614,K00029 is present in multiple modules: M00169/M00172	2623620473.fa
35	M00171	S2623620473	C4-dicarboxylic acid cycle, NAD - malic enzyme type	Pathway modules	Energy metabolism	Carbon fixation	K01595 K14454 K14455 (K00025,K00026) K00028 (K00814,K14272) K01006	0.142857	FALSE	0.142857	FALSE	NA	No enzymes unique to module	NA	K01006	1382	K01006 is present in multiple modules: M00169/M00172/M00171/M00173/M00614	2623620473.fa
36	M00173	S2623620473	Reductive citrate cycle (Arnon-Buchanan cycle)	Pathway modules	Energy metabolism	Carbon fixation	(K00169+K00170+K00171+K00172,K03737) ((K01007,K01006) K01595,K01959+K01960,K01958) K00024 (K01676,K01679,K01677+K01678) (K00239+K00240-K00241-K00242,K00244+K00245-K00246-K00247,K18556+K18557+K18558+K18559+K18560) (K01902+K01903) (K00174+K00175-K00177-K00176) K00031 (K01681,K01682) (K15230+K15231,K15232+K15233 K15234)	0.4	FALSE	0.454545	FALSE	NA	No enzymes unique to module	NA	K00031,K00169,K00170,K00171,K00172,K00174,K00175,K00176,K00177,K01006,K01679,K03737	1.16231e+46	K01006 is present in multiple modules: M00169/M00172/M00171/M00173/M00614,K00172 is present in multiple modules: M00307/M00173/M00374/M00620/M00614/UDM0008,K00169 is present in multiple modules: M00307/M00173/M00374/M00620/M00614/UDM0008,K00031 is present in multiple modules: M00009/M00010/M00740/M00173/M00614,K00176 is present in multiple modules: M00009/M00011/M00173/M00620/M00614,K00177 is pre…	2623620473.fa
37	M00376	S2623620473	3-Hydroxypropionate bi-cycle	Pathway modules	Energy metabolism	Carbon fixation	(K02160+K01961+K01962+K01963) K14468 K14469 K15052 K05606 (K01847,K01848+K01849) (K14471+K14472) (K00239+K00240+K00241) K01679 K08691 K14449 K14470 K09709	0.153846	FALSE	0.153846	FALSE	NA	No enzymes unique to module	NA	K01679,K01961,K01962,K01963,K02160	1.16019e+19	K01961 is present in multiple modules: M00376/M00082/M00613,K01679 is present in multiple modules: M00009/M00011/M00173/M00376/M00613/M00614,K01962 is present in multiple modules: M00376/M00082/M00613,K02160 is present in multiple modules: M00376/M00082/M00613,K01963 is present in multiple modules: M00376/M00082/M00613	2623620473.fa
38	M00374	S2623620473	Dicarboxylate-hydroxybutyrate cycle	Pathway modules	Energy metabolism	Carbon fixation	(K00169+K00170+K00171+K00172) K01007 K01595 K00024 (K01677+K01678) (K00239+K00240-K00241-K18860) (K01902+K01903) (K15038,K15017) K14465 (K14467,K18861) K14534 K15016 K00626	0.0769231	FALSE	0.0769231	FALSE	NA	No enzymes unique to module	NA	K00169,K00170,K00171,K00172	3133313431323130	K00171 is present in multiple modules: M00307/M00173/M00374/M00620/M00614/UDM0008,K00170 is present in multiple modules: M00307/M00173/M00374/M00620/M00614/UDM0008,K00169 is present in multiple modules: M00307/M00173/M00374/M00620/M00614/UDM0008,K00172 is present in multiple modules: M00307/M00173/M00374/M00620/M00614/UDM0008	2623620473.fa
39	M00377	S2623620473	Reductive acetyl-CoA pathway (Wood-Ljungdahl pathway)	Pathway modules	Energy metabolism	Carbon fixation	K00198 (K05299-K15022,K22015+K25123+K25124) K01938 K01491-K01500 K00297-K25007-K25008 K15023 K14138+K00197+K00194	0.571429	FALSE	0.571429	FALSE	NA	No enzymes unique to module	NA	K00198,K00297,K00297,K01491,K01938	5.19663e+16	K00297 is present in multiple modules: M00377/M00618,K01938 is present in multiple modules: M00377/M00140/M00618,K01491 is present in multiple modules: M00377/M00140/M00618,K00198 is present in multiple modules: M00377/M00618/UDM0006	2623620473.fa
40	M00579	S2623620473	Phosphate acetyltransferase-acetate kinase pathway, acetyl-CoA => acetate	Pathway modules	Energy metabolism	Carbon fixation	(K00625,K13788,K15024) K00925	1	TRUE	1	TRUE	NA	No enzymes unique to module	NA	K00625,K00925	7701724	K00625 is present in multiple modules: M00579/M00357/M00617/M00618/UDM0005/UDM0010,K00925 is present in multiple modules: M00579/M00357/M00617/M00618/UDM0017/UDM0005/UDM0010	2623620473.fa
41	M00620	S2623620473	Incomplete reductive citrate cycle, acetyl-CoA => oxoglutarate	Pathway modules	Energy metabolism	Carbon fixation	(K00169+K00170+K00171+K00172) (K01959+K01960) K00024 (K01677+K01678) (K18209+K18210) (K01902+K01903) (K00174+K00175+K00176+K00177)	0.285714	FALSE	0.285714	FALSE	NA	No enzymes unique to module	NA	K00169,K00170,K00171,K00172,K00174,K00175,K00176,K00177	3.13331e+30	K00172 is present in multiple modules: M00307/M00173/M00374/M00620/M00614/UDM0008,K00169 is present in multiple modules: M00307/M00173/M00374/M00620/M00614/UDM0008,K00176 is present in multiple modules: M00009/M00011/M00173/M00620/M00614,K00177 is present in multiple modules: M00009/M00011/M00173/M00620/M00614,K00171 is present in multiple modules: M00307/M00173/M00374/M00620/M00614/UDM0008,K0017…	2623620473.fa
42	M00567	S2623620473	Methanogenesis, CO2 => methane	Pathway modules	Energy metabolism	Methane metabolism	(K00200+K00201+K00202+K00203-K11261+(K00205,K11260,K00204)) K00672 K01499 (K00319,K13942) K00320 (K00577+K00578+K00579+K00580+K00581-K00582-K00583+K00584) (K00399+K00401+K00402) (K22480+K22481+K22482,K03388+K03389+K03390,K08264+K08265,K03388+K03389+K03390+K14127+(K14126+K14128,K22516+K00125))	0.125	FALSE	0.125	FALSE	NA	No enzymes unique to module	NA	K00125,K03388,K03389,K03390,K14127	1.15512e+19	K03388 is present in multiple modules: M00567/M00357/M00356/M00563/M00617,K03390 is present in multiple modules: M00567/M00357/M00356/M00563/M00617,K03389 is present in multiple modules: M00567/M00357/M00356/M00563/M00617,K00125 is present in multiple modules: M00567/M00357/M00356/M00563,K14127 is present in multiple modules: M00567/M00357/M00356/M00563	2623620473.fa
43	M00357	S2623620473	Methanogenesis, acetate => methane	Pathway modules	Energy metabolism	Methane metabolism	((K00925 K00625),K01895) (K00193+K00197+K00194) (K00577+K00578+K00579+K00580+K00581-K00582-K00583+K00584) (K00399+K00401+K00402) (K22480+K22481+K22482,K03388+K03389+K03390,K08264+K08265,K03388+K03389+K03390+K14127+(K14126+K14128,K22516+K00125))	0.4	FALSE	0.5	FALSE	NA	No enzymes unique to module	NA	K00125,K00625,K00925,K03388,K03389,K03390,K14127	1.15577e+26	K00925 is present in multiple modules: M00579/M00357/M00617/M00618/UDM0017/UDM0005/UDM0010,K03388 is present in multiple modules: M00567/M00357/M00356/M00563/M00617,K03390 is present in multiple modules: M00567/M00357/M00356/M00563/M00617,K00625 is present in multiple modules: M00579/M00357/M00617/M00618/UDM0005/UDM0010,K03389 is present in multiple modules: M00567/M00357/M00356/M00563/M00617,K00…	2623620473.fa
44	M00356	S2623620473	Methanogenesis, methanol => methane	Pathway modules	Energy metabolism	Methane metabolism	K14080+K04480+K14081 K00399+K00401+K00402 (K22480+K22481+K22482,K03388+K03389+K03390,K08264+K08265,K03388+K03389+K03390+K14127+(K14126+K14128,K22516+K00125))	0.333333	FALSE	0.333333	FALSE	NA	No enzymes unique to module	NA	K00125,K03388,K03389,K03390,K14127	1.15512e+19	K03388 is present in multiple modules: M00567/M00357/M00356/M00563/M00617,K03390 is present in multiple modules: M00567/M00357/M00356/M00563/M00617,K03389 is present in multiple modules: M00567/M00357/M00356/M00563/M00617,K00125 is present in multiple modules: M00567/M00357/M00356/M00563,K14127 is present in multiple modules: M00567/M00357/M00356/M00563	2623620473.fa
45	M00563	S2623620473	Methanogenesis, methylamine/dimethylamine/trimethylamine => methane	Pathway modules	Energy metabolism	Methane metabolism	K14082 ((K16177-K16176),(K16179-K16178),(K14084-K14083)) K00399+K00401+K00402 (K22480+K22481+K22482,K03388+K03389+K03390,K08264+K08265,K03388+K03389+K03390+K14127+(K14126+K14128,K22516+K00125))	0.25	FALSE	0.25	FALSE	NA	No enzymes unique to module	NA	K00125,K03388,K03389,K03390,K14127	1.15512e+19	K03388 is present in multiple modules: M00567/M00357/M00356/M00563/M00617,K03390 is present in multiple modules: M00567/M00357/M00356/M00563/M00617,K03389 is present in multiple modules: M00567/M00357/M00356/M00563/M00617,K00125 is present in multiple modules: M00567/M00357/M00356/M00563,K14127 is present in multiple modules: M00567/M00357/M00356/M00563	2623620473.fa
46	M00346	S2623620473	Formaldehyde assimilation, serine pathway	Pathway modules	Energy metabolism	Methane metabolism	K00600 K00830 K00018 K11529 K01689 K01595 K00024 K08692+K14067 K08691	0.333333	FALSE	0.333333	FALSE	1	K00018	1	K00018,K00600,K01689,K01689	4541172258114	K00600 is present in multiple modules: M00532/M00346/M00140/M00141,K01689 is present in multiple modules: M00001/M00002/M00003/M00346/UDM0012	2623620473.fa
47	M00345	S2623620473	Formaldehyde assimilation, ribulose monophosphate pathway	Pathway modules	Energy metabolism	Methane metabolism	(((K08093,K13812) K08094),K13831) (K00850,K16370) K01624	0.333333	FALSE	0.333333	FALSE	NA	No enzymes unique to module	NA	K01624	2907	K01624 is present in multiple modules: M00001/M00003/M00165/M00167/M00345/M00344/M00611/M00612/UDM0012	2623620473.fa
48	M00344	S2623620473	Formaldehyde assimilation, xylulose monophosphate pathway	Pathway modules	Energy metabolism	Methane metabolism	K17100 K00863 K01624 K03841	0.25	FALSE	0.25	FALSE	NA	No enzymes unique to module	NA	K01624	2907	K01624 is present in multiple modules: M00001/M00003/M00165/M00167/M00345/M00344/M00611/M00612/UDM0012	2623620473.fa
49	M00176	S2623620473	Assimilatory sulfate reduction, sulfate => H2S	Pathway modules	Energy metabolism	Sulfur metabolism	(K13811,K00958+K00860,K00955+K00957,K00956+K00957+K00860) K00390 (K00380+K00381,K00392)	0.333333	FALSE	0.333333	FALSE	NA	No enzymes unique to module	NA	K00390	2290	K00390 is present in multiple modules: M00176/M00616	2623620473.fa
50	M00144	S2623620473	NADH:quinone oxidoreductase, prokaryotes	Pathway modules	Energy metabolism	ATP synthesis	K00330+(K00331+K00332+K00333,K00331+K13378,K13380)+K00334+K00335+K00336+K00337+K00338+K00339+K00340+(K00341+K00342)+K00343	0	FALSE	0.166667	FALSE	1	K00334,K00335	1,1	K00334,K00335	25522551	None	2623620473.fa
51	M00157	S2623620473	F-type ATPase, prokaryotes and chloroplasts	Pathway modules	Energy metabolism	ATP synthesis	K02111+K02112+K02113+K02114+K02115+K02108+K02109+K02110	0	FALSE	0.875	TRUE	1	K02108,K02109,K02110,K02111,K02112,K02114,K02115	1,1,2,1,1,1,1	K02108,K02109,K02110,K02110,K02111,K02112,K02114,K02115	3.1331e+23	None	2623620473.fa
52	M00159	S2623620473	V/A-type ATPase, prokaryotes	Pathway modules	Energy metabolism	ATP synthesis	K02117+K02118+K02119+K02120+K02121+K02122+K02107+K02123+K02124	1	TRUE	1	TRUE	1	K02107,K02117,K02118,K02119,K02120,K02121,K02122,K02123,K02124	1,1,1,1,1,1,1,1,1	K02107,K02117,K02118,K02119,K02120,K02121,K02122,K02123,K02124	1.06111e+35	None	2623620473.fa
53	M00082	S2623620473	Fatty acid biosynthesis, initiation	Pathway modules	Lipid metabolism	Fatty acid metabolism	(K11262,(K02160+K01961,K11263)+(K01962+K01963,K18472)) (K00665,K00667+K00668,K11533,(K00645 (K00648,K18473)))	1	TRUE	1	TRUE	1	K00648	1	K00645,K00648,K01961,K01962,K01963,K02160	1.86919e+23	K00645 is present in multiple modules: M00082/M00873/M00874,K01961 is present in multiple modules: M00376/M00082/M00613,K01962 is present in multiple modules: M00376/M00082/M00613,K02160 is present in multiple modules: M00376/M00082/M00613,K01963 is present in multiple modules: M00376/M00082/M00613	2623620473.fa
54	M00083	S2623620473	Fatty acid biosynthesis, elongation	Pathway modules	Lipid metabolism	Fatty acid metabolism	K00665,(K00667 K00668),K11533,((K00647,K09458) K00059 (K02372,K01716,K16363) (K00208,K02371,K10780,K00209))	1	TRUE	1	TRUE	1	K02371	1	K00059,K00059,K00059,K02371,K02372,K09458,K09458	1.86511e+26	K09458 is present in multiple modules: M00083/M00873/M00874/M00572,K02372 is present in multiple modules: M00083/M00572,K00059 is present in multiple modules: M00083/M00874/M00572	2623620473.fa
55	M00873	S2623620473	Fatty acid biosynthesis in mitochondria, animals	Pathway modules	Lipid metabolism	Fatty acid metabolism	K18660 K03955+K00645 K09458 K11539+K13370 K22540 K07512	0.166667	FALSE	0.25	FALSE	NA	No enzymes unique to module	NA	K00645,K09458,K09458	186918642696	K00645 is present in multiple modules: M00082/M00873/M00874,K09458 is present in multiple modules: M00083/M00873/M00874/M00572	2623620473.fa
56	M00874	S2623620473	Fatty acid biosynthesis in mitochondria, fungi	Pathway modules	Lipid metabolism	Fatty acid metabolism	K11262 K03955+K00645 K09458 K00059 K22541 K07512	0.333333	FALSE	0.416667	FALSE	NA	No enzymes unique to module	NA	K00059,K00059,K00059,K00645,K09458,K09458	1.86511e+22	K09458 is present in multiple modules: M00083/M00873/M00874/M00572,K00645 is present in multiple modules: M00082/M00873/M00874,K00059 is present in multiple modules: M00083/M00874/M00572	2623620473.fa
57	M00089	S2623620473	Triacylglycerol biosynthesis	Pathway modules	Lipid metabolism	Lipid metabolism	(K00629,K13506,K13507,K00630,K13508) (K00655,K13509,K13523,K19007,K13513,K13517,K13519,K14674,K22831) (K01080,K15728,K18693) (K11155,K11160,K14456,K22848,K22849)	0.25	FALSE	0.25	FALSE	1	K00655	1	K00655	2383	None	2623620473.fa
58	M00098	S2623620473	Acylglycerol degradation	Pathway modules	Lipid metabolism	Lipid metabolism	(K01046,K12298,K16816,K13534,K14073,K14074,K14075,K14076,K22283,K14452,K22284,K14674,K14675,K17900) (K01054,K25824)	0.5	FALSE	0.5	FALSE	1	K01046	1	K01046	3222	None	2623620473.fa
59	M00093	S2623620473	Phosphatidylethanolamine (PE) biosynthesis, PA => PS => PE	Pathway modules	Lipid metabolism	Lipid metabolism	K00981 (K00998,K17103) K01613	1	TRUE	1	TRUE	1	K00981,K01613,K17103	1,1,1	K00981,K01613,K17103	2539,242,57	None	2623620473.fa
60	M00048	S2623620473	De novo purine biosynthesis, PRPP + glutamine => IMP	Pathway modules	Nucleotide metabolism	Purine metabolism	K00764 (K01945,K11787,K11788,K13713) (K00601,K11175,K08289,K11787,K01492) (K01952,(K23269+K23264+K23265),(K23270+K23265)) (K01933,K11787,K11788 (K01587,K11808,K01589 K01588)) (K01923,K01587,K13713) K01756 (K00602,(K01492,K06863 K11176))	1	TRUE	1	TRUE	1	K00602,K00764,K01588,K01923,K01933,K01945,K01952,K11175,K11176	1,2,1,1,1,1,1,1,1	K00602,K00764,K00764,K01588,K01756,K01923,K01933,K01945,K01952,K11175,K11176	3.07331e+41	K01756 is present in multiple modules: M00048/M00049	2623620473.fa
61	M00049	S2623620473	Adenine ribonucleotide biosynthesis, IMP => ADP,ATP	Pathway modules	Nucleotide metabolism	Purine metabolism	K01939 K01756 (K00939,K18532,K18533,K00944) K00940	0.75	TRUE	0.75	TRUE	1	K00939,K01939	1,2	K00939,K01756,K01939,K01939	30392982020536	K01756 is present in multiple modules: M00048/M00049	2623620473.fa
62	M00050	S2623620473	Guanine ribonucleotide biosynthesis, IMP => GDP,GTP	Pathway modules	Nucleotide metabolism	Purine metabolism	K00088 K01951 K00942 (K00940,K18533)	0.75	TRUE	0.75	TRUE	1	K00088,K00942,K01951	1,1,1	K00088,K00942,K01951	187620051228	None	2623620473.fa
63	M00958	S2623620473	Adenine ribonucleotide degradation, AMP => Urate	Pathway modules	Nucleotide metabolism	Purine metabolism	((K01490 (K01081,K19970,K03787,K18550)),((K01081,K19970,K11751,K03787,K02566,K08693) (K01488,K19572,K05810))) (K03783,K03784,K09913,K05810) (K00106,K00087+K13479+K13480,K13481+K13482,K11177+K11178+K13483)	0.666667	FALSE	0.75	TRUE	NA	No enzymes unique to module	NA	K03784,K03787,K05810	30049592747	K05810 is present in multiple modules: M00958/M00959/M00034,K03784 is present in multiple modules: M00958/M00959,K03787 is present in multiple modules: M00958/M00959	2623620473.fa
64	M00959	S2623620473	Guanine ribonucleotide degradation, GMP => Urate	Pathway modules	Nucleotide metabolism	Purine metabolism	(K01081,K19970,K11751,K03787,K02566,K08693,K20881) (K03783,K03784,K09913,K05810) K01487 (K00106,K00087+K13479+K13480,K13481+K13482,K11177+K11178+K13483)	0.5	FALSE	0.5	FALSE	NA	No enzymes unique to module	NA	K03784,K03787,K05810	30049592747	K05810 is present in multiple modules: M00958/M00959/M00034,K03784 is present in multiple modules: M00958/M00959,K03787 is present in multiple modules: M00958/M00959	2623620473.fa
65	M00051	S2623620473	De novo pyrimidine biosynthesis, glutamine (+ PRPP) => UMP	Pathway modules	Nucleotide metabolism	Pyrimidine metabolism	(K11540,(K11541 K01465),((K01954,K01955+K01956) (K00609+K00610,K00608) K01465)) (K00226,K00254,K17828) (K13421,K00762 K01591)	0.666667	FALSE	0.916667	TRUE	1	K00609,K00762,K01465,K01591,K01955,K01956,K17828	1,1,1,1,2,1,1	K00609,K00762,K01465,K01591,K01955,K01955,K01956,K17828	1.07611e+29	None	2623620473.fa
66	M00052	S2623620473	Pyrimidine ribonucleotide biosynthesis, UMP => UDP/UTP,CDP/CTP	Pathway modules	Nucleotide metabolism	Pyrimidine metabolism	(K13800,K13809,K09903) (K00940,K18533) K01937	0.666667	FALSE	0.666667	FALSE	1	K01937,K09903	1,1	K01937,K09903	31392542	None	2623620473.fa
67	M00938	S2623620473	Pyrimidine deoxyribonucleotide biosynthesis, UDP => dTTP	Pathway modules	Nucleotide metabolism	Pyrimidine metabolism	(K00525+K00526,K10807+K10808) (K00940,K18533) K01520 (K00560,K13998,K03465) K00943	0.4	FALSE	0.4	FALSE	1	K01520,K03465	1,1	K01520,K03465	2915970	None	2623620473.fa
68	M00020	S2623620473	Serine biosynthesis, glycerate-3P => serine	Pathway modules	Amino acid metabolism	Serine and threonine metabolism	K00058 K00831 (K01079,K02203,K22305,K25528)	1	TRUE	1	TRUE	1	K00058,K01079	1,1	K00058,K00831,K01079,K02203	32293230158681	K02203 is present in multiple modules: M00020/M00018,K00831 is present in multiple modules: M00020/M00124	2623620473.fa
69	M00018	S2623620473	Threonine biosynthesis, aspartate => homoserine => threonine	Pathway modules	Amino acid metabolism	Serine and threonine metabolism	(K00928,K12524,K12525,K12526) K00133 (K00003,K12524,K12525) (K00872,K02204,K02203) K01733	0.8	TRUE	0.8	TRUE	1	K01733	1	K00003,K00133,K01733,K02203	1177574999681	K00133 is present in multiple modules: M00018/M00033/M00017/M00016/M00525/M00526/M00527,K00003 is present in multiple modules: M00018/M00017,K02203 is present in multiple modules: M00020/M00018	2623620473.fa
70	M00033	S2623620473	Ectoine biosynthesis, aspartate => ectoine	Pathway modules	Amino acid metabolism	Serine and threonine metabolism	K00928 K00133 K00836 K06718 K06720	0.2	FALSE	0.2	FALSE	NA	No enzymes unique to module	NA	K00133	574	K00133 is present in multiple modules: M00018/M00033/M00017/M00016/M00525/M00526/M00527	2623620473.fa
71	M00021	S2623620473	Cysteine biosynthesis, serine => cysteine	Pathway modules	Amino acid metabolism	Cysteine and methionine metabolism	(K00640,K23304) (K01738,K13034,K17069)	1	TRUE	1	TRUE	1	K00640,K01738	2,1	K00640,K00640,K01738	92012961962	None	2623620473.fa
72	M00609	S2623620473	Cysteine biosynthesis, methionine => cysteine	Pathway modules	Amino acid metabolism	Cysteine and methionine metabolism	K00789 K17462 K01243 K07173 K17216 K17217	0.5	FALSE	0.5	FALSE	1	K07173	2	K00789,K01243,K07173,K07173	79715942693137	K00789 is present in multiple modules: M00609/M00034/M00035/M00368/M00953,K01243 is present in multiple modules: M00609/M00034	2623620473.fa
73	M00017	S2623620473	Methionine biosynthesis, aspartate => homoserine => methionine	Pathway modules	Amino acid metabolism	Cysteine and methionine metabolism	(K00928,K12524,K12525) K00133 (K00003,K12524,K12525) (K00651,K00641) K01739 (K01760,K14155) (K00548,K24042,K00549)	0.714286	FALSE	0.714286	FALSE	1	K00548,K00549,K00651,K01760	1,1,1,1	K00003,K00133,K00548,K00549,K00651,K01760	1.17757e+20	K00133 is present in multiple modules: M00018/M00033/M00017/M00016/M00525/M00526/M00527,K00003 is present in multiple modules: M00018/M00017	2623620473.fa
74	M00034	S2623620473	Methionine salvage pathway	Pathway modules	Amino acid metabolism	Cysteine and methionine metabolism	K00789 K01611 K00797 ((K01243,K01244) K00899,(K00772,K05810)) K08963 (K16054,K08964 (K09880,K08965 K08966)) K08967 (K00815,K08969,K23977,K00832,K00838)	0.5	FALSE	0.5	FALSE	NA	No enzymes unique to module	NA	K00789,K00797,K00797,K01243,K01611,K05810	7.9724e+22	K00797 is present in multiple modules: M00034/M00133,K05810 is present in multiple modules: M00958/M00959/M00034,K00789 is present in multiple modules: M00609/M00034/M00035/M00368/M00953,K01611 is present in multiple modules: M00034/M00133,K01243 is present in multiple modules: M00609/M00034	2623620473.fa
75	M00035	S2623620473	Methionine degradation	Pathway modules	Amino acid metabolism	Cysteine and methionine metabolism	K00789 (K00558,K17398,K17399) K01251 (K01697,K10150)	0.5	FALSE	0.5	FALSE	1	K00558	2	K00558,K00558,K00789	16531654797	K00789 is present in multiple modules: M00609/M00034/M00035/M00368/M00953	2623620473.fa
76	M00368	S2623620473	Ethylene biosynthesis, methionine => ethylene	Pathway modules	Amino acid metabolism	Cysteine and methionine metabolism	K00789 (K01762,K20772) K05933	0.333333	FALSE	0.333333	FALSE	NA	No enzymes unique to module	NA	K00789	797	K00789 is present in multiple modules: M00609/M00034/M00035/M00368/M00953	2623620473.fa
77	M00019	S2623620473	Valine/isoleucine biosynthesis, pyruvate => valine / 2-oxobutanoate => isoleucine	Pathway modules	Amino acid metabolism	Branched-chain amino acid metabolism	K01652+(K01653,K11258) K00053 K01687 K00826	0.5	FALSE	0.5	FALSE	NA	No enzymes unique to module	NA	K00826,K01652,K01653	3239284283	K01652 is present in multiple modules: M00019/M00570,K00826 is present in multiple modules: M00019/M00570/M00036/M00119,K01653 is present in multiple modules: M00019/M00570	2623620473.fa
78	M00535	S2623620473	Isoleucine biosynthesis, pyruvate => 2-oxobutanoate	Pathway modules	Amino acid metabolism	Branched-chain amino acid metabolism	K09011 K01703+K01704 K00052	0.666667	FALSE	0.666667	FALSE	NA	No enzymes unique to module	NA	K00052,K01703,K01703,K01704	2782811164280	K00052 is present in multiple modules: M00535/M00432,K01703 is present in multiple modules: M00535/M00432,K01704 is present in multiple modules: M00535/M00432	2623620473.fa
79	M00570	S2623620473	Isoleucine biosynthesis, threonine => 2-oxobutanoate => isoleucine	Pathway modules	Amino acid metabolism	Branched-chain amino acid metabolism	(K17989,K01754) K01652+(K01653,K11258) K00053 K01687 K00826	0.4	FALSE	0.4	FALSE	NA	No enzymes unique to module	NA	K00826,K01652,K01653	3239284283	K01652 is present in multiple modules: M00019/M00570,K00826 is present in multiple modules: M00019/M00570/M00036/M00119,K01653 is present in multiple modules: M00019/M00570	2623620473.fa
80	M00432	S2623620473	Leucine biosynthesis, 2-oxoisovalerate => 2-oxoisocaproate	Pathway modules	Amino acid metabolism	Branched-chain amino acid metabolism	K01649 (K01702,K01703+K01704) K00052	1	TRUE	1	TRUE	1	K01649	1	K00052,K01649,K01703,K01703,K01704	2782852811164280	K00052 is present in multiple modules: M00535/M00432,K01703 is present in multiple modules: M00535/M00432,K01704 is present in multiple modules: M00535/M00432	2623620473.fa
81	M00036	S2623620473	Leucine degradation, leucine => acetoacetate + acetyl-CoA	Pathway modules	Amino acid metabolism	Branched-chain amino acid metabolism	K00826 ((K00166+K00167,K11381)+K09699+K00382) (K00253,K00249) (K01968+K01969) (K05607,K13766) K01640	0.166667	FALSE	0.166667	FALSE	NA	No enzymes unique to module	NA	K00826	3239	K00826 is present in multiple modules: M00019/M00570/M00036/M00119	2623620473.fa
82	M00016	S2623620473	Lysine biosynthesis, succinyl-DAP pathway, aspartate => lysine	Pathway modules	Amino acid metabolism	Lysine metabolism	(K00928,K12524,K12525,K12526) K00133 K01714 K00215 K00674 (K00821,K14267) K01439 K01778 (K01586,K12526)	0.777778	TRUE	0.777778	TRUE	1	K01439	1	K00133,K00215,K00821,K01439,K01586,K01714,K01778	574,576,1499,38,1053,575,487	K00821 is present in multiple modules: M00016/M00028/M00845,K01586 is present in multiple modules: M00016/M00525/M00526/M00527,K00133 is present in multiple modules: M00018/M00033/M00017/M00016/M00525/M00526/M00527,K01714 is present in multiple modules: M00016/M00525/M00526/M00527,K00215 is present in multiple modules: M00016/M00525/M00526/M00527,K01778 is present in multiple modules: M00016/M005…	2623620473.fa
83	M00525	S2623620473	Lysine biosynthesis, acetyl-DAP pathway, aspartate => lysine	Pathway modules	Amino acid metabolism	Lysine metabolism	K00928 K00133 K01714 K00215 K05822 K00841 K05823 K01778 K01586	0.555556	FALSE	0.555556	FALSE	NA	No enzymes unique to module	NA	K00133,K00215,K01586,K01714,K01778	5745761053575480	K01586 is present in multiple modules: M00016/M00525/M00526/M00527,K00133 is present in multiple modules: M00018/M00033/M00017/M00016/M00525/M00526/M00527,K01714 is present in multiple modules: M00016/M00525/M00526/M00527,K00215 is present in multiple modules: M00016/M00525/M00526/M00527,K01778 is present in multiple modules: M00016/M00525/M00527	2623620473.fa
84	M00526	S2623620473	Lysine biosynthesis, DAP dehydrogenase pathway, aspartate => lysine	Pathway modules	Amino acid metabolism	Lysine metabolism	(K00928,K12524,K12525,K12526) K00133 K01714 K00215 K03340 (K01586,K12526)	0.833333	TRUE	0.833333	TRUE	1	K03340	1	K00133,K00215,K01586,K01714,K03340	5.74576e+16	K01586 is present in multiple modules: M00016/M00525/M00526/M00527,K00215 is present in multiple modules: M00016/M00525/M00526/M00527,K00133 is present in multiple modules: M00018/M00033/M00017/M00016/M00525/M00526/M00527,K01714 is present in multiple modules: M00016/M00525/M00526/M00527	2623620473.fa
85	M00527	S2623620473	Lysine biosynthesis, DAP aminotransferase pathway, aspartate => lysine	Pathway modules	Amino acid metabolism	Lysine metabolism	(K00928,K12524,K12525,K12526) K00133 K01714 K00215 K10206 K01778 (K01586,K12526)	0.857143	TRUE	0.857143	TRUE	1	K10206	1	K00133,K00215,K01586,K01714,K01778,K10206	5.74576e+18	K01586 is present in multiple modules: M00016/M00525/M00526/M00527,K00133 is present in multiple modules: M00018/M00033/M00017/M00016/M00525/M00526/M00527,K01714 is present in multiple modules: M00016/M00525/M00526/M00527,K00215 is present in multiple modules: M00016/M00525/M00526/M00527,K01778 is present in multiple modules: M00016/M00525/M00527	2623620473.fa
86	M00030	S2623620473	Lysine biosynthesis, AAA pathway, 2-oxoglutarate => 2-aminoadipate => lysine	Pathway modules	Amino acid metabolism	Lysine metabolism	K01655 K17450 K01705 K05824 K00838 K00143 (K00293,K24034) K00290	0.125	FALSE	0.125	FALSE	1	K00290	1	K00290	2394	None	2623620473.fa
87	M00028	S2623620473	Ornithine biosynthesis, glutamate => ornithine	Pathway modules	Amino acid metabolism	Arginine and proline metabolism	(K00618,K00619,K14681,K14682,K00620,K22477,K22478) ((K00930,K22478) K00145,K12659) (K00818,K00821) (K01438,K14677,K00620)	1	TRUE	1	TRUE	1	K00620,K00930,K22477	1,1,1	K00145,K00620,K00821,K00930,K22477	1.50615e+19	K00145 is present in multiple modules: M00028/M00845,K00821 is present in multiple modules: M00016/M00028/M00845	2623620473.fa
88	M00844	S2623620473	Arginine biosynthesis, ornithine => arginine	Pathway modules	Amino acid metabolism	Arginine and proline metabolism	K00611 K01940 (K01755,K14681)	1	TRUE	1	TRUE	NA	No enzymes unique to module	NA	K00611,K01755,K01940	149715091514	K01755 is present in multiple modules: M00844/M00845/M00029,K00611 is present in multiple modules: M00844/M00029,K01940 is present in multiple modules: M00844/M00845/M00029	2623620473.fa
89	M00845	S2623620473	Arginine biosynthesis, glutamate => acetylcitrulline => arginine	Pathway modules	Amino acid metabolism	Arginine and proline metabolism	K22478 K00145 K00821 K09065 K01438 K01940 K01755	0.571429	FALSE	0.571429	FALSE	NA	No enzymes unique to module	NA	K00145,K00821,K01755,K01940	1506149915091510	K00145 is present in multiple modules: M00028/M00845,K00821 is present in multiple modules: M00016/M00028/M00845,K01755 is present in multiple modules: M00844/M00845/M00029,K01940 is present in multiple modules: M00844/M00845/M00029	2623620473.fa
90	M00029	S2623620473	Urea cycle	Pathway modules	Amino acid metabolism	Arginine and proline metabolism	K01948 K00611 K01940 (K01755,K14681) K01476	0.6	FALSE	0.6	FALSE	NA	No enzymes unique to module	NA	K00611,K01755,K01940	149715091514	K01755 is present in multiple modules: M00844/M00845/M00029,K00611 is present in multiple modules: M00844/M00029,K01940 is present in multiple modules: M00844/M00845/M00029	2623620473.fa
91	M00015	S2623620473	Proline biosynthesis, glutamate => proline	Pathway modules	Amino acid metabolism	Arginine and proline metabolism	((K00931 K00147),K12657) K00286	1	TRUE	1	TRUE	1	K00147,K00286,K00931	1,1,1	K00147,K00286,K00931	4511009453	None	2623620473.fa
92	M00133	S2623620473	Polyamine biosynthesis, arginine => agmatine => putrescine => spermidine	Pathway modules	Amino acid metabolism	Polyamine biosynthesis	(K01583,K01584,K01585,K02626) K01480 K01611 K00797	1	TRUE	1	TRUE	1	K01480,K01585	1,2	K00797,K00797,K01480,K01585,K01585,K01611	2.40118e+23	K01611 is present in multiple modules: M00034/M00133,K00797 is present in multiple modules: M00034/M00133	2623620473.fa
93	M00135	S2623620473	GABA biosynthesis, eukaryotes, putrescine => GABA	Pathway modules	Amino acid metabolism	Polyamine biosynthesis	K00657 K00274 (K00128,K14085,K00149) --	0.25	FALSE	0.25	FALSE	1	K00657	2	K00657,K00657	1237932	'--' steps are assumed incomplete	2623620473.fa
94	M00026	S2623620473	Histidine biosynthesis, PRPP => histidine	Pathway modules	Amino acid metabolism	Histidine metabolism	(K00765-K02502) (K01523 K01496,K11755,K14152) (K01814,K24017) (K02501+K02500,K01663) ((K01693 K00817 (K04486,K05602,K18649)),(K01089 K00817)) (K00013,K14152)	0.833333	TRUE	0.888889	TRUE	1	K00013,K00765,K00817,K01523,K01693,K01814,K02500,K02501,K02502,K04486	1,1,1,1,1,1,1,1,1,3	K00013,K00765,K00817,K01523,K01693,K01814,K02500,K02501,K02502,K04486,K04486,K04486	2.53025e+46	None	2623620473.fa
95	M00022	S2623620473	Shikimate pathway, phosphoenolpyruvate + erythrose-4P => chorismate	Pathway modules	Amino acid metabolism	Aromatic amino acid metabolism	(K01626,K03856,K13853) (((K01735,K13829) ((K03785,K03786) K00014,K13832)),K13830) ((K00891,K13829) (K00800,K24018),K13830) K01736	1	TRUE	1	TRUE	1	K00014,K00800,K00891,K01626,K01735,K01736,K03786	1,1,2,2,1,2,1	K00014,K00800,K00891,K00891,K01626,K01626,K01735,K01736,K01736,K03786	1.87012e+38	None	2623620473.fa
96	M00023	S2623620473	Tryptophan biosynthesis, chorismate => tryptophan	Pathway modules	Amino acid metabolism	Aromatic amino acid metabolism	(((K01657+K01658,K13503,K13501,K01656) K00766),K13497) (((K01817,K24017) (K01656,K01609)),K13498,K13501) (K01695+(K01696,K06001),K01694)	1	TRUE	1	TRUE	1	K00766,K01609,K01657,K01658,K01695,K01696,K01817,K06001	1,1,1,1,1,1,2,1	K00766,K01609,K01657,K01658,K01695,K01696,K01817,K01817,K06001	6.37639e+26	None	2623620473.fa
97	M00024	S2623620473	Phenylalanine biosynthesis, chorismate => phenylpyruvate => phenylalanine	Pathway modules	Amino acid metabolism	Aromatic amino acid metabolism	((K01850,K04092,K14187,K04093,K04516,K06208,K06209) (K01713,K04518,K05359),K14170) (K00832,K00838)	0.5	FALSE	0.5	FALSE	NA	No enzymes unique to module	NA	K06209,K14170	1176354	K14170 is present in multiple modules: M00024/M00025/M00040,K06209 is present in multiple modules: M00024/M00025	2623620473.fa
98	M00025	S2623620473	Tyrosine biosynthesis, chorismate => HPP => tyrosine	Pathway modules	Amino acid metabolism	Aromatic amino acid metabolism	(((K01850,K04092,K14170,K04093,K04516,K06208,K06209) (K04517,K00211)),K14187) (K00832,K00838)	0.5	FALSE	0.666667	FALSE	1	K04517	1	K04517,K06209,K14170	9421176354	K14170 is present in multiple modules: M00024/M00025/M00040,K06209 is present in multiple modules: M00024/M00025	2623620473.fa
99	M00040	S2623620473	Tyrosine biosynthesis, chorismate => arogenate => tyrosine	Pathway modules	Amino acid metabolism	Aromatic amino acid metabolism	(K01850,K04092,K14170) (K00832,K15849) (K00220,K24018,K15227)	0.333333	FALSE	0.333333	FALSE	NA	No enzymes unique to module	NA	K14170	354	K14170 is present in multiple modules: M00024/M00025/M00040	2623620473.fa
100	M00936	S2623620473	Melatonin biosynthesis, plants, tryptophan => serotonin => melatonin	Pathway modules	Amino acid metabolism	Aromatic amino acid metabolism	K01593 K24541 K22450 (K22588,K13066)	0.25	FALSE	0.25	FALSE	1	K22450	1	K22450	2741	None	2623620473.fa
101	M00118	S2623620473	Glutathione biosynthesis, glutamate => glutathione	Pathway modules	Amino acid metabolism	Other amino acid metabolism	(K11204+K11205,K01919) (K21456,K01920)	0.5	FALSE	0.5	FALSE	1	K01919	2	K01919,K01919	26312630	None	2623620473.fa
102	M00064	S2623620473	ADP-L-glycero-D-manno-heptose biosynthesis	Pathway modules	Glycan metabolism	Lipopolysaccharide metabolism	K03271 (K03272,K21344) K03273 (K03272,K21345) K03274	0.2	FALSE	0.2	FALSE	1	K03271	1	K03271	195	None	2623620473.fa
103	M00923	S2623620473	UDP-L-FucNAm biosynthesis	Pathway modules	Glycan metabolism	Lipopolysaccharide metabolism	K15894 K19068 K24258 K24259	0.75	TRUE	0.75	TRUE	1	K15894,K19068,K24258	1,1,1	K15894,K19068,K24258	220722062204	None	2623620473.fa
104	M00127	S2623620473	Thiamine biosynthesis, prokaryotes, AIR (+ DXP/tyrosine) => TMP/TPP	Pathway modules	Metabolism of cofactors and vitamins	Cofactor and vitamin metabolism	K03148+K03154 K03151 K03150 K03149 K03147 ((K00941 K00788),K14153,K21219) K00946	0.714286	FALSE	0.8125	TRUE	1	K03150	2	K00788,K00941,K03147,K03149,K03150,K03150,K03151,K03154	9.36692e+25	K00941 is present in multiple modules: M00127/M00895/M00896/M00899,K00788 is present in multiple modules: M00127/M00895/M00896/M00899,K03147 is present in multiple modules: M00127/M00895/M00896/M00897,K03154 is present in multiple modules: M00127/M00895,K03151 is present in multiple modules: M00127/M00895,K03149 is present in multiple modules: M00127/M00895	2623620473.fa
105	M00895	S2623620473	Thiamine biosynthesis, prokaryotes, AIR (+ DXP/glycine) => TMP/TPP	Pathway modules	Metabolism of cofactors and vitamins	Cofactor and vitamin metabolism	K03148+K03154 K03151 K03153 K03149 K10810 K03147 K00941 K00788 K00946	0.555556	FALSE	0.611111	FALSE	NA	No enzymes unique to module	NA	K00788,K00941,K03147,K03149,K03151,K03154	9.36692e+18	K00941 is present in multiple modules: M00127/M00895/M00896/M00899,K00788 is present in multiple modules: M00127/M00895/M00896/M00899,K03147 is present in multiple modules: M00127/M00895/M00896/M00897,K03154 is present in multiple modules: M00127/M00895,K03151 is present in multiple modules: M00127/M00895,K03149 is present in multiple modules: M00127/M00895	2623620473.fa
106	M00896	S2623620473	Thiamine biosynthesis, archaea, AIR (+ NAD+) => TMP/TPP	Pathway modules	Metabolism of cofactors and vitamins	Cofactor and vitamin metabolism	K22699 K03147 (K00941 (K00788,K21220),K21219) K00946	0.5	FALSE	0.6	FALSE	NA	No enzymes unique to module	NA	K00788,K00941,K03147	936691692	K03147 is present in multiple modules: M00127/M00895/M00896/M00897,K00788 is present in multiple modules: M00127/M00895/M00896/M00899,K00941 is present in multiple modules: M00127/M00895/M00896/M00899	2623620473.fa
107	M00897	S2623620473	Thiamine biosynthesis, plants, AIR (+ NAD+) => TMP/thiamine/TPP	Pathway modules	Metabolism of cofactors and vitamins	Cofactor and vitamin metabolism	K03146 K03147 K14153 K22911 K00949	0.4	FALSE	0.4	FALSE	NA	No enzymes unique to module	NA	K00949,K03147	2016692	K03147 is present in multiple modules: M00127/M00895/M00896/M00897,K00949 is present in multiple modules: M00897/M00898	2623620473.fa
108	M00898	S2623620473	Thiamine biosynthesis, pyridoxal-5P => TMP/thiamine/TPP	Pathway modules	Metabolism of cofactors and vitamins	Cofactor and vitamin metabolism	K03146 K18278 K00877 K14154 -- K00949	0.166667	FALSE	0.166667	FALSE	NA	No enzymes unique to module	NA	K00949	2016	'--' steps are assumed incomplete,K00949 is present in multiple modules: M00897/M00898	2623620473.fa
109	M00899	S2623620473	Thiamine salvage pathway, HMP/HET => TMP	Pathway modules	Metabolism of cofactors and vitamins	Cofactor and vitamin metabolism	K00878 ((K00941 K00788),K14153,K21219)	0.5	FALSE	0.666667	FALSE	NA	No enzymes unique to module	NA	K00788,K00941	936691	K00788 is present in multiple modules: M00127/M00895/M00896/M00899,K00941 is present in multiple modules: M00127/M00895/M00896/M00899	2623620473.fa
110	M00125	S2623620473	Riboflavin biosynthesis, plants and bacteria, GTP => riboflavin/FMN/FAD	Pathway modules	Metabolism of cofactors and vitamins	Cofactor and vitamin metabolism	(K01497,K14652) (K01498 K00082,K11752) (K22912,K20860,K20861,K20862,K21063,K21064) (K02858,K14652) K00794 K00793 (K20884 K22949,K11753)	1	TRUE	1	TRUE	1	K11752,K11753,K21064	1,1,4	K00793,K00794,K01497,K11752,K11753,K14652,K21064,K21064,K21064,K21064	2.72427e+39	K14652 is present in multiple modules: M00125/M00840,K00794 is present in multiple modules: M00125/M00911,K00793 is present in multiple modules: M00125/M00911,K01497 is present in multiple modules: M00125/M00911	2623620473.fa
111	M00911	S2623620473	Riboflavin biosynthesis, fungi, GTP => riboflavin/FMN/FAD	Pathway modules	Metabolism of cofactors and vitamins	Cofactor and vitamin metabolism	K01497 K14654 K14655 -- K02858 K00794 K00793 K00861 K00953	0.333333	FALSE	0.333333	FALSE	NA	No enzymes unique to module	NA	K00793,K00794,K01497	272427282725	'--' steps are assumed incomplete,K00794 is present in multiple modules: M00125/M00911,K00793 is present in multiple modules: M00125/M00911,K01497 is present in multiple modules: M00125/M00911	2623620473.fa
112	M00124	S2623620473	Pyridoxal-P biosynthesis, erythrose-4P => pyridoxal-P	Pathway modules	Metabolism of cofactors and vitamins	Cofactor and vitamin metabolism	K03472 K03473 K00831 K00097 K03474 K00275	0.166667	FALSE	0.166667	FALSE	NA	No enzymes unique to module	NA	K00831	3230	K00831 is present in multiple modules: M00020/M00124	2623620473.fa
113	M00115	S2623620473	NAD biosynthesis, aspartate => quinolinate => NAD	Pathway modules	Metabolism of cofactors and vitamins	Cofactor and vitamin metabolism	(K00278,K06989) K03517 K00767 (K00969,K06210) (K01916,K01950)	1	TRUE	1	TRUE	1	K00278,K03517	1,1	K00278,K00767,K00969,K01916,K03517	1.48615e+16	K01916 is present in multiple modules: M00115/M00912,K00767 is present in multiple modules: M00115/M00912,K00969 is present in multiple modules: M00115/M00912	2623620473.fa
114	M00912	S2623620473	NAD biosynthesis, tryptophan => quinolinate => NAD	Pathway modules	Metabolism of cofactors and vitamins	Cofactor and vitamin metabolism	(K00453,K00463) (K01432,K14263,K07130) K00486 K01556 K00452 K00767 (K00969,K06210) (K01916,K01950)	0.375	FALSE	0.375	FALSE	NA	No enzymes unique to module	NA	K00767,K00969,K01916	1484828682	K01916 is present in multiple modules: M00115/M00912,K00767 is present in multiple modules: M00115/M00912,K00969 is present in multiple modules: M00115/M00912	2623620473.fa
115	M00119	S2623620473	Pantothenate biosynthesis, valine/L-aspartate => pantothenate	Pathway modules	Metabolism of cofactors and vitamins	Cofactor and vitamin metabolism	K00826 K00606 K00077 K01579 (K01918,K13799)	0.8	TRUE	0.8	TRUE	1	K01579	1	K00606,K00826,K01579,K01918	2585323925872580	K00826 is present in multiple modules: M00019/M00570/M00036/M00119,K00606 is present in multiple modules: M00119/M00913/M00914,K01918 is present in multiple modules: M00119/M00913	2623620473.fa
116	M00913	S2623620473	Pantothenate biosynthesis, 2-oxoisovalerate/spermine => pantothenate	Pathway modules	Metabolism of cofactors and vitamins	Cofactor and vitamin metabolism	K00606 K00077 K13367 K00128 K01918	0.4	FALSE	0.4	FALSE	NA	No enzymes unique to module	NA	K00606,K01918	25852586	K00606 is present in multiple modules: M00119/M00913/M00914,K01918 is present in multiple modules: M00119/M00913	2623620473.fa
117	M00120	S2623620473	Coenzyme A biosynthesis, pantothenate => CoA	Pathway modules	Metabolism of cofactors and vitamins	Cofactor and vitamin metabolism	(K00867,K03525,K01947,K09680) ((K01922,K21977) K01598,K13038) (K02318,(K00954,K02201) K00859)	1	TRUE	1	TRUE	1	K00859,K00954,K03525	1,1,1	K00859,K00954,K03525,K13038	11301465271496	K13038 is present in multiple modules: M00120/M00914	2623620473.fa
118	M00914	S2623620473	Coenzyme A biosynthesis, archaea, 2-oxoisovalerate => 4-phosphopantoate => CoA	Pathway modules	Metabolism of cofactors and vitamins	Cofactor and vitamin metabolism	K00606 K00077 K06982 K09722 K13038 K02201 K09735	0.285714	FALSE	0.285714	FALSE	NA	No enzymes unique to module	NA	K00606,K13038	2585496	K00606 is present in multiple modules: M00119/M00913/M00914,K13038 is present in multiple modules: M00120/M00914	2623620473.fa
119	M00572	S2623620473	Pimeloyl-ACP biosynthesis, BioC-BioH pathway, malonyl-ACP => pimeloyl-ACP	Pathway modules	Metabolism of cofactors and vitamins	Cofactor and vitamin metabolism	K02169 (K00647,K09458) K00059 K02372 K00208 (K02170,K09789,K19560,K19561)	0.5	FALSE	0.5	FALSE	NA	No enzymes unique to module	NA	K00059,K00059,K00059,K02372,K09458,K09458	1.86511e+22	K09458 is present in multiple modules: M00083/M00873/M00874/M00572,K02372 is present in multiple modules: M00083/M00572,K00059 is present in multiple modules: M00083/M00874/M00572	2623620473.fa
120	M00123	S2623620473	Biotin biosynthesis, pimeloyl-ACP/CoA => biotin	Pathway modules	Metabolism of cofactors and vitamins	Cofactor and vitamin metabolism	K00652 ((K00833,K19563) K01935,K19562) K01012	0.666667	FALSE	0.75	TRUE	NA	No enzymes unique to module	NA	K00833,K01012,K01012,K01935	128927412911290	K00833 is present in multiple modules: M00123/M00577,K01935 is present in multiple modules: M00123/M00950/M00573/M00577,K01012 is present in multiple modules: M00123/M00950/M00573/M00577	2623620473.fa
121	M00950	S2623620473	Biotin biosynthesis, BioU pathway, pimeloyl-ACP/CoA => biotin	Pathway modules	Metabolism of cofactors and vitamins	Cofactor and vitamin metabolism	K00652 K25570 K01935 K01012	0.5	FALSE	0.5	FALSE	NA	No enzymes unique to module	NA	K01012,K01012,K01935	27412911290	K01935 is present in multiple modules: M00123/M00950/M00573/M00577,K01012 is present in multiple modules: M00123/M00950/M00573/M00577	2623620473.fa
122	M00573	S2623620473	Biotin biosynthesis, BioI pathway, long-chain-acyl-ACP => pimeloyl-ACP => biotin	Pathway modules	Metabolism of cofactors and vitamins	Cofactor and vitamin metabolism	K16593 K00652 K19563 K01935 K01012	0.4	FALSE	0.4	FALSE	NA	No enzymes unique to module	NA	K01012,K01012,K01935	27412911290	K01935 is present in multiple modules: M00123/M00950/M00573/M00577,K01012 is present in multiple modules: M00123/M00950/M00573/M00577	2623620473.fa
123	M00577	S2623620473	Biotin biosynthesis, BioW pathway, pimelate => pimeloyl-CoA => biotin	Pathway modules	Metabolism of cofactors and vitamins	Cofactor and vitamin metabolism	K01906 K00652 (K00833,K19563) K01935 K01012	0.6	FALSE	0.6	FALSE	NA	No enzymes unique to module	NA	K00833,K01012,K01012,K01935	128927412911290	K00833 is present in multiple modules: M00123/M00577,K01935 is present in multiple modules: M00123/M00950/M00573/M00577,K01012 is present in multiple modules: M00123/M00950/M00573/M00577	2623620473.fa
124	M00126	S2623620473	Tetrahydrofolate biosynthesis, GTP => THF	Pathway modules	Metabolism of cofactors and vitamins	Cofactor and vitamin metabolism	(K01495,K09007,K22391) (K01077,K01113,(K08310,K19965)) ((K13939,(K13940,K01633 K00950) K00796),(K01633 K13941)) (K11754,K20457) (K00287,K13998)	0.8	TRUE	0.857143	TRUE	1	K00796,K00950,K13940,K22391	1,1,1,1	K00287,K00796,K00950,K01495,K01633,K11754,K11754,K13940,K22391	2.60126e+34	K01495 is present in multiple modules: M00126/M00841/M00842/M00843,K11754 is present in multiple modules: M00126/M00841,K00287 is present in multiple modules: M00126/M00840,K01633 is present in multiple modules: M00126/M00840	2623620473.fa
125	M00840	S2623620473	Tetrahydrofolate biosynthesis, mediated by ribA and trpF, GTP => THF	Pathway modules	Metabolism of cofactors and vitamins	Cofactor and vitamin metabolism	K14652 K22100 -- K01633 K13941 K22099 K00287	0.428571	FALSE	0.428571	FALSE	NA	No enzymes unique to module	NA	K00287,K01633,K14652	260126022725	'--' steps are assumed incomplete,K14652 is present in multiple modules: M00125/M00840,K00287 is present in multiple modules: M00126/M00840,K01633 is present in multiple modules: M00126/M00840	2623620473.fa
126	M00841	S2623620473	Tetrahydrofolate biosynthesis, mediated by PTPS, GTP => THF	Pathway modules	Metabolism of cofactors and vitamins	Cofactor and vitamin metabolism	K01495 K22101 K13941 K11754 K13998	0.4	FALSE	0.4	FALSE	NA	No enzymes unique to module	NA	K01495,K11754,K11754	29652563202	K01495 is present in multiple modules: M00126/M00841/M00842/M00843,K11754 is present in multiple modules: M00126/M00841	2623620473.fa
127	M00842	S2623620473	Tetrahydrobiopterin biosynthesis, GTP => BH4	Pathway modules	Metabolism of cofactors and vitamins	Cofactor and vitamin metabolism	K01495 K01737 K00072	0.666667	FALSE	0.666667	FALSE	NA	No enzymes unique to module	NA	K01495,K01737	29652963	K01495 is present in multiple modules: M00126/M00841/M00842/M00843,K01737 is present in multiple modules: M00842/M00843	2623620473.fa
128	M00843	S2623620473	L-threo-Tetrahydrobiopterin biosynthesis, GTP => L-threo-BH4	Pathway modules	Metabolism of cofactors and vitamins	Cofactor and vitamin metabolism	K01495 K01737 K17745	0.666667	FALSE	0.666667	FALSE	NA	No enzymes unique to module	NA	K01495,K01737	29652963	K01495 is present in multiple modules: M00126/M00841/M00842/M00843,K01737 is present in multiple modules: M00842/M00843	2623620473.fa
129	M00140	S2623620473	C1-unit interconversion, prokaryotes	Pathway modules	Metabolism of cofactors and vitamins	Cofactor and vitamin metabolism	K00600 (K01491,(K00300 K01500)) K01938	1	TRUE	1	TRUE	NA	No enzymes unique to module	NA	K00600,K01491,K01938	11722849783	K00600 is present in multiple modules: M00532/M00346/M00140/M00141,K01938 is present in multiple modules: M00377/M00140/M00618,K01491 is present in multiple modules: M00377/M00140/M00618	2623620473.fa
130	M00141	S2623620473	C1-unit interconversion, eukaryotes	Pathway modules	Metabolism of cofactors and vitamins	Cofactor and vitamin metabolism	K00600 (K00288,(K13403 K13402))	0.5	FALSE	0.5	FALSE	NA	No enzymes unique to module	NA	K00600	1172	K00600 is present in multiple modules: M00532/M00346/M00140/M00141	2623620473.fa
131	M00121	S2623620473	Heme biosynthesis, plants and bacteria, glutamate => heme	Pathway modules	Metabolism of cofactors and vitamins	Cofactor and vitamin metabolism	K01885 K02492 K01845 K01698 K01749 (K01719,K13542,K13543) K01599 (K00228,K02495) (K00230,K00231,K08973) K01772	0.3	FALSE	0.3	FALSE	1	K00230,K01885,K02495	1,1,2	K00230,K01885,K02495,K02495	2809181723461780	None	2623620473.fa
132	M00924	S2623620473	Cobalamin biosynthesis, anaerobic, uroporphyrinogen III => sirohydrochlorin => cobyrinate a,c-diamide	Pathway modules	Metabolism of cofactors and vitamins	Cofactor and vitamin metabolism	(K02302,(K02303,K13542) (K02304,K24866)) (K02190,K03795,K22011) K03394 (K05934,K13541,K21479) K05936 (K02189,K13541) K02188 K05895 (K02191 K03399,K00595) K06042 K02224	0.909091	TRUE	0.909091	TRUE	1	K02188,K02189,K02190	1,1,1	K00595,K02188,K02189,K02190,K02224,K03394,K05895,K05934,K05936,K06042	7.43749e+30	K02224 is present in multiple modules: M00924/M00925,K05936 is present in multiple modules: M00924/M00925,K00595 is present in multiple modules: M00924/M00925,K05895 is present in multiple modules: M00924/M00925,K06042 is present in multiple modules: M00924/M00925,K05934 is present in multiple modules: M00924/M00925,K03394 is present in multiple modules: M00924/M00925	2623620473.fa
133	M00925	S2623620473	Cobalamin biosynthesis, aerobic, uroporphyrinogen III => precorrin 2 => cobyrinate a,c-diamide	Pathway modules	Metabolism of cofactors and vitamins	Cofactor and vitamin metabolism	(K02303,K13542) (K03394,K13540) K02229 (K05934,K13540,K13541) K05936 K02228 K05895 K00595 K06042 K02224 K02230+K09882+K09883	0.636364	FALSE	0.636364	FALSE	NA	No enzymes unique to module	NA	K00595,K02224,K03394,K05895,K05934,K05936,K06042	7.43743e+20	K02224 is present in multiple modules: M00924/M00925,K05936 is present in multiple modules: M00924/M00925,K00595 is present in multiple modules: M00924/M00925,K05895 is present in multiple modules: M00924/M00925,K06042 is present in multiple modules: M00924/M00925,K05934 is present in multiple modules: M00924/M00925,K03394 is present in multiple modules: M00924/M00925	2623620473.fa
134	M00122	S2623620473	Cobalamin biosynthesis, cobyrinate a,c-diamide => cobalamin	Pathway modules	Metabolism of cofactors and vitamins	Cofactor and vitamin metabolism	(K00798,K19221) K02232 (K02225,K02227) K02231 K00768 (K02226,K22316) K02233	1	TRUE	1	TRUE	1	K00768,K02226,K02227,K02231,K02232,K02233,K19221	1,2,1,2,1,1,1	K00768,K02226,K02226,K02227,K02231,K02231,K02232,K02233,K19221	7.41267e+27	None	2623620473.fa
135	M00095	S2623620473	C5 isoprenoid biosynthesis, mevalonate pathway	Pathway modules	Biosynthesis of terpenoids and polyketides	Terpenoid backbone biosynthesis	K00626 K01641 K00021 K00869 (K00938,K13273) K01597 K01823	0.142857	FALSE	0.142857	FALSE	NA	No enzymes unique to module	NA	K01823	757	K01823 is present in multiple modules: M00095/M00849/M00096/M00364/M00365/M00366/M00367	2623620473.fa
136	M00849	S2623620473	C5 isoprenoid biosynthesis, mevalonate pathway, archaea	Pathway modules	Biosynthesis of terpenoids and polyketides	Terpenoid backbone biosynthesis	K00626 K01641 (K00021,K00054) ((K00869 (K17942,(K25517+K09128 K25518+K03186))),(K18689 K18690 K22813)) K06981 K01823	0.166667	FALSE	0.142857	FALSE	NA	No enzymes unique to module	NA	K01823	757	K01823 is present in multiple modules: M00095/M00849/M00096/M00364/M00365/M00366/M00367	2623620473.fa
137	M00096	S2623620473	C5 isoprenoid biosynthesis, non-mevalonate pathway	Pathway modules	Biosynthesis of terpenoids and polyketides	Terpenoid backbone biosynthesis	K01662 K00099 (K00991,K12506) K00919 (K01770,K12506) K03526 K03527 K01823	1	TRUE	1	TRUE	1	K00099,K00919,K00991,K01662,K01770,K03526,K03527	1,1,1,1,1,1,1	K00099,K00919,K00991,K01662,K01770,K01823,K03526,K03527	2.53848e+28	K01823 is present in multiple modules: M00095/M00849/M00096/M00364/M00365/M00366/M00367	2623620473.fa
138	M00364	S2623620473	C10-C20 isoprenoid biosynthesis, bacteria	Pathway modules	Biosynthesis of terpenoids and polyketides	Terpenoid backbone biosynthesis	K01823 (K00795,K13789,K13787)	1	TRUE	1	TRUE	NA	No enzymes unique to module	NA	K01823,K13789	7571693	K01823 is present in multiple modules: M00095/M00849/M00096/M00364/M00365/M00366/M00367,K13789 is present in multiple modules: M00364/M00366	2623620473.fa
139	M00365	S2623620473	C10-C20 isoprenoid biosynthesis, archaea	Pathway modules	Biosynthesis of terpenoids and polyketides	Terpenoid backbone biosynthesis	K01823 K13787	0.5	FALSE	0.5	FALSE	NA	No enzymes unique to module	NA	K01823	757	K01823 is present in multiple modules: M00095/M00849/M00096/M00364/M00365/M00366/M00367	2623620473.fa
140	M00366	S2623620473	C10-C20 isoprenoid biosynthesis, plants	Pathway modules	Biosynthesis of terpenoids and polyketides	Terpenoid backbone biosynthesis	K01823 K14066 K00787 K13789	0.5	FALSE	0.5	FALSE	NA	No enzymes unique to module	NA	K01823,K13789	7571693	K01823 is present in multiple modules: M00095/M00849/M00096/M00364/M00365/M00366/M00367,K13789 is present in multiple modules: M00364/M00366	2623620473.fa
141	M00367	S2623620473	C10-C20 isoprenoid biosynthesis, non-plant eukaryotes	Pathway modules	Biosynthesis of terpenoids and polyketides	Terpenoid backbone biosynthesis	K01823 K00787 K00804	0.333333	FALSE	0.333333	FALSE	NA	No enzymes unique to module	NA	K01823	757	K01823 is present in multiple modules: M00095/M00849/M00096/M00364/M00365/M00366/M00367	2623620473.fa
142	M00793	S2623620473	dTDP-L-rhamnose biosynthesis	Pathway modules	Biosynthesis of terpenoids and polyketides	Polyketide sugar unit biosynthesis	K00973 K01710 (K01790 K00067,K23987)	1	TRUE	1	TRUE	1	K00067,K00973,K01710,K01790	2,2,2,2	K00067,K00067,K00973,K00973,K01710,K01710,K01790,K01790	1.54288e+27	None	2623620473.fa
143	M00953	S2623620473	Mugineic acid biosynthesis, methionine => 3-epihydroxymugineic acid	Pathway modules	Biosynthesis of other secondary metabolites	Biosynthesis of phytochemical compounds	K00789 K05953 K14271 K22374 K18054	0.2	FALSE	0.2	FALSE	NA	No enzymes unique to module	NA	K00789	797	K00789 is present in multiple modules: M00609/M00034/M00035/M00368/M00953	2623620473.fa
144	M00848	S2623620473	Aurachin biosynthesis, anthranilate => aurachin A	Pathway modules	Biosynthesis of other secondary metabolites	Biosynthesis of other antibiotics	K09460 K02078+K14245+K14246+K22798 K22799 K22800 K21272 K21271 K22801 K22802	0	FALSE	0.03125	FALSE	1	K02078	4	K02078,K02078,K02078,K02078	1856270217412690	No KOfam profile for K22801,No KOfam profile for K14245,No KOfam profile for K21271,No KOfam profile for K21272,No KOfam profile for K14246,No KOfam profile for K22802,No KOfam profile for K22799,No KOfam profile for K22798,No KOfam profile for K22800,No KOfam profile for K09460	2623620473.fa
145	M00835	S2623620473	Pyocyanine biosynthesis, chorismate => pyocyanine	Pathway modules	Biosynthesis of other secondary metabolites	Biosynthesis of other bacterial compounds	K13063 K20261 K06998 K20260 K20262 K21103 K20940	0.142857	FALSE	0.142857	FALSE	1	K06998	2	K06998,K06998	2461702	None	2623620473.fa
146	M00568	S2623620473	Catechol ortho-cleavage, catechol => 3-oxoadipate	Pathway modules	Xenobiotics biodegradation	Aromatics degradation	K03381 K01856 K03464 (K01055,K14727)	0.25	FALSE	0.25	FALSE	1	K01055	1	K01055	239	None	2623620473.fa
147	M00569	S2623620473	Catechol meta-cleavage, catechol => acetyl-CoA / 4-methylcatechol => propanoyl-CoA	Pathway modules	Xenobiotics biodegradation	Aromatics degradation	(K00446,K07104) ((K10217 K01821 K01617),K10216) (K18364,K02554) (K18365,K01666) (K18366,K04073)	0.2	FALSE	0.2	FALSE	NA	No enzymes unique to module	NA	K01666,K01666	21941111	K01666 is present in multiple modules: M00569/M00545	2623620473.fa
148	M00878	S2623620473	Phenylacetate degradation, phenylaxetate => acetyl-CoA/succinyl-CoA	Pathway modules	Xenobiotics biodegradation	Aromatics degradation	K01912 K02609+K02610+K02611+K02612+K02613 K15866 K02618 K02615 K01692 K00074	0.142857	FALSE	0.142857	FALSE	1	K01912	2	K01912,K01912	19843135	None	2623620473.fa
149	M00545	S2623620473	Trans-cinnamate degradation, trans-cinnamate => acetyl-CoA	Pathway modules	Xenobiotics biodegradation	Aromatics degradation	(((K05708+K05709+K05710+K00529) K05711),K05712) K05713 K05714 K02554 K01666 K04073	0.166667	FALSE	0.166667	FALSE	NA	No enzymes unique to module	NA	K01666,K01666	21941111	K01666 is present in multiple modules: M00569/M00545	2623620473.fa
150	M00651	S2623620473	Vancomycin resistance, D-Ala-D-Lac type	Signature modules	Gene set	Drug resistance	(K18345 K18344 K07260 K18346),(K18351 K18352 K18354 K18353) (K18347 K15739 K08641)	0	FALSE	0.285714	FALSE	1	K07260,K18346	7,1	K07260,K07260,K07260,K07260,K07260,K07260,K07260,K18346	2.09223e+29	No KOfam profile for K18354	2623620473.fa
151	M00611	S2623620473	Oxygenic photosynthesis in plants and cyanobacteria	Signature modules	Module set	Metabolic capacity	(M00161,M00163) M00165	0	FALSE	0.318182	FALSE	NA	No enzymes unique to module	NA	K00134,K00615,K00615,K00927,K01624,K01808,K04041	2.4142e+26	K00134 is present in multiple modules: M00001/M00002/M00003/M00308/M00552/M00165/M00166/M00611/M00612/UDM0012,K01624 is present in multiple modules: M00001/M00003/M00165/M00167/M00345/M00344/M00611/M00612/UDM0012,K04041 is present in multiple modules: M00003/M00611/M00612/UDM0012,K00927 is present in multiple modules: M00001/M00002/M00003/M00308/M00552/M00165/M00166/M00611/M00612/UDM0012,K00615 i…	2623620473.fa
152	M00612	S2623620473	Anoxygenic photosynthesis in purple bacteria	Signature modules	Module set	Metabolic capacity	M00597 M00165	0	FALSE	0.318182	FALSE	NA	No enzymes unique to module	NA	K00134,K00615,K00615,K00927,K01624,K01808,K04041	2.4142e+26	K00134 is present in multiple modules: M00001/M00002/M00003/M00308/M00552/M00165/M00166/M00611/M00612/UDM0012,K01624 is present in multiple modules: M00001/M00003/M00165/M00167/M00345/M00344/M00611/M00612/UDM0012,K04041 is present in multiple modules: M00003/M00611/M00612/UDM0012,K00927 is present in multiple modules: M00001/M00002/M00003/M00308/M00552/M00165/M00166/M00611/M00612/UDM0012,K00615 i…	2623620473.fa
153	M00613	S2623620473	Anoxygenic photosynthesis in green nonsulfur bacteria	Signature modules	Module set	Metabolic capacity	M00597 M00376	0	FALSE	0.0769231	FALSE	NA	No enzymes unique to module	NA	K01679,K01961,K01962,K01963,K02160	1.16019e+19	K01961 is present in multiple modules: M00376/M00082/M00613,K01679 is present in multiple modules: M00009/M00011/M00173/M00376/M00613/M00614,K01962 is present in multiple modules: M00376/M00082/M00613,K02160 is present in multiple modules: M00376/M00082/M00613,K01963 is present in multiple modules: M00376/M00082/M00613	2623620473.fa
154	M00614	S2623620473	Anoxygenic photosynthesis in green sulfur bacteria	Signature modules	Module set	Metabolic capacity	M00598 M00173	0	FALSE	0.227273	FALSE	NA	No enzymes unique to module	NA	K00031,K00169,K00170,K00171,K00172,K00174,K00175,K00176,K00177,K01006,K01679,K03737	1.16231e+46	K01006 is present in multiple modules: M00169/M00172/M00171/M00173/M00614,K00172 is present in multiple modules: M00307/M00173/M00374/M00620/M00614/UDM0008,K00169 is present in multiple modules: M00307/M00173/M00374/M00620/M00614/UDM0008,K00031 is present in multiple modules: M00009/M00010/M00740/M00173/M00614,K00176 is present in multiple modules: M00009/M00011/M00173/M00620/M00614,K00177 is pre…	2623620473.fa
155	M00617	S2623620473	Methanogen	Signature modules	Module set	Metabolic capacity	M00567,M00357,M00356,M00563	0	FALSE	0.5	FALSE	NA	No enzymes unique to module	NA	K00625,K00925,K03388,K03389,K03390	7.70172e+18	K00925 is present in multiple modules: M00579/M00357/M00617/M00618/UDM0017/UDM0005/UDM0010,K03390 is present in multiple modules: M00567/M00357/M00356/M00563/M00617,K03388 is present in multiple modules: M00567/M00357/M00356/M00563/M00617,K00625 is present in multiple modules: M00579/M00357/M00617/M00618/UDM0005/UDM0010,K03389 is present in multiple modules: M00567/M00357/M00356/M00563/M00617	2623620473.fa
156	M00618	S2623620473	Acetogen	Signature modules	Module set	Metabolic capacity	M00377 M00579	0.5	FALSE	0.785714	TRUE	NA	No enzymes unique to module	NA	K00198,K00297,K00297,K00625,K00925,K01491,K01938	5.19663e+23	K00925 is present in multiple modules: M00579/M00357/M00617/M00618/UDM0017/UDM0005/UDM0010,K00625 is present in multiple modules: M00579/M00357/M00617/M00618/UDM0005/UDM0010,K01938 is present in multiple modules: M00377/M00140/M00618,K01491 is present in multiple modules: M00377/M00140/M00618,K00297 is present in multiple modules: M00377/M00618,K00198 is present in multiple modules: M00377/M00618…	2623620473.fa
157	M00616	S2623620473	Sulfate-sulfur assimilation	Signature modules	Module set	Metabolic capacity	(K02048,K23163)+K02046+K02047+K02045 M00176	0	FALSE	0.166667	FALSE	NA	No enzymes unique to module	NA	K00390	2290	K00390 is present in multiple modules: M00176/M00616	2623620473.fa
158	UDM0016	S2623620473	Pentose_Phosphate	Sugar	Pentose Phosphate	Pentose -> Pyruvate	K00033 (K01057,K07404,K13937) K00036 (K01807,K01808) K01783 (K00616,K13810) K00615	0.428571	FALSE	0.428571	FALSE	NA	No enzymes unique to module	NA	K00615,K00615,K01783,K01808	20462047976780	K01783 is present in multiple modules: M00004/M00007/UDM0016,K00615 is present in multiple modules: M00004/M00007/M00165/M00167/M00611/M00612/UDM0016,K01808 is present in multiple modules: M00004/M00007/M00165/M00167/M00611/M00612/UDM0016	2623620473.fa
159	UDM0017	S2623620473	Propanediol	Primary Fermentation	Propanediol	Sugars -> Propionate	(K13922,K18366) K13923 (K01699,K13919,K13920) (K00925,K00929,K00932,K19697)	0.25	FALSE	0.25	FALSE	NA	No enzymes unique to module	NA	K00925	1724	K00925 is present in multiple modules: M00579/M00357/M00617/M00618/UDM0017/UDM0005/UDM0010	2623620473.fa
160	UDM0008	S2623620473	Butyrate_1	Primary Fermentation	Butyrate	Pyruvate -> Butyrate	K00650 (K00626,K00632,K07508,K07509,K07513) K00248 K00929 (K00022,K01782,K01825,K07514,K07516,K08683,K10527,K15016) K00634 (K00169,K00170,K00171,K00172,K00189,K03737)	0.142857	FALSE	0.142857	FALSE	NA	No enzymes unique to module	NA	K00169,K00170,K00171,K00172,K03737	3.13331e+19	K00172 is present in multiple modules: M00307/M00173/M00374/M00620/M00614/UDM0008,K00169 is present in multiple modules: M00307/M00173/M00374/M00620/M00614/UDM0008,K03737 is present in multiple modules: M00307/M00173/M00614/UDM0008,K00171 is present in multiple modules: M00307/M00173/M00374/M00620/M00614/UDM0008,K00170 is present in multiple modules: M00307/M00173/M00374/M00620/M00614/UDM0008	2623620473.fa
161	UDM0014	S2623620473	Lactate	Primary Fermentation	Lactate	Pyruvate -> Lactate	K03778 K00016	1	TRUE	1	TRUE	1	K00016,K03778	1,1	K00016,K03778	1515497	None	2623620473.fa
162	UDM0005	S2623620473	Acetate_5	Primary Fermentation	Acetogenesis	Acetyl-CoA + ADP phosphate (2 step) -> Acetate	K00925 (K00625,K13788,K15024)	1	TRUE	1	TRUE	NA	No enzymes unique to module	NA	K00625,K00925	7701724	K00625 is present in multiple modules: M00579/M00357/M00617/M00618/UDM0005/UDM0010,K00925 is present in multiple modules: M00579/M00357/M00617/M00618/UDM0017/UDM0005/UDM0010	2623620473.fa
163	UDM0006	S2623620473	acetoclastic_methanogenesis	Methane	Acetoclastic Methanogenesis	Acetate -> Methane	(K00399,K00401,K00402) (K00193,K14138) (K00192,K00198) (K00194,K00197)	0.25	FALSE	0.25	FALSE	NA	No enzymes unique to module	NA	K00198	519	K00198 is present in multiple modules: M00377/M00618/UDM0006	2623620473.fa
164	UDM0012	S2623620473	Glycolysis	Sugar	Pyruvate	Hexose -> Pyruvate	(K15633,K15635) (K00850,K16370,K21071,K24182) K01689 (K01086,K01622,K02446,K03841,K04041,K11532) (K01623,K01624,K11645,K16305,K16306) (K01810,K06859,K13810,K15916) (K00134,K10705) K01007 K00927 (K01834,K01837,K15634) (K00873,K12406) K01803	0.833333	TRUE	0.833333	TRUE	NA	No enzymes unique to module	NA	K00134,K00873,K00927,K01624,K01689,K01689,K01803,K01810,K04041,K15633,K21071,K21071	2.41432e+43	K00873 is present in multiple modules: M00001/M00002/UDM0012,K00134 is present in multiple modules: M00001/M00002/M00003/M00308/M00552/M00165/M00166/M00611/M00612/UDM0012,K01624 is present in multiple modules: M00001/M00003/M00165/M00167/M00345/M00344/M00611/M00612/UDM0012,K04041 is present in multiple modules: M00003/M00611/M00612/UDM0012,K01810 is present in multiple modules: M00001/M00004/M008…	2623620473.fa
165	UDM0010	S2623620473	Butyrate_3	Primary Fermentation	Butyrate	Acetyl-CoA -> Butyrate	(K00925,K00932,K19697) (K00626,K00632,K07508,K07509,K07513) K00248 (K01026,K01034,K01035,K19709) (K00625,K13788,K15024)	0.4	FALSE	0.4	FALSE	NA	No enzymes unique to module	NA	K00625,K00925	7701724	K00625 is present in multiple modules: M00579/M00357/M00617/M00618/UDM0005/UDM0010,K00925 is present in multiple modules: M00579/M00357/M00617/M00618/UDM0017/UDM0005/UDM0010	2623620473.fa
166	UDM0011	S2623620473	Fructose	Sugar	Fructose	Fructose	K00882	1	TRUE	1	TRUE	1	K00882	1	K00882	2165	None	2623620473.fa
167	M00001	SCADBNX01	Glycolysis (Embden-Meyerhof pathway), glucose => pyruvate	Pathway modules	Carbohydrate metabolism	Central carbohydrate metabolism	(K00844,K12407,K00845,K25026,K00886,K08074,K00918) (K01810,K06859,K13810,K15916) (K00850,K16370,K21071,K00918) (K01623,K01624,K11645,K16305,K16306) K01803 ((K00134,K00150) K00927,K11389) (K01834,K15633,K15634,K15635) K01689 (K00873,K12406)	0.666667	FALSE	0.7	FALSE	NA	No enzymes unique to module	NA	K00927,K01624,K01624,K01624,K01624,K01803,K01810,K15633,K21071,K25026,K25026	1.2111e+37	K00927 is present in multiple modules: M00001/M00002/M00003/M00308/M00552/M00165/M00166/M00611/M00612/UDM0012,K15633 is present in multiple modules: M00001/M00002/M00003/UDM0012,K01803 is present in multiple modules: M00001/M00002/M00003/UDM0012,K01624 is present in multiple modules: M00001/M00003/M00165/M00167/M00345/M00344/M00611/M00612/UDM0012,K21071 is present in multiple modules: M00001/UDM0…	CADBNX01.fa
168	M00002	SCADBNX01	Glycolysis, core module involving three-carbon compounds	Pathway modules	Carbohydrate metabolism	Central carbohydrate metabolism	K01803 ((K00134,K00150) K00927,K11389) (K01834,K15633,K15634,K15635) K01689 (K00873,K12406)	0.4	FALSE	0.5	FALSE	NA	No enzymes unique to module	NA	K00927,K01803,K15633	121122898	K01803 is present in multiple modules: M00001/M00002/M00003/UDM0012,K00927 is present in multiple modules: M00001/M00002/M00003/M00308/M00552/M00165/M00166/M00611/M00612/UDM0012,K15633 is present in multiple modules: M00001/M00002/M00003/UDM0012	CADBNX01.fa
169	M00003	SCADBNX01	Gluconeogenesis, oxaloacetate => fructose-6P	Pathway modules	Carbohydrate metabolism	Central carbohydrate metabolism	(K01596,K01610) K01689 (K01834,K15633,K15634,K15635) K00927 (K00134,K00150) K01803 ((K01623,K01624,K11645) (K03841,K02446,K11532,K01086,K04041),K01622)	0.571429	FALSE	0.625	FALSE	NA	No enzymes unique to module	NA	K00927,K01610,K01624,K01624,K01624,K01624,K01803,K15633	1.21233e+27	K00927 is present in multiple modules: M00001/M00002/M00003/M00308/M00552/M00165/M00166/M00611/M00612/UDM0012,K15633 is present in multiple modules: M00001/M00002/M00003/UDM0012,K01803 is present in multiple modules: M00001/M00002/M00003/UDM0012,K01624 is present in multiple modules: M00001/M00003/M00165/M00167/M00345/M00344/M00611/M00612/UDM0012,K01610 is present in multiple modules: M00003/M001…	CADBNX01.fa
170	M00307	SCADBNX01	Pyruvate oxidation, pyruvate => acetyl-CoA	Pathway modules	Carbohydrate metabolism	Central carbohydrate metabolism	((K00163,K00161+K00162)+K00627+K00382-K13997),K00169+K00170+K00171+(K00172,K00189),K03737	1	TRUE	1	TRUE	NA	No enzymes unique to module	NA	K03737	2784	K03737 is present in multiple modules: M00307/M00173/M00614/UDM0008	CADBNX01.fa
171	M00009	SCADBNX01	Citrate cycle (TCA cycle, Krebs cycle)	Pathway modules	Carbohydrate metabolism	Central carbohydrate metabolism	(K01647,K05942) (K01681,K01682) (K00031,K00030) ((K00164+K00658,K01616)+K00382,K00174+K00175-K00177-K00176) (K01902+K01903,K01899+K01900,K18118) (K00234+K00235+K00236+(K00237,K25801),K00239+K00240+K00241-(K00242,K18859,K18860),K00244+K00245+K00246-K00247) (K01676,K01679,K01677+K01678) (K00026,K00025,K00024,K00116)	0.5	FALSE	0.5	FALSE	NA	No enzymes unique to module	NA	K00031,K00174,K00175,K00176,K00177,K01677,K01678,K05942	74,1404,1405,1403,1406,1187,1188,77	K00177 is present in multiple modules: M00009/M00011/M00173/M00620/M00614,K01678 is present in multiple modules: M00009/M00011/M00173/M00374/M00620/M00613/M00614,K00174 is present in multiple modules: M00009/M00011/M00173/M00620/M00614,K00031 is present in multiple modules: M00009/M00010/M00740/M00173/M00614,K00176 is present in multiple modules: M00009/M00011/M00173/M00620/M00614,K00175 is prese…	CADBNX01.fa
172	M00010	SCADBNX01	Citrate cycle, first carbon oxidation, oxaloacetate => 2-oxoglutarate	Pathway modules	Carbohydrate metabolism	Central carbohydrate metabolism	(K01647,K05942) (K01681,K01682) (K00031,K00030)	0.666667	FALSE	0.666667	FALSE	NA	No enzymes unique to module	NA	K00031,K05942	74,77	K05942 is present in multiple modules: M00009/M00010,K00031 is present in multiple modules: M00009/M00010/M00740/M00173/M00614	CADBNX01.fa
173	M00011	SCADBNX01	Citrate cycle, second carbon oxidation, 2-oxoglutarate => oxaloacetate	Pathway modules	Carbohydrate metabolism	Central carbohydrate metabolism	((K00164+K00658,K01616)+K00382,K00174+K00175-K00177-K00176) (K01902+K01903,K01899+K01900,K18118) (K00234+K00235+K00236+(K00237,K25801),K00239+K00240+K00241-(K00242,K18859,K18860),K00244+K00245+K00246-K00247) (K01676,K01679,K01677+K01678) (K00026,K00025,K00024,K00116)	0.4	FALSE	0.4	FALSE	NA	No enzymes unique to module	NA	K00174,K00175,K00176,K00177,K01677,K01678	1.40414e+23	K00177 is present in multiple modules: M00009/M00011/M00173/M00620/M00614,K01678 is present in multiple modules: M00009/M00011/M00173/M00374/M00620/M00613/M00614,K00176 is present in multiple modules: M00009/M00011/M00173/M00620/M00614,K00175 is present in multiple modules: M00009/M00011/M00173/M00620/M00614,K00174 is present in multiple modules: M00009/M00011/M00173/M00620/M00614,K01677 is prese…	CADBNX01.fa
174	M00004	SCADBNX01	Pentose phosphate pathway (Pentose phosphate cycle)	Pathway modules	Carbohydrate metabolism	Central carbohydrate metabolism	(K13937,((K00036,K19243) (K01057,K07404))) K00033 K01783 (K01807,K01808) K00615 K00616 (K01810,K06859,K13810,K15916)	0.714286	FALSE	0.75	TRUE	NA	No enzymes unique to module	NA	K00033,K00615,K01783,K01783,K01808,K01810,K07404,K07404,K07404	2.12301e+33	K01783 is present in multiple modules: M00004/M00007/UDM0016,K01808 is present in multiple modules: M00004/M00007/M00165/M00167/M00611/M00612/UDM0016,K07404 is present in multiple modules: M00004/M00006/M00008/UDM0016,K00615 is present in multiple modules: M00004/M00007/M00165/M00167/M00611/M00612/UDM0016,K00033 is present in multiple modules: M00004/M00006/UDM0016,K01810 is present in multiple m…	CADBNX01.fa
175	M00006	SCADBNX01	Pentose phosphate pathway, oxidative phase, glucose 6P => ribulose 5P	Pathway modules	Carbohydrate metabolism	Central carbohydrate metabolism	(K13937,((K00036,K19243) (K01057,K07404))) K00033	0.5	FALSE	0.666667	FALSE	NA	No enzymes unique to module	NA	K00033,K07404,K07404,K07404	21222594991429	K00033 is present in multiple modules: M00004/M00006/UDM0016,K07404 is present in multiple modules: M00004/M00006/M00008/UDM0016	CADBNX01.fa
176	M00007	SCADBNX01	Pentose phosphate pathway, non-oxidative phase, fructose 6P => ribose 5P	Pathway modules	Carbohydrate metabolism	Central carbohydrate metabolism	K00615 (K00616,K13810) K01783 (K01807,K01808)	0.75	TRUE	0.75	TRUE	NA	No enzymes unique to module	NA	K00615,K01783,K01783,K01808	3011133228472320	K01783 is present in multiple modules: M00004/M00007/UDM0016,K00615 is present in multiple modules: M00004/M00007/M00165/M00167/M00611/M00612/UDM0016,K01808 is present in multiple modules: M00004/M00007/M00165/M00167/M00611/M00612/UDM0016	CADBNX01.fa
177	M00580	SCADBNX01	Pentose phosphate pathway, archaea, fructose 6P => ribose 5P	Pathway modules	Carbohydrate metabolism	Central carbohydrate metabolism	(K08094 (K08093,K13812),K13831) K01807	0	FALSE	0.333333	FALSE	NA	No enzymes unique to module	NA	K08094	847	K08094 is present in multiple modules: M00580/M00345	CADBNX01.fa
178	M00005	SCADBNX01	PRPP biosynthesis, ribose 5P => PRPP	Pathway modules	Carbohydrate metabolism	Central carbohydrate metabolism	K00948	1	TRUE	1	TRUE	1	K00948	1	K00948	2280	None	CADBNX01.fa
179	M00008	SCADBNX01	Entner-Doudoroff pathway, glucose-6P => glyceraldehyde-3P + pyruvate	Pathway modules	Carbohydrate metabolism	Central carbohydrate metabolism	K00036 (K01057,K07404) K01690 K01625	0.5	FALSE	0.5	FALSE	NA	No enzymes unique to module	NA	K01625,K01625,K01625,K07404,K07404,K07404	2.14692e+21	K01625 is present in multiple modules: M00008/M00308/M00631/M00061,K07404 is present in multiple modules: M00004/M00006/M00008/UDM0016	CADBNX01.fa
180	M00308	SCADBNX01	Semi-phosphorylative Entner-Doudoroff pathway, gluconate => glycerate-3P	Pathway modules	Carbohydrate metabolism	Central carbohydrate metabolism	K05308 K00874 K01625 (K00134 K00927,K00131,K18978)	0.75	TRUE	0.8	TRUE	NA	No enzymes unique to module	NA	K00874,K00927,K01625,K01625,K01625,K05308	2.14712e+21	K05308 is present in multiple modules: M00308/M00633/M00309,K01625 is present in multiple modules: M00008/M00308/M00631/M00061,K00927 is present in multiple modules: M00001/M00002/M00003/M00308/M00552/M00165/M00166/M00611/M00612/UDM0012,K00874 is present in multiple modules: M00308/M00631/M00061	CADBNX01.fa
181	M00633	SCADBNX01	Semi-phosphorylative Entner-Doudoroff pathway, gluconate/galactonate => glycerate-3P	Pathway modules	Carbohydrate metabolism	Central carbohydrate metabolism	K05308 K18126 K11395 (K00131,K18978)	0.25	FALSE	0.25	FALSE	NA	No enzymes unique to module	NA	K05308	1430	K05308 is present in multiple modules: M00308/M00633/M00309	CADBNX01.fa
182	M00309	SCADBNX01	Non-phosphorylative Entner-Doudoroff pathway, gluconate/galactonate => glycerate	Pathway modules	Carbohydrate metabolism	Central carbohydrate metabolism	K05308 (K11395,K18127) (K18020+K18021+K18022,K18128,K03738)	0.333333	FALSE	0.333333	FALSE	NA	No enzymes unique to module	NA	K05308	1430	K05308 is present in multiple modules: M00308/M00633/M00309	CADBNX01.fa
183	M00014	SCADBNX01	Glucuronate pathway (uronate pathway)	Pathway modules	Carbohydrate metabolism	Other carbohydrate metabolism	K00012 ((K12447 K16190),(K00699 (K01195,K14756))) K00002 K13247 -- K03331 (K05351,K00008) K00854	0.125	FALSE	0.111111	FALSE	1	K00854	2	K00854,K00854	11381242	'--' steps are assumed incomplete	CADBNX01.fa
184	M00631	SCADBNX01	D-Galacturonate degradation (bacteria), D-galacturonate => pyruvate + D-glyceraldehyde 3P	Pathway modules	Carbohydrate metabolism	Other carbohydrate metabolism	K01812 K00041 (K01685,K16849+K16850) K00874 (K01625,K17463)	0.8	TRUE	0.8	TRUE	1	K00041	1	K00041,K00874,K01625,K01625,K01625,K01812,K01812,K01812,K01812	2.13321e+33	K01625 is present in multiple modules: M00008/M00308/M00631/M00061,K01812 is present in multiple modules: M00631/M00061,K00874 is present in multiple modules: M00308/M00631/M00061	CADBNX01.fa
185	M00061	SCADBNX01	D-Glucuronate degradation, D-glucuronate => pyruvate + D-glyceraldehyde 3P	Pathway modules	Carbohydrate metabolism	Other carbohydrate metabolism	K01812 K00040 (K01686,K08323) K00874 (K01625,K17463)	0.8	TRUE	0.8	TRUE	1	K00040	1	K00040,K00874,K01625,K01625,K01625,K01812,K01812,K01812,K01812	2.36721e+33	K01625 is present in multiple modules: M00008/M00308/M00631/M00061,K01812 is present in multiple modules: M00631/M00061,K00874 is present in multiple modules: M00308/M00631/M00061	CADBNX01.fa
186	M00632	SCADBNX01	Galactose degradation, Leloir pathway, galactose => alpha-D-glucose-1P	Pathway modules	Carbohydrate metabolism	Other carbohydrate metabolism	K01785 K00849 K00965 K01784	0.75	TRUE	0.75	TRUE	1	K01784,K01785	1,4	K00965,K01784,K01785,K01785,K01785,K01785	1.58029e+20	K00965 is present in multiple modules: M00632/M00554	CADBNX01.fa
187	M00552	SCADBNX01	D-galactonate degradation, De Ley-Doudoroff pathway, D-galactonate => glycerate-3P	Pathway modules	Carbohydrate metabolism	Other carbohydrate metabolism	K01684 K00883 K01631 K00134 K00927	0.4	FALSE	0.4	FALSE	1	K01684	2	K00927,K01684,K01684	1219182611	K00927 is present in multiple modules: M00001/M00002/M00003/M00308/M00552/M00165/M00166/M00611/M00612/UDM0012	CADBNX01.fa
188	M00114	SCADBNX01	Ascorbate biosynthesis, plants, fructose-6P => ascorbate	Pathway modules	Carbohydrate metabolism	Other carbohydrate metabolism	K01809 K17497 K00966 K10046 K14190 K10047 K17744 K00225	0.25	FALSE	0.25	FALSE	1	K01809,K17497	2,1	K01809,K01809,K17497	30321992029	None	CADBNX01.fa
189	M00550	SCADBNX01	Ascorbate degradation, ascorbate => D-xylulose-5P	Pathway modules	Carbohydrate metabolism	Other carbohydrate metabolism	K02821+K02822+K03475 K03476 K03078 K03079 K03077	0.4	FALSE	0.4	FALSE	1	K03077,K03079	1,6	K03077,K03079,K03079,K03079,K03079,K03079,K03079	1.75216e+26	None	CADBNX01.fa
190	M00854	SCADBNX01	Glycogen biosynthesis, glucose-1P => glycogen/starch	Pathway modules	Carbohydrate metabolism	Other carbohydrate metabolism	(K00963 (K00693+K00750,K16150,K16153,K13679,K20812)),(K00975 (K00703,K13679,K20812)) (K00700,K16149)	1	TRUE	1	TRUE	NA	No enzymes unique to module	NA	K00700,K00703,K00975,K00975	18,21,19,20	K00700 is present in multiple modules: M00854/M00565,K00703 is present in multiple modules: M00854/M00565,K00975 is present in multiple modules: M00854/M00565	CADBNX01.fa
191	M00855	SCADBNX01	Glycogen degradation, glycogen => glucose-6P	Pathway modules	Carbohydrate metabolism	Other carbohydrate metabolism	(K00688,K16153) (K01196,((K00705,K22451) (K02438,K01200))) (K15779,K01835,K15778)	0.666667	FALSE	0.75	TRUE	1	K00688,K00705	1,1	K00688,K00705,K01835	240412493034	K01835 is present in multiple modules: M00855/M00549	CADBNX01.fa
192	M00565	SCADBNX01	Trehalose biosynthesis, D-glucose 1P => trehalose	Pathway modules	Carbohydrate metabolism	Other carbohydrate metabolism	K00975 K00703 (K00700,K16149) K01214 K06044 K01236	0.5	FALSE	0.5	FALSE	NA	No enzymes unique to module	NA	K00700,K00703,K00975,K00975	18,21,19,20	K00700 is present in multiple modules: M00854/M00565,K00703 is present in multiple modules: M00854/M00565,K00975 is present in multiple modules: M00854/M00565	CADBNX01.fa
193	M00549	SCADBNX01	Nucleotide sugar biosynthesis, glucose => UDP-glucose	Pathway modules	Carbohydrate metabolism	Other carbohydrate metabolism	(K00844,K00845,K25026,K12407,K00886) (K01835,K15779,K15778) (K00963,K12447)	0.666667	FALSE	0.666667	FALSE	NA	No enzymes unique to module	NA	K01835,K25026,K25026	30342021854	K01835 is present in multiple modules: M00855/M00549,K25026 is present in multiple modules: M00001/M00549/M00909	CADBNX01.fa
194	M00554	SCADBNX01	Nucleotide sugar biosynthesis, galactose => UDP-galactose	Pathway modules	Carbohydrate metabolism	Other carbohydrate metabolism	K00849 K00965	0.5	FALSE	0.5	FALSE	NA	No enzymes unique to module	NA	K00965	1580	K00965 is present in multiple modules: M00632/M00554	CADBNX01.fa
195	M00892	SCADBNX01	UDP-N-acetyl-D-glucosamine biosynthesis, eukaryotes, glucose => UDP-GlcNAc	Pathway modules	Carbohydrate metabolism	Other carbohydrate metabolism	(K00844,K12407,K00845) K01810 K00820 K00621 K01836 K00972	0.166667	FALSE	0.166667	FALSE	NA	No enzymes unique to module	NA	K01810	1651	K01810 is present in multiple modules: M00001/M00004/M00892/M00909/UDM0012	CADBNX01.fa
196	M00909	SCADBNX01	UDP-N-acetyl-D-glucosamine biosynthesis, prokaryotes, glucose => UDP-GlcNAc	Pathway modules	Carbohydrate metabolism	Other carbohydrate metabolism	(K00845,K25026) (K01810,K13810,K15916) K00820 K03431 K04042	0.4	FALSE	0.4	FALSE	NA	No enzymes unique to module	NA	K01810,K25026,K25026	16512021854	K01810 is present in multiple modules: M00001/M00004/M00892/M00909/UDM0012,K25026 is present in multiple modules: M00001/M00549/M00909	CADBNX01.fa
197	M00740	SCADBNX01	Methylaspartate cycle	Pathway modules	Carbohydrate metabolism	Other carbohydrate metabolism	K01647 K01681 K00031 K00261 K19268+K01846 K04835 K19280 K14449 K19281 K19282 K00024	0.0909091	FALSE	0.0909091	FALSE	NA	No enzymes unique to module	NA	K00031	74	K00031 is present in multiple modules: M00009/M00010/M00740/M00173/M00614	CADBNX01.fa
198	M00532	SCADBNX01	Photorespiration	Pathway modules	Carbohydrate metabolism	Other carbohydrate metabolism	(K01601-K01602) K19269 K11517 K03781 K14272 K00600 K00830 (K15893,K15919) K15918 K00281+K00605+K00382+K02437	0.1	FALSE	0.1	FALSE	NA	No enzymes unique to module	NA	K00600	497	K00600 is present in multiple modules: M00532/M00346/M00140/M00141	CADBNX01.fa
199	M00131	SCADBNX01	Inositol phosphate metabolism, Ins(1,3,4,5)P4 => Ins(1,3,4)P3 => myo-inositol	Pathway modules	Carbohydrate metabolism	Other carbohydrate metabolism	K01106 K01107 K01109 K01092	0.25	FALSE	0.25	FALSE	1	K01092	1	K01092	2677	None	CADBNX01.fa
200	M00165	SCADBNX01	Reductive pentose phosphate cycle (Calvin cycle)	Pathway modules	Energy metabolism	Carbon fixation	K00855 (K01601-K01602) K00927 (K05298,K00150,K00134) (K01623,K01624) (K03841,K02446,K11532,K01086) K00615 (K01623,K01624) (K01100,K11532,K01086) K00615 (K01807,K01808)	0.545455	FALSE	0.545455	FALSE	NA	No enzymes unique to module	NA	K00615,K00927,K01624,K01624,K01624,K01624,K01808	3.01112e+25	K01624 is present in multiple modules: M00001/M00003/M00165/M00167/M00345/M00344/M00611/M00612/UDM0012,K00927 is present in multiple modules: M00001/M00002/M00003/M00308/M00552/M00165/M00166/M00611/M00612/UDM0012,K01808 is present in multiple modules: M00004/M00007/M00165/M00167/M00611/M00612/UDM0016,K00615 is present in multiple modules: M00004/M00007/M00165/M00167/M00611/M00612/UDM0016	CADBNX01.fa
201	M00166	SCADBNX01	Reductive pentose phosphate cycle, ribulose-5P => glyceraldehyde-3P	Pathway modules	Energy metabolism	Carbon fixation	K00855 (K01601-K01602) K00927 (K05298,K00150,K00134)	0.25	FALSE	0.25	FALSE	NA	No enzymes unique to module	NA	K00927	121	K00927 is present in multiple modules: M00001/M00002/M00003/M00308/M00552/M00165/M00166/M00611/M00612/UDM0012	CADBNX01.fa
202	M00167	SCADBNX01	Reductive pentose phosphate cycle, glyceraldehyde-3P => ribulose-5P	Pathway modules	Energy metabolism	Carbon fixation	(K01623,K01624) (K03841,K02446,K11532,K01086) K00615 (K01623,K01624) (K01100,K11532,K01086) K00615 (K01807,K01808)	0.714286	FALSE	0.714286	FALSE	NA	No enzymes unique to module	NA	K00615,K01624,K01624,K01624,K01624,K01808	3.01111e+22	K01624 is present in multiple modules: M00001/M00003/M00165/M00167/M00345/M00344/M00611/M00612/UDM0012,K01808 is present in multiple modules: M00004/M00007/M00165/M00167/M00611/M00612/UDM0016,K00615 is present in multiple modules: M00004/M00007/M00165/M00167/M00611/M00612/UDM0016	CADBNX01.fa
203	M00169	SCADBNX01	CAM (Crassulacean acid metabolism), light	Pathway modules	Energy metabolism	Carbon fixation	K00029 K01006	0.5	FALSE	0.5	FALSE	NA	No enzymes unique to module	NA	K01006	2594	K01006 is present in multiple modules: M00169/M00172/M00171/M00173/M00614	CADBNX01.fa
204	M00172	SCADBNX01	C4-dicarboxylic acid cycle, NADP - malic enzyme type	Pathway modules	Energy metabolism	Carbon fixation	K01595 K00051 K00029 K01006	0.25	FALSE	0.25	FALSE	NA	No enzymes unique to module	NA	K01006	2594	K01006 is present in multiple modules: M00169/M00172/M00171/M00173/M00614	CADBNX01.fa
205	M00171	SCADBNX01	C4-dicarboxylic acid cycle, NAD - malic enzyme type	Pathway modules	Energy metabolism	Carbon fixation	K01595 K14454 K14455 (K00025,K00026) K00028 (K00814,K14272) K01006	0.142857	FALSE	0.142857	FALSE	NA	No enzymes unique to module	NA	K01006	2594	K01006 is present in multiple modules: M00169/M00172/M00171/M00173/M00614	CADBNX01.fa
206	M00170	SCADBNX01	C4-dicarboxylic acid cycle, phosphoenolpyruvate carboxykinase type	Pathway modules	Energy metabolism	Carbon fixation	K01595 K14454 K14455 K01610	0.25	FALSE	0.25	FALSE	NA	No enzymes unique to module	NA	K01610	2334	K01610 is present in multiple modules: M00003/M00170	CADBNX01.fa
207	M00173	SCADBNX01	Reductive citrate cycle (Arnon-Buchanan cycle)	Pathway modules	Energy metabolism	Carbon fixation	(K00169+K00170+K00171+K00172,K03737) ((K01007,K01006) K01595,K01959+K01960,K01958) K00024 (K01676,K01679,K01677+K01678) (K00239+K00240-K00241-K00242,K00244+K00245-K00246-K00247,K18556+K18557+K18558+K18559+K18560) (K01902+K01903) (K00174+K00175-K00177-K00176) K00031 (K01681,K01682) (K15230+K15231,K15232+K15233 K15234)	0.4	FALSE	0.454545	FALSE	NA	No enzymes unique to module	NA	K00031,K00174,K00175,K00176,K00177,K01006,K01677,K01678,K03737	7.41404e+33	K03737 is present in multiple modules: M00307/M00173/M00614/UDM0008,K00177 is present in multiple modules: M00009/M00011/M00173/M00620/M00614,K01678 is present in multiple modules: M00009/M00011/M00173/M00374/M00620/M00613/M00614,K00031 is present in multiple modules: M00009/M00010/M00740/M00173/M00614,K00176 is present in multiple modules: M00009/M00011/M00173/M00620/M00614,K00175 is present in …	CADBNX01.fa
208	M00376	SCADBNX01	3-Hydroxypropionate bi-cycle	Pathway modules	Energy metabolism	Carbon fixation	(K02160+K01961+K01962+K01963) K14468 K14469 K15052 K05606 (K01847,K01848+K01849) (K14471+K14472) (K00239+K00240+K00241) K01679 K08691 K14449 K14470 K09709	0	FALSE	0.0192308	FALSE	NA	No enzymes unique to module	NA	K01963	404	K01963 is present in multiple modules: M00376/M00082/M00613	CADBNX01.fa
209	M00374	SCADBNX01	Dicarboxylate-hydroxybutyrate cycle	Pathway modules	Energy metabolism	Carbon fixation	(K00169+K00170+K00171+K00172) K01007 K01595 K00024 (K01677+K01678) (K00239+K00240-K00241-K18860) (K01902+K01903) (K15038,K15017) K14465 (K14467,K18861) K14534 K15016 K00626	0.0769231	FALSE	0.0769231	FALSE	NA	No enzymes unique to module	NA	K01677,K01678	11871188	K01678 is present in multiple modules: M00009/M00011/M00173/M00374/M00620/M00613/M00614,K01677 is present in multiple modules: M00009/M00011/M00173/M00374/M00620/M00613/M00614	CADBNX01.fa
210	M00377	SCADBNX01	Reductive acetyl-CoA pathway (Wood-Ljungdahl pathway)	Pathway modules	Energy metabolism	Carbon fixation	K00198 (K05299-K15022,K22015+K25123+K25124) K01938 K01491-K01500 K00297-K25007-K25008 K15023 K14138+K00197+K00194	0.285714	FALSE	0.285714	FALSE	NA	No enzymes unique to module	NA	K01491,K15023	29151511	K15023 is present in multiple modules: M00377/M00618,K01491 is present in multiple modules: M00377/M00140/M00618	CADBNX01.fa
211	M00579	SCADBNX01	Phosphate acetyltransferase-acetate kinase pathway, acetyl-CoA => acetate	Pathway modules	Energy metabolism	Carbon fixation	(K00625,K13788,K15024) K00925	1	TRUE	1	TRUE	NA	No enzymes unique to module	NA	K00925,K00925,K15024	25058232969	K00925 is present in multiple modules: M00579/M00357/M00617/M00618/UDM0017/UDM0005/UDM0010,K15024 is present in multiple modules: M00579/M00618/UDM0005/UDM0010	CADBNX01.fa
212	M00620	SCADBNX01	Incomplete reductive citrate cycle, acetyl-CoA => oxoglutarate	Pathway modules	Energy metabolism	Carbon fixation	(K00169+K00170+K00171+K00172) (K01959+K01960) K00024 (K01677+K01678) (K18209+K18210) (K01902+K01903) (K00174+K00175+K00176+K00177)	0.285714	FALSE	0.285714	FALSE	NA	No enzymes unique to module	NA	K00174,K00175,K00176,K00177,K01677,K01678	1.40414e+23	K00177 is present in multiple modules: M00009/M00011/M00173/M00620/M00614,K01678 is present in multiple modules: M00009/M00011/M00173/M00374/M00620/M00613/M00614,K00176 is present in multiple modules: M00009/M00011/M00173/M00620/M00614,K00175 is present in multiple modules: M00009/M00011/M00173/M00620/M00614,K00174 is present in multiple modules: M00009/M00011/M00173/M00620/M00614,K01677 is prese…	CADBNX01.fa
213	M00357	SCADBNX01	Methanogenesis, acetate => methane	Pathway modules	Energy metabolism	Methane metabolism	((K00925 K00625),K01895) (K00193+K00197+K00194) (K00577+K00578+K00579+K00580+K00581-K00582-K00583+K00584) (K00399+K00401+K00402) (K22480+K22481+K22482,K03388+K03389+K03390,K08264+K08265,K03388+K03389+K03390+K14127+(K14126+K14128,K22516+K00125))	0	FALSE	0.166667	FALSE	NA	No enzymes unique to module	NA	K00925,K00925	2505823	K00925 is present in multiple modules: M00579/M00357/M00617/M00618/UDM0017/UDM0005/UDM0010	CADBNX01.fa
214	M00358	SCADBNX01	Coenzyme M biosynthesis	Pathway modules	Energy metabolism	Methane metabolism	K08097 K05979 K05884 K13039+K06034	0.25	FALSE	0.25	FALSE	1	K05884	1	K05884	1102	None	CADBNX01.fa
215	M00346	SCADBNX01	Formaldehyde assimilation, serine pathway	Pathway modules	Energy metabolism	Methane metabolism	K00600 K00830 K00018 K11529 K01689 K01595 K00024 K08692+K14067 K08691	0.222222	FALSE	0.222222	FALSE	1	K11529	1	K00600,K11529	497,8	K00600 is present in multiple modules: M00532/M00346/M00140/M00141	CADBNX01.fa
216	M00345	SCADBNX01	Formaldehyde assimilation, ribulose monophosphate pathway	Pathway modules	Energy metabolism	Methane metabolism	(((K08093,K13812) K08094),K13831) (K00850,K16370) K01624	0.333333	FALSE	0.5	FALSE	NA	No enzymes unique to module	NA	K01624,K01624,K01624,K01624,K08094	1.09937e+17	K01624 is present in multiple modules: M00001/M00003/M00165/M00167/M00345/M00344/M00611/M00612/UDM0012,K08094 is present in multiple modules: M00580/M00345	CADBNX01.fa
217	M00344	SCADBNX01	Formaldehyde assimilation, xylulose monophosphate pathway	Pathway modules	Energy metabolism	Methane metabolism	K17100 K00863 K01624 K03841	0.25	FALSE	0.25	FALSE	NA	No enzymes unique to module	NA	K01624,K01624,K01624,K01624	109936816501255	K01624 is present in multiple modules: M00001/M00003/M00165/M00167/M00345/M00344/M00611/M00612/UDM0012	CADBNX01.fa
218	M00144	SCADBNX01	NADH:quinone oxidoreductase, prokaryotes	Pathway modules	Energy metabolism	ATP synthesis	K00330+(K00331+K00332+K00333,K00331+K13378,K13380)+K00334+K00335+K00336+K00337+K00338+K00339+K00340+(K00341+K00342)+K00343	0	FALSE	0.166667	FALSE	1	K00334,K00335	1,1	K00334,K00335	28162817	None	CADBNX01.fa
219	M00157	SCADBNX01	F-type ATPase, prokaryotes and chloroplasts	Pathway modules	Energy metabolism	ATP synthesis	K02111+K02112+K02113+K02114+K02115+K02108+K02109+K02110	1	TRUE	1	TRUE	1	K02108,K02109,K02110,K02111,K02112,K02113,K02114,K02115	1,1,1,2,1,1,1,1	K02108,K02109,K02110,K02111,K02111,K02112,K02113,K02114,K02115	2.20218e+30	None	CADBNX01.fa
220	M00082	SCADBNX01	Fatty acid biosynthesis, initiation	Pathway modules	Lipid metabolism	Fatty acid metabolism	(K11262,(K02160+K01961,K11263)+(K01962+K01963,K18472)) (K00665,K00667+K00668,K11533,(K00645 (K00648,K18473)))	0	FALSE	0.166667	FALSE	NA	No enzymes unique to module	NA	K01963	404	K01963 is present in multiple modules: M00376/M00082/M00613	CADBNX01.fa
221	M00083	SCADBNX01	Fatty acid biosynthesis, elongation	Pathway modules	Lipid metabolism	Fatty acid metabolism	K00665,(K00667 K00668),K11533,((K00647,K09458) K00059 (K02372,K01716,K16363) (K00208,K02371,K10780,K00209))	0	FALSE	0.25	FALSE	NA	No enzymes unique to module	NA	K00059,K00059,K00059,K00059,K00059,K00059	1.05854e+21	K00059 is present in multiple modules: M00083/M00874/M00572	CADBNX01.fa
222	M00874	SCADBNX01	Fatty acid biosynthesis in mitochondria, fungi	Pathway modules	Lipid metabolism	Fatty acid metabolism	K11262 K03955+K00645 K09458 K00059 K22541 K07512	0.166667	FALSE	0.166667	FALSE	NA	No enzymes unique to module	NA	K00059,K00059,K00059,K00059,K00059,K00059	1.05854e+21	K00059 is present in multiple modules: M00083/M00874/M00572	CADBNX01.fa
223	M00088	SCADBNX01	Ketone body biosynthesis, acetyl-CoA => acetoacetate/3-hydroxybutyrate/acetone	Pathway modules	Lipid metabolism	Lipid metabolism	K00626 K01641 K01640 K00019 K01574	0.2	FALSE	0.2	FALSE	1	K00019	1	K00019	1533	None	CADBNX01.fa
224	M00089	SCADBNX01	Triacylglycerol biosynthesis	Pathway modules	Lipid metabolism	Lipid metabolism	(K00629,K13506,K13507,K00630,K13508) (K00655,K13509,K13523,K19007,K13513,K13517,K13519,K14674,K22831) (K01080,K15728,K18693) (K11155,K11160,K14456,K22848,K22849)	0.25	FALSE	0.25	FALSE	1	K00655	1	K00655	813	None	CADBNX01.fa
225	M00098	SCADBNX01	Acylglycerol degradation	Pathway modules	Lipid metabolism	Lipid metabolism	(K01046,K12298,K16816,K13534,K14073,K14074,K14075,K14076,K22283,K14452,K22284,K14674,K14675,K17900) (K01054,K25824)	0.5	FALSE	0.5	FALSE	1	K01046	1	K01046	1863	None	CADBNX01.fa
226	M00093	SCADBNX01	Phosphatidylethanolamine (PE) biosynthesis, PA => PS => PE	Pathway modules	Lipid metabolism	Lipid metabolism	K00981 (K00998,K17103) K01613	0.333333	FALSE	0.333333	FALSE	1	K00981	1	K00981	2119	None	CADBNX01.fa
227	M00048	SCADBNX01	De novo purine biosynthesis, PRPP + glutamine => IMP	Pathway modules	Nucleotide metabolism	Purine metabolism	K00764 (K01945,K11787,K11788,K13713) (K00601,K11175,K08289,K11787,K01492) (K01952,(K23269+K23264+K23265),(K23270+K23265)) (K01933,K11787,K11788 (K01587,K11808,K01589 K01588)) (K01923,K01587,K13713) K01756 (K00602,(K01492,K06863 K11176))	1	TRUE	1	TRUE	1	K00602,K00764,K01588,K01923,K01933,K01945,K01952,K11175,K11176	2,2,1,2,2,2,2,2,1	K00602,K00602,K00764,K00764,K01588,K01756,K01923,K01923,K01933,K01933,K01945,K01945,K01952,K01952,K11175,K11175,K11176	1.29214e+61	K01756 is present in multiple modules: M00048/M00049	CADBNX01.fa
228	M00049	SCADBNX01	Adenine ribonucleotide biosynthesis, IMP => ADP,ATP	Pathway modules	Nucleotide metabolism	Purine metabolism	K01939 K01756 (K00939,K18532,K18533,K00944) K00940	0.75	TRUE	0.75	TRUE	1	K00939,K01939	1,1	K00939,K01756,K01939	1724519263	K01756 is present in multiple modules: M00048/M00049	CADBNX01.fa
229	M00050	SCADBNX01	Guanine ribonucleotide biosynthesis, IMP => GDP,GTP	Pathway modules	Nucleotide metabolism	Purine metabolism	K00088 K01951 K00942 (K00940,K18533)	0.75	TRUE	0.75	TRUE	1	K00088,K00942,K01951	1,1,1	K00088,K00942,K01951	210113211233	None	CADBNX01.fa
230	M00958	SCADBNX01	Adenine ribonucleotide degradation, AMP => Urate	Pathway modules	Nucleotide metabolism	Purine metabolism	((K01490 (K01081,K19970,K03787,K18550)),((K01081,K19970,K11751,K03787,K02566,K08693) (K01488,K19572,K05810))) (K03783,K03784,K09913,K05810) (K00106,K00087+K13479+K13480,K13481+K13482,K11177+K11178+K13483)	0	FALSE	0.25	FALSE	NA	No enzymes unique to module	NA	K03787,K03787,K11751	24322234391	K03787 is present in multiple modules: M00958/M00959,K11751 is present in multiple modules: M00958/M00959	CADBNX01.fa
231	M00959	SCADBNX01	Guanine ribonucleotide degradation, GMP => Urate	Pathway modules	Nucleotide metabolism	Purine metabolism	(K01081,K19970,K11751,K03787,K02566,K08693,K20881) (K03783,K03784,K09913,K05810) K01487 (K00106,K00087+K13479+K13480,K13481+K13482,K11177+K11178+K13483)	0.25	FALSE	0.25	FALSE	NA	No enzymes unique to module	NA	K03787,K03787,K11751	24322234391	K03787 is present in multiple modules: M00958/M00959,K11751 is present in multiple modules: M00958/M00959	CADBNX01.fa
232	M00051	SCADBNX01	De novo pyrimidine biosynthesis, glutamine (+ PRPP) => UMP	Pathway modules	Nucleotide metabolism	Pyrimidine metabolism	(K11540,(K11541 K01465),((K01954,K01955+K01956) (K00609+K00610,K00608) K01465)) (K00226,K00254,K17828) (K13421,K00762 K01591)	0.666667	FALSE	0.916667	TRUE	1	K00609,K00610,K00762,K01465,K01591,K01955,K17828	1,1,1,1,1,1,1	K00609,K00610,K00762,K01465,K01591,K01955,K17828	7.64764e+22	None	CADBNX01.fa
233	M00052	SCADBNX01	Pyrimidine ribonucleotide biosynthesis, UMP => UDP/UTP,CDP/CTP	Pathway modules	Nucleotide metabolism	Pyrimidine metabolism	(K13800,K13809,K09903) (K00940,K18533) K01937	0.666667	FALSE	0.666667	FALSE	1	K01937,K09903	1,1	K01937,K09903	22312205	None	CADBNX01.fa
234	M00938	SCADBNX01	Pyrimidine deoxyribonucleotide biosynthesis, UDP => dTTP	Pathway modules	Nucleotide metabolism	Pyrimidine metabolism	(K00525+K00526,K10807+K10808) (K00940,K18533) K01520 (K00560,K13998,K03465) K00943	0.6	FALSE	0.6	FALSE	1	K00943,K01520,K03465	1,1,1	K00943,K01520,K03465	236522361901	None	CADBNX01.fa
235	M00020	SCADBNX01	Serine biosynthesis, glycerate-3P => serine	Pathway modules	Amino acid metabolism	Serine and threonine metabolism	K00058 K00831 (K01079,K02203,K22305,K25528)	0.666667	FALSE	0.666667	FALSE	1	K00058	1	K00058,K02203	1818,53	K02203 is present in multiple modules: M00020/M00018	CADBNX01.fa
236	M00018	SCADBNX01	Threonine biosynthesis, aspartate => homoserine => threonine	Pathway modules	Amino acid metabolism	Serine and threonine metabolism	(K00928,K12524,K12525,K12526) K00133 (K00003,K12524,K12525) (K00872,K02204,K02203) K01733	0.8	TRUE	0.8	TRUE	1	K01733	1	K00003,K00133,K01733,K02203	800,1956,435,53	K02203 is present in multiple modules: M00020/M00018,K00003 is present in multiple modules: M00018/M00017,K00133 is present in multiple modules: M00018/M00033/M00017/M00016/M00525/M00526/M00527	CADBNX01.fa
237	M00033	SCADBNX01	Ectoine biosynthesis, aspartate => ectoine	Pathway modules	Amino acid metabolism	Serine and threonine metabolism	K00928 K00133 K00836 K06718 K06720	0.2	FALSE	0.2	FALSE	NA	No enzymes unique to module	NA	K00133	1956	K00133 is present in multiple modules: M00018/M00033/M00017/M00016/M00525/M00526/M00527	CADBNX01.fa
238	M00021	SCADBNX01	Cysteine biosynthesis, serine => cysteine	Pathway modules	Amino acid metabolism	Cysteine and methionine metabolism	(K00640,K23304) (K01738,K13034,K17069)	1	TRUE	1	TRUE	1	K00640,K01738	1,1	K00640,K01738	84492	None	CADBNX01.fa
239	M00609	SCADBNX01	Cysteine biosynthesis, methionine => cysteine	Pathway modules	Amino acid metabolism	Cysteine and methionine metabolism	K00789 K17462 K01243 K07173 K17216 K17217	0.5	FALSE	0.5	FALSE	1	K07173	1	K00789,K01243,K07173	23782604601	K01243 is present in multiple modules: M00609/M00034,K00789 is present in multiple modules: M00609/M00034/M00035/M00368/M00953	CADBNX01.fa
240	M00017	SCADBNX01	Methionine biosynthesis, aspartate => homoserine => methionine	Pathway modules	Amino acid metabolism	Cysteine and methionine metabolism	(K00928,K12524,K12525) K00133 (K00003,K12524,K12525) (K00651,K00641) K01739 (K01760,K14155) (K00548,K24042,K00549)	0.571429	FALSE	0.571429	FALSE	1	K00651,K14155	1,1	K00003,K00133,K00651,K14155	80019568872201	K00003 is present in multiple modules: M00018/M00017,K00133 is present in multiple modules: M00018/M00033/M00017/M00016/M00525/M00526/M00527	CADBNX01.fa
241	M00034	SCADBNX01	Methionine salvage pathway	Pathway modules	Amino acid metabolism	Cysteine and methionine metabolism	K00789 K01611 K00797 ((K01243,K01244) K00899,(K00772,K05810)) K08963 (K16054,K08964 (K09880,K08965 K08966)) K08967 (K00815,K08969,K23977,K00832,K00838)	0.125	FALSE	0.222222	FALSE	NA	No enzymes unique to module	NA	K00789,K01243	23782604	K01243 is present in multiple modules: M00609/M00034,K00789 is present in multiple modules: M00609/M00034/M00035/M00368/M00953	CADBNX01.fa
242	M00035	SCADBNX01	Methionine degradation	Pathway modules	Amino acid metabolism	Cysteine and methionine metabolism	K00789 (K00558,K17398,K17399) K01251 (K01697,K10150)	0.25	FALSE	0.25	FALSE	NA	No enzymes unique to module	NA	K00789	2378	K00789 is present in multiple modules: M00609/M00034/M00035/M00368/M00953	CADBNX01.fa
243	M00368	SCADBNX01	Ethylene biosynthesis, methionine => ethylene	Pathway modules	Amino acid metabolism	Cysteine and methionine metabolism	K00789 (K01762,K20772) K05933	0.333333	FALSE	0.333333	FALSE	NA	No enzymes unique to module	NA	K00789	2378	K00789 is present in multiple modules: M00609/M00034/M00035/M00368/M00953	CADBNX01.fa
244	M00019	SCADBNX01	Valine/isoleucine biosynthesis, pyruvate => valine / 2-oxobutanoate => isoleucine	Pathway modules	Amino acid metabolism	Branched-chain amino acid metabolism	K01652+(K01653,K11258) K00053 K01687 K00826	0.5	FALSE	0.5	FALSE	NA	No enzymes unique to module	NA	K00826,K01687,K01687	1401818414	K00826 is present in multiple modules: M00019/M00570/M00036/M00119,K01687 is present in multiple modules: M00019/M00570	CADBNX01.fa
245	M00535	SCADBNX01	Isoleucine biosynthesis, pyruvate => 2-oxobutanoate	Pathway modules	Amino acid metabolism	Branched-chain amino acid metabolism	K09011 K01703+K01704 K00052	0	FALSE	0.166667	FALSE	NA	No enzymes unique to module	NA	K01703	75	K01703 is present in multiple modules: M00535/M00432	CADBNX01.fa
246	M00570	SCADBNX01	Isoleucine biosynthesis, threonine => 2-oxobutanoate => isoleucine	Pathway modules	Amino acid metabolism	Branched-chain amino acid metabolism	(K17989,K01754) K01652+(K01653,K11258) K00053 K01687 K00826	0.4	FALSE	0.4	FALSE	NA	No enzymes unique to module	NA	K00826,K01687,K01687	1401818414	K00826 is present in multiple modules: M00019/M00570/M00036/M00119,K01687 is present in multiple modules: M00019/M00570	CADBNX01.fa
247	M00432	SCADBNX01	Leucine biosynthesis, 2-oxoisovalerate => 2-oxoisocaproate	Pathway modules	Amino acid metabolism	Branched-chain amino acid metabolism	K01649 (K01702,K01703+K01704) K00052	0	FALSE	0.166667	FALSE	NA	No enzymes unique to module	NA	K01703	75	K01703 is present in multiple modules: M00535/M00432	CADBNX01.fa
248	M00036	SCADBNX01	Leucine degradation, leucine => acetoacetate + acetyl-CoA	Pathway modules	Amino acid metabolism	Branched-chain amino acid metabolism	K00826 ((K00166+K00167,K11381)+K09699+K00382) (K00253,K00249) (K01968+K01969) (K05607,K13766) K01640	0.166667	FALSE	0.166667	FALSE	NA	No enzymes unique to module	NA	K00826	1401	K00826 is present in multiple modules: M00019/M00570/M00036/M00119	CADBNX01.fa
249	M00016	SCADBNX01	Lysine biosynthesis, succinyl-DAP pathway, aspartate => lysine	Pathway modules	Amino acid metabolism	Lysine metabolism	(K00928,K12524,K12525,K12526) K00133 K01714 K00215 K00674 (K00821,K14267) K01439 K01778 (K01586,K12526)	0.666667	FALSE	0.666667	FALSE	1	K01439	1	K00133,K00215,K01439,K01586,K01714,K01778,K01778	1.9562e+25	K01778 is present in multiple modules: M00016/M00525/M00527,K00133 is present in multiple modules: M00018/M00033/M00017/M00016/M00525/M00526/M00527,K00215 is present in multiple modules: M00016/M00525/M00526/M00527,K01714 is present in multiple modules: M00016/M00525/M00526/M00527,K01586 is present in multiple modules: M00016/M00525/M00526/M00527	CADBNX01.fa
250	M00525	SCADBNX01	Lysine biosynthesis, acetyl-DAP pathway, aspartate => lysine	Pathway modules	Amino acid metabolism	Lysine metabolism	K00928 K00133 K01714 K00215 K05822 K00841 K05823 K01778 K01586	0.555556	FALSE	0.555556	FALSE	NA	No enzymes unique to module	NA	K00133,K00215,K01586,K01714,K01778,K01778	1.9562e+22	K01778 is present in multiple modules: M00016/M00525/M00527,K00133 is present in multiple modules: M00018/M00033/M00017/M00016/M00525/M00526/M00527,K00215 is present in multiple modules: M00016/M00525/M00526/M00527,K01714 is present in multiple modules: M00016/M00525/M00526/M00527,K01586 is present in multiple modules: M00016/M00525/M00526/M00527	CADBNX01.fa
251	M00526	SCADBNX01	Lysine biosynthesis, DAP dehydrogenase pathway, aspartate => lysine	Pathway modules	Amino acid metabolism	Lysine metabolism	(K00928,K12524,K12525,K12526) K00133 K01714 K00215 K03340 (K01586,K12526)	0.666667	FALSE	0.666667	FALSE	NA	No enzymes unique to module	NA	K00133,K00215,K01586,K01714	1956195421871950	K01586 is present in multiple modules: M00016/M00525/M00526/M00527,K00133 is present in multiple modules: M00018/M00033/M00017/M00016/M00525/M00526/M00527,K01714 is present in multiple modules: M00016/M00525/M00526/M00527,K00215 is present in multiple modules: M00016/M00525/M00526/M00527	CADBNX01.fa
252	M00527	SCADBNX01	Lysine biosynthesis, DAP aminotransferase pathway, aspartate => lysine	Pathway modules	Amino acid metabolism	Lysine metabolism	(K00928,K12524,K12525,K12526) K00133 K01714 K00215 K10206 K01778 (K01586,K12526)	0.857143	TRUE	0.857143	TRUE	1	K10206	1	K00133,K00215,K01586,K01714,K01778,K01778,K10206	1.9562e+25	K01778 is present in multiple modules: M00016/M00525/M00527,K00133 is present in multiple modules: M00018/M00033/M00017/M00016/M00525/M00526/M00527,K00215 is present in multiple modules: M00016/M00525/M00526/M00527,K01714 is present in multiple modules: M00016/M00525/M00526/M00527,K01586 is present in multiple modules: M00016/M00525/M00526/M00527	CADBNX01.fa
253	M00028	SCADBNX01	Ornithine biosynthesis, glutamate => ornithine	Pathway modules	Amino acid metabolism	Arginine and proline metabolism	(K00618,K00619,K14681,K14682,K00620,K22477,K22478) ((K00930,K22478) K00145,K12659) (K00818,K00821) (K01438,K14677,K00620)	0.75	TRUE	0.8	TRUE	1	K00620,K00930	1,1	K00145,K00620,K00930	191119101909	K00145 is present in multiple modules: M00028/M00845	CADBNX01.fa
254	M00844	SCADBNX01	Arginine biosynthesis, ornithine => arginine	Pathway modules	Amino acid metabolism	Arginine and proline metabolism	K00611 K01940 (K01755,K14681)	1	TRUE	1	TRUE	NA	No enzymes unique to module	NA	K00611,K01755,K01940	190711131912	K00611 is present in multiple modules: M00844/M00029,K01940 is present in multiple modules: M00844/M00845/M00029,K01755 is present in multiple modules: M00844/M00845/M00029	CADBNX01.fa
255	M00845	SCADBNX01	Arginine biosynthesis, glutamate => acetylcitrulline => arginine	Pathway modules	Amino acid metabolism	Arginine and proline metabolism	K22478 K00145 K00821 K09065 K01438 K01940 K01755	0.428571	FALSE	0.428571	FALSE	NA	No enzymes unique to module	NA	K00145,K01755,K01940	191111131912	K00145 is present in multiple modules: M00028/M00845,K01940 is present in multiple modules: M00844/M00845/M00029,K01755 is present in multiple modules: M00844/M00845/M00029	CADBNX01.fa
256	M00029	SCADBNX01	Urea cycle	Pathway modules	Amino acid metabolism	Arginine and proline metabolism	K01948 K00611 K01940 (K01755,K14681) K01476	0.6	FALSE	0.6	FALSE	NA	No enzymes unique to module	NA	K00611,K01755,K01940	190711131912	K00611 is present in multiple modules: M00844/M00029,K01940 is present in multiple modules: M00844/M00845/M00029,K01755 is present in multiple modules: M00844/M00845/M00029	CADBNX01.fa
257	M00015	SCADBNX01	Proline biosynthesis, glutamate => proline	Pathway modules	Amino acid metabolism	Arginine and proline metabolism	((K00931 K00147),K12657) K00286	1	TRUE	1	TRUE	1	K00147,K00286,K00931	1,1,1	K00147,K00286,K00931	221122092210	None	CADBNX01.fa
258	M00135	SCADBNX01	GABA biosynthesis, eukaryotes, putrescine => GABA	Pathway modules	Amino acid metabolism	Polyamine biosynthesis	K00657 K00274 (K00128,K14085,K00149) --	0.25	FALSE	0.25	FALSE	1	K00657	3	K00657,K00657,K00657	4319911789	'--' steps are assumed incomplete	CADBNX01.fa
259	M00026	SCADBNX01	Histidine biosynthesis, PRPP => histidine	Pathway modules	Amino acid metabolism	Histidine metabolism	(K00765-K02502) (K01523 K01496,K11755,K14152) (K01814,K24017) (K02501+K02500,K01663) ((K01693 K00817 (K04486,K05602,K18649)),(K01089 K00817)) (K00013,K14152)	0.833333	TRUE	0.875	TRUE	1	K00013,K00765,K01693,K01814,K02500,K02501,K02502,K04486,K11755	1,1,1,1,1,1,1,1,1	K00013,K00765,K01693,K01814,K02500,K02501,K02502,K04486,K11755	3.77378e+31	None	CADBNX01.fa
260	M00022	SCADBNX01	Shikimate pathway, phosphoenolpyruvate + erythrose-4P => chorismate	Pathway modules	Amino acid metabolism	Aromatic amino acid metabolism	(K01626,K03856,K13853) (((K01735,K13829) ((K03785,K03786) K00014,K13832)),K13830) ((K00891,K13829) (K00800,K24018),K13830) K01736	0.25	FALSE	0.5	FALSE	1	K00891,K01735,K01736	1,1,1	K00891,K01735,K01736	183518371836	None	CADBNX01.fa
261	M00023	SCADBNX01	Tryptophan biosynthesis, chorismate => tryptophan	Pathway modules	Amino acid metabolism	Aromatic amino acid metabolism	(((K01657+K01658,K13503,K13501,K01656) K00766),K13497) (((K01817,K24017) (K01656,K01609)),K13498,K13501) (K01695+(K01696,K06001),K01694)	0	FALSE	0.166667	FALSE	1	K06001	1	K06001	323	None	CADBNX01.fa
262	M00872	SCADBNX01	O-glycan biosynthesis, mannose type (core M3)	Pathway modules	Glycan metabolism	Glycan biosynthesis	K00728 K18207 K09654 K17547 K21031 K19872 K19873 K21052 K21032 K09668	0.1	FALSE	0.1	FALSE	1	K00728	1	K00728	2548	None	CADBNX01.fa
263	M00079	SCADBNX01	Keratan sulfate degradation	Pathway modules	Glycan metabolism	Glycosaminoglycan metabolism	#NULL!	0.2	FALSE	0.2	FALSE	1	K12373	4	K12373,K12373,K12373,K12373	241616922792861	'--' steps are assumed incomplete	CADBNX01.fa
264	M00064	SCADBNX01	ADP-L-glycero-D-manno-heptose biosynthesis	Pathway modules	Glycan metabolism	Lipopolysaccharide metabolism	K03271 (K03272,K21344) K03273 (K03272,K21345) K03274	0.2	FALSE	0.2	FALSE	1	K03271	1	K03271	636	None	CADBNX01.fa
265	M00127	SCADBNX01	Thiamine biosynthesis, prokaryotes, AIR (+ DXP/tyrosine) => TMP/TPP	Pathway modules	Metabolism of cofactors and vitamins	Cofactor and vitamin metabolism	K03148+K03154 K03151 K03150 K03149 K03147 ((K00941 K00788),K14153,K21219) K00946	0.142857	FALSE	0.142857	FALSE	NA	No enzymes unique to module	NA	K03151	1942	K03151 is present in multiple modules: M00127/M00895	CADBNX01.fa
266	M00895	SCADBNX01	Thiamine biosynthesis, prokaryotes, AIR (+ DXP/glycine) => TMP/TPP	Pathway modules	Metabolism of cofactors and vitamins	Cofactor and vitamin metabolism	K03148+K03154 K03151 K03153 K03149 K10810 K03147 K00941 K00788 K00946	0.111111	FALSE	0.111111	FALSE	NA	No enzymes unique to module	NA	K03151	1942	K03151 is present in multiple modules: M00127/M00895	CADBNX01.fa
267	M00125	SCADBNX01	Riboflavin biosynthesis, plants and bacteria, GTP => riboflavin/FMN/FAD	Pathway modules	Metabolism of cofactors and vitamins	Cofactor and vitamin metabolism	(K01497,K14652) (K01498 K00082,K11752) (K22912,K20860,K20861,K20862,K21063,K21064) (K02858,K14652) K00794 K00793 (K20884 K22949,K11753)	0.285714	FALSE	0.285714	FALSE	1	K11753,K21064	1,2	K11753,K21064,K21064	11782111531	None	CADBNX01.fa
268	M00115	SCADBNX01	NAD biosynthesis, aspartate => quinolinate => NAD	Pathway modules	Metabolism of cofactors and vitamins	Cofactor and vitamin metabolism	(K00278,K06989) K03517 K00767 (K00969,K06210) (K01916,K01950)	0.2	FALSE	0.2	FALSE	NA	No enzymes unique to module	NA	K00969	1336	K00969 is present in multiple modules: M00115/M00912	CADBNX01.fa
269	M00912	SCADBNX01	NAD biosynthesis, tryptophan => quinolinate => NAD	Pathway modules	Metabolism of cofactors and vitamins	Cofactor and vitamin metabolism	(K00453,K00463) (K01432,K14263,K07130) K00486 K01556 K00452 K00767 (K00969,K06210) (K01916,K01950)	0.125	FALSE	0.125	FALSE	NA	No enzymes unique to module	NA	K00969	1336	K00969 is present in multiple modules: M00115/M00912	CADBNX01.fa
270	M00119	SCADBNX01	Pantothenate biosynthesis, valine/L-aspartate => pantothenate	Pathway modules	Metabolism of cofactors and vitamins	Cofactor and vitamin metabolism	K00826 K00606 K00077 K01579 (K01918,K13799)	0.4	FALSE	0.4	FALSE	NA	No enzymes unique to module	NA	K00077,K00077,K00826	1711081401	K00826 is present in multiple modules: M00019/M00570/M00036/M00119,K00077 is present in multiple modules: M00119/M00913/M00914	CADBNX01.fa
271	M00913	SCADBNX01	Pantothenate biosynthesis, 2-oxoisovalerate/spermine => pantothenate	Pathway modules	Metabolism of cofactors and vitamins	Cofactor and vitamin metabolism	K00606 K00077 K13367 K00128 K01918	0.2	FALSE	0.2	FALSE	NA	No enzymes unique to module	NA	K00077,K00077	171108	K00077 is present in multiple modules: M00119/M00913/M00914	CADBNX01.fa
272	M00120	SCADBNX01	Coenzyme A biosynthesis, pantothenate => CoA	Pathway modules	Metabolism of cofactors and vitamins	Cofactor and vitamin metabolism	(K00867,K03525,K01947,K09680) ((K01922,K21977) K01598,K13038) (K02318,(K00954,K02201) K00859)	1	TRUE	1	TRUE	1	K00859,K00954,K03525	1,1,1	K00859,K00954,K03525,K13038	283013538011323	K13038 is present in multiple modules: M00120/M00914	CADBNX01.fa
273	M00914	SCADBNX01	Coenzyme A biosynthesis, archaea, 2-oxoisovalerate => 4-phosphopantoate => CoA	Pathway modules	Metabolism of cofactors and vitamins	Cofactor and vitamin metabolism	K00606 K00077 K06982 K09722 K13038 K02201 K09735	0.285714	FALSE	0.285714	FALSE	NA	No enzymes unique to module	NA	K00077,K00077,K13038	1711081323	K00077 is present in multiple modules: M00119/M00913/M00914,K13038 is present in multiple modules: M00120/M00914	CADBNX01.fa
274	M00572	SCADBNX01	Pimeloyl-ACP biosynthesis, BioC-BioH pathway, malonyl-ACP => pimeloyl-ACP	Pathway modules	Metabolism of cofactors and vitamins	Cofactor and vitamin metabolism	K02169 (K00647,K09458) K00059 K02372 K00208 (K02170,K09789,K19560,K19561)	0.166667	FALSE	0.166667	FALSE	NA	No enzymes unique to module	NA	K00059,K00059,K00059,K00059,K00059,K00059	1.05854e+21	K00059 is present in multiple modules: M00083/M00874/M00572	CADBNX01.fa
275	M00123	SCADBNX01	Biotin biosynthesis, pimeloyl-ACP/CoA => biotin	Pathway modules	Metabolism of cofactors and vitamins	Cofactor and vitamin metabolism	K00652 ((K00833,K19563) K01935,K19562) K01012	0.333333	FALSE	0.333333	FALSE	NA	No enzymes unique to module	NA	K01012,K01012	11402302	K01012 is present in multiple modules: M00123/M00950/M00573/M00577	CADBNX01.fa
276	M00950	SCADBNX01	Biotin biosynthesis, BioU pathway, pimeloyl-ACP/CoA => biotin	Pathway modules	Metabolism of cofactors and vitamins	Cofactor and vitamin metabolism	K00652 K25570 K01935 K01012	0.25	FALSE	0.25	FALSE	NA	No enzymes unique to module	NA	K01012,K01012	11402302	K01012 is present in multiple modules: M00123/M00950/M00573/M00577	CADBNX01.fa
277	M00573	SCADBNX01	Biotin biosynthesis, BioI pathway, long-chain-acyl-ACP => pimeloyl-ACP => biotin	Pathway modules	Metabolism of cofactors and vitamins	Cofactor and vitamin metabolism	K16593 K00652 K19563 K01935 K01012	0.2	FALSE	0.2	FALSE	NA	No enzymes unique to module	NA	K01012,K01012	11402302	K01012 is present in multiple modules: M00123/M00950/M00573/M00577	CADBNX01.fa
278	M00577	SCADBNX01	Biotin biosynthesis, BioW pathway, pimelate => pimeloyl-CoA => biotin	Pathway modules	Metabolism of cofactors and vitamins	Cofactor and vitamin metabolism	K01906 K00652 (K00833,K19563) K01935 K01012	0.2	FALSE	0.2	FALSE	NA	No enzymes unique to module	NA	K01012,K01012	11402302	K01012 is present in multiple modules: M00123/M00950/M00573/M00577	CADBNX01.fa
279	M00140	SCADBNX01	C1-unit interconversion, prokaryotes	Pathway modules	Metabolism of cofactors and vitamins	Cofactor and vitamin metabolism	K00600 (K01491,(K00300 K01500)) K01938	0.666667	FALSE	0.666667	FALSE	NA	No enzymes unique to module	NA	K00600,K01491	4972915	K00600 is present in multiple modules: M00532/M00346/M00140/M00141,K01491 is present in multiple modules: M00377/M00140/M00618	CADBNX01.fa
280	M00141	SCADBNX01	C1-unit interconversion, eukaryotes	Pathway modules	Metabolism of cofactors and vitamins	Cofactor and vitamin metabolism	K00600 (K00288,(K13403 K13402))	0.5	FALSE	0.5	FALSE	NA	No enzymes unique to module	NA	K00600	497	K00600 is present in multiple modules: M00532/M00346/M00140/M00141	CADBNX01.fa
281	M00868	SCADBNX01	Heme biosynthesis, animals and fungi, glycine => heme	Pathway modules	Metabolism of cofactors and vitamins	Cofactor and vitamin metabolism	K00643 K01698 K01749 K01719 K01599 K00228 K00231 K01772	0.125	FALSE	0.125	FALSE	NA	No enzymes unique to module	NA	K01599,K01599,K01599,K01599	94618616672407	K01599 is present in multiple modules: M00868/M00121/M00926	CADBNX01.fa
282	M00121	SCADBNX01	Heme biosynthesis, plants and bacteria, glutamate => heme	Pathway modules	Metabolism of cofactors and vitamins	Cofactor and vitamin metabolism	K01885 K02492 K01845 K01698 K01749 (K01719,K13542,K13543) K01599 (K00228,K02495) (K00230,K00231,K08973) K01772	0.3	FALSE	0.3	FALSE	1	K01885,K02495	1,2	K01599,K01599,K01599,K01599,K01885,K02495,K02495	9.46186e+23	K01599 is present in multiple modules: M00868/M00121/M00926	CADBNX01.fa
283	M00926	SCADBNX01	Heme biosynthesis, bacteria, glutamyl-tRNA => coproporphyrin III => heme	Pathway modules	Metabolism of cofactors and vitamins	Cofactor and vitamin metabolism	K02492 K01845 K01698 K01749 (K01719,K13542) K01599 K00231 K01772 K00435	0.111111	FALSE	0.111111	FALSE	NA	No enzymes unique to module	NA	K01599,K01599,K01599,K01599	94618616672407	K01599 is present in multiple modules: M00868/M00121/M00926	CADBNX01.fa
284	M00924	SCADBNX01	Cobalamin biosynthesis, anaerobic, uroporphyrinogen III => sirohydrochlorin => cobyrinate a,c-diamide	Pathway modules	Metabolism of cofactors and vitamins	Cofactor and vitamin metabolism	(K02302,(K02303,K13542) (K02304,K24866)) (K02190,K03795,K22011) K03394 (K05934,K13541,K21479) K05936 (K02189,K13541) K02188 K05895 (K02191 K03399,K00595) K06042 K02224	0.818182	TRUE	0.818182	TRUE	1	K02188,K02189,K02190	1,1,1	K00595,K02188,K02189,K02190,K02224,K05895,K05934,K05936,K06042	2.84128e+35	K00595 is present in multiple modules: M00924/M00925,K02224 is present in multiple modules: M00924/M00925,K05936 is present in multiple modules: M00924/M00925,K06042 is present in multiple modules: M00924/M00925,K05934 is present in multiple modules: M00924/M00925,K05895 is present in multiple modules: M00924/M00925	CADBNX01.fa
285	M00925	SCADBNX01	Cobalamin biosynthesis, aerobic, uroporphyrinogen III => precorrin 2 => cobyrinate a,c-diamide	Pathway modules	Metabolism of cofactors and vitamins	Cofactor and vitamin metabolism	(K02303,K13542) (K03394,K13540) K02229 (K05934,K13540,K13541) K05936 K02228 K05895 K00595 K06042 K02224 K02230+K09882+K09883	0.545455	FALSE	0.545455	FALSE	NA	No enzymes unique to module	NA	K00595,K02224,K05895,K05934,K05936,K06042	2.84128e+23	K00595 is present in multiple modules: M00924/M00925,K02224 is present in multiple modules: M00924/M00925,K05936 is present in multiple modules: M00924/M00925,K06042 is present in multiple modules: M00924/M00925,K05934 is present in multiple modules: M00924/M00925,K05895 is present in multiple modules: M00924/M00925	CADBNX01.fa
286	M00122	SCADBNX01	Cobalamin biosynthesis, cobyrinate a,c-diamide => cobalamin	Pathway modules	Metabolism of cofactors and vitamins	Cofactor and vitamin metabolism	(K00798,K19221) K02232 (K02225,K02227) K02231 K00768 (K02226,K22316) K02233	0.714286	FALSE	0.714286	FALSE	1	K00768,K02226,K02227,K02231,K02232	1,1,1,1,1	K00768,K02226,K02227,K02231,K02232	13,1756,11,1757,10	None	CADBNX01.fa
287	M00112	SCADBNX01	Tocopherol/tocotorienol biosynthesis, homogentisate + phytyl/geranylgeranyl-PP => tocopherol/tocotorienol	Pathway modules	Metabolism of cofactors and vitamins	Cofactor and vitamin metabolism	K09833 (K12502,K18534) K09834 K05928	0.25	FALSE	0.25	FALSE	1	K09834	1	K09834	446	None	CADBNX01.fa
288	M00095	SCADBNX01	C5 isoprenoid biosynthesis, mevalonate pathway	Pathway modules	Biosynthesis of terpenoids and polyketides	Terpenoid backbone biosynthesis	K00626 K01641 K00021 K00869 (K00938,K13273) K01597 K01823	0.142857	FALSE	0.142857	FALSE	NA	No enzymes unique to module	NA	K01823,K01823	5991267	K01823 is present in multiple modules: M00095/M00849/M00096/M00364/M00365/M00366/M00367	CADBNX01.fa
289	M00849	SCADBNX01	C5 isoprenoid biosynthesis, mevalonate pathway, archaea	Pathway modules	Biosynthesis of terpenoids and polyketides	Terpenoid backbone biosynthesis	K00626 K01641 (K00021,K00054) ((K00869 (K17942,(K25517+K09128 K25518+K03186))),(K18689 K18690 K22813)) K06981 K01823	0.166667	FALSE	0.142857	FALSE	NA	No enzymes unique to module	NA	K01823,K01823	5991267	K01823 is present in multiple modules: M00095/M00849/M00096/M00364/M00365/M00366/M00367	CADBNX01.fa
290	M00096	SCADBNX01	C5 isoprenoid biosynthesis, non-mevalonate pathway	Pathway modules	Biosynthesis of terpenoids and polyketides	Terpenoid backbone biosynthesis	K01662 K00099 (K00991,K12506) K00919 (K01770,K12506) K03526 K03527 K01823	1	TRUE	1	TRUE	1	K00099,K00919,K00991,K01662,K03526,K03527,K12506	1,1,1,2,1,1,1	K00099,K00919,K00991,K01662,K01662,K01823,K01823,K03526,K03527,K12506	2.64158e+34	K01823 is present in multiple modules: M00095/M00849/M00096/M00364/M00365/M00366/M00367	CADBNX01.fa
291	M00364	SCADBNX01	C10-C20 isoprenoid biosynthesis, bacteria	Pathway modules	Biosynthesis of terpenoids and polyketides	Terpenoid backbone biosynthesis	K01823 (K00795,K13789,K13787)	0.5	FALSE	0.5	FALSE	NA	No enzymes unique to module	NA	K01823,K01823	5991267	K01823 is present in multiple modules: M00095/M00849/M00096/M00364/M00365/M00366/M00367	CADBNX01.fa
292	M00365	SCADBNX01	C10-C20 isoprenoid biosynthesis, archaea	Pathway modules	Biosynthesis of terpenoids and polyketides	Terpenoid backbone biosynthesis	K01823 K13787	0.5	FALSE	0.5	FALSE	NA	No enzymes unique to module	NA	K01823,K01823	5991267	K01823 is present in multiple modules: M00095/M00849/M00096/M00364/M00365/M00366/M00367	CADBNX01.fa
293	M00366	SCADBNX01	C10-C20 isoprenoid biosynthesis, plants	Pathway modules	Biosynthesis of terpenoids and polyketides	Terpenoid backbone biosynthesis	K01823 K14066 K00787 K13789	0.25	FALSE	0.25	FALSE	NA	No enzymes unique to module	NA	K01823,K01823	5991267	K01823 is present in multiple modules: M00095/M00849/M00096/M00364/M00365/M00366/M00367	CADBNX01.fa
294	M00367	SCADBNX01	C10-C20 isoprenoid biosynthesis, non-plant eukaryotes	Pathway modules	Biosynthesis of terpenoids and polyketides	Terpenoid backbone biosynthesis	K01823 K00787 K00804	0.333333	FALSE	0.333333	FALSE	NA	No enzymes unique to module	NA	K01823,K01823	5991267	K01823 is present in multiple modules: M00095/M00849/M00096/M00364/M00365/M00366/M00367	CADBNX01.fa
295	M00953	SCADBNX01	Mugineic acid biosynthesis, methionine => 3-epihydroxymugineic acid	Pathway modules	Biosynthesis of other secondary metabolites	Biosynthesis of phytochemical compounds	K00789 K05953 K14271 K22374 K18054	0.2	FALSE	0.2	FALSE	NA	No enzymes unique to module	NA	K00789	2378	K00789 is present in multiple modules: M00609/M00034/M00035/M00368/M00953	CADBNX01.fa
296	M00848	SCADBNX01	Aurachin biosynthesis, anthranilate => aurachin A	Pathway modules	Biosynthesis of other secondary metabolites	Biosynthesis of other antibiotics	K09460 K02078+K14245+K14246+K22798 K22799 K22800 K21272 K21271 K22801 K22802	0	FALSE	0.03125	FALSE	1	K02078	1	K02078	716	No KOfam profile for K14245,No KOfam profile for K22801,No KOfam profile for K22799,No KOfam profile for K21271,No KOfam profile for K09460,No KOfam profile for K21272,No KOfam profile for K22800,No KOfam profile for K14246,No KOfam profile for K22802,No KOfam profile for K22798	CADBNX01.fa
297	M00903	SCADBNX01	Fosfomycin biosynthesis, phosphoenolpyruvate => fosfomycin	Pathway modules	Biosynthesis of other secondary metabolites	Biosynthesis of other antibiotics	K23999 K09459 K12901 K12902 K24000 K12903	0.166667	FALSE	0.166667	FALSE	1	K09459	1	K09459	1270	No KOfam profile for K12902,No KOfam profile for K24000,No KOfam profile for K12901,No KOfam profile for K12903	CADBNX01.fa
298	M00568	SCADBNX01	Catechol ortho-cleavage, catechol => 3-oxoadipate	Pathway modules	Xenobiotics biodegradation	Aromatics degradation	K03381 K01856 K03464 (K01055,K14727)	0.25	FALSE	0.25	FALSE	1	K01055	1	K01055	2507	None	CADBNX01.fa
299	M00878	SCADBNX01	Phenylacetate degradation, phenylaxetate => acetyl-CoA/succinyl-CoA	Pathway modules	Xenobiotics biodegradation	Aromatics degradation	K01912 K02609+K02610+K02611+K02612+K02613 K15866 K02618 K02615 K01692 K00074	0.142857	FALSE	0.142857	FALSE	1	K01912	1	K01912	630	None	CADBNX01.fa
300	M00651	SCADBNX01	Vancomycin resistance, D-Ala-D-Lac type	Signature modules	Gene set	Drug resistance	(K18345 K18344 K07260 K18346),(K18351 K18352 K18354 K18353) (K18347 K15739 K08641)	0	FALSE	0.428571	FALSE	1	K07260,K08641,K18346,K18353	5,1,4,1	K07260,K07260,K07260,K07260,K07260,K08641,K18346,K18346,K18346,K18346,K18353	2.92294e+39	No KOfam profile for K18354	CADBNX01.fa
301	M00611	SCADBNX01	Oxygenic photosynthesis in plants and cyanobacteria	Signature modules	Module set	Metabolic capacity	(M00161,M00163) M00165	0	FALSE	0.272727	FALSE	NA	No enzymes unique to module	NA	K00615,K00927,K01624,K01624,K01624,K01624,K01808	3.01112e+25	K01624 is present in multiple modules: M00001/M00003/M00165/M00167/M00345/M00344/M00611/M00612/UDM0012,K00927 is present in multiple modules: M00001/M00002/M00003/M00308/M00552/M00165/M00166/M00611/M00612/UDM0012,K01808 is present in multiple modules: M00004/M00007/M00165/M00167/M00611/M00612/UDM0016,K00615 is present in multiple modules: M00004/M00007/M00165/M00167/M00611/M00612/UDM0016	CADBNX01.fa
302	M00612	SCADBNX01	Anoxygenic photosynthesis in purple bacteria	Signature modules	Module set	Metabolic capacity	M00597 M00165	0	FALSE	0.272727	FALSE	NA	No enzymes unique to module	NA	K00615,K00927,K01624,K01624,K01624,K01624,K01808	3.01112e+25	K01624 is present in multiple modules: M00001/M00003/M00165/M00167/M00345/M00344/M00611/M00612/UDM0012,K00927 is present in multiple modules: M00001/M00002/M00003/M00308/M00552/M00165/M00166/M00611/M00612/UDM0012,K01808 is present in multiple modules: M00004/M00007/M00165/M00167/M00611/M00612/UDM0016,K00615 is present in multiple modules: M00004/M00007/M00165/M00167/M00611/M00612/UDM0016	CADBNX01.fa
303	M00613	SCADBNX01	Anoxygenic photosynthesis in green nonsulfur bacteria	Signature modules	Module set	Metabolic capacity	M00597 M00376	0	FALSE	0.00961538	FALSE	NA	No enzymes unique to module	NA	K01677,K01678,K01963	11871188404	K01678 is present in multiple modules: M00009/M00011/M00173/M00374/M00620/M00613/M00614,K01963 is present in multiple modules: M00376/M00082/M00613,K01677 is present in multiple modules: M00009/M00011/M00173/M00374/M00620/M00613/M00614	CADBNX01.fa
304	M00614	SCADBNX01	Anoxygenic photosynthesis in green sulfur bacteria	Signature modules	Module set	Metabolic capacity	M00598 M00173	0	FALSE	0.227273	FALSE	NA	No enzymes unique to module	NA	K00031,K00174,K00175,K00176,K00177,K01006,K01677,K01678,K03737	7.41404e+33	K03737 is present in multiple modules: M00307/M00173/M00614/UDM0008,K00177 is present in multiple modules: M00009/M00011/M00173/M00620/M00614,K01678 is present in multiple modules: M00009/M00011/M00173/M00374/M00620/M00613/M00614,K00031 is present in multiple modules: M00009/M00010/M00740/M00173/M00614,K00176 is present in multiple modules: M00009/M00011/M00173/M00620/M00614,K00175 is present in …	CADBNX01.fa
305	M00617	SCADBNX01	Methanogen	Signature modules	Module set	Metabolic capacity	M00567,M00357,M00356,M00563	0	FALSE	0.166667	FALSE	NA	No enzymes unique to module	NA	K00925,K00925	2505823	K00925 is present in multiple modules: M00579/M00357/M00617/M00618/UDM0017/UDM0005/UDM0010	CADBNX01.fa
306	M00618	SCADBNX01	Acetogen	Signature modules	Module set	Metabolic capacity	M00377 M00579	0.5	FALSE	0.642857	FALSE	NA	No enzymes unique to module	NA	K00925,K00925,K01491,K15023,K15024	2.50582e+18	K00925 is present in multiple modules: M00579/M00357/M00617/M00618/UDM0017/UDM0005/UDM0010,K15024 is present in multiple modules: M00579/M00618/UDM0005/UDM0010,K15023 is present in multiple modules: M00377/M00618,K01491 is present in multiple modules: M00377/M00140/M00618	CADBNX01.fa
307	UDM0016	SCADBNX01	Pentose_Phosphate	Sugar	Pentose Phosphate	Pentose -> Pyruvate	K00033 (K01057,K07404,K13937) K00036 (K01807,K01808) K01783 (K00616,K13810) K00615	0.714286	FALSE	0.714286	FALSE	NA	No enzymes unique to module	NA	K00033,K00615,K01783,K01783,K01808,K07404,K07404,K07404	2.12301e+29	K01783 is present in multiple modules: M00004/M00007/UDM0016,K01808 is present in multiple modules: M00004/M00007/M00165/M00167/M00611/M00612/UDM0016,K07404 is present in multiple modules: M00004/M00006/M00008/UDM0016,K00615 is present in multiple modules: M00004/M00007/M00165/M00167/M00611/M00612/UDM0016,K00033 is present in multiple modules: M00004/M00006/UDM0016	CADBNX01.fa
308	UDM0017	SCADBNX01	Propanediol	Primary Fermentation	Propanediol	Sugars -> Propionate	(K13922,K18366) K13923 (K01699,K13919,K13920) (K00925,K00929,K00932,K19697)	0.25	FALSE	0.25	FALSE	NA	No enzymes unique to module	NA	K00925,K00925,K00929	2505823187	K00925 is present in multiple modules: M00579/M00357/M00617/M00618/UDM0017/UDM0005/UDM0010,K00929 is present in multiple modules: UDM0017/UDM0008/UDM0004	CADBNX01.fa
309	UDM0008	SCADBNX01	Butyrate_1	Primary Fermentation	Butyrate	Pyruvate -> Butyrate	K00650 (K00626,K00632,K07508,K07509,K07513) K00248 K00929 (K00022,K01782,K01825,K07514,K07516,K08683,K10527,K15016) K00634 (K00169,K00170,K00171,K00172,K00189,K03737)	0.285714	FALSE	0.285714	FALSE	NA	No enzymes unique to module	NA	K00929,K03737	1872784	K03737 is present in multiple modules: M00307/M00173/M00614/UDM0008,K00929 is present in multiple modules: UDM0017/UDM0008/UDM0004	CADBNX01.fa
310	UDM0014	SCADBNX01	Lactate	Primary Fermentation	Lactate	Pyruvate -> Lactate	K03778 K00016	0.5	FALSE	0.5	FALSE	1	K03778	1	K03778	2125	None	CADBNX01.fa
311	UDM0005	SCADBNX01	Acetate_5	Primary Fermentation	Acetogenesis	Acetyl-CoA + ADP phosphate (2 step) -> Acetate	K00925 (K00625,K13788,K15024)	1	TRUE	1	TRUE	NA	No enzymes unique to module	NA	K00925,K00925,K15024	25058232969	K00925 is present in multiple modules: M00579/M00357/M00617/M00618/UDM0017/UDM0005/UDM0010,K15024 is present in multiple modules: M00579/M00618/UDM0005/UDM0010	CADBNX01.fa
312	UDM0012	SCADBNX01	Glycolysis	Sugar	Pyruvate	Hexose -> Pyruvate	(K15633,K15635) (K00850,K16370,K21071,K24182) K01689 (K01086,K01622,K02446,K03841,K04041,K11532) (K01623,K01624,K11645,K16305,K16306) (K01810,K06859,K13810,K15916) (K00134,K10705) K01007 K00927 (K01834,K01837,K15634) (K00873,K12406) K01803	0.5	FALSE	0.5	FALSE	NA	No enzymes unique to module	NA	K00927,K01624,K01624,K01624,K01624,K01803,K01810,K15633,K21071	1.2111e+30	K00927 is present in multiple modules: M00001/M00002/M00003/M00308/M00552/M00165/M00166/M00611/M00612/UDM0012,K15633 is present in multiple modules: M00001/M00002/M00003/UDM0012,K01803 is present in multiple modules: M00001/M00002/M00003/UDM0012,K01624 is present in multiple modules: M00001/M00003/M00165/M00167/M00345/M00344/M00611/M00612/UDM0012,K21071 is present in multiple modules: M00001/UDM0…	CADBNX01.fa
313	UDM0004	SCADBNX01	Acetate_4	Secondary Fermentation	Acetogenesis	Butyrate -> Acetate	K00929 (K01034,K01035,K19709) K00634	0.333333	FALSE	0.333333	FALSE	NA	No enzymes unique to module	NA	K00929	187	K00929 is present in multiple modules: UDM0017/UDM0008/UDM0004	CADBNX01.fa
314	UDM0010	SCADBNX01	Butyrate_3	Primary Fermentation	Butyrate	Acetyl-CoA -> Butyrate	(K00925,K00932,K19697) (K00626,K00632,K07508,K07509,K07513) K00248 (K01026,K01034,K01035,K19709) (K00625,K13788,K15024)	0.4	FALSE	0.4	FALSE	NA	No enzymes unique to module	NA	K00925,K00925,K15024	25058232969	K00925 is present in multiple modules: M00579/M00357/M00617/M00618/UDM0017/UDM0005/UDM0010,K15024 is present in multiple modules: M00579/M00618/UDM0005/UDM0010	CADBNX01.fa
315	M00001	SCACVOX01	Glycolysis (Embden-Meyerhof pathway), glucose => pyruvate	Pathway modules	Carbohydrate metabolism	Central carbohydrate metabolism	(K00844,K12407,K00845,K25026,K00886,K08074,K00918) (K01810,K06859,K13810,K15916) (K00850,K16370,K21071,K00918) (K01623,K01624,K11645,K16305,K16306) K01803 ((K00134,K00150) K00927,K11389) (K01834,K15633,K15634,K15635) K01689 (K00873,K12406)	1	TRUE	1	TRUE	NA	No enzymes unique to module	NA	K00134,K00150,K00844,K00873,K00873,K00927,K00927,K01624,K01689,K01803,K01810,K15633,K15633,K15633,K15635,K21071,K21071,K25026	1.56312e+67	K00150 is present in multiple modules: M00001/M00002/M00003/M00165/M00166/M00611/M00612,K01624 is present in multiple modules: M00001/M00003/M00165/M00167/M00345/M00344/M00611/M00612/UDM0012,K01689 is present in multiple modules: M00001/M00002/M00003/M00346/UDM0012,K01803 is present in multiple modules: M00001/M00002/M00003/UDM0012,K00844 is present in multiple modules: M00001/M00549/M00892,K0087…	CACVOX01.fa
316	M00002	SCACVOX01	Glycolysis, core module involving three-carbon compounds	Pathway modules	Carbohydrate metabolism	Central carbohydrate metabolism	K01803 ((K00134,K00150) K00927,K11389) (K01834,K15633,K15634,K15635) K01689 (K00873,K12406)	1	TRUE	1	TRUE	NA	No enzymes unique to module	NA	K00134,K00150,K00873,K00873,K00927,K00927,K01689,K01803,K15633,K15633,K15633,K15635	1.56312e+43	K00150 is present in multiple modules: M00001/M00002/M00003/M00165/M00166/M00611/M00612,K01689 is present in multiple modules: M00001/M00002/M00003/M00346/UDM0012,K01803 is present in multiple modules: M00001/M00002/M00003/UDM0012,K00873 is present in multiple modules: M00001/M00002/UDM0012,K00134 is present in multiple modules: M00001/M00002/M00003/M00308/M00552/M00165/M00166/M00611/M00612/UDM00…	CACVOX01.fa
317	M00003	SCACVOX01	Gluconeogenesis, oxaloacetate => fructose-6P	Pathway modules	Carbohydrate metabolism	Central carbohydrate metabolism	(K01596,K01610) K01689 (K01834,K15633,K15634,K15635) K00927 (K00134,K00150) K01803 ((K01623,K01624,K11645) (K03841,K02446,K11532,K01086,K04041),K01622)	1	TRUE	1	TRUE	NA	No enzymes unique to module	NA	K00134,K00150,K00927,K00927,K01610,K01624,K01689,K01803,K04041,K15633,K15633,K15633,K15635	1.56312e+47	K04041 is present in multiple modules: M00003/M00611/M00612/UDM0012,K00150 is present in multiple modules: M00001/M00002/M00003/M00165/M00166/M00611/M00612,K01624 is present in multiple modules: M00001/M00003/M00165/M00167/M00345/M00344/M00611/M00612/UDM0012,K01689 is present in multiple modules: M00001/M00002/M00003/M00346/UDM0012,K01803 is present in multiple modules: M00001/M00002/M00003/UDM00…	CACVOX01.fa
318	M00307	SCACVOX01	Pyruvate oxidation, pyruvate => acetyl-CoA	Pathway modules	Carbohydrate metabolism	Central carbohydrate metabolism	((K00163,K00161+K00162)+K00627+K00382-K13997),K00169+K00170+K00171+(K00172,K00189),K03737	1	TRUE	1	TRUE	NA	No enzymes unique to module	NA	K00169,K00170,K00171,K00172,K00382,K03737,K03737	1.9802e+26	K00171 is present in multiple modules: M00307/M00173/M00374/M00620/M00614/UDM0008,K00169 is present in multiple modules: M00307/M00173/M00374/M00620/M00614/UDM0008,K00172 is present in multiple modules: M00307/M00173/M00374/M00620/M00614/UDM0008,K03737 is present in multiple modules: M00307/M00173/M00614/UDM0008,K00382 is present in multiple modules: M00307/M00009/M00011/M00532/M00036/M00032,K001…	CACVOX01.fa
319	M00009	SCACVOX01	Citrate cycle (TCA cycle, Krebs cycle)	Pathway modules	Carbohydrate metabolism	Central carbohydrate metabolism	(K01647,K05942) (K01681,K01682) (K00031,K00030) ((K00164+K00658,K01616)+K00382,K00174+K00175-K00177-K00176) (K01902+K01903,K01899+K01900,K18118) (K00234+K00235+K00236+(K00237,K25801),K00239+K00240+K00241-(K00242,K18859,K18860),K00244+K00245+K00246-K00247) (K01676,K01679,K01677+K01678) (K00026,K00025,K00024,K00116)	0.25	FALSE	0.25	FALSE	NA	No enzymes unique to module	NA	K00174,K00174,K00174,K00175,K00175,K00175,K00176,K00176,K00176,K00177,K00177,K00177,K00382,K18118	1.76816e+51	K00174 is present in multiple modules: M00009/M00011/M00173/M00620/M00614,K00175 is present in multiple modules: M00009/M00011/M00173/M00620/M00614,K18118 is present in multiple modules: M00009/M00011/UDM0001/UDM0009,K00177 is present in multiple modules: M00009/M00011/M00173/M00620/M00614,K00382 is present in multiple modules: M00307/M00009/M00011/M00532/M00036/M00032,K00176 is present in multip…	CACVOX01.fa
320	M00011	SCACVOX01	Citrate cycle, second carbon oxidation, 2-oxoglutarate => oxaloacetate	Pathway modules	Carbohydrate metabolism	Central carbohydrate metabolism	((K00164+K00658,K01616)+K00382,K00174+K00175-K00177-K00176) (K01902+K01903,K01899+K01900,K18118) (K00234+K00235+K00236+(K00237,K25801),K00239+K00240+K00241-(K00242,K18859,K18860),K00244+K00245+K00246-K00247) (K01676,K01679,K01677+K01678) (K00026,K00025,K00024,K00116)	0.4	FALSE	0.4	FALSE	NA	No enzymes unique to module	NA	K00174,K00174,K00174,K00175,K00175,K00175,K00176,K00176,K00176,K00177,K00177,K00177,K00382,K18118	1.76816e+51	K00174 is present in multiple modules: M00009/M00011/M00173/M00620/M00614,K00175 is present in multiple modules: M00009/M00011/M00173/M00620/M00614,K18118 is present in multiple modules: M00009/M00011/UDM0001/UDM0009,K00177 is present in multiple modules: M00009/M00011/M00173/M00620/M00614,K00382 is present in multiple modules: M00307/M00009/M00011/M00532/M00036/M00032,K00176 is present in multip…	CACVOX01.fa
321	M00004	SCACVOX01	Pentose phosphate pathway (Pentose phosphate cycle)	Pathway modules	Carbohydrate metabolism	Central carbohydrate metabolism	(K13937,((K00036,K19243) (K01057,K07404))) K00033 K01783 (K01807,K01808) K00615 K00616 (K01810,K06859,K13810,K15916)	0.571429	FALSE	0.571429	FALSE	NA	No enzymes unique to module	NA	K00615,K00615,K00615,K00615,K00615,K00615,K00615,K01783,K01808,K01808,K01810	704,2368,660,703,1736,1737,2367,5,2024,2366,1005	K01808 is present in multiple modules: M00004/M00007/M00165/M00167/M00611/M00612/UDM0016,K01783 is present in multiple modules: M00004/M00007/UDM0016,K00615 is present in multiple modules: M00004/M00007/M00165/M00167/M00611/M00612/UDM0016,K01810 is present in multiple modules: M00001/M00004/M00892/M00909/UDM0012	CACVOX01.fa
322	M00007	SCACVOX01	Pentose phosphate pathway, non-oxidative phase, fructose 6P => ribose 5P	Pathway modules	Carbohydrate metabolism	Central carbohydrate metabolism	K00615 (K00616,K13810) K01783 (K01807,K01808)	0.75	TRUE	0.75	TRUE	NA	No enzymes unique to module	NA	K00615,K00615,K00615,K00615,K00615,K00615,K00615,K01783,K01808,K01808	704,2368,660,703,1736,1737,2367,5,2024,2366	K01808 is present in multiple modules: M00004/M00007/M00165/M00167/M00611/M00612/UDM0016,K01783 is present in multiple modules: M00004/M00007/UDM0016,K00615 is present in multiple modules: M00004/M00007/M00165/M00167/M00611/M00612/UDM0016	CACVOX01.fa
323	M00005	SCACVOX01	PRPP biosynthesis, ribose 5P => PRPP	Pathway modules	Carbohydrate metabolism	Central carbohydrate metabolism	K00948	1	TRUE	1	TRUE	1	K00948	1	K00948	2439	None	CACVOX01.fa
324	M00008	SCACVOX01	Entner-Doudoroff pathway, glucose-6P => glyceraldehyde-3P + pyruvate	Pathway modules	Carbohydrate metabolism	Central carbohydrate metabolism	K00036 (K01057,K07404) K01690 K01625	0.25	FALSE	0.25	FALSE	NA	No enzymes unique to module	NA	K01625	1329	K01625 is present in multiple modules: M00008/M00308/M00631/M00061	CACVOX01.fa
325	M00308	SCACVOX01	Semi-phosphorylative Entner-Doudoroff pathway, gluconate => glycerate-3P	Pathway modules	Carbohydrate metabolism	Central carbohydrate metabolism	K05308 K00874 K01625 (K00134 K00927,K00131,K18978)	0.75	TRUE	0.8	TRUE	NA	No enzymes unique to module	NA	K00134,K00874,K00874,K00927,K00927,K01625	1.56313e+23	K01625 is present in multiple modules: M00008/M00308/M00631/M00061,K00874 is present in multiple modules: M00308/M00631/M00061,K00134 is present in multiple modules: M00001/M00002/M00003/M00308/M00552/M00165/M00166/M00611/M00612/UDM0012,K00927 is present in multiple modules: M00001/M00002/M00003/M00308/M00552/M00165/M00166/M00611/M00612/UDM0012	CACVOX01.fa
326	M00014	SCACVOX01	Glucuronate pathway (uronate pathway)	Pathway modules	Carbohydrate metabolism	Other carbohydrate metabolism	K00012 ((K12447 K16190),(K00699 (K01195,K14756))) K00002 K13247 -- K03331 (K05351,K00008) K00854	0.25	FALSE	0.222222	FALSE	1	K00854	1	K00012,K00854	12322043	'--' steps are assumed incomplete,K00012 is present in multiple modules: M00014/M00129	CACVOX01.fa
327	M00631	SCACVOX01	D-Galacturonate degradation (bacteria), D-galacturonate => pyruvate + D-glyceraldehyde 3P	Pathway modules	Carbohydrate metabolism	Other carbohydrate metabolism	K01812 K00041 (K01685,K16849+K16850) K00874 (K01625,K17463)	0.6	FALSE	0.6	FALSE	NA	No enzymes unique to module	NA	K00874,K00874,K01625,K01812	1330133113291330	K01625 is present in multiple modules: M00008/M00308/M00631/M00061,K01812 is present in multiple modules: M00631/M00061,K00874 is present in multiple modules: M00308/M00631/M00061	CACVOX01.fa
328	M00061	SCACVOX01	D-Glucuronate degradation, D-glucuronate => pyruvate + D-glyceraldehyde 3P	Pathway modules	Carbohydrate metabolism	Other carbohydrate metabolism	K01812 K00040 (K01686,K08323) K00874 (K01625,K17463)	0.8	TRUE	0.8	TRUE	1	K01686	1	K00874,K00874,K01625,K01686,K01812	1.33013e+19	K01625 is present in multiple modules: M00008/M00308/M00631/M00061,K01812 is present in multiple modules: M00631/M00061,K00874 is present in multiple modules: M00308/M00631/M00061	CACVOX01.fa
329	M00081	SCACVOX01	Pectin degradation	Pathway modules	Carbohydrate metabolism	Other carbohydrate metabolism	K01051 K01184 K01213	0.333333	FALSE	0.333333	FALSE	1	K01051	1	K01051	1326	None	CACVOX01.fa
330	M00632	SCACVOX01	Galactose degradation, Leloir pathway, galactose => alpha-D-glucose-1P	Pathway modules	Carbohydrate metabolism	Other carbohydrate metabolism	K01785 K00849 K00965 K01784	1	TRUE	1	TRUE	1	K01784,K01785	1,1	K00849,K00965,K01784,K01785	87086917562510	K00849 is present in multiple modules: M00632/M00554,K00965 is present in multiple modules: M00632/M00554	CACVOX01.fa
331	M00552	SCACVOX01	D-galactonate degradation, De Ley-Doudoroff pathway, D-galactonate => glycerate-3P	Pathway modules	Carbohydrate metabolism	Other carbohydrate metabolism	K01684 K00883 K01631 K00134 K00927	0.4	FALSE	0.4	FALSE	NA	No enzymes unique to module	NA	K00134,K00927,K00927	156311482305	K00134 is present in multiple modules: M00001/M00002/M00003/M00308/M00552/M00165/M00166/M00611/M00612/UDM0012,K00927 is present in multiple modules: M00001/M00002/M00003/M00308/M00552/M00165/M00166/M00611/M00612/UDM0012	CACVOX01.fa
332	M00129	SCACVOX01	Ascorbate biosynthesis, animals, glucose-1P => ascorbate	Pathway modules	Carbohydrate metabolism	Other carbohydrate metabolism	K00963 K00012 K00699 K01195 K00002 K01053 K00103	0.285714	FALSE	0.285714	FALSE	NA	No enzymes unique to module	NA	K00012,K00963	12322225	K00963 is present in multiple modules: M00129/M00854/M00549,K00012 is present in multiple modules: M00014/M00129	CACVOX01.fa
333	M00550	SCACVOX01	Ascorbate degradation, ascorbate => D-xylulose-5P	Pathway modules	Carbohydrate metabolism	Other carbohydrate metabolism	K02821+K02822+K03475 K03476 K03078 K03079 K03077	0.4	FALSE	0.4	FALSE	1	K03077,K03079	1,1	K03077,K03079	20461325	None	CACVOX01.fa
334	M00854	SCACVOX01	Glycogen biosynthesis, glucose-1P => glycogen/starch	Pathway modules	Carbohydrate metabolism	Other carbohydrate metabolism	(K00963 (K00693+K00750,K16150,K16153,K13679,K20812)),(K00975 (K00703,K13679,K20812)) (K00700,K16149)	1	TRUE	1	TRUE	NA	No enzymes unique to module	NA	K00700,K00703,K00963,K00975,K00975	1.16012e+19	K00700 is present in multiple modules: M00854/M00565,K00975 is present in multiple modules: M00854/M00565,K00963 is present in multiple modules: M00129/M00854/M00549,K00703 is present in multiple modules: M00854/M00565	CACVOX01.fa
335	M00855	SCACVOX01	Glycogen degradation, glycogen => glucose-6P	Pathway modules	Carbohydrate metabolism	Other carbohydrate metabolism	(K00688,K16153) (K01196,((K00705,K22451) (K02438,K01200))) (K15779,K01835,K15778)	1	TRUE	1	TRUE	1	K00688,K00705,K01200	1,1,1	K00688,K00705,K01200,K01835	244314573961180	K01835 is present in multiple modules: M00855/M00549	CACVOX01.fa
336	M00565	SCACVOX01	Trehalose biosynthesis, D-glucose 1P => trehalose	Pathway modules	Carbohydrate metabolism	Other carbohydrate metabolism	K00975 K00703 (K00700,K16149) K01214 K06044 K01236	0.5	FALSE	0.5	FALSE	NA	No enzymes unique to module	NA	K00700,K00703,K00975,K00975	1160116124412440	K00700 is present in multiple modules: M00854/M00565,K00975 is present in multiple modules: M00854/M00565,K00703 is present in multiple modules: M00854/M00565	CACVOX01.fa
337	M00549	SCACVOX01	Nucleotide sugar biosynthesis, glucose => UDP-glucose	Pathway modules	Carbohydrate metabolism	Other carbohydrate metabolism	(K00844,K00845,K25026,K12407,K00886) (K01835,K15779,K15778) (K00963,K12447)	1	TRUE	1	TRUE	NA	No enzymes unique to module	NA	K00844,K00963,K01835,K25026	1248222511802190	K25026 is present in multiple modules: M00001/M00549/M00909,K00963 is present in multiple modules: M00129/M00854/M00549,K00844 is present in multiple modules: M00001/M00549/M00892,K01835 is present in multiple modules: M00855/M00549	CACVOX01.fa
338	M00554	SCACVOX01	Nucleotide sugar biosynthesis, galactose => UDP-galactose	Pathway modules	Carbohydrate metabolism	Other carbohydrate metabolism	K00849 K00965	1	TRUE	1	TRUE	NA	No enzymes unique to module	NA	K00849,K00965	870869	K00849 is present in multiple modules: M00632/M00554,K00965 is present in multiple modules: M00632/M00554	CACVOX01.fa
339	M00892	SCACVOX01	UDP-N-acetyl-D-glucosamine biosynthesis, eukaryotes, glucose => UDP-GlcNAc	Pathway modules	Carbohydrate metabolism	Other carbohydrate metabolism	(K00844,K12407,K00845) K01810 K00820 K00621 K01836 K00972	0.5	FALSE	0.5	FALSE	NA	No enzymes unique to module	NA	K00820,K00844,K01810	220112481005	K00844 is present in multiple modules: M00001/M00549/M00892,K00820 is present in multiple modules: M00892/M00909,K01810 is present in multiple modules: M00001/M00004/M00892/M00909/UDM0012	CACVOX01.fa
340	M00909	SCACVOX01	UDP-N-acetyl-D-glucosamine biosynthesis, prokaryotes, glucose => UDP-GlcNAc	Pathway modules	Carbohydrate metabolism	Other carbohydrate metabolism	(K00845,K25026) (K01810,K13810,K15916) K00820 K03431 K04042	0.8	TRUE	0.8	TRUE	1	K03431	1	K00820,K01810,K03431,K25026	2201100511572190	K25026 is present in multiple modules: M00001/M00549/M00909,K00820 is present in multiple modules: M00892/M00909,K01810 is present in multiple modules: M00001/M00004/M00892/M00909/UDM0012	CACVOX01.fa
341	M00532	SCACVOX01	Photorespiration	Pathway modules	Carbohydrate metabolism	Other carbohydrate metabolism	(K01601-K01602) K19269 K11517 K03781 K14272 K00600 K00830 (K15893,K15919) K15918 K00281+K00605+K00382+K02437	0.1	FALSE	0.175	FALSE	1	K00605,K02437	1,1	K00382,K00600,K00600,K00605,K02437	2.10121e+19	K00600 is present in multiple modules: M00532/M00346/M00140/M00141,K00382 is present in multiple modules: M00307/M00009/M00011/M00532/M00036/M00032	CACVOX01.fa
342	M00131	SCACVOX01	Inositol phosphate metabolism, Ins(1,3,4,5)P4 => Ins(1,3,4)P3 => myo-inositol	Pathway modules	Carbohydrate metabolism	Other carbohydrate metabolism	K01106 K01107 K01109 K01092	0.25	FALSE	0.25	FALSE	1	K01092	1	K01092	2391	None	CACVOX01.fa
343	M00165	SCACVOX01	Reductive pentose phosphate cycle (Calvin cycle)	Pathway modules	Energy metabolism	Carbon fixation	K00855 (K01601-K01602) K00927 (K05298,K00150,K00134) (K01623,K01624) (K03841,K02446,K11532,K01086) K00615 (K01623,K01624) (K01100,K11532,K01086) K00615 (K01807,K01808)	0.636364	FALSE	0.636364	FALSE	NA	No enzymes unique to module	NA	K00134,K00150,K00615,K00615,K00615,K00615,K00615,K00615,K00615,K00927,K00927,K01624,K01808,K01808	1.56312e+52	K00150 is present in multiple modules: M00001/M00002/M00003/M00165/M00166/M00611/M00612,K01624 is present in multiple modules: M00001/M00003/M00165/M00167/M00345/M00344/M00611/M00612/UDM0012,K00615 is present in multiple modules: M00004/M00007/M00165/M00167/M00611/M00612/UDM0016,K00134 is present in multiple modules: M00001/M00002/M00003/M00308/M00552/M00165/M00166/M00611/M00612/UDM0012,K00927 is…	CACVOX01.fa
344	M00166	SCACVOX01	Reductive pentose phosphate cycle, ribulose-5P => glyceraldehyde-3P	Pathway modules	Energy metabolism	Carbon fixation	K00855 (K01601-K01602) K00927 (K05298,K00150,K00134)	0.5	FALSE	0.5	FALSE	NA	No enzymes unique to module	NA	K00134,K00150,K00927,K00927	1563115111482300	K00150 is present in multiple modules: M00001/M00002/M00003/M00165/M00166/M00611/M00612,K00134 is present in multiple modules: M00001/M00002/M00003/M00308/M00552/M00165/M00166/M00611/M00612/UDM0012,K00927 is present in multiple modules: M00001/M00002/M00003/M00308/M00552/M00165/M00166/M00611/M00612/UDM0012	CACVOX01.fa
345	M00167	SCACVOX01	Reductive pentose phosphate cycle, glyceraldehyde-3P => ribulose-5P	Pathway modules	Energy metabolism	Carbon fixation	(K01623,K01624) (K03841,K02446,K11532,K01086) K00615 (K01623,K01624) (K01100,K11532,K01086) K00615 (K01807,K01808)	0.714286	FALSE	0.714286	FALSE	NA	No enzymes unique to module	NA	K00615,K00615,K00615,K00615,K00615,K00615,K00615,K01624,K01808,K01808	7.04237e+36	K01808 is present in multiple modules: M00004/M00007/M00165/M00167/M00611/M00612/UDM0016,K00615 is present in multiple modules: M00004/M00007/M00165/M00167/M00611/M00612/UDM0016,K01624 is present in multiple modules: M00001/M00003/M00165/M00167/M00345/M00344/M00611/M00612/UDM0012	CACVOX01.fa
346	M00169	SCACVOX01	CAM (Crassulacean acid metabolism), light	Pathway modules	Energy metabolism	Carbon fixation	K00029 K01006	0.5	FALSE	0.5	FALSE	NA	No enzymes unique to module	NA	K01006,K01006	24552456	K01006 is present in multiple modules: M00169/M00172/M00171/M00173/M00614	CACVOX01.fa
347	M00172	SCACVOX01	C4-dicarboxylic acid cycle, NADP - malic enzyme type	Pathway modules	Energy metabolism	Carbon fixation	K01595 K00051 K00029 K01006	0.25	FALSE	0.25	FALSE	NA	No enzymes unique to module	NA	K01006,K01006	24552456	K01006 is present in multiple modules: M00169/M00172/M00171/M00173/M00614	CACVOX01.fa
348	M00171	SCACVOX01	C4-dicarboxylic acid cycle, NAD - malic enzyme type	Pathway modules	Energy metabolism	Carbon fixation	K01595 K14454 K14455 (K00025,K00026) K00028 (K00814,K14272) K01006	0.142857	FALSE	0.142857	FALSE	NA	No enzymes unique to module	NA	K01006,K01006	24552456	K01006 is present in multiple modules: M00169/M00172/M00171/M00173/M00614	CACVOX01.fa
349	M00170	SCACVOX01	C4-dicarboxylic acid cycle, phosphoenolpyruvate carboxykinase type	Pathway modules	Energy metabolism	Carbon fixation	K01595 K14454 K14455 K01610	0.25	FALSE	0.25	FALSE	NA	No enzymes unique to module	NA	K01610	814	K01610 is present in multiple modules: M00003/M00170	CACVOX01.fa
350	M00173	SCACVOX01	Reductive citrate cycle (Arnon-Buchanan cycle)	Pathway modules	Energy metabolism	Carbon fixation	(K00169+K00170+K00171+K00172,K03737) ((K01007,K01006) K01595,K01959+K01960,K01958) K00024 (K01676,K01679,K01677+K01678) (K00239+K00240-K00241-K00242,K00244+K00245-K00246-K00247,K18556+K18557+K18558+K18559+K18560) (K01902+K01903) (K00174+K00175-K00177-K00176) K00031 (K01681,K01682) (K15230+K15231,K15232+K15233 K15234)	0.2	FALSE	0.272727	FALSE	NA	No enzymes unique to module	NA	K00169,K00170,K00171,K00172,K00174,K00174,K00174,K00175,K00175,K00175,K00176,K00176,K00176,K00177,K00177,K00177,K01006,K01006,K03737,K03737	1.9802e+74	K00174 is present in multiple modules: M00009/M00011/M00173/M00620/M00614,K00175 is present in multiple modules: M00009/M00011/M00173/M00620/M00614,K00177 is present in multiple modules: M00009/M00011/M00173/M00620/M00614,K00171 is present in multiple modules: M00307/M00173/M00374/M00620/M00614/UDM0008,K00169 is present in multiple modules: M00307/M00173/M00374/M00620/M00614/UDM0008,K00172 is pre…	CACVOX01.fa
351	M00374	SCACVOX01	Dicarboxylate-hydroxybutyrate cycle	Pathway modules	Energy metabolism	Carbon fixation	(K00169+K00170+K00171+K00172) K01007 K01595 K00024 (K01677+K01678) (K00239+K00240-K00241-K18860) (K01902+K01903) (K15038,K15017) K14465 (K14467,K18861) K14534 K15016 K00626	0.0769231	FALSE	0.0769231	FALSE	NA	No enzymes unique to module	NA	K00169,K00170,K00171,K00172	1980197919811980	K00171 is present in multiple modules: M00307/M00173/M00374/M00620/M00614/UDM0008,K00169 is present in multiple modules: M00307/M00173/M00374/M00620/M00614/UDM0008,K00172 is present in multiple modules: M00307/M00173/M00374/M00620/M00614/UDM0008,K00170 is present in multiple modules: M00307/M00173/M00374/M00620/M00614/UDM0008	CACVOX01.fa
352	M00377	SCACVOX01	Reductive acetyl-CoA pathway (Wood-Ljungdahl pathway)	Pathway modules	Energy metabolism	Carbon fixation	K00198 (K05299-K15022,K22015+K25123+K25124) K01938 K01491-K01500 K00297-K25007-K25008 K15023 K14138+K00197+K00194	0.142857	FALSE	0.142857	FALSE	NA	No enzymes unique to module	NA	K01500,K01500,K01938	16,1037,21	K01500 is present in multiple modules: M00377/M00140,K01938 is present in multiple modules: M00377/M00140/M00618	CACVOX01.fa
353	M00579	SCACVOX01	Phosphate acetyltransferase-acetate kinase pathway, acetyl-CoA => acetate	Pathway modules	Energy metabolism	Carbon fixation	(K00625,K13788,K15024) K00925	0.5	FALSE	0.5	FALSE	NA	No enzymes unique to module	NA	K00925	1748	K00925 is present in multiple modules: M00579/M00357/M00617/M00618/UDM0017/UDM0005/UDM0010	CACVOX01.fa
354	M00620	SCACVOX01	Incomplete reductive citrate cycle, acetyl-CoA => oxoglutarate	Pathway modules	Energy metabolism	Carbon fixation	(K00169+K00170+K00171+K00172) (K01959+K01960) K00024 (K01677+K01678) (K18209+K18210) (K01902+K01903) (K00174+K00175+K00176+K00177)	0.285714	FALSE	0.285714	FALSE	NA	No enzymes unique to module	NA	K00169,K00170,K00171,K00172,K00174,K00174,K00174,K00175,K00175,K00175,K00176,K00176,K00176,K00177,K00177,K00177	1.9802e+59	K00174 is present in multiple modules: M00009/M00011/M00173/M00620/M00614,K00175 is present in multiple modules: M00009/M00011/M00173/M00620/M00614,K00177 is present in multiple modules: M00009/M00011/M00173/M00620/M00614,K00171 is present in multiple modules: M00307/M00173/M00374/M00620/M00614/UDM0008,K00169 is present in multiple modules: M00307/M00173/M00374/M00620/M00614/UDM0008,K00172 is pre…	CACVOX01.fa
355	M00357	SCACVOX01	Methanogenesis, acetate => methane	Pathway modules	Energy metabolism	Methane metabolism	((K00925 K00625),K01895) (K00193+K00197+K00194) (K00577+K00578+K00579+K00580+K00581-K00582-K00583+K00584) (K00399+K00401+K00402) (K22480+K22481+K22482,K03388+K03389+K03390,K08264+K08265,K03388+K03389+K03390+K14127+(K14126+K14128,K22516+K00125))	0	FALSE	0.166667	FALSE	NA	No enzymes unique to module	NA	K00925	1748	K00925 is present in multiple modules: M00579/M00357/M00617/M00618/UDM0017/UDM0005/UDM0010	CACVOX01.fa
356	M00346	SCACVOX01	Formaldehyde assimilation, serine pathway	Pathway modules	Energy metabolism	Methane metabolism	K00600 K00830 K00018 K11529 K01689 K01595 K00024 K08692+K14067 K08691	0.333333	FALSE	0.333333	FALSE	1	K11529	1	K00600,K00600,K01689,K11529	210614826222519	K00600 is present in multiple modules: M00532/M00346/M00140/M00141,K01689 is present in multiple modules: M00001/M00002/M00003/M00346/UDM0012	CACVOX01.fa
357	M00345	SCACVOX01	Formaldehyde assimilation, ribulose monophosphate pathway	Pathway modules	Energy metabolism	Methane metabolism	(((K08093,K13812) K08094),K13831) (K00850,K16370) K01624	0.333333	FALSE	0.333333	FALSE	NA	No enzymes unique to module	NA	K01624	1678	K01624 is present in multiple modules: M00001/M00003/M00165/M00167/M00345/M00344/M00611/M00612/UDM0012	CACVOX01.fa
358	M00344	SCACVOX01	Formaldehyde assimilation, xylulose monophosphate pathway	Pathway modules	Energy metabolism	Methane metabolism	K17100 K00863 K01624 K03841	0.25	FALSE	0.25	FALSE	NA	No enzymes unique to module	NA	K01624	1678	K01624 is present in multiple modules: M00001/M00003/M00165/M00167/M00345/M00344/M00611/M00612/UDM0012	CACVOX01.fa
359	M00530	SCACVOX01	Dissimilatory nitrate reduction, nitrate => ammonia	Pathway modules	Energy metabolism	Nitrogen metabolism	(K00370+K00371+K00374,K02567+K02568) (K00362+K00363,K03385+K15876)	0	FALSE	0.25	FALSE	1	K03385	1	K03385	2026	None	CACVOX01.fa
360	M00157	SCACVOX01	F-type ATPase, prokaryotes and chloroplasts	Pathway modules	Energy metabolism	ATP synthesis	K02111+K02112+K02113+K02114+K02115+K02108+K02109+K02110	0	FALSE	0.875	TRUE	1	K02108,K02109,K02110,K02111,K02112,K02114,K02115	1,1,1,1,1,1,1	K02108,K02109,K02110,K02111,K02112,K02114,K02115	1.09111e+27	None	CACVOX01.fa
361	M00159	SCACVOX01	V/A-type ATPase, prokaryotes	Pathway modules	Energy metabolism	ATP synthesis	K02117+K02118+K02119+K02120+K02121+K02122+K02107+K02123+K02124	0	FALSE	0.888889	TRUE	1	K02107,K02117,K02119,K02120,K02121,K02122,K02123,K02124	1,1,1,1,1,1,1,1	K02107,K02117,K02119,K02120,K02121,K02122,K02123,K02124	1.90319e+31	None	CACVOX01.fa
362	M00083	SCACVOX01	Fatty acid biosynthesis, elongation	Pathway modules	Lipid metabolism	Fatty acid metabolism	K00665,(K00667 K00668),K11533,((K00647,K09458) K00059 (K02372,K01716,K16363) (K00208,K02371,K10780,K00209))	0	FALSE	0.25	FALSE	NA	No enzymes unique to module	NA	K00059	1700	K00059 is present in multiple modules: M00083/M00874/M00572	CACVOX01.fa
363	M00874	SCACVOX01	Fatty acid biosynthesis in mitochondria, fungi	Pathway modules	Lipid metabolism	Fatty acid metabolism	K11262 K03955+K00645 K09458 K00059 K22541 K07512	0.166667	FALSE	0.166667	FALSE	NA	No enzymes unique to module	NA	K00059	1700	K00059 is present in multiple modules: M00083/M00874/M00572	CACVOX01.fa
364	M00086	SCACVOX01	beta-Oxidation, acyl-CoA synthesis	Pathway modules	Lipid metabolism	Fatty acid metabolism	K01897,K15013	1	TRUE	1	TRUE	1	K01897	1	K01897	296	None	CACVOX01.fa
365	M00089	SCACVOX01	Triacylglycerol biosynthesis	Pathway modules	Lipid metabolism	Lipid metabolism	(K00629,K13506,K13507,K00630,K13508) (K00655,K13509,K13523,K19007,K13513,K13517,K13519,K14674,K22831) (K01080,K15728,K18693) (K11155,K11160,K14456,K22848,K22849)	0.25	FALSE	0.25	FALSE	1	K00655	1	K00655	1699	None	CACVOX01.fa
366	M00098	SCACVOX01	Acylglycerol degradation	Pathway modules	Lipid metabolism	Lipid metabolism	(K01046,K12298,K16816,K13534,K14073,K14074,K14075,K14076,K22283,K14452,K22284,K14674,K14675,K17900) (K01054,K25824)	1	TRUE	1	TRUE	1	K01046,K01054	2,1	K01046,K01046,K01054	15222911746	None	CACVOX01.fa
367	M00091	SCACVOX01	Phosphatidylcholine (PC) biosynthesis, PE => PC	Pathway modules	Lipid metabolism	Lipid metabolism	K00551,(K16369 K00550),K00570	1	TRUE	1	TRUE	1	K00570	1	K00570	2162	None	CACVOX01.fa
368	M00093	SCACVOX01	Phosphatidylethanolamine (PE) biosynthesis, PA => PS => PE	Pathway modules	Lipid metabolism	Lipid metabolism	K00981 (K00998,K17103) K01613	1	TRUE	1	TRUE	1	K00981,K01613,K17103	1,1,1	K00981,K01613,K17103	123519071908	None	CACVOX01.fa
369	M00048	SCACVOX01	De novo purine biosynthesis, PRPP + glutamine => IMP	Pathway modules	Nucleotide metabolism	Purine metabolism	K00764 (K01945,K11787,K11788,K13713) (K00601,K11175,K08289,K11787,K01492) (K01952,(K23269+K23264+K23265),(K23270+K23265)) (K01933,K11787,K11788 (K01587,K11808,K01589 K01588)) (K01923,K01587,K13713) K01756 (K00602,(K01492,K06863 K11176))	0.875	TRUE	0.875	TRUE	1	K00602,K00764,K01588,K01923,K01933,K01945,K01952,K11175,K11176	1,1,1,1,1,1,1,2,1	K00602,K00764,K01588,K01923,K01933,K01945,K01952,K11175,K11175,K11176	8.37843e+29	None	CACVOX01.fa
370	M00049	SCACVOX01	Adenine ribonucleotide biosynthesis, IMP => ADP,ATP	Pathway modules	Nucleotide metabolism	Purine metabolism	K01939 K01756 (K00939,K18532,K18533,K00944) K00940	0.25	FALSE	0.25	FALSE	1	K00939	1	K00939	1935	None	CACVOX01.fa
371	M00050	SCACVOX01	Guanine ribonucleotide biosynthesis, IMP => GDP,GTP	Pathway modules	Nucleotide metabolism	Purine metabolism	K00088 K01951 K00942 (K00940,K18533)	0.75	TRUE	0.75	TRUE	1	K00088,K00942,K01951	1,1,2	K00088,K00942,K01951,K01951	845165122071850	None	CACVOX01.fa
372	M00958	SCACVOX01	Adenine ribonucleotide degradation, AMP => Urate	Pathway modules	Nucleotide metabolism	Purine metabolism	((K01490 (K01081,K19970,K03787,K18550)),((K01081,K19970,K11751,K03787,K02566,K08693) (K01488,K19572,K05810))) (K03783,K03784,K09913,K05810) (K00106,K00087+K13479+K13480,K13481+K13482,K11177+K11178+K13483)	0.666667	FALSE	0.75	TRUE	NA	No enzymes unique to module	NA	K03783,K03784,K05810,K11751	203522571960161	K03783 is present in multiple modules: M00958/M00959,K03784 is present in multiple modules: M00958/M00959,K11751 is present in multiple modules: M00958/M00959,K05810 is present in multiple modules: M00958/M00959/M00034	CACVOX01.fa
373	M00959	SCACVOX01	Guanine ribonucleotide degradation, GMP => Urate	Pathway modules	Nucleotide metabolism	Purine metabolism	(K01081,K19970,K11751,K03787,K02566,K08693,K20881) (K03783,K03784,K09913,K05810) K01487 (K00106,K00087+K13479+K13480,K13481+K13482,K11177+K11178+K13483)	0.5	FALSE	0.5	FALSE	NA	No enzymes unique to module	NA	K03783,K03784,K05810,K11751	203522571960161	K03783 is present in multiple modules: M00958/M00959,K03784 is present in multiple modules: M00958/M00959,K11751 is present in multiple modules: M00958/M00959,K05810 is present in multiple modules: M00958/M00959/M00034	CACVOX01.fa
374	M00051	SCACVOX01	De novo pyrimidine biosynthesis, glutamine (+ PRPP) => UMP	Pathway modules	Nucleotide metabolism	Pyrimidine metabolism	(K11540,(K11541 K01465),((K01954,K01955+K01956) (K00609+K00610,K00608) K01465)) (K00226,K00254,K17828) (K13421,K00762 K01591)	0.666667	FALSE	0.916667	TRUE	1	K00609,K00610,K00762,K01465,K01591,K01955,K17828	1,1,1,1,1,1,1	K00609,K00610,K00762,K01465,K01591,K01955,K17828	8.47847e+20	None	CACVOX01.fa
375	M00052	SCACVOX01	Pyrimidine ribonucleotide biosynthesis, UMP => UDP/UTP,CDP/CTP	Pathway modules	Nucleotide metabolism	Pyrimidine metabolism	(K13800,K13809,K09903) (K00940,K18533) K01937	0.666667	FALSE	0.666667	FALSE	1	K01937,K09903	1,1	K01937,K09903	2206392	None	CACVOX01.fa
376	M00938	SCACVOX01	Pyrimidine deoxyribonucleotide biosynthesis, UDP => dTTP	Pathway modules	Nucleotide metabolism	Pyrimidine metabolism	(K00525+K00526,K10807+K10808) (K00940,K18533) K01520 (K00560,K13998,K03465) K00943	0.6	FALSE	0.6	FALSE	1	K00560,K00943,K01520	1,1,1	K00560,K00943,K01520	108016201747	None	CACVOX01.fa
377	M00020	SCACVOX01	Serine biosynthesis, glycerate-3P => serine	Pathway modules	Amino acid metabolism	Serine and threonine metabolism	K00058 K00831 (K01079,K02203,K22305,K25528)	0.666667	FALSE	0.666667	FALSE	1	K00058	2	K00058,K00058,K00831	106970107	K00831 is present in multiple modules: M00020/M00124	CACVOX01.fa
378	M00018	SCACVOX01	Threonine biosynthesis, aspartate => homoserine => threonine	Pathway modules	Amino acid metabolism	Serine and threonine metabolism	(K00928,K12524,K12525,K12526) K00133 (K00003,K12524,K12525) (K00872,K02204,K02203) K01733	0.8	TRUE	0.8	TRUE	1	K01733	1	K00003,K00133,K00928,K00928,K01733	2.48411e+18	K00928 is present in multiple modules: M00018/M00033/M00017/M00016/M00525/M00526/M00527,K00133 is present in multiple modules: M00018/M00033/M00017/M00016/M00525/M00526/M00527,K00003 is present in multiple modules: M00018/M00017	CACVOX01.fa
379	M00033	SCACVOX01	Ectoine biosynthesis, aspartate => ectoine	Pathway modules	Amino acid metabolism	Serine and threonine metabolism	K00928 K00133 K00836 K06718 K06720	0.4	FALSE	0.4	FALSE	NA	No enzymes unique to module	NA	K00133,K00928,K00928	106421842483	K00928 is present in multiple modules: M00018/M00033/M00017/M00016/M00525/M00526/M00527,K00133 is present in multiple modules: M00018/M00033/M00017/M00016/M00525/M00526/M00527	CACVOX01.fa
380	M00021	SCACVOX01	Cysteine biosynthesis, serine => cysteine	Pathway modules	Amino acid metabolism	Cysteine and methionine metabolism	(K00640,K23304) (K01738,K13034,K17069)	1	TRUE	1	TRUE	1	K00640,K01738	3,1	K00640,K00640,K00640,K01738	15215324291485	None	CACVOX01.fa
381	M00609	SCACVOX01	Cysteine biosynthesis, methionine => cysteine	Pathway modules	Amino acid metabolism	Cysteine and methionine metabolism	K00789 K17462 K01243 K07173 K17216 K17217	0.333333	FALSE	0.333333	FALSE	NA	No enzymes unique to module	NA	K00789,K01243	23921010	K01243 is present in multiple modules: M00609/M00034,K00789 is present in multiple modules: M00609/M00034/M00035/M00368/M00953	CACVOX01.fa
382	M00017	SCACVOX01	Methionine biosynthesis, aspartate => homoserine => methionine	Pathway modules	Amino acid metabolism	Cysteine and methionine metabolism	(K00928,K12524,K12525) K00133 (K00003,K12524,K12525) (K00651,K00641) K01739 (K01760,K14155) (K00548,K24042,K00549)	0.714286	FALSE	0.714286	FALSE	1	K01739,K01760,K14155	1,1,1	K00003,K00133,K00928,K00928,K01739,K01760,K14155	2.48411e+25	K00928 is present in multiple modules: M00018/M00033/M00017/M00016/M00525/M00526/M00527,K00133 is present in multiple modules: M00018/M00033/M00017/M00016/M00525/M00526/M00527,K00003 is present in multiple modules: M00018/M00017	CACVOX01.fa
383	M00034	SCACVOX01	Methionine salvage pathway	Pathway modules	Amino acid metabolism	Cysteine and methionine metabolism	K00789 K01611 K00797 ((K01243,K01244) K00899,(K00772,K05810)) K08963 (K16054,K08964 (K09880,K08965 K08966)) K08967 (K00815,K08969,K23977,K00832,K00838)	0.375	FALSE	0.375	FALSE	NA	No enzymes unique to module	NA	K00789,K00797,K01243,K05810	2392178710101960	K01243 is present in multiple modules: M00609/M00034,K05810 is present in multiple modules: M00958/M00959/M00034,K00797 is present in multiple modules: M00034/M00133,K00789 is present in multiple modules: M00609/M00034/M00035/M00368/M00953	CACVOX01.fa
384	M00035	SCACVOX01	Methionine degradation	Pathway modules	Amino acid metabolism	Cysteine and methionine metabolism	K00789 (K00558,K17398,K17399) K01251 (K01697,K10150)	0.25	FALSE	0.25	FALSE	NA	No enzymes unique to module	NA	K00789	2392	K00789 is present in multiple modules: M00609/M00034/M00035/M00368/M00953	CACVOX01.fa
385	M00368	SCACVOX01	Ethylene biosynthesis, methionine => ethylene	Pathway modules	Amino acid metabolism	Cysteine and methionine metabolism	K00789 (K01762,K20772) K05933	0.333333	FALSE	0.333333	FALSE	NA	No enzymes unique to module	NA	K00789	2392	K00789 is present in multiple modules: M00609/M00034/M00035/M00368/M00953	CACVOX01.fa
386	M00570	SCACVOX01	Isoleucine biosynthesis, threonine => 2-oxobutanoate => isoleucine	Pathway modules	Amino acid metabolism	Branched-chain amino acid metabolism	(K17989,K01754) K01652+(K01653,K11258) K00053 K01687 K00826	0.2	FALSE	0.2	FALSE	1	K01754	1	K01754	320	None	CACVOX01.fa
387	M00036	SCACVOX01	Leucine degradation, leucine => acetoacetate + acetyl-CoA	Pathway modules	Amino acid metabolism	Branched-chain amino acid metabolism	K00826 ((K00166+K00167,K11381)+K09699+K00382) (K00253,K00249) (K01968+K01969) (K05607,K13766) K01640	0	FALSE	0.0555556	FALSE	NA	No enzymes unique to module	NA	K00382	2101	K00382 is present in multiple modules: M00307/M00009/M00011/M00532/M00036/M00032	CACVOX01.fa
388	M00016	SCACVOX01	Lysine biosynthesis, succinyl-DAP pathway, aspartate => lysine	Pathway modules	Amino acid metabolism	Lysine metabolism	(K00928,K12524,K12525,K12526) K00133 K01714 K00215 K00674 (K00821,K14267) K01439 K01778 (K01586,K12526)	0.666667	FALSE	0.666667	FALSE	1	K01439	1	K00133,K00928,K00928,K01439,K01586,K01714,K01778	1.06422e+24	K01778 is present in multiple modules: M00016/M00525/M00527,K01586 is present in multiple modules: M00016/M00525/M00526/M00527,K00133 is present in multiple modules: M00018/M00033/M00017/M00016/M00525/M00526/M00527,K01714 is present in multiple modules: M00016/M00525/M00526/M00527,K00928 is present in multiple modules: M00018/M00033/M00017/M00016/M00525/M00526/M00527	CACVOX01.fa
389	M00525	SCACVOX01	Lysine biosynthesis, acetyl-DAP pathway, aspartate => lysine	Pathway modules	Amino acid metabolism	Lysine metabolism	K00928 K00133 K01714 K00215 K05822 K00841 K05823 K01778 K01586	0.555556	FALSE	0.555556	FALSE	NA	No enzymes unique to module	NA	K00133,K00928,K00928,K01586,K01714,K01778	1.06422e+21	K01778 is present in multiple modules: M00016/M00525/M00527,K01586 is present in multiple modules: M00016/M00525/M00526/M00527,K00133 is present in multiple modules: M00018/M00033/M00017/M00016/M00525/M00526/M00527,K01714 is present in multiple modules: M00016/M00525/M00526/M00527,K00928 is present in multiple modules: M00018/M00033/M00017/M00016/M00525/M00526/M00527	CACVOX01.fa
390	M00526	SCACVOX01	Lysine biosynthesis, DAP dehydrogenase pathway, aspartate => lysine	Pathway modules	Amino acid metabolism	Lysine metabolism	(K00928,K12524,K12525,K12526) K00133 K01714 K00215 K03340 (K01586,K12526)	0.666667	FALSE	0.666667	FALSE	NA	No enzymes unique to module	NA	K00133,K00928,K00928,K01586,K01714	1.06422e+17	K00928 is present in multiple modules: M00018/M00033/M00017/M00016/M00525/M00526/M00527,K01586 is present in multiple modules: M00016/M00525/M00526/M00527,K00133 is present in multiple modules: M00018/M00033/M00017/M00016/M00525/M00526/M00527,K01714 is present in multiple modules: M00016/M00525/M00526/M00527	CACVOX01.fa
391	M00527	SCACVOX01	Lysine biosynthesis, DAP aminotransferase pathway, aspartate => lysine	Pathway modules	Amino acid metabolism	Lysine metabolism	(K00928,K12524,K12525,K12526) K00133 K01714 K00215 K10206 K01778 (K01586,K12526)	0.714286	FALSE	0.714286	FALSE	NA	No enzymes unique to module	NA	K00133,K00928,K00928,K01586,K01714,K01778	1.06422e+21	K01778 is present in multiple modules: M00016/M00525/M00527,K01586 is present in multiple modules: M00016/M00525/M00526/M00527,K00133 is present in multiple modules: M00018/M00033/M00017/M00016/M00525/M00526/M00527,K01714 is present in multiple modules: M00016/M00525/M00526/M00527,K00928 is present in multiple modules: M00018/M00033/M00017/M00016/M00525/M00526/M00527	CACVOX01.fa
392	M00032	SCACVOX01	Lysine degradation, lysine => saccharopine => acetoacetyl-CoA	Pathway modules	Amino acid metabolism	Lysine metabolism	K14157 K14085 K00825 (K15791+K00658+K00382) K00252 (K07514,(K07515,K07511) K00022)	0	FALSE	0.0555556	FALSE	NA	No enzymes unique to module	NA	K00382	2101	K00382 is present in multiple modules: M00307/M00009/M00011/M00532/M00036/M00032	CACVOX01.fa
393	M00844	SCACVOX01	Arginine biosynthesis, ornithine => arginine	Pathway modules	Amino acid metabolism	Arginine and proline metabolism	K00611 K01940 (K01755,K14681)	0.333333	FALSE	0.333333	FALSE	NA	No enzymes unique to module	NA	K00611	785	K00611 is present in multiple modules: M00844/M00029	CACVOX01.fa
394	M00029	SCACVOX01	Urea cycle	Pathway modules	Amino acid metabolism	Arginine and proline metabolism	K01948 K00611 K01940 (K01755,K14681) K01476	0.2	FALSE	0.2	FALSE	NA	No enzymes unique to module	NA	K00611	785	K00611 is present in multiple modules: M00844/M00029	CACVOX01.fa
395	M00015	SCACVOX01	Proline biosynthesis, glutamate => proline	Pathway modules	Amino acid metabolism	Arginine and proline metabolism	((K00931 K00147),K12657) K00286	0.5	FALSE	0.5	FALSE	1	K00286	1	K00286	456	None	CACVOX01.fa
396	M00133	SCACVOX01	Polyamine biosynthesis, arginine => agmatine => putrescine => spermidine	Pathway modules	Amino acid metabolism	Polyamine biosynthesis	(K01583,K01584,K01585,K02626) K01480 K01611 K00797	0.25	FALSE	0.25	FALSE	NA	No enzymes unique to module	NA	K00797	1787	K00797 is present in multiple modules: M00034/M00133	CACVOX01.fa
397	M00135	SCACVOX01	GABA biosynthesis, eukaryotes, putrescine => GABA	Pathway modules	Amino acid metabolism	Polyamine biosynthesis	K00657 K00274 (K00128,K14085,K00149) --	0.25	FALSE	0.25	FALSE	1	K00657	1	K00657	1489	'--' steps are assumed incomplete	CACVOX01.fa
398	M00026	SCACVOX01	Histidine biosynthesis, PRPP => histidine	Pathway modules	Amino acid metabolism	Histidine metabolism	(K00765-K02502) (K01523 K01496,K11755,K14152) (K01814,K24017) (K02501+K02500,K01663) ((K01693 K00817 (K04486,K05602,K18649)),(K01089 K00817)) (K00013,K14152)	0	FALSE	0.125	FALSE	1	K04486	1	K04486	334	None	CACVOX01.fa
399	M00045	SCACVOX01	Histidine degradation, histidine => N-formiminoglutamate => glutamate	Pathway modules	Amino acid metabolism	Histidine metabolism	K01745 K01712 K01468 (K01479,K00603,K13990,(K05603 K01458))	1	TRUE	1	TRUE	1	K00603,K01468,K01712,K01745	1,1,1,1	K00603,K01468,K01712,K01745	17,20,18,32	None	CACVOX01.fa
400	M00022	SCACVOX01	Shikimate pathway, phosphoenolpyruvate + erythrose-4P => chorismate	Pathway modules	Amino acid metabolism	Aromatic amino acid metabolism	(K01626,K03856,K13853) (((K01735,K13829) ((K03785,K03786) K00014,K13832)),K13830) ((K00891,K13829) (K00800,K24018),K13830) K01736	0.75	TRUE	0.857143	TRUE	1	K00800,K00891,K01735,K01736,K03786,K03856	1,1,1,1,1,1	K00800,K00891,K01735,K01736,K03786,K03856	79,81,78,80,82,76	None	CACVOX01.fa
401	M00023	SCACVOX01	Tryptophan biosynthesis, chorismate => tryptophan	Pathway modules	Amino acid metabolism	Aromatic amino acid metabolism	(((K01657+K01658,K13503,K13501,K01656) K00766),K13497) (((K01817,K24017) (K01656,K01609)),K13498,K13501) (K01695+(K01696,K06001),K01694)	0	FALSE	0.166667	FALSE	1	K06001	1	K06001	1987	None	CACVOX01.fa
402	M00025	SCACVOX01	Tyrosine biosynthesis, chorismate => HPP => tyrosine	Pathway modules	Amino acid metabolism	Aromatic amino acid metabolism	(((K01850,K04092,K14170,K04093,K04516,K06208,K06209) (K04517,K00211)),K14187) (K00832,K00838)	0	FALSE	0.333333	FALSE	1	K04517	1	K04517	77	None	CACVOX01.fa
403	M00038	SCACVOX01	Tryptophan metabolism, tryptophan => kynurenine => 2-aminomuconate	Pathway modules	Amino acid metabolism	Aromatic amino acid metabolism	(K00453,K00463) (K01432,K14263,K07130) K00486 K01556 K00452 K03392 (K10217,K23234)	0.142857	FALSE	0.142857	FALSE	NA	No enzymes unique to module	NA	K07130	1519	K07130 is present in multiple modules: M00038/M00912	CACVOX01.fa
404	M00872	SCACVOX01	O-glycan biosynthesis, mannose type (core M3)	Pathway modules	Glycan metabolism	Glycan biosynthesis	K00728 K18207 K09654 K17547 K21031 K19872 K19873 K21052 K21032 K09668	0.1	FALSE	0.1	FALSE	1	K00728	1	K00728	1692	None	CACVOX01.fa
405	M00127	SCACVOX01	Thiamine biosynthesis, prokaryotes, AIR (+ DXP/tyrosine) => TMP/TPP	Pathway modules	Metabolism of cofactors and vitamins	Cofactor and vitamin metabolism	K03148+K03154 K03151 K03150 K03149 K03147 ((K00941 K00788),K14153,K21219) K00946	0.142857	FALSE	0.142857	FALSE	NA	No enzymes unique to module	NA	K03151	1688	K03151 is present in multiple modules: M00127/M00895	CACVOX01.fa
406	M00895	SCACVOX01	Thiamine biosynthesis, prokaryotes, AIR (+ DXP/glycine) => TMP/TPP	Pathway modules	Metabolism of cofactors and vitamins	Cofactor and vitamin metabolism	K03148+K03154 K03151 K03153 K03149 K10810 K03147 K00941 K00788 K00946	0.111111	FALSE	0.111111	FALSE	NA	No enzymes unique to module	NA	K03151	1688	K03151 is present in multiple modules: M00127/M00895	CACVOX01.fa
407	M00897	SCACVOX01	Thiamine biosynthesis, plants, AIR (+ NAD+) => TMP/thiamine/TPP	Pathway modules	Metabolism of cofactors and vitamins	Cofactor and vitamin metabolism	K03146 K03147 K14153 K22911 K00949	0.2	FALSE	0.2	FALSE	NA	No enzymes unique to module	NA	K00949	752	K00949 is present in multiple modules: M00897/M00898	CACVOX01.fa
408	M00898	SCACVOX01	Thiamine biosynthesis, pyridoxal-5P => TMP/thiamine/TPP	Pathway modules	Metabolism of cofactors and vitamins	Cofactor and vitamin metabolism	K03146 K18278 K00877 K14154 -- K00949	0.166667	FALSE	0.166667	FALSE	NA	No enzymes unique to module	NA	K00949	752	'--' steps are assumed incomplete,K00949 is present in multiple modules: M00897/M00898	CACVOX01.fa
409	M00125	SCACVOX01	Riboflavin biosynthesis, plants and bacteria, GTP => riboflavin/FMN/FAD	Pathway modules	Metabolism of cofactors and vitamins	Cofactor and vitamin metabolism	(K01497,K14652) (K01498 K00082,K11752) (K22912,K20860,K20861,K20862,K21063,K21064) (K02858,K14652) K00794 K00793 (K20884 K22949,K11753)	0.285714	FALSE	0.285714	FALSE	1	K11753,K21064	1,2	K11753,K21064,K21064	17214332326	None	CACVOX01.fa
410	M00124	SCACVOX01	Pyridoxal-P biosynthesis, erythrose-4P => pyridoxal-P	Pathway modules	Metabolism of cofactors and vitamins	Cofactor and vitamin metabolism	K03472 K03473 K00831 K00097 K03474 K00275	0.166667	FALSE	0.166667	FALSE	NA	No enzymes unique to module	NA	K00831	107	K00831 is present in multiple modules: M00020/M00124	CACVOX01.fa
411	M00115	SCACVOX01	NAD biosynthesis, aspartate => quinolinate => NAD	Pathway modules	Metabolism of cofactors and vitamins	Cofactor and vitamin metabolism	(K00278,K06989) K03517 K00767 (K00969,K06210) (K01916,K01950)	0.4	FALSE	0.4	FALSE	NA	No enzymes unique to module	NA	K00969,K01916	218316	K01916 is present in multiple modules: M00115/M00912,K00969 is present in multiple modules: M00115/M00912	CACVOX01.fa
412	M00912	SCACVOX01	NAD biosynthesis, tryptophan => quinolinate => NAD	Pathway modules	Metabolism of cofactors and vitamins	Cofactor and vitamin metabolism	(K00453,K00463) (K01432,K14263,K07130) K00486 K01556 K00452 K00767 (K00969,K06210) (K01916,K01950)	0.375	FALSE	0.375	FALSE	NA	No enzymes unique to module	NA	K00969,K01916,K07130	2183161519	K01916 is present in multiple modules: M00115/M00912,K00969 is present in multiple modules: M00115/M00912,K07130 is present in multiple modules: M00038/M00912	CACVOX01.fa
413	M00120	SCACVOX01	Coenzyme A biosynthesis, pantothenate => CoA	Pathway modules	Metabolism of cofactors and vitamins	Cofactor and vitamin metabolism	(K00867,K03525,K01947,K09680) ((K01922,K21977) K01598,K13038) (K02318,(K00954,K02201) K00859)	1	TRUE	1	TRUE	1	K00859,K00954,K03525	1,1,1	K00859,K00954,K03525,K13038	1239119611001100	K13038 is present in multiple modules: M00120/M00914	CACVOX01.fa
414	M00914	SCACVOX01	Coenzyme A biosynthesis, archaea, 2-oxoisovalerate => 4-phosphopantoate => CoA	Pathway modules	Metabolism of cofactors and vitamins	Cofactor and vitamin metabolism	K00606 K00077 K06982 K09722 K13038 K02201 K09735	0.142857	FALSE	0.142857	FALSE	NA	No enzymes unique to module	NA	K13038	1102	K13038 is present in multiple modules: M00120/M00914	CACVOX01.fa
415	M00572	SCACVOX01	Pimeloyl-ACP biosynthesis, BioC-BioH pathway, malonyl-ACP => pimeloyl-ACP	Pathway modules	Metabolism of cofactors and vitamins	Cofactor and vitamin metabolism	K02169 (K00647,K09458) K00059 K02372 K00208 (K02170,K09789,K19560,K19561)	0.166667	FALSE	0.166667	FALSE	NA	No enzymes unique to module	NA	K00059	1700	K00059 is present in multiple modules: M00083/M00874/M00572	CACVOX01.fa
416	M00123	SCACVOX01	Biotin biosynthesis, pimeloyl-ACP/CoA => biotin	Pathway modules	Metabolism of cofactors and vitamins	Cofactor and vitamin metabolism	K00652 ((K00833,K19563) K01935,K19562) K01012	0.333333	FALSE	0.333333	FALSE	NA	No enzymes unique to module	NA	K00652	907	K00652 is present in multiple modules: M00123/M00950/M00573/M00577	CACVOX01.fa
417	M00950	SCACVOX01	Biotin biosynthesis, BioU pathway, pimeloyl-ACP/CoA => biotin	Pathway modules	Metabolism of cofactors and vitamins	Cofactor and vitamin metabolism	K00652 K25570 K01935 K01012	0.25	FALSE	0.25	FALSE	NA	No enzymes unique to module	NA	K00652	907	K00652 is present in multiple modules: M00123/M00950/M00573/M00577	CACVOX01.fa
418	M00573	SCACVOX01	Biotin biosynthesis, BioI pathway, long-chain-acyl-ACP => pimeloyl-ACP => biotin	Pathway modules	Metabolism of cofactors and vitamins	Cofactor and vitamin metabolism	K16593 K00652 K19563 K01935 K01012	0.2	FALSE	0.2	FALSE	NA	No enzymes unique to module	NA	K00652	907	K00652 is present in multiple modules: M00123/M00950/M00573/M00577	CACVOX01.fa
419	M00577	SCACVOX01	Biotin biosynthesis, BioW pathway, pimelate => pimeloyl-CoA => biotin	Pathway modules	Metabolism of cofactors and vitamins	Cofactor and vitamin metabolism	K01906 K00652 (K00833,K19563) K01935 K01012	0.2	FALSE	0.2	FALSE	NA	No enzymes unique to module	NA	K00652	907	K00652 is present in multiple modules: M00123/M00950/M00573/M00577	CACVOX01.fa
420	M00126	SCACVOX01	Tetrahydrofolate biosynthesis, GTP => THF	Pathway modules	Metabolism of cofactors and vitamins	Cofactor and vitamin metabolism	(K01495,K09007,K22391) (K01077,K01113,(K08310,K19965)) ((K13939,(K13940,K01633 K00950) K00796),(K01633 K13941)) (K11754,K20457) (K00287,K13998)	0.6	FALSE	0.6	FALSE	1	K22391	1	K00287,K11754,K22391	108122701672	K11754 is present in multiple modules: M00126/M00841,K00287 is present in multiple modules: M00126/M00840	CACVOX01.fa
421	M00840	SCACVOX01	Tetrahydrofolate biosynthesis, mediated by ribA and trpF, GTP => THF	Pathway modules	Metabolism of cofactors and vitamins	Cofactor and vitamin metabolism	K14652 K22100 -- K01633 K13941 K22099 K00287	0.142857	FALSE	0.142857	FALSE	NA	No enzymes unique to module	NA	K00287	1081	'--' steps are assumed incomplete,K00287 is present in multiple modules: M00126/M00840	CACVOX01.fa
422	M00841	SCACVOX01	Tetrahydrofolate biosynthesis, mediated by PTPS, GTP => THF	Pathway modules	Metabolism of cofactors and vitamins	Cofactor and vitamin metabolism	K01495 K22101 K13941 K11754 K13998	0.2	FALSE	0.2	FALSE	NA	No enzymes unique to module	NA	K11754	2270	K11754 is present in multiple modules: M00126/M00841	CACVOX01.fa
423	M00880	SCACVOX01	Molybdenum cofactor biosynthesis, GTP => molybdenum cofactor	Pathway modules	Metabolism of cofactors and vitamins	Cofactor and vitamin metabolism	((K03639 K03637),K20967) (K03635,K21142) (((K03831,K03638) K03750),K15376)	0.666667	FALSE	0.8	TRUE	1	K03635,K03637,K03639,K03831	1,1,1,1	K03635,K03637,K03639,K03831	2489,863,39,38	None	CACVOX01.fa
424	M00140	SCACVOX01	C1-unit interconversion, prokaryotes	Pathway modules	Metabolism of cofactors and vitamins	Cofactor and vitamin metabolism	K00600 (K01491,(K00300 K01500)) K01938	0.666667	FALSE	0.75	TRUE	NA	No enzymes unique to module	NA	K00600,K00600,K01500,K01500,K01938	2106,1482,16,1037,21	K01500 is present in multiple modules: M00377/M00140,K00600 is present in multiple modules: M00532/M00346/M00140/M00141,K01938 is present in multiple modules: M00377/M00140/M00618	CACVOX01.fa
425	M00141	SCACVOX01	C1-unit interconversion, eukaryotes	Pathway modules	Metabolism of cofactors and vitamins	Cofactor and vitamin metabolism	K00600 (K00288,(K13403 K13402))	0.5	FALSE	0.5	FALSE	NA	No enzymes unique to module	NA	K00600,K00600	21061482	K00600 is present in multiple modules: M00532/M00346/M00140/M00141	CACVOX01.fa
426	M00121	SCACVOX01	Heme biosynthesis, plants and bacteria, glutamate => heme	Pathway modules	Metabolism of cofactors and vitamins	Cofactor and vitamin metabolism	K01885 K02492 K01845 K01698 K01749 (K01719,K13542,K13543) K01599 (K00228,K02495) (K00230,K00231,K08973) K01772	0.2	FALSE	0.2	FALSE	1	K01885,K02495	1,2	K01885,K02495,K02495	52114682471	None	CACVOX01.fa
427	M00112	SCACVOX01	Tocopherol/tocotorienol biosynthesis, homogentisate + phytyl/geranylgeranyl-PP => tocopherol/tocotorienol	Pathway modules	Metabolism of cofactors and vitamins	Cofactor and vitamin metabolism	K09833 (K12502,K18534) K09834 K05928	0.25	FALSE	0.25	FALSE	1	K09834	1	K09834	1581	None	CACVOX01.fa
428	M00096	SCACVOX01	C5 isoprenoid biosynthesis, non-mevalonate pathway	Pathway modules	Biosynthesis of terpenoids and polyketides	Terpenoid backbone biosynthesis	K01662 K00099 (K00991,K12506) K00919 (K01770,K12506) K03526 K03527 K01823	0.875	TRUE	0.875	TRUE	1	K00099,K00919,K00991,K01662,K01770,K03526,K03527	1,1,1,1,1,1,1	K00099,K00919,K00991,K01662,K01770,K03526,K03527	326,1873,1642,61,1643,2233,1744	None	CACVOX01.fa
429	M00793	SCACVOX01	dTDP-L-rhamnose biosynthesis	Pathway modules	Biosynthesis of terpenoids and polyketides	Polyketide sugar unit biosynthesis	K00973 K01710 (K01790 K00067,K23987)	0.666667	FALSE	0.666667	FALSE	1	K00973,K01710	1,1	K00973,K01710	12331234	None	CACVOX01.fa
430	M00953	SCACVOX01	Mugineic acid biosynthesis, methionine => 3-epihydroxymugineic acid	Pathway modules	Biosynthesis of other secondary metabolites	Biosynthesis of phytochemical compounds	K00789 K05953 K14271 K22374 K18054	0.2	FALSE	0.2	FALSE	NA	No enzymes unique to module	NA	K00789	2392	K00789 is present in multiple modules: M00609/M00034/M00035/M00368/M00953	CACVOX01.fa
431	M00848	SCACVOX01	Aurachin biosynthesis, anthranilate => aurachin A	Pathway modules	Biosynthesis of other secondary metabolites	Biosynthesis of other antibiotics	K09460 K02078+K14245+K14246+K22798 K22799 K22800 K21272 K21271 K22801 K22802	0	FALSE	0.03125	FALSE	1	K02078	3	K02078,K02078,K02078	496476297	No KOfam profile for K22800,No KOfam profile for K09460,No KOfam profile for K22802,No KOfam profile for K22798,No KOfam profile for K22801,No KOfam profile for K14246,No KOfam profile for K14245,No KOfam profile for K21271,No KOfam profile for K22799,No KOfam profile for K21272	CACVOX01.fa
432	M00569	SCACVOX01	Catechol meta-cleavage, catechol => acetyl-CoA / 4-methylcatechol => propanoyl-CoA	Pathway modules	Xenobiotics biodegradation	Aromatics degradation	(K00446,K07104) ((K10217 K01821 K01617),K10216) (K18364,K02554) (K18365,K01666) (K18366,K04073)	0.2	FALSE	0.2	FALSE	NA	No enzymes unique to module	NA	K01666	136	K01666 is present in multiple modules: M00569/M00545	CACVOX01.fa
433	M00545	SCACVOX01	Trans-cinnamate degradation, trans-cinnamate => acetyl-CoA	Pathway modules	Xenobiotics biodegradation	Aromatics degradation	(((K05708+K05709+K05710+K00529) K05711),K05712) K05713 K05714 K02554 K01666 K04073	0.166667	FALSE	0.166667	FALSE	NA	No enzymes unique to module	NA	K01666	136	K01666 is present in multiple modules: M00569/M00545	CACVOX01.fa
434	M00860	SCACVOX01	Bacillus anthracis pathogenicity signature, polyglutamic acid capsule biosynthesis	Signature modules	Gene set	Pathogenicity	K22976 K22977 K22980 K07282 K22116 K01932 K22981	0.142857	FALSE	0.142857	FALSE	1	K07282	1	K07282	673	No KOfam profile for K22976	CACVOX01.fa
435	M00627	SCACVOX01	beta-Lactam resistance, Bla system	Signature modules	Gene set	Drug resistance	K02172 K02171 (K18766,K17836)	1	TRUE	1	TRUE	1	K02171,K02172,K17836	3,2,3	K02171,K02171,K02171,K02172,K02172,K17836,K17836,K17836	1.34337e+27	None	CACVOX01.fa
436	M00651	SCACVOX01	Vancomycin resistance, D-Ala-D-Lac type	Signature modules	Gene set	Drug resistance	(K18345 K18344 K07260 K18346),(K18351 K18352 K18354 K18353) (K18347 K15739 K08641)	0	FALSE	0.428571	FALSE	1	K07260,K08641,K18346	5,1,1	K07260,K07260,K07260,K07260,K07260,K08641,K18346	1.63106e+25	No KOfam profile for K18354	CACVOX01.fa
437	M00705	SCACVOX01	Multidrug resistance, efflux pump MepA	Signature modules	Gene set	Drug resistance	K18909 K18908	0.5	FALSE	0.5	FALSE	1	K18909	1	K18909	1917	None	CACVOX01.fa
438	M00611	SCACVOX01	Oxygenic photosynthesis in plants and cyanobacteria	Signature modules	Module set	Metabolic capacity	(M00161,M00163) M00165	0	FALSE	0.318182	FALSE	NA	No enzymes unique to module	NA	K00134,K00150,K00615,K00615,K00615,K00615,K00615,K00615,K00615,K00927,K00927,K01624,K01808,K01808,K04041	1.56312e+56	K04041 is present in multiple modules: M00003/M00611/M00612/UDM0012,K00150 is present in multiple modules: M00001/M00002/M00003/M00165/M00166/M00611/M00612,K01624 is present in multiple modules: M00001/M00003/M00165/M00167/M00345/M00344/M00611/M00612/UDM0012,K00615 is present in multiple modules: M00004/M00007/M00165/M00167/M00611/M00612/UDM0016,K00134 is present in multiple modules: M00001/M0000…	CACVOX01.fa
439	M00612	SCACVOX01	Anoxygenic photosynthesis in purple bacteria	Signature modules	Module set	Metabolic capacity	M00597 M00165	0	FALSE	0.318182	FALSE	NA	No enzymes unique to module	NA	K00134,K00150,K00615,K00615,K00615,K00615,K00615,K00615,K00615,K00927,K00927,K01624,K01808,K01808,K04041	1.56312e+56	K04041 is present in multiple modules: M00003/M00611/M00612/UDM0012,K00150 is present in multiple modules: M00001/M00002/M00003/M00165/M00166/M00611/M00612,K01624 is present in multiple modules: M00001/M00003/M00165/M00167/M00345/M00344/M00611/M00612/UDM0012,K00615 is present in multiple modules: M00004/M00007/M00165/M00167/M00611/M00612/UDM0016,K00134 is present in multiple modules: M00001/M0000…	CACVOX01.fa
440	M00614	SCACVOX01	Anoxygenic photosynthesis in green sulfur bacteria	Signature modules	Module set	Metabolic capacity	M00598 M00173	0	FALSE	0.136364	FALSE	NA	No enzymes unique to module	NA	K00169,K00170,K00171,K00172,K00174,K00174,K00174,K00175,K00175,K00175,K00176,K00176,K00176,K00177,K00177,K00177,K01006,K01006,K03737,K03737	1.9802e+74	K00174 is present in multiple modules: M00009/M00011/M00173/M00620/M00614,K00175 is present in multiple modules: M00009/M00011/M00173/M00620/M00614,K00177 is present in multiple modules: M00009/M00011/M00173/M00620/M00614,K00171 is present in multiple modules: M00307/M00173/M00374/M00620/M00614/UDM0008,K00169 is present in multiple modules: M00307/M00173/M00374/M00620/M00614/UDM0008,K00172 is pre…	CACVOX01.fa
441	M00617	SCACVOX01	Methanogen	Signature modules	Module set	Metabolic capacity	M00567,M00357,M00356,M00563	0	FALSE	0.166667	FALSE	NA	No enzymes unique to module	NA	K00925	1748	K00925 is present in multiple modules: M00579/M00357/M00617/M00618/UDM0017/UDM0005/UDM0010	CACVOX01.fa
442	M00618	SCACVOX01	Acetogen	Signature modules	Module set	Metabolic capacity	M00377 M00579	0	FALSE	0.321429	FALSE	NA	No enzymes unique to module	NA	K00925,K01938	1748,21	K00925 is present in multiple modules: M00579/M00357/M00617/M00618/UDM0017/UDM0005/UDM0010,K01938 is present in multiple modules: M00377/M00140/M00618	CACVOX01.fa
443	UDM0016	SCACVOX01	Pentose_Phosphate	Sugar	Pentose Phosphate	Pentose -> Pyruvate	K00033 (K01057,K07404,K13937) K00036 (K01807,K01808) K01783 (K00616,K13810) K00615	0.428571	FALSE	0.428571	FALSE	NA	No enzymes unique to module	NA	K00615,K00615,K00615,K00615,K00615,K00615,K00615,K01783,K01808,K01808	704,2368,660,703,1736,1737,2367,5,2024,2366	K01808 is present in multiple modules: M00004/M00007/M00165/M00167/M00611/M00612/UDM0016,K01783 is present in multiple modules: M00004/M00007/UDM0016,K00615 is present in multiple modules: M00004/M00007/M00165/M00167/M00611/M00612/UDM0016	CACVOX01.fa
444	UDM0007	SCACVOX01	Acrylate_Pathway	Secondary Fermentation	Propionate	Lactate -> Propionate	K01026 K20143 (K20626,K20627)	0.333333	FALSE	0.333333	FALSE	NA	No enzymes unique to module	NA	K01026	1984	K01026 is present in multiple modules: UDM0007/UDM0010/UDM0009	CACVOX01.fa
445	UDM0017	SCACVOX01	Propanediol	Primary Fermentation	Propanediol	Sugars -> Propionate	(K13922,K18366) K13923 (K01699,K13919,K13920) (K00925,K00929,K00932,K19697)	0.25	FALSE	0.25	FALSE	NA	No enzymes unique to module	NA	K00925	1748	K00925 is present in multiple modules: M00579/M00357/M00617/M00618/UDM0017/UDM0005/UDM0010	CACVOX01.fa
446	UDM0008	SCACVOX01	Butyrate_1	Primary Fermentation	Butyrate	Pyruvate -> Butyrate	K00650 (K00626,K00632,K07508,K07509,K07513) K00248 K00929 (K00022,K01782,K01825,K07514,K07516,K08683,K10527,K15016) K00634 (K00169,K00170,K00171,K00172,K00189,K03737)	0.142857	FALSE	0.142857	FALSE	NA	No enzymes unique to module	NA	K00169,K00170,K00171,K00172,K03737,K03737	1.9802e+22	K00171 is present in multiple modules: M00307/M00173/M00374/M00620/M00614/UDM0008,K00169 is present in multiple modules: M00307/M00173/M00374/M00620/M00614/UDM0008,K00172 is present in multiple modules: M00307/M00173/M00374/M00620/M00614/UDM0008,K03737 is present in multiple modules: M00307/M00173/M00614/UDM0008,K00170 is present in multiple modules: M00307/M00173/M00374/M00620/M00614/UDM0008	CACVOX01.fa
447	UDM0005	SCACVOX01	Acetate_5	Primary Fermentation	Acetogenesis	Acetyl-CoA + ADP phosphate (2 step) -> Acetate	K00925 (K00625,K13788,K15024)	0.5	FALSE	0.5	FALSE	NA	No enzymes unique to module	NA	K00925	1748	K00925 is present in multiple modules: M00579/M00357/M00617/M00618/UDM0017/UDM0005/UDM0010	CACVOX01.fa
448	UDM0012	SCACVOX01	Glycolysis	Sugar	Pyruvate	Hexose -> Pyruvate	(K15633,K15635) (K00850,K16370,K21071,K24182) K01689 (K01086,K01622,K02446,K03841,K04041,K11532) (K01623,K01624,K11645,K16305,K16306) (K01810,K06859,K13810,K15916) (K00134,K10705) K01007 K00927 (K01834,K01837,K15634) (K00873,K12406) K01803	0.833333	TRUE	0.833333	TRUE	NA	No enzymes unique to module	NA	K00134,K00873,K00873,K00927,K00927,K01624,K01689,K01803,K01810,K04041,K15633,K15633,K15633,K15635,K21071,K21071	1.56354e+59	K04041 is present in multiple modules: M00003/M00611/M00612/UDM0012,K01624 is present in multiple modules: M00001/M00003/M00165/M00167/M00345/M00344/M00611/M00612/UDM0012,K01689 is present in multiple modules: M00001/M00002/M00003/M00346/UDM0012,K01803 is present in multiple modules: M00001/M00002/M00003/UDM0012,K00873 is present in multiple modules: M00001/M00002/UDM0012,K00134 is present in mul…	CACVOX01.fa
449	UDM0010	SCACVOX01	Butyrate_3	Primary Fermentation	Butyrate	Acetyl-CoA -> Butyrate	(K00925,K00932,K19697) (K00626,K00632,K07508,K07509,K07513) K00248 (K01026,K01034,K01035,K19709) (K00625,K13788,K15024)	0.4	FALSE	0.4	FALSE	NA	No enzymes unique to module	NA	K00925,K01026	17481984	K00925 is present in multiple modules: M00579/M00357/M00617/M00618/UDM0017/UDM0005/UDM0010,K01026 is present in multiple modules: UDM0007/UDM0010/UDM0009	CACVOX01.fa
450	UDM0001	SCACVOX01	Acetate_1	Secondary Fermentation	Acetogenesis	Acetyl-CoA + Succinate -> Acetate	(K01899,K01900,K01902,K01903) K18118	0.5	FALSE	0.5	FALSE	NA	No enzymes unique to module	NA	K18118	1771	K18118 is present in multiple modules: M00009/M00011/UDM0001/UDM0009	CACVOX01.fa
451	UDM0009	SCACVOX01	Butyrate_2	Secondary Fermentation	Butyrate	Succinate -> Butyrate	K18122 (K00043,K08318,K18120) K00248 (K01026,K01034,K01035,K19709) (K15017,K15038,K18119) K18118	0.5	FALSE	0.5	FALSE	1	K18122	1	K01026,K18118,K18122	19841771641	K18118 is present in multiple modules: M00009/M00011/UDM0001/UDM0009,K01026 is present in multiple modules: UDM0007/UDM0010/UDM0009	CACVOX01.fa
452	M00001	S13_4_bin_25	Glycolysis (Embden-Meyerhof pathway), glucose => pyruvate	Pathway modules	Carbohydrate metabolism	Central carbohydrate metabolism	(K00844,K12407,K00845,K25026,K00886,K08074,K00918) (K01810,K06859,K13810,K15916) (K00850,K16370,K21071,K00918) (K01623,K01624,K11645,K16305,K16306) K01803 ((K00134,K00150) K00927,K11389) (K01834,K15633,K15634,K15635) K01689 (K00873,K12406)	0.888889	TRUE	0.9	TRUE	NA	No enzymes unique to module	NA	K00134,K00873,K00927,K01623,K01689,K01803,K01810,K01834,K25026	1.77113e+34	K25026 is present in multiple modules: M00001/M00549/M00909,K01803 is present in multiple modules: M00001/M00002/M00003/UDM0012,K01834 is present in multiple modules: M00001/M00002/M00003/UDM0012,K00873 is present in multiple modules: M00001/M00002/UDM0012,K00927 is present in multiple modules: M00001/M00002/M00003/M00308/M00552/M00165/M00166/M00611/M00612/UDM0012,K01623 is present in multiple mo…	13_4_bin.25.fa
453	M00002	S13_4_bin_25	Glycolysis, core module involving three-carbon compounds	Pathway modules	Carbohydrate metabolism	Central carbohydrate metabolism	K01803 ((K00134,K00150) K00927,K11389) (K01834,K15633,K15634,K15635) K01689 (K00873,K12406)	1	TRUE	1	TRUE	NA	No enzymes unique to module	NA	K00134,K00873,K00927,K01689,K01803,K01834	1.77113e+23	K01803 is present in multiple modules: M00001/M00002/M00003/UDM0012,K01834 is present in multiple modules: M00001/M00002/M00003/UDM0012,K00873 is present in multiple modules: M00001/M00002/UDM0012,K00927 is present in multiple modules: M00001/M00002/M00003/M00308/M00552/M00165/M00166/M00611/M00612/UDM0012,K01689 is present in multiple modules: M00001/M00002/M00003/M00346/UDM0012,K00134 is present…	13_4_bin.25.fa
454	M00003	S13_4_bin_25	Gluconeogenesis, oxaloacetate => fructose-6P	Pathway modules	Carbohydrate metabolism	Central carbohydrate metabolism	(K01596,K01610) K01689 (K01834,K15633,K15634,K15635) K00927 (K00134,K00150) K01803 ((K01623,K01624,K11645) (K03841,K02446,K11532,K01086,K04041),K01622)	1	TRUE	1	TRUE	NA	No enzymes unique to module	NA	K00134,K00927,K01610,K01623,K01689,K01803,K01834,K03841	1.77118e+31	K01803 is present in multiple modules: M00001/M00002/M00003/UDM0012,K01834 is present in multiple modules: M00001/M00002/M00003/UDM0012,K00927 is present in multiple modules: M00001/M00002/M00003/M00308/M00552/M00165/M00166/M00611/M00612/UDM0012,K01623 is present in multiple modules: M00001/M00003/M00165/M00167/M00611/M00612/UDM0012,K01689 is present in multiple modules: M00001/M00002/M00003/M003…	13_4_bin.25.fa
455	M00307	S13_4_bin_25	Pyruvate oxidation, pyruvate => acetyl-CoA	Pathway modules	Carbohydrate metabolism	Central carbohydrate metabolism	((K00163,K00161+K00162)+K00627+K00382-K13997),K00169+K00170+K00171+(K00172,K00189),K03737	0	FALSE	0.75	TRUE	1	K00162,K00627	1,1	K00162,K00382,K00382,K00627	169797224361698	K00382 is present in multiple modules: M00307/M00009/M00011/M00532/M00036/M00032	13_4_bin.25.fa
456	M00009	S13_4_bin_25	Citrate cycle (TCA cycle, Krebs cycle)	Pathway modules	Carbohydrate metabolism	Central carbohydrate metabolism	(K01647,K05942) (K01681,K01682) (K00031,K00030) ((K00164+K00658,K01616)+K00382,K00174+K00175-K00177-K00176) (K01902+K01903,K01899+K01900,K18118) (K00234+K00235+K00236+(K00237,K25801),K00239+K00240+K00241-(K00242,K18859,K18860),K00244+K00245+K00246-K00247) (K01676,K01679,K01677+K01678) (K00026,K00025,K00024,K00116)	0.75	TRUE	0.833333	TRUE	NA	No enzymes unique to module	NA	K00031,K00164,K00240,K00241,K00242,K00382,K00382,K00658,K01647,K01679,K01681,K01902,K01903	2.87728e+45	K01679 is present in multiple modules: M00009/M00011/M00173/M00376/M00613/M00614,K00031 is present in multiple modules: M00009/M00010/M00740/M00173/M00614,K00382 is present in multiple modules: M00307/M00009/M00011/M00532/M00036/M00032,K00164 is present in multiple modules: M00009/M00011,K00240 is present in multiple modules: M00009/M00011/M00173/M00376/M00374/M00149/M00613/M00614,K01681 is prese…	13_4_bin.25.fa
457	M00010	S13_4_bin_25	Citrate cycle, first carbon oxidation, oxaloacetate => 2-oxoglutarate	Pathway modules	Carbohydrate metabolism	Central carbohydrate metabolism	(K01647,K05942) (K01681,K01682) (K00031,K00030)	1	TRUE	1	TRUE	NA	No enzymes unique to module	NA	K00031,K01647,K01681	28771792691	K01647 is present in multiple modules: M00009/M00010/M00012/M00740,K01681 is present in multiple modules: M00009/M00010/M00012/M00740/M00173/M00614,K00031 is present in multiple modules: M00009/M00010/M00740/M00173/M00614	13_4_bin.25.fa
458	M00011	S13_4_bin_25	Citrate cycle, second carbon oxidation, 2-oxoglutarate => oxaloacetate	Pathway modules	Carbohydrate metabolism	Central carbohydrate metabolism	((K00164+K00658,K01616)+K00382,K00174+K00175-K00177-K00176) (K01902+K01903,K01899+K01900,K18118) (K00234+K00235+K00236+(K00237,K25801),K00239+K00240+K00241-(K00242,K18859,K18860),K00244+K00245+K00246-K00247) (K01676,K01679,K01677+K01678) (K00026,K00025,K00024,K00116)	0.6	FALSE	0.733333	FALSE	NA	No enzymes unique to module	NA	K00164,K00240,K00241,K00242,K00382,K00382,K00658,K01679,K01902,K01903	2.83343e+34	K01679 is present in multiple modules: M00009/M00011/M00173/M00376/M00613/M00614,K00382 is present in multiple modules: M00307/M00009/M00011/M00532/M00036/M00032,K00164 is present in multiple modules: M00009/M00011,K00240 is present in multiple modules: M00009/M00011/M00173/M00376/M00374/M00149/M00613/M00614,K00658 is present in multiple modules: M00009/M00011/M00032,K00241 is present in multiple…	13_4_bin.25.fa
459	M00004	S13_4_bin_25	Pentose phosphate pathway (Pentose phosphate cycle)	Pathway modules	Carbohydrate metabolism	Central carbohydrate metabolism	(K13937,((K00036,K19243) (K01057,K07404))) K00033 K01783 (K01807,K01808) K00615 K00616 (K01810,K06859,K13810,K15916)	1	TRUE	1	TRUE	NA	No enzymes unique to module	NA	K00033,K00036,K00615,K00616,K01057,K01783,K01807,K01808,K01810	2.7073e+32	K01057 is present in multiple modules: M00004/M00006/M00008/UDM0016,K00033 is present in multiple modules: M00004/M00006/UDM0016,K01783 is present in multiple modules: M00004/M00007/UDM0016,K00615 is present in multiple modules: M00004/M00007/M00165/M00167/M00611/M00612/UDM0016,K00616 is present in multiple modules: M00004/M00007/UDM0016,K01810 is present in multiple modules: M00001/M00004/M00892…	13_4_bin.25.fa
460	M00006	S13_4_bin_25	Pentose phosphate pathway, oxidative phase, glucose 6P => ribulose 5P	Pathway modules	Carbohydrate metabolism	Central carbohydrate metabolism	(K13937,((K00036,K19243) (K01057,K07404))) K00033	1	TRUE	1	TRUE	NA	No enzymes unique to module	NA	K00033,K00036,K01057	27073011986	K01057 is present in multiple modules: M00004/M00006/M00008/UDM0016,K00036 is present in multiple modules: M00004/M00006/M00008/UDM0016,K00033 is present in multiple modules: M00004/M00006/UDM0016	13_4_bin.25.fa
461	M00007	S13_4_bin_25	Pentose phosphate pathway, non-oxidative phase, fructose 6P => ribose 5P	Pathway modules	Carbohydrate metabolism	Central carbohydrate metabolism	K00615 (K00616,K13810) K01783 (K01807,K01808)	1	TRUE	1	TRUE	NA	No enzymes unique to module	NA	K00615,K00616,K01783,K01807,K01808	3.00213e+18	K01783 is present in multiple modules: M00004/M00007/UDM0016,K00615 is present in multiple modules: M00004/M00007/M00165/M00167/M00611/M00612/UDM0016,K00616 is present in multiple modules: M00004/M00007/UDM0016,K01808 is present in multiple modules: M00004/M00007/M00165/M00167/M00611/M00612/UDM0016,K01807 is present in multiple modules: M00004/M00007/M00580/M00165/M00167/M00611/M00612/UDM0016	13_4_bin.25.fa
462	M00580	S13_4_bin_25	Pentose phosphate pathway, archaea, fructose 6P => ribose 5P	Pathway modules	Carbohydrate metabolism	Central carbohydrate metabolism	(K08094 (K08093,K13812),K13831) K01807	0.5	FALSE	0.5	FALSE	NA	No enzymes unique to module	NA	K01807	1596	K01807 is present in multiple modules: M00004/M00007/M00580/M00165/M00167/M00611/M00612/UDM0016	13_4_bin.25.fa
463	M00005	S13_4_bin_25	PRPP biosynthesis, ribose 5P => PRPP	Pathway modules	Carbohydrate metabolism	Central carbohydrate metabolism	K00948	1	TRUE	1	TRUE	1	K00948	1	K00948	1779	None	13_4_bin.25.fa
464	M00008	S13_4_bin_25	Entner-Doudoroff pathway, glucose-6P => glyceraldehyde-3P + pyruvate	Pathway modules	Carbohydrate metabolism	Central carbohydrate metabolism	K00036 (K01057,K07404) K01690 K01625	1	TRUE	1	TRUE	1	K01690	1	K00036,K01057,K01625,K01690	30119861759985	K01057 is present in multiple modules: M00004/M00006/M00008/UDM0016,K01625 is present in multiple modules: M00008/M00308/M00631/M00061,K00036 is present in multiple modules: M00004/M00006/M00008/UDM0016	13_4_bin.25.fa
465	M00308	S13_4_bin_25	Semi-phosphorylative Entner-Doudoroff pathway, gluconate => glycerate-3P	Pathway modules	Carbohydrate metabolism	Central carbohydrate metabolism	K05308 K00874 K01625 (K00134 K00927,K00131,K18978)	0.75	TRUE	0.8	TRUE	NA	No enzymes unique to module	NA	K00134,K00874,K00927,K01625	177182917721759	K00927 is present in multiple modules: M00001/M00002/M00003/M00308/M00552/M00165/M00166/M00611/M00612/UDM0012,K01625 is present in multiple modules: M00008/M00308/M00631/M00061,K00874 is present in multiple modules: M00308/M00631/M00061,K00134 is present in multiple modules: M00001/M00002/M00003/M00308/M00552/M00165/M00166/M00611/M00612/UDM0012	13_4_bin.25.fa
466	M00014	S13_4_bin_25	Glucuronate pathway (uronate pathway)	Pathway modules	Carbohydrate metabolism	Other carbohydrate metabolism	K00012 ((K12447 K16190),(K00699 (K01195,K14756))) K00002 K13247 -- K03331 (K05351,K00008) K00854	0.25	FALSE	0.222222	FALSE	1	K00854	1	K00012,K00854	2789255	K00012 is present in multiple modules: M00014/M00129,'--' steps are assumed incomplete	13_4_bin.25.fa
467	M00631	S13_4_bin_25	D-Galacturonate degradation (bacteria), D-galacturonate => pyruvate + D-glyceraldehyde 3P	Pathway modules	Carbohydrate metabolism	Other carbohydrate metabolism	K01812 K00041 (K01685,K16849+K16850) K00874 (K01625,K17463)	0.8	TRUE	0.8	TRUE	1	K01685	1	K00874,K01625,K01685,K01812	829175930512085	K01625 is present in multiple modules: M00008/M00308/M00631/M00061,K00874 is present in multiple modules: M00308/M00631/M00061,K01812 is present in multiple modules: M00631/M00061	13_4_bin.25.fa
468	M00061	S13_4_bin_25	D-Glucuronate degradation, D-glucuronate => pyruvate + D-glyceraldehyde 3P	Pathway modules	Carbohydrate metabolism	Other carbohydrate metabolism	K01812 K00040 (K01686,K08323) K00874 (K01625,K17463)	0.8	TRUE	0.8	TRUE	1	K01686	1	K00874,K01625,K01686,K01812	829175920842085	K01625 is present in multiple modules: M00008/M00308/M00631/M00061,K00874 is present in multiple modules: M00308/M00631/M00061,K01812 is present in multiple modules: M00631/M00061	13_4_bin.25.fa
469	M00632	S13_4_bin_25	Galactose degradation, Leloir pathway, galactose => alpha-D-glucose-1P	Pathway modules	Carbohydrate metabolism	Other carbohydrate metabolism	K01785 K00849 K00965 K01784	0.5	FALSE	0.5	FALSE	1	K01784,K01785	1,1	K01784,K01785	21592755	None	13_4_bin.25.fa
470	M00552	S13_4_bin_25	D-galactonate degradation, De Ley-Doudoroff pathway, D-galactonate => glycerate-3P	Pathway modules	Carbohydrate metabolism	Other carbohydrate metabolism	K01684 K00883 K01631 K00134 K00927	1	TRUE	1	TRUE	1	K00883,K01631,K01684	1,1,1	K00134,K00883,K00927,K01631,K01684	1.77147e+16	K00927 is present in multiple modules: M00001/M00002/M00003/M00308/M00552/M00165/M00166/M00611/M00612/UDM0012,K00134 is present in multiple modules: M00001/M00002/M00003/M00308/M00552/M00165/M00166/M00611/M00612/UDM0012	13_4_bin.25.fa
471	M00129	S13_4_bin_25	Ascorbate biosynthesis, animals, glucose-1P => ascorbate	Pathway modules	Carbohydrate metabolism	Other carbohydrate metabolism	K00963 K00012 K00699 K01195 K00002 K01053 K00103	0.428571	FALSE	0.428571	FALSE	1	K01053	2	K00012,K00963,K01053,K01053	278921604071904	K00963 is present in multiple modules: M00129/M00854/M00549,K00012 is present in multiple modules: M00014/M00129	13_4_bin.25.fa
472	M00114	S13_4_bin_25	Ascorbate biosynthesis, plants, fructose-6P => ascorbate	Pathway modules	Carbohydrate metabolism	Other carbohydrate metabolism	K01809 K17497 K00966 K10046 K14190 K10047 K17744 K00225	0.125	FALSE	0.125	FALSE	1	K10046	1	K10046	742	None	13_4_bin.25.fa
473	M00854	S13_4_bin_25	Glycogen biosynthesis, glucose-1P => glycogen/starch	Pathway modules	Carbohydrate metabolism	Other carbohydrate metabolism	(K00963 (K00693+K00750,K16150,K16153,K13679,K20812)),(K00975 (K00703,K13679,K20812)) (K00700,K16149)	1	TRUE	1	TRUE	NA	No enzymes unique to module	NA	K00700,K00700,K00703,K00963,K00975	3.07019e+17	K00703 is present in multiple modules: M00854/M00565,K00963 is present in multiple modules: M00129/M00854/M00549,K00975 is present in multiple modules: M00854/M00565,K00700 is present in multiple modules: M00854/M00565	13_4_bin.25.fa
474	M00855	S13_4_bin_25	Glycogen degradation, glycogen => glucose-6P	Pathway modules	Carbohydrate metabolism	Other carbohydrate metabolism	(K00688,K16153) (K01196,((K00705,K22451) (K02438,K01200))) (K15779,K01835,K15778)	0.666667	FALSE	0.666667	FALSE	1	K00688	2	K00688,K00688,K01835	31418671603	K01835 is present in multiple modules: M00855/M00549	13_4_bin.25.fa
475	M00565	S13_4_bin_25	Trehalose biosynthesis, D-glucose 1P => trehalose	Pathway modules	Carbohydrate metabolism	Other carbohydrate metabolism	K00975 K00703 (K00700,K16149) K01214 K06044 K01236	0.666667	FALSE	0.666667	FALSE	1	K01214	1	K00700,K00700,K00703,K00975,K01214	3.07019e+17	K00703 is present in multiple modules: M00854/M00565,K00975 is present in multiple modules: M00854/M00565,K00700 is present in multiple modules: M00854/M00565	13_4_bin.25.fa
476	M00549	S13_4_bin_25	Nucleotide sugar biosynthesis, glucose => UDP-glucose	Pathway modules	Carbohydrate metabolism	Other carbohydrate metabolism	(K00844,K00845,K25026,K12407,K00886) (K01835,K15779,K15778) (K00963,K12447)	1	TRUE	1	TRUE	NA	No enzymes unique to module	NA	K00963,K01835,K25026	216016032560	K01835 is present in multiple modules: M00855/M00549,K00963 is present in multiple modules: M00129/M00854/M00549,K25026 is present in multiple modules: M00001/M00549/M00909	13_4_bin.25.fa
477	M00892	S13_4_bin_25	UDP-N-acetyl-D-glucosamine biosynthesis, eukaryotes, glucose => UDP-GlcNAc	Pathway modules	Carbohydrate metabolism	Other carbohydrate metabolism	(K00844,K12407,K00845) K01810 K00820 K00621 K01836 K00972	0.333333	FALSE	0.333333	FALSE	NA	No enzymes unique to module	NA	K00820,K00820,K01810	1073713915	K01810 is present in multiple modules: M00001/M00004/M00892/M00909/UDM0012,K00820 is present in multiple modules: M00892/M00909	13_4_bin.25.fa
478	M00909	S13_4_bin_25	UDP-N-acetyl-D-glucosamine biosynthesis, prokaryotes, glucose => UDP-GlcNAc	Pathway modules	Carbohydrate metabolism	Other carbohydrate metabolism	(K00845,K25026) (K01810,K13810,K15916) K00820 K03431 K04042	1	TRUE	1	TRUE	1	K03431,K04042	1,1	K00820,K00820,K01810,K03431,K04042,K25026	1.07371e+20	K25026 is present in multiple modules: M00001/M00549/M00909,K01810 is present in multiple modules: M00001/M00004/M00892/M00909/UDM0012,K00820 is present in multiple modules: M00892/M00909	13_4_bin.25.fa
479	M00012	S13_4_bin_25	Glyoxylate cycle	Pathway modules	Carbohydrate metabolism	Other carbohydrate metabolism	K01647 (K01681,K01682) K01637 (K01638,K19282) (K00026,K00025,K00024)	0.8	TRUE	0.8	TRUE	1	K01637,K01638	1,1	K01637,K01638,K01647,K01681	197814931792691	K01681 is present in multiple modules: M00009/M00010/M00012/M00740/M00173/M00614,K01647 is present in multiple modules: M00009/M00010/M00012/M00740	13_4_bin.25.fa
480	M00373	S13_4_bin_25	Ethylmalonyl pathway	Pathway modules	Carbohydrate metabolism	Other carbohydrate metabolism	K00626 K00023 K17865 K14446 K14447 K14448 K14449 K08691 K14451 K01965+K01966 K05606 K01847	0.333333	FALSE	0.333333	FALSE	NA	No enzymes unique to module	NA	K00626,K01847,K01965,K01966,K05606	1.91313e+19	K01966 is present in multiple modules: M00373/M00741/M00613,K01847 is present in multiple modules: M00373/M00741/M00376/M00613,K01965 is present in multiple modules: M00373/M00741/M00613,K00626 is present in multiple modules: M00373/M00375/M00374/M00088/M00957/M00095/M00849/UDM0008/UDM0010,K05606 is present in multiple modules: M00373/M00741/M00376/M00375/M00613	13_4_bin.25.fa
481	M00740	S13_4_bin_25	Methylaspartate cycle	Pathway modules	Carbohydrate metabolism	Other carbohydrate metabolism	K01647 K01681 K00031 K00261 K19268+K01846 K04835 K19280 K14449 K19281 K19282 K00024	0.272727	FALSE	0.272727	FALSE	NA	No enzymes unique to module	NA	K00031,K01647,K01681	28771792691	K01647 is present in multiple modules: M00009/M00010/M00012/M00740,K01681 is present in multiple modules: M00009/M00010/M00012/M00740/M00173/M00614,K00031 is present in multiple modules: M00009/M00010/M00740/M00173/M00614	13_4_bin.25.fa
482	M00532	S13_4_bin_25	Photorespiration	Pathway modules	Carbohydrate metabolism	Other carbohydrate metabolism	(K01601-K01602) K19269 K11517 K03781 K14272 K00600 K00830 (K15893,K15919) K15918 K00281+K00605+K00382+K02437	0.2	FALSE	0.275	FALSE	1	K00605,K02437	1,1	K00382,K00382,K00600,K00600,K00605,K00830,K02437	9.72244e+26	K00382 is present in multiple modules: M00307/M00009/M00011/M00532/M00036/M00032,K00600 is present in multiple modules: M00532/M00346/M00140/M00141,K00830 is present in multiple modules: M00532/M00346	13_4_bin.25.fa
483	M00013	S13_4_bin_25	Malonate semialdehyde pathway, propanoyl-CoA => acetyl-CoA	Pathway modules	Carbohydrate metabolism	Other carbohydrate metabolism	(K00248,K00232) (K07511,K14729) K05605 K23146 K00140	0.2	FALSE	0.2	FALSE	1	K00140	2	K00140,K00140	5431366	None	13_4_bin.25.fa
484	M00741	S13_4_bin_25	Propanoyl-CoA metabolism, propanoyl-CoA => succinyl-CoA	Pathway modules	Carbohydrate metabolism	Other carbohydrate metabolism	(K01965+K01966,K11263+(K18472,K19312+K22568),K01964+K15036+K15037) K05606 (K01847,K01848+K01849)	1	TRUE	1	TRUE	NA	No enzymes unique to module	NA	K01847,K01965,K01966,K05606	1280244221421790	K01966 is present in multiple modules: M00373/M00741/M00613,K01847 is present in multiple modules: M00373/M00741/M00376/M00613,K05606 is present in multiple modules: M00373/M00741/M00376/M00375/M00613,K01965 is present in multiple modules: M00373/M00741/M00613	13_4_bin.25.fa
485	M00131	S13_4_bin_25	Inositol phosphate metabolism, Ins(1,3,4,5)P4 => Ins(1,3,4)P3 => myo-inositol	Pathway modules	Carbohydrate metabolism	Other carbohydrate metabolism	K01106 K01107 K01109 K01092	0.25	FALSE	0.25	FALSE	1	K01092	2	K01092,K01092	1536906	None	13_4_bin.25.fa
486	M00165	S13_4_bin_25	Reductive pentose phosphate cycle (Calvin cycle)	Pathway modules	Energy metabolism	Carbon fixation	K00855 (K01601-K01602) K00927 (K05298,K00150,K00134) (K01623,K01624) (K03841,K02446,K11532,K01086) K00615 (K01623,K01624) (K01100,K11532,K01086) K00615 (K01807,K01808)	0.727273	FALSE	0.727273	FALSE	NA	No enzymes unique to module	NA	K00134,K00615,K00927,K01623,K01807,K01808,K03841	1.7713e+26	K00927 is present in multiple modules: M00001/M00002/M00003/M00308/M00552/M00165/M00166/M00611/M00612/UDM0012,K00615 is present in multiple modules: M00004/M00007/M00165/M00167/M00611/M00612/UDM0016,K01623 is present in multiple modules: M00001/M00003/M00165/M00167/M00611/M00612/UDM0012,K01808 is present in multiple modules: M00004/M00007/M00165/M00167/M00611/M00612/UDM0016,K01807 is present in m…	13_4_bin.25.fa
487	M00166	S13_4_bin_25	Reductive pentose phosphate cycle, ribulose-5P => glyceraldehyde-3P	Pathway modules	Energy metabolism	Carbon fixation	K00855 (K01601-K01602) K00927 (K05298,K00150,K00134)	0.5	FALSE	0.5	FALSE	NA	No enzymes unique to module	NA	K00134,K00927	17711772	K00927 is present in multiple modules: M00001/M00002/M00003/M00308/M00552/M00165/M00166/M00611/M00612/UDM0012,K00134 is present in multiple modules: M00001/M00002/M00003/M00308/M00552/M00165/M00166/M00611/M00612/UDM0012	13_4_bin.25.fa
488	M00167	S13_4_bin_25	Reductive pentose phosphate cycle, glyceraldehyde-3P => ribulose-5P	Pathway modules	Energy metabolism	Carbon fixation	(K01623,K01624) (K03841,K02446,K11532,K01086) K00615 (K01623,K01624) (K01100,K11532,K01086) K00615 (K01807,K01808)	0.857143	TRUE	0.857143	TRUE	NA	No enzymes unique to module	NA	K00615,K01623,K01807,K01808,K03841	3.00215e+18	K00615 is present in multiple modules: M00004/M00007/M00165/M00167/M00611/M00612/UDM0016,K01623 is present in multiple modules: M00001/M00003/M00165/M00167/M00611/M00612/UDM0012,K01808 is present in multiple modules: M00004/M00007/M00165/M00167/M00611/M00612/UDM0016,K01807 is present in multiple modules: M00004/M00007/M00580/M00165/M00167/M00611/M00612/UDM0016,K03841 is present in multiple module…	13_4_bin.25.fa
489	M00169	S13_4_bin_25	CAM (Crassulacean acid metabolism), light	Pathway modules	Energy metabolism	Carbon fixation	K00029 K01006	1	TRUE	1	TRUE	NA	No enzymes unique to module	NA	K00029,K01006	2115220	K01006 is present in multiple modules: M00169/M00172/M00171/M00173/M00614,K00029 is present in multiple modules: M00169/M00172	13_4_bin.25.fa
490	M00172	S13_4_bin_25	C4-dicarboxylic acid cycle, NADP - malic enzyme type	Pathway modules	Energy metabolism	Carbon fixation	K01595 K00051 K00029 K01006	0.5	FALSE	0.5	FALSE	NA	No enzymes unique to module	NA	K00029,K01006	2115220	K01006 is present in multiple modules: M00169/M00172/M00171/M00173/M00614,K00029 is present in multiple modules: M00169/M00172	13_4_bin.25.fa
491	M00171	S13_4_bin_25	C4-dicarboxylic acid cycle, NAD - malic enzyme type	Pathway modules	Energy metabolism	Carbon fixation	K01595 K14454 K14455 (K00025,K00026) K00028 (K00814,K14272) K01006	0.142857	FALSE	0.142857	FALSE	NA	No enzymes unique to module	NA	K01006	220	K01006 is present in multiple modules: M00169/M00172/M00171/M00173/M00614	13_4_bin.25.fa
492	M00170	S13_4_bin_25	C4-dicarboxylic acid cycle, phosphoenolpyruvate carboxykinase type	Pathway modules	Energy metabolism	Carbon fixation	K01595 K14454 K14455 K01610	0.25	FALSE	0.25	FALSE	NA	No enzymes unique to module	NA	K01610	1968	K01610 is present in multiple modules: M00003/M00170	13_4_bin.25.fa
493	M00173	S13_4_bin_25	Reductive citrate cycle (Arnon-Buchanan cycle)	Pathway modules	Energy metabolism	Carbon fixation	(K00169+K00170+K00171+K00172,K03737) ((K01007,K01006) K01595,K01959+K01960,K01958) K00024 (K01676,K01679,K01677+K01678) (K00239+K00240-K00241-K00242,K00244+K00245-K00246-K00247,K18556+K18557+K18558+K18559+K18560) (K01902+K01903) (K00174+K00175-K00177-K00176) K00031 (K01681,K01682) (K15230+K15231,K15232+K15233 K15234)	0.5	FALSE	0.55	FALSE	NA	No enzymes unique to module	NA	K00031,K00240,K00241,K00242,K01006,K01679,K01681,K01902,K01903,K01958	2.87743e+35	K01958 is present in multiple modules: M00173/M00614,K01679 is present in multiple modules: M00009/M00011/M00173/M00376/M00613/M00614,K00031 is present in multiple modules: M00009/M00010/M00740/M00173/M00614,K01006 is present in multiple modules: M00169/M00172/M00171/M00173/M00614,K00240 is present in multiple modules: M00009/M00011/M00173/M00376/M00374/M00149/M00613/M00614,K01681 is present in m…	13_4_bin.25.fa
494	M00376	S13_4_bin_25	3-Hydroxypropionate bi-cycle	Pathway modules	Energy metabolism	Carbon fixation	(K02160+K01961+K01962+K01963) K14468 K14469 K15052 K05606 (K01847,K01848+K01849) (K14471+K14472) (K00239+K00240+K00241) K01679 K08691 K14449 K14470 K09709	0.307692	FALSE	0.358974	FALSE	NA	No enzymes unique to module	NA	K00240,K00241,K01679,K01847,K01961,K01962,K01963,K02160,K05606	4.34602e+30	K01847 is present in multiple modules: M00373/M00741/M00376/M00613,K01679 is present in multiple modules: M00009/M00011/M00173/M00376/M00613/M00614,K05606 is present in multiple modules: M00373/M00741/M00376/M00375/M00613,K01961 is present in multiple modules: M00376/M00082/M00613,K00240 is present in multiple modules: M00009/M00011/M00173/M00376/M00374/M00149/M00613/M00614,K01962 is present in m…	13_4_bin.25.fa
495	M00375	S13_4_bin_25	Hydroxypropionate-hydroxybutylate cycle	Pathway modules	Energy metabolism	Carbon fixation	(K01964+K15037+K15036) K15017 K15039 K15018 K15019 K15020 K05606 (K01848+K01849) (K15038,K15017) K14465 (K14466,K18861) K14534 K15016 K00626	0.142857	FALSE	0.142857	FALSE	NA	No enzymes unique to module	NA	K00626,K05606	19131790	K00626 is present in multiple modules: M00373/M00375/M00374/M00088/M00957/M00095/M00849/UDM0008/UDM0010,K05606 is present in multiple modules: M00373/M00741/M00376/M00375/M00613	13_4_bin.25.fa
496	M00374	S13_4_bin_25	Dicarboxylate-hydroxybutyrate cycle	Pathway modules	Energy metabolism	Carbon fixation	(K00169+K00170+K00171+K00172) K01007 K01595 K00024 (K01677+K01678) (K00239+K00240-K00241-K18860) (K01902+K01903) (K15038,K15017) K14465 (K14467,K18861) K14534 K15016 K00626	0.153846	FALSE	0.192308	FALSE	NA	No enzymes unique to module	NA	K00240,K00241,K00626,K01902,K01903	4.34602e+17	K00626 is present in multiple modules: M00373/M00375/M00374/M00088/M00957/M00095/M00849/UDM0008/UDM0010,K00240 is present in multiple modules: M00009/M00011/M00173/M00376/M00374/M00149/M00613/M00614,K00241 is present in multiple modules: M00009/M00011/M00173/M00376/M00374/M00149/M00613/M00614,K01903 is present in multiple modules: M00009/M00011/M00173/M00374/M00620/M00614/UDM0001,K01902 is presen…	13_4_bin.25.fa
497	M00377	S13_4_bin_25	Reductive acetyl-CoA pathway (Wood-Ljungdahl pathway)	Pathway modules	Energy metabolism	Carbon fixation	K00198 (K05299-K15022,K22015+K25123+K25124) K01938 K01491-K01500 K00297-K25007-K25008 K15023 K14138+K00197+K00194	0.285714	FALSE	0.285714	FALSE	NA	No enzymes unique to module	NA	K00297,K01491	22643033	K01491 is present in multiple modules: M00377/M00140/M00618,K00297 is present in multiple modules: M00377/M00618	13_4_bin.25.fa
498	M00620	S13_4_bin_25	Incomplete reductive citrate cycle, acetyl-CoA => oxoglutarate	Pathway modules	Energy metabolism	Carbon fixation	(K00169+K00170+K00171+K00172) (K01959+K01960) K00024 (K01677+K01678) (K18209+K18210) (K01902+K01903) (K00174+K00175+K00176+K00177)	0.142857	FALSE	0.142857	FALSE	NA	No enzymes unique to module	NA	K01902,K01903	28342835	K01903 is present in multiple modules: M00009/M00011/M00173/M00374/M00620/M00614/UDM0001,K01902 is present in multiple modules: M00009/M00011/M00173/M00374/M00620/M00614/UDM0001	13_4_bin.25.fa
499	M00357	S13_4_bin_25	Methanogenesis, acetate => methane	Pathway modules	Energy metabolism	Methane metabolism	((K00925 K00625),K01895) (K00193+K00197+K00194) (K00577+K00578+K00579+K00580+K00581-K00582-K00583+K00584) (K00399+K00401+K00402) (K22480+K22481+K22482,K03388+K03389+K03390,K08264+K08265,K03388+K03389+K03390+K14127+(K14126+K14128,K22516+K00125))	0.2	FALSE	0.2	FALSE	NA	No enzymes unique to module	NA	K01895,K01895,K01895	283124312537	K01895 is present in multiple modules: M00357/M00617/UDM0003	13_4_bin.25.fa
500	M00346	S13_4_bin_25	Formaldehyde assimilation, serine pathway	Pathway modules	Energy metabolism	Methane metabolism	K00600 K00830 K00018 K11529 K01689 K01595 K00024 K08692+K14067 K08691	0.444444	FALSE	0.444444	FALSE	1	K11529	1	K00600,K00600,K00830,K01689,K11529	2.99613e+19	K01689 is present in multiple modules: M00001/M00002/M00003/M00346/UDM0012,K00830 is present in multiple modules: M00532/M00346,K00600 is present in multiple modules: M00532/M00346/M00140/M00141	13_4_bin.25.fa
501	M00344	S13_4_bin_25	Formaldehyde assimilation, xylulose monophosphate pathway	Pathway modules	Energy metabolism	Methane metabolism	K17100 K00863 K01624 K03841	0.25	FALSE	0.25	FALSE	NA	No enzymes unique to module	NA	K03841	3049	K03841 is present in multiple modules: M00003/M00165/M00167/M00344/M00611/M00612/UDM0012	13_4_bin.25.fa
502	M00531	S13_4_bin_25	Assimilatory nitrate reduction, nitrate => ammonia	Pathway modules	Energy metabolism	Nitrogen metabolism	(K00367,K10534,K00372-K00360) (K00366,K17877,K26139+K26138,K00361)	0.5	FALSE	0.75	TRUE	1	K26138	1	K00372,K26138	13791380	K00372 is present in multiple modules: M00531/M00615	13_4_bin.25.fa
503	M00529	S13_4_bin_25	Denitrification, nitrate => nitrogen	Pathway modules	Energy metabolism	Nitrogen metabolism	(K00370+K00371+K00374,K02567+K02568) (K00368,K15864) (K04561+K02305) K00376	0.25	FALSE	0.25	FALSE	1	K00368	1	K00368	128	None	13_4_bin.25.fa
504	M00176	S13_4_bin_25	Assimilatory sulfate reduction, sulfate => H2S	Pathway modules	Energy metabolism	Sulfur metabolism	(K13811,K00958+K00860,K00955+K00957,K00956+K00957+K00860) K00390 (K00380+K00381,K00392)	0.666667	FALSE	0.833333	TRUE	NA	No enzymes unique to module	NA	K00381,K00390,K00955,K00956,K00957	7.77778e+17	K00957 is present in multiple modules: M00176/M00616,K00381 is present in multiple modules: M00176/M00616,K00956 is present in multiple modules: M00176/M00616,K00955 is present in multiple modules: M00176/M00616,K00390 is present in multiple modules: M00176/M00616	13_4_bin.25.fa
505	M00144	S13_4_bin_25	NADH:quinone oxidoreductase, prokaryotes	Pathway modules	Energy metabolism	ATP synthesis	K00330+(K00331+K00332+K00333,K00331+K13378,K13380)+K00334+K00335+K00336+K00337+K00338+K00339+K00340+(K00341+K00342)+K00343	0	FALSE	0.642857	FALSE	1	K00331,K00332,K00333,K00334,K00335,K00339,K00340,K00342,K00343	1,1,1,1,1,1,1,1,1	K00331,K00332,K00333,K00334,K00335,K00339,K00340,K00342,K00343	1.20612e+32	None	13_4_bin.25.fa
506	M00143	S13_4_bin_25	NADH dehydrogenase (ubiquinone) Fe-S protein/flavoprotein complex, mitochondria	Pathway modules	Energy metabolism	ATP synthesis	K03934+K03935+K03936+K03937+K03938+K03939+K03940+K03941+K03942+K03943-K03944	0	FALSE	0.1	FALSE	1	K03937	1	K03937	2841	None	13_4_bin.25.fa
507	M00146	S13_4_bin_25	NADH dehydrogenase (ubiquinone) 1 alpha subcomplex	Pathway modules	Energy metabolism	ATP synthesis	K03945+K03946+K03947+K03948+K03949+K03950+K03951+K03952+K03953+K03954+K03955+K03956+K11352+K11353	0	FALSE	0.142857	FALSE	1	K03953,K11352	1,1	K03953,K11352	2503957	None	13_4_bin.25.fa
508	M00149	S13_4_bin_25	Succinate dehydrogenase, prokaryotes	Pathway modules	Energy metabolism	ATP synthesis	K00241+(K00242,K18859,K18860)+K00239+K00240	0	FALSE	0.75	TRUE	NA	No enzymes unique to module	NA	K00240,K00241,K00242	434602603	K00242 is present in multiple modules: M00009/M00011/M00173/M00149/M00613/M00614,K00241 is present in multiple modules: M00009/M00011/M00173/M00376/M00374/M00149/M00613/M00614,K00240 is present in multiple modules: M00009/M00011/M00173/M00376/M00374/M00149/M00613/M00614	13_4_bin.25.fa
509	M00151	S13_4_bin_25	Cytochrome bc1 complex respiratory unit	Pathway modules	Energy metabolism	ATP synthesis	((K00412+K00413,K00410)+K00411),K03886+K03887+K03888,K03890+K03891+K03889	1	TRUE	1	TRUE	NA	No enzymes unique to module	NA	K00411,K00412,K00412,K00413	1200227612012270	K00413 is present in multiple modules: M00151/M00152,K00411 is present in multiple modules: M00151/M00152,K00412 is present in multiple modules: M00151/M00152	13_4_bin.25.fa
510	M00152	S13_4_bin_25	Cytochrome bc1 complex	Pathway modules	Energy metabolism	ATP synthesis	K00411+K00412+K00413+K00414+K00415+K00416+K00417+K00418+K00419+K00420	0	FALSE	0.3	FALSE	NA	No enzymes unique to module	NA	K00411,K00412,K00412,K00413	1200227612012270	K00413 is present in multiple modules: M00151/M00152,K00411 is present in multiple modules: M00151/M00152,K00412 is present in multiple modules: M00151/M00152	13_4_bin.25.fa
511	M00154	S13_4_bin_25	Cytochrome c oxidase	Pathway modules	Energy metabolism	ATP synthesis	(K02257+K02262+K02256+K02261+K02263+K02264+K02265+K02266+K02267+K02268+K02270-K02271+K02272-K02273+K02258+K02259+K02260)	0	FALSE	0.2	FALSE	1	K02257,K02258,K02259	1,1,1	K02257,K02258,K02259	9689662254	None	13_4_bin.25.fa
512	M00155	S13_4_bin_25	Cytochrome c oxidase, prokaryotes	Pathway modules	Energy metabolism	ATP synthesis	K02275+(K02274+K02276,K15408)-K02277	1	TRUE	1	TRUE	1	K02275,K02276,K15408	2,1,1	K02275,K02275,K02276,K15408	115528739652874	None	13_4_bin.25.fa
513	M00156	S13_4_bin_25	Cytochrome c oxidase, cbb3-type	Pathway modules	Energy metabolism	ATP synthesis	((K00404+K00405,K15862)+K00407+K00406)	1	TRUE	1	TRUE	1	K00404,K00405,K00406,K00407	1,1,1,1	K00404,K00405,K00406,K00407	125124122123	None	13_4_bin.25.fa
514	M00157	S13_4_bin_25	F-type ATPase, prokaryotes and chloroplasts	Pathway modules	Energy metabolism	ATP synthesis	K02111+K02112+K02113+K02114+K02115+K02108+K02109+K02110	0	FALSE	0.875	TRUE	1	K02108,K02109,K02111,K02112,K02113,K02114,K02115	1,2,1,1,1,1,1	K02108,K02109,K02109,K02111,K02112,K02113,K02114,K02115	1.42714e+28	None	13_4_bin.25.fa
515	M00082	S13_4_bin_25	Fatty acid biosynthesis, initiation	Pathway modules	Lipid metabolism	Fatty acid metabolism	(K11262,(K02160+K01961,K11263)+(K01962+K01963,K18472)) (K00665,K00667+K00668,K11533,(K00645 (K00648,K18473)))	0.5	FALSE	0.666667	FALSE	1	K00648	1	K00648,K01961,K01962,K01963,K02160	1.62895e+16	K02160 is present in multiple modules: M00376/M00082/M00613,K01962 is present in multiple modules: M00376/M00082/M00613,K01961 is present in multiple modules: M00376/M00082/M00613,K01963 is present in multiple modules: M00376/M00082/M00613	13_4_bin.25.fa
516	M00083	S13_4_bin_25	Fatty acid biosynthesis, elongation	Pathway modules	Lipid metabolism	Fatty acid metabolism	K00665,(K00667 K00668),K11533,((K00647,K09458) K00059 (K02372,K01716,K16363) (K00208,K02371,K10780,K00209))	0	FALSE	0.75	TRUE	1	K01716	1	K00059,K00059,K00208,K01716,K02372	3.49193e+17	K00208 is present in multiple modules: M00083/M00572,K02372 is present in multiple modules: M00083/M00572,K00059 is present in multiple modules: M00083/M00874/M00572	13_4_bin.25.fa
517	M00874	S13_4_bin_25	Fatty acid biosynthesis in mitochondria, fungi	Pathway modules	Lipid metabolism	Fatty acid metabolism	K11262 K03955+K00645 K09458 K00059 K22541 K07512	0.166667	FALSE	0.166667	FALSE	NA	No enzymes unique to module	NA	K00059,K00059	3491930	K00059 is present in multiple modules: M00083/M00874/M00572	13_4_bin.25.fa
518	M00086	S13_4_bin_25	beta-Oxidation, acyl-CoA synthesis	Pathway modules	Lipid metabolism	Fatty acid metabolism	K01897,K15013	1	TRUE	1	TRUE	1	K01897	1	K01897	2746	None	13_4_bin.25.fa
519	M00087	S13_4_bin_25	beta-Oxidation	Pathway modules	Lipid metabolism	Fatty acid metabolism	(K00232,K00249,K00255,K06445,K09479) (((K01692,K07511,K13767) (K00022,K07516)),K01825,K01782,K07514,K07515,K10527) (K00632,K07508,K07509,K07513)	0.666667	FALSE	0.75	TRUE	1	K06445	1	K00249,K00632,K01692,K01692,K06445	8.79145e+17	K00249 is present in multiple modules: M00087/M00036,K00632 is present in multiple modules: M00087/UDM0008/UDM0010,K01692 is present in multiple modules: M00087/M00957/M00878	13_4_bin.25.fa
520	M00104	S13_4_bin_25	Bile acid biosynthesis, cholesterol => cholate/chenodeoxycholate	Pathway modules	Lipid metabolism	Sterol biosynthesis	K00489 K12408 K07431 K00251 K00037 K00488 K08748 K01796 K10214 K12405 K08764 K11992	0.0833333	FALSE	0.0833333	FALSE	1	K01796	1	K01796	1317	None	13_4_bin.25.fa
521	M00088	S13_4_bin_25	Ketone body biosynthesis, acetyl-CoA => acetoacetate/3-hydroxybutyrate/acetone	Pathway modules	Lipid metabolism	Lipid metabolism	K00626 K01641 K01640 K00019 K01574	0.6	FALSE	0.6	FALSE	1	K00019	2	K00019,K00019,K00626,K01640	710234819131375	K00626 is present in multiple modules: M00373/M00375/M00374/M00088/M00957/M00095/M00849/UDM0008/UDM0010,K01640 is present in multiple modules: M00088/M00036	13_4_bin.25.fa
522	M00093	S13_4_bin_25	Phosphatidylethanolamine (PE) biosynthesis, PA => PS => PE	Pathway modules	Lipid metabolism	Lipid metabolism	K00981 (K00998,K17103) K01613	0.333333	FALSE	0.333333	FALSE	1	K00981	1	K00981	844	None	13_4_bin.25.fa
523	M00048	S13_4_bin_25	De novo purine biosynthesis, PRPP + glutamine => IMP	Pathway modules	Nucleotide metabolism	Purine metabolism	K00764 (K01945,K11787,K11788,K13713) (K00601,K11175,K08289,K11787,K01492) (K01952,(K23269+K23264+K23265),(K23270+K23265)) (K01933,K11787,K11788 (K01587,K11808,K01589 K01588)) (K01923,K01587,K13713) K01756 (K00602,(K01492,K06863 K11176))	0.875	TRUE	0.958333	TRUE	1	K00602,K00764,K01588,K01589,K01923,K01933,K01945,K11175,K23265,K23269	1,1,1,1,1,1,1,1,1,1	K00602,K00764,K01588,K01589,K01756,K01923,K01933,K01945,K11175,K23265,K23269	4.9253e+40	K01756 is present in multiple modules: M00048/M00049	13_4_bin.25.fa
524	M00049	S13_4_bin_25	Adenine ribonucleotide biosynthesis, IMP => ADP,ATP	Pathway modules	Nucleotide metabolism	Purine metabolism	K01939 K01756 (K00939,K18532,K18533,K00944) K00940	1	TRUE	1	TRUE	1	K00939,K01939	1,1	K00939,K00940,K01756,K01939	1164173728702820	K01756 is present in multiple modules: M00048/M00049,K00940 is present in multiple modules: M00049/M00050/M00053/M00052/M00938	13_4_bin.25.fa
525	M00050	S13_4_bin_25	Guanine ribonucleotide biosynthesis, IMP => GDP,GTP	Pathway modules	Nucleotide metabolism	Purine metabolism	K00088 K01951 K00942 (K00940,K18533)	0.75	TRUE	0.75	TRUE	1	K00088,K01951	1,2	K00088,K00940,K01951,K01951	577173724452549	K00940 is present in multiple modules: M00049/M00050/M00053/M00052/M00938	13_4_bin.25.fa
526	M00053	S13_4_bin_25	Deoxyribonucleotide biosynthesis, ADP/GDP/CDP/UDP => dATP/dGTP/dCTP/dUTP	Pathway modules	Nucleotide metabolism	Purine metabolism	(K00525+K00526,K10807+K10808) (K00940,K18533)	1	TRUE	1	TRUE	NA	No enzymes unique to module	NA	K00525,K00526,K00940	30486191737	K00526 is present in multiple modules: M00053/M00938,K00940 is present in multiple modules: M00049/M00050/M00053/M00052/M00938,K00525 is present in multiple modules: M00053/M00938	13_4_bin.25.fa
527	M00958	S13_4_bin_25	Adenine ribonucleotide degradation, AMP => Urate	Pathway modules	Nucleotide metabolism	Purine metabolism	((K01490 (K01081,K19970,K03787,K18550)),((K01081,K19970,K11751,K03787,K02566,K08693) (K01488,K19572,K05810))) (K03783,K03784,K09913,K05810) (K00106,K00087+K13479+K13480,K13481+K13482,K11177+K11178+K13483)	0.666667	FALSE	0.875	TRUE	NA	No enzymes unique to module	NA	K03783,K03784,K03787,K05810,K11751,K13481	2607,2335,74,1287,893,2354	K03787 is present in multiple modules: M00958/M00959,K03783 is present in multiple modules: M00958/M00959,K05810 is present in multiple modules: M00958/M00959/M00034,K13481 is present in multiple modules: M00958/M00959/M00546,K11751 is present in multiple modules: M00958/M00959,K03784 is present in multiple modules: M00958/M00959	13_4_bin.25.fa
528	M00959	S13_4_bin_25	Guanine ribonucleotide degradation, GMP => Urate	Pathway modules	Nucleotide metabolism	Purine metabolism	(K01081,K19970,K11751,K03787,K02566,K08693,K20881) (K03783,K03784,K09913,K05810) K01487 (K00106,K00087+K13479+K13480,K13481+K13482,K11177+K11178+K13483)	0.75	TRUE	0.875	TRUE	1	K01487	1	K01487,K03783,K03784,K03787,K05810,K11751,K13481	1492,2607,2335,74,1287,893,2354	K03787 is present in multiple modules: M00958/M00959,K03783 is present in multiple modules: M00958/M00959,K05810 is present in multiple modules: M00958/M00959/M00034,K13481 is present in multiple modules: M00958/M00959/M00546,K11751 is present in multiple modules: M00958/M00959,K03784 is present in multiple modules: M00958/M00959	13_4_bin.25.fa
529	M00546	S13_4_bin_25	Purine degradation, xanthine => urea	Pathway modules	Nucleotide metabolism	Purine metabolism	(K00106,K00087+K13479+K13480,K13481+K13482,K11177+K11178+K13483) (K00365,K16838,K16839,K22879) (K13484,K07127 (K13485,K16838,K16840)) (K01466,K16842) K01477	0.2	FALSE	0.416667	FALSE	1	K07127,K16842	1,1	K07127,K13481,K16842	235523542356	K13481 is present in multiple modules: M00958/M00959/M00546	13_4_bin.25.fa
530	M00051	S13_4_bin_25	De novo pyrimidine biosynthesis, glutamine (+ PRPP) => UMP	Pathway modules	Nucleotide metabolism	Pyrimidine metabolism	(K11540,(K11541 K01465),((K01954,K01955+K01956) (K00609+K00610,K00608) K01465)) (K00226,K00254,K17828) (K13421,K00762 K01591)	0.666667	FALSE	0.8	TRUE	1	K00254,K00609,K00762,K01465,K01591	1,1,1,2,1	K00254,K00609,K00762,K01465,K01465,K01591	5.18127e+22	None	13_4_bin.25.fa
531	M00052	S13_4_bin_25	Pyrimidine ribonucleotide biosynthesis, UMP => UDP/UTP,CDP/CTP	Pathway modules	Nucleotide metabolism	Pyrimidine metabolism	(K13800,K13809,K09903) (K00940,K18533) K01937	1	TRUE	1	TRUE	1	K01937,K09903	1,1	K00940,K01937,K09903	17372005841	K00940 is present in multiple modules: M00049/M00050/M00053/M00052/M00938	13_4_bin.25.fa
532	M00938	S13_4_bin_25	Pyrimidine deoxyribonucleotide biosynthesis, UDP => dTTP	Pathway modules	Nucleotide metabolism	Pyrimidine metabolism	(K00525+K00526,K10807+K10808) (K00940,K18533) K01520 (K00560,K13998,K03465) K00943	1	TRUE	1	TRUE	1	K00560,K00943,K01520	1,1,1	K00525,K00526,K00560,K00940,K00943,K01520	3.04862e+21	K00526 is present in multiple modules: M00053/M00938,K00940 is present in multiple modules: M00049/M00050/M00053/M00052/M00938,K00525 is present in multiple modules: M00053/M00938	13_4_bin.25.fa
533	M00046	S13_4_bin_25	Pyrimidine degradation, uracil => beta-alanine, thymine => 3-aminoisobutanoate	Pathway modules	Nucleotide metabolism	Pyrimidine metabolism	(K00207,K17722+K17723) K01464 (K01431,K06016)	0.666667	FALSE	0.833333	TRUE	1	K01464,K06016,K17722	1,1,1	K01464,K06016,K17722	12595422429	None	13_4_bin.25.fa
534	M00020	S13_4_bin_25	Serine biosynthesis, glycerate-3P => serine	Pathway modules	Amino acid metabolism	Serine and threonine metabolism	K00058 K00831 (K01079,K02203,K22305,K25528)	1	TRUE	1	TRUE	1	K00058,K01079	3,1	K00058,K00058,K00058,K00831,K01079	1.76466e+16	K00831 is present in multiple modules: M00020/M00124	13_4_bin.25.fa
535	M00018	S13_4_bin_25	Threonine biosynthesis, aspartate => homoserine => threonine	Pathway modules	Amino acid metabolism	Serine and threonine metabolism	(K00928,K12524,K12525,K12526) K00133 (K00003,K12524,K12525) (K00872,K02204,K02203) K01733	0.8	TRUE	0.8	TRUE	1	K01733	1	K00003,K00133,K00928,K01733	54111061173962	K00928 is present in multiple modules: M00018/M00033/M00017/M00016/M00525/M00526/M00527,K00133 is present in multiple modules: M00018/M00033/M00017/M00016/M00525/M00526/M00527,K00003 is present in multiple modules: M00018/M00017	13_4_bin.25.fa
536	M00555	S13_4_bin_25	Betaine biosynthesis, choline => betaine	Pathway modules	Amino acid metabolism	Serine and threonine metabolism	(K17755,((K00108,K11440,K00499) (K00130,K14085)))	0	FALSE	0.5	FALSE	1	K00108	1	K00108	1400	None	13_4_bin.25.fa
537	M00033	S13_4_bin_25	Ectoine biosynthesis, aspartate => ectoine	Pathway modules	Amino acid metabolism	Serine and threonine metabolism	K00928 K00133 K00836 K06718 K06720	0.4	FALSE	0.4	FALSE	NA	No enzymes unique to module	NA	K00133,K00928	11061173	K00928 is present in multiple modules: M00018/M00033/M00017/M00016/M00525/M00526/M00527,K00133 is present in multiple modules: M00018/M00033/M00017/M00016/M00525/M00526/M00527	13_4_bin.25.fa
538	M00919	S13_4_bin_25	Ectoine degradation, ectoine => aspartate	Pathway modules	Amino acid metabolism	Serine and threonine metabolism	K15783 K15784 K15785 K15786	0.75	TRUE	0.75	TRUE	1	K15783,K15785,K15786	1,1,1	K15783,K15785,K15786	11626272628	None	13_4_bin.25.fa
539	M00021	S13_4_bin_25	Cysteine biosynthesis, serine => cysteine	Pathway modules	Amino acid metabolism	Cysteine and methionine metabolism	(K00640,K23304) (K01738,K13034,K17069)	0.5	FALSE	0.5	FALSE	1	K00640	1	K00640	2702	None	13_4_bin.25.fa
540	M00609	S13_4_bin_25	Cysteine biosynthesis, methionine => cysteine	Pathway modules	Amino acid metabolism	Cysteine and methionine metabolism	K00789 K17462 K01243 K07173 K17216 K17217	0.166667	FALSE	0.166667	FALSE	NA	No enzymes unique to module	NA	K00789	908	K00789 is present in multiple modules: M00609/M00034/M00035/M00368/M00953	13_4_bin.25.fa
541	M00017	S13_4_bin_25	Methionine biosynthesis, aspartate => homoserine => methionine	Pathway modules	Amino acid metabolism	Cysteine and methionine metabolism	(K00928,K12524,K12525) K00133 (K00003,K12524,K12525) (K00651,K00641) K01739 (K01760,K14155) (K00548,K24042,K00549)	0.857143	TRUE	0.857143	TRUE	1	K00548,K00549,K00651,K01760,K14155	2,1,1,1,1	K00003,K00133,K00548,K00548,K00549,K00651,K00928,K01760,K14155	5.41111e+34	K00928 is present in multiple modules: M00018/M00033/M00017/M00016/M00525/M00526/M00527,K00133 is present in multiple modules: M00018/M00033/M00017/M00016/M00525/M00526/M00527,K00003 is present in multiple modules: M00018/M00017	13_4_bin.25.fa
542	M00034	S13_4_bin_25	Methionine salvage pathway	Pathway modules	Amino acid metabolism	Cysteine and methionine metabolism	K00789 K01611 K00797 ((K01243,K01244) K00899,(K00772,K05810)) K08963 (K16054,K08964 (K09880,K08965 K08966)) K08967 (K00815,K08969,K23977,K00832,K00838)	0.25	FALSE	0.25	FALSE	NA	No enzymes unique to module	NA	K00789,K05810	9081287	K05810 is present in multiple modules: M00958/M00959/M00034,K00789 is present in multiple modules: M00609/M00034/M00035/M00368/M00953	13_4_bin.25.fa
543	M00035	S13_4_bin_25	Methionine degradation	Pathway modules	Amino acid metabolism	Cysteine and methionine metabolism	K00789 (K00558,K17398,K17399) K01251 (K01697,K10150)	0.5	FALSE	0.5	FALSE	1	K01251	2	K00789,K01251,K01251	90815182107	K00789 is present in multiple modules: M00609/M00034/M00035/M00368/M00953	13_4_bin.25.fa
544	M00368	S13_4_bin_25	Ethylene biosynthesis, methionine => ethylene	Pathway modules	Amino acid metabolism	Cysteine and methionine metabolism	K00789 (K01762,K20772) K05933	0.333333	FALSE	0.333333	FALSE	NA	No enzymes unique to module	NA	K00789	908	K00789 is present in multiple modules: M00609/M00034/M00035/M00368/M00953	13_4_bin.25.fa
545	M00019	S13_4_bin_25	Valine/isoleucine biosynthesis, pyruvate => valine / 2-oxobutanoate => isoleucine	Pathway modules	Amino acid metabolism	Branched-chain amino acid metabolism	K01652+(K01653,K11258) K00053 K01687 K00826	0.75	TRUE	0.75	TRUE	NA	No enzymes unique to module	NA	K00053,K00826,K01652,K01652,K01652,K01653	1.19433e+21	K00053 is present in multiple modules: M00019/M00570,K00826 is present in multiple modules: M00019/M00570/M00036/M00119,K01653 is present in multiple modules: M00019/M00570,K01652 is present in multiple modules: M00019/M00570	13_4_bin.25.fa
546	M00535	S13_4_bin_25	Isoleucine biosynthesis, pyruvate => 2-oxobutanoate	Pathway modules	Amino acid metabolism	Branched-chain amino acid metabolism	K09011 K01703+K01704 K00052	0.666667	FALSE	0.666667	FALSE	NA	No enzymes unique to module	NA	K00052,K01703,K01704	662,22,2336	K01704 is present in multiple modules: M00535/M00432,K01703 is present in multiple modules: M00535/M00432,K00052 is present in multiple modules: M00535/M00432	13_4_bin.25.fa
547	M00570	S13_4_bin_25	Isoleucine biosynthesis, threonine => 2-oxobutanoate => isoleucine	Pathway modules	Amino acid metabolism	Branched-chain amino acid metabolism	(K17989,K01754) K01652+(K01653,K11258) K00053 K01687 K00826	0.8	TRUE	0.8	TRUE	1	K01754	2	K00053,K00826,K01652,K01652,K01652,K01653,K01754,K01754	1.19433e+28	K00053 is present in multiple modules: M00019/M00570,K00826 is present in multiple modules: M00019/M00570/M00036/M00119,K01653 is present in multiple modules: M00019/M00570,K01652 is present in multiple modules: M00019/M00570	13_4_bin.25.fa
548	M00432	S13_4_bin_25	Leucine biosynthesis, 2-oxoisovalerate => 2-oxoisocaproate	Pathway modules	Amino acid metabolism	Branched-chain amino acid metabolism	K01649 (K01702,K01703+K01704) K00052	1	TRUE	1	TRUE	1	K01649	2	K00052,K01649,K01649,K01703,K01704	662,2924,1750,22,2336	K01704 is present in multiple modules: M00535/M00432,K01703 is present in multiple modules: M00535/M00432,K00052 is present in multiple modules: M00535/M00432	13_4_bin.25.fa
549	M00036	S13_4_bin_25	Leucine degradation, leucine => acetoacetate + acetyl-CoA	Pathway modules	Amino acid metabolism	Branched-chain amino acid metabolism	K00826 ((K00166+K00167,K11381)+K09699+K00382) (K00253,K00249) (K01968+K01969) (K05607,K13766) K01640	0.5	FALSE	0.555556	FALSE	NA	No enzymes unique to module	NA	K00249,K00382,K00382,K00826,K01640	8.79972e+16	K00826 is present in multiple modules: M00019/M00570/M00036/M00119,K00382 is present in multiple modules: M00307/M00009/M00011/M00532/M00036/M00032,K00249 is present in multiple modules: M00087/M00036,K01640 is present in multiple modules: M00088/M00036	13_4_bin.25.fa
550	M00016	S13_4_bin_25	Lysine biosynthesis, succinyl-DAP pathway, aspartate => lysine	Pathway modules	Amino acid metabolism	Lysine metabolism	(K00928,K12524,K12525,K12526) K00133 K01714 K00215 K00674 (K00821,K14267) K01439 K01778 (K01586,K12526)	1	TRUE	1	TRUE	1	K00674,K01439	1,1	K00133,K00215,K00674,K00821,K00928,K01439,K01586,K01714,K01778,K01778	1.10629e+37	K00821 is present in multiple modules: M00016/M00028/M00845,K01586 is present in multiple modules: M00016/M00525/M00526/M00527,K00928 is present in multiple modules: M00018/M00033/M00017/M00016/M00525/M00526/M00527,K01778 is present in multiple modules: M00016/M00525/M00527,K00215 is present in multiple modules: M00016/M00525/M00526/M00527,K00133 is present in multiple modules: M00018/M00033/M000…	13_4_bin.25.fa
551	M00525	S13_4_bin_25	Lysine biosynthesis, acetyl-DAP pathway, aspartate => lysine	Pathway modules	Amino acid metabolism	Lysine metabolism	K00928 K00133 K01714 K00215 K05822 K00841 K05823 K01778 K01586	0.666667	FALSE	0.666667	FALSE	NA	No enzymes unique to module	NA	K00133,K00215,K00928,K01586,K01714,K01778,K01778	1.10629e+27	K01586 is present in multiple modules: M00016/M00525/M00526/M00527,K00928 is present in multiple modules: M00018/M00033/M00017/M00016/M00525/M00526/M00527,K01778 is present in multiple modules: M00016/M00525/M00527,K00215 is present in multiple modules: M00016/M00525/M00526/M00527,K00133 is present in multiple modules: M00018/M00033/M00017/M00016/M00525/M00526/M00527,K01714 is present in multiple…	13_4_bin.25.fa
552	M00526	S13_4_bin_25	Lysine biosynthesis, DAP dehydrogenase pathway, aspartate => lysine	Pathway modules	Amino acid metabolism	Lysine metabolism	(K00928,K12524,K12525,K12526) K00133 K01714 K00215 K03340 (K01586,K12526)	0.833333	TRUE	0.833333	TRUE	NA	No enzymes unique to module	NA	K00133,K00215,K00928,K01586,K01714	1.10629e+19	K01586 is present in multiple modules: M00016/M00525/M00526/M00527,K00928 is present in multiple modules: M00018/M00033/M00017/M00016/M00525/M00526/M00527,K00215 is present in multiple modules: M00016/M00525/M00526/M00527,K00133 is present in multiple modules: M00018/M00033/M00017/M00016/M00525/M00526/M00527,K01714 is present in multiple modules: M00016/M00525/M00526/M00527	13_4_bin.25.fa
553	M00527	S13_4_bin_25	Lysine biosynthesis, DAP aminotransferase pathway, aspartate => lysine	Pathway modules	Amino acid metabolism	Lysine metabolism	(K00928,K12524,K12525,K12526) K00133 K01714 K00215 K10206 K01778 (K01586,K12526)	0.857143	TRUE	0.857143	TRUE	NA	No enzymes unique to module	NA	K00133,K00215,K00928,K01586,K01714,K01778,K01778	1.10629e+27	K01586 is present in multiple modules: M00016/M00525/M00526/M00527,K00928 is present in multiple modules: M00018/M00033/M00017/M00016/M00525/M00526/M00527,K01778 is present in multiple modules: M00016/M00525/M00527,K00215 is present in multiple modules: M00016/M00525/M00526/M00527,K00133 is present in multiple modules: M00018/M00033/M00017/M00016/M00525/M00526/M00527,K01714 is present in multiple…	13_4_bin.25.fa
554	M00030	S13_4_bin_25	Lysine biosynthesis, AAA pathway, 2-oxoglutarate => 2-aminoadipate => lysine	Pathway modules	Amino acid metabolism	Lysine metabolism	K01655 K17450 K01705 K05824 K00838 K00143 (K00293,K24034) K00290	0.125	FALSE	0.125	FALSE	1	K00290	1	K00290	3085	None	13_4_bin.25.fa
555	M00032	S13_4_bin_25	Lysine degradation, lysine => saccharopine => acetoacetyl-CoA	Pathway modules	Amino acid metabolism	Lysine metabolism	K14157 K14085 K00825 (K15791+K00658+K00382) K00252 (K07514,(K07515,K07511) K00022)	0	FALSE	0.111111	FALSE	NA	No enzymes unique to module	NA	K00382,K00382,K00658	9722436970	K00382 is present in multiple modules: M00307/M00009/M00011/M00532/M00036/M00032,K00658 is present in multiple modules: M00009/M00011/M00032	13_4_bin.25.fa
556	M00956	S13_4_bin_25	Lysine degradation, bacteria, L-lysine => succinate	Pathway modules	Amino acid metabolism	Lysine metabolism	K01582 K09251 K00137 K07250 K00135 K15737 K15736	0.142857	FALSE	0.142857	FALSE	NA	No enzymes unique to module	NA	K00135,K00135,K00135,K00135	191527562628734	K00135 is present in multiple modules: M00956/M00957/M00027	13_4_bin.25.fa
557	M00957	S13_4_bin_25	Lysine degradation, bacteria, L-lysine => glutarate => succinate/acetyl-CoA	Pathway modules	Amino acid metabolism	Lysine metabolism	K00468 K01506 (K14268,K07250) K00135 ((K15737 K15736),(K01041 K00252 (K01692,K01825,K01782) (K01825,K01782) K00626))	0.2	FALSE	0.333333	FALSE	NA	No enzymes unique to module	NA	K00135,K00135,K00135,K00135,K00626,K01692,K01692	1.91528e+25	K00626 is present in multiple modules: M00373/M00375/M00374/M00088/M00957/M00095/M00849/UDM0008/UDM0010,K01692 is present in multiple modules: M00087/M00957/M00878,K00135 is present in multiple modules: M00956/M00957/M00027	13_4_bin.25.fa
558	M00960	S13_4_bin_25	Lysine degradation, bacteria, L-lysine => D-lysine => succinate	Pathway modules	Amino acid metabolism	Lysine metabolism	(K25316,K25317) K26064 K13609 K26065 K26061 K26062 K25986 K26063 K15737	0.222222	FALSE	0.222222	FALSE	1	K13609,K26064	1,1	K13609,K26064	2890851	None	13_4_bin.25.fa
559	M00028	S13_4_bin_25	Ornithine biosynthesis, glutamate => ornithine	Pathway modules	Amino acid metabolism	Arginine and proline metabolism	(K00618,K00619,K14681,K14682,K00620,K22477,K22478) ((K00930,K22478) K00145,K12659) (K00818,K00821) (K01438,K14677,K00620)	1	TRUE	1	TRUE	1	K00620,K00930	1,1	K00145,K00620,K00821,K00930,K01438	5.69979e+16	K01438 is present in multiple modules: M00028/M00845,K00821 is present in multiple modules: M00016/M00028/M00845,K00145 is present in multiple modules: M00028/M00845	13_4_bin.25.fa
560	M00844	S13_4_bin_25	Arginine biosynthesis, ornithine => arginine	Pathway modules	Amino acid metabolism	Arginine and proline metabolism	K00611 K01940 (K01755,K14681)	0.666667	FALSE	0.666667	FALSE	NA	No enzymes unique to module	NA	K00611,K01940	2145,14	K00611 is present in multiple modules: M00844/M00029,K01940 is present in multiple modules: M00844/M00845/M00029	13_4_bin.25.fa
561	M00845	S13_4_bin_25	Arginine biosynthesis, glutamate => acetylcitrulline => arginine	Pathway modules	Amino acid metabolism	Arginine and proline metabolism	K22478 K00145 K00821 K09065 K01438 K01940 K01755	0.571429	FALSE	0.571429	FALSE	NA	No enzymes unique to module	NA	K00145,K00821,K01438,K01940	569,2146,117,14	K01438 is present in multiple modules: M00028/M00845,K01940 is present in multiple modules: M00844/M00845/M00029,K00821 is present in multiple modules: M00016/M00028/M00845,K00145 is present in multiple modules: M00028/M00845	13_4_bin.25.fa
562	M00029	S13_4_bin_25	Urea cycle	Pathway modules	Amino acid metabolism	Arginine and proline metabolism	K01948 K00611 K01940 (K01755,K14681) K01476	0.4	FALSE	0.4	FALSE	NA	No enzymes unique to module	NA	K00611,K01940	2145,14	K00611 is present in multiple modules: M00844/M00029,K01940 is present in multiple modules: M00844/M00845/M00029	13_4_bin.25.fa
563	M00015	S13_4_bin_25	Proline biosynthesis, glutamate => proline	Pathway modules	Amino acid metabolism	Arginine and proline metabolism	((K00931 K00147),K12657) K00286	1	TRUE	1	TRUE	1	K00147,K00286,K00931	1,1,1	K00147,K00286,K00931	20203282021	None	13_4_bin.25.fa
564	M00134	S13_4_bin_25	Polyamine biosynthesis, arginine => ornithine => putrescine	Pathway modules	Amino acid metabolism	Polyamine biosynthesis	K01476 K01581	0.5	FALSE	0.5	FALSE	1	K01581	1	K01581	2104	None	13_4_bin.25.fa
565	M00135	S13_4_bin_25	GABA biosynthesis, eukaryotes, putrescine => GABA	Pathway modules	Amino acid metabolism	Polyamine biosynthesis	K00657 K00274 (K00128,K14085,K00149) --	0.5	FALSE	0.5	FALSE	1	K00657	1	K00128,K00657	2609395	'--' steps are assumed incomplete,K00128 is present in multiple modules: M00135/M00913	13_4_bin.25.fa
566	M00026	S13_4_bin_25	Histidine biosynthesis, PRPP => histidine	Pathway modules	Amino acid metabolism	Histidine metabolism	(K00765-K02502) (K01523 K01496,K11755,K14152) (K01814,K24017) (K02501+K02500,K01663) ((K01693 K00817 (K04486,K05602,K18649)),(K01089 K00817)) (K00013,K14152)	0.833333	TRUE	0.888889	TRUE	1	K00765,K00817,K01496,K01523,K01693,K01814,K02500,K02501,K02502,K18649	1,2,1,1,1,1,1,1,1,1	K00765,K00817,K00817,K01496,K01523,K01693,K01814,K02500,K02501,K02502,K18649	1.35516e+37	None	13_4_bin.25.fa
567	M00045	S13_4_bin_25	Histidine degradation, histidine => N-formiminoglutamate => glutamate	Pathway modules	Amino acid metabolism	Histidine metabolism	K01745 K01712 K01468 (K01479,K00603,K13990,(K05603 K01458))	0	FALSE	0.2	FALSE	1	K01458	1	K01458	1482	None	13_4_bin.25.fa
568	M00022	S13_4_bin_25	Shikimate pathway, phosphoenolpyruvate + erythrose-4P => chorismate	Pathway modules	Amino acid metabolism	Aromatic amino acid metabolism	(K01626,K03856,K13853) (((K01735,K13829) ((K03785,K03786) K00014,K13832)),K13830) ((K00891,K13829) (K00800,K24018),K13830) K01736	1	TRUE	1	TRUE	1	K00014,K00800,K00891,K01626,K01735,K01736,K03786	1,1,1,1,1,1,2	K00014,K00800,K00891,K01626,K01735,K01736,K03786,K03786	2.653e+29	None	13_4_bin.25.fa
569	M00023	S13_4_bin_25	Tryptophan biosynthesis, chorismate => tryptophan	Pathway modules	Amino acid metabolism	Aromatic amino acid metabolism	(((K01657+K01658,K13503,K13501,K01656) K00766),K13497) (((K01817,K24017) (K01656,K01609)),K13498,K13501) (K01695+(K01696,K06001),K01694)	1	TRUE	1	TRUE	1	K00766,K01609,K01657,K01658,K01695,K01696,K01817	1,1,1,1,1,1,2	K00766,K01609,K01657,K01658,K01695,K01696,K01817,K01817	1.9992e+27	None	13_4_bin.25.fa
570	M00024	S13_4_bin_25	Phenylalanine biosynthesis, chorismate => phenylpyruvate => phenylalanine	Pathway modules	Amino acid metabolism	Aromatic amino acid metabolism	((K01850,K04092,K14187,K04093,K04516,K06208,K06209) (K01713,K04518,K05359),K14170) (K00832,K00838)	0	FALSE	0.333333	FALSE	1	K04518	1	K04518	651	None	13_4_bin.25.fa
571	M00025	S13_4_bin_25	Tyrosine biosynthesis, chorismate => HPP => tyrosine	Pathway modules	Amino acid metabolism	Aromatic amino acid metabolism	(((K01850,K04092,K14170,K04093,K04516,K06208,K06209) (K04517,K00211)),K14187) (K00832,K00838)	0	FALSE	0.333333	FALSE	1	K04517	1	K04517	1622	None	13_4_bin.25.fa
572	M00040	S13_4_bin_25	Tyrosine biosynthesis, chorismate => arogenate => tyrosine	Pathway modules	Amino acid metabolism	Aromatic amino acid metabolism	(K01850,K04092,K14170) (K00832,K15849) (K00220,K24018,K15227)	0.333333	FALSE	0.333333	FALSE	1	K00220	1	K00220	1622	None	13_4_bin.25.fa
573	M00044	S13_4_bin_25	Tyrosine degradation, tyrosine => homogentisate	Pathway modules	Amino acid metabolism	Aromatic amino acid metabolism	(K00815,K00838,K00832,K03334) K00457 K00451 K01800 (K01555,K16171)	0.4	FALSE	0.4	FALSE	1	K00457,K16171	1,1	K00457,K16171	23271030	None	13_4_bin.25.fa
574	M00038	S13_4_bin_25	Tryptophan metabolism, tryptophan => kynurenine => 2-aminomuconate	Pathway modules	Amino acid metabolism	Aromatic amino acid metabolism	(K00453,K00463) (K01432,K14263,K07130) K00486 K01556 K00452 K03392 (K10217,K23234)	0.142857	FALSE	0.142857	FALSE	NA	No enzymes unique to module	NA	K01432,K01432	6082573	K01432 is present in multiple modules: M00038/M00912	13_4_bin.25.fa
575	M00027	S13_4_bin_25	GABA (gamma-Aminobutyrate) shunt	Pathway modules	Amino acid metabolism	Other amino acid metabolism	K01580 (K13524,K07250,K00823,K16871) (K00135,K00139,K17761)	0.333333	FALSE	0.333333	FALSE	NA	No enzymes unique to module	NA	K00135,K00135,K00135,K00135	191527562628734	K00135 is present in multiple modules: M00956/M00957/M00027	13_4_bin.25.fa
576	M00118	S13_4_bin_25	Glutathione biosynthesis, glutamate => glutathione	Pathway modules	Amino acid metabolism	Other amino acid metabolism	(K11204+K11205,K01919) (K21456,K01920)	1	TRUE	1	TRUE	1	K01919,K01920	1,1	K01919,K01920	30171986	None	13_4_bin.25.fa
577	M00948	S13_4_bin_25	Hydroxyproline degradation, trans-4-hydroxy-L-proline => 2-oxoglutarate	Pathway modules	Amino acid metabolism	Other amino acid metabolism	K12658 (K21060,K22549+K21061+K22550) K21062 K13877	0.75	TRUE	0.75	TRUE	1	K12658,K13877,K21062	1,1,1	K12658,K13877,K21062	127026351187	None	13_4_bin.25.fa
578	M00060	S13_4_bin_25	KDO2-lipid A biosynthesis, Raetz pathway, LpxL-LpxM type	Pathway modules	Glycan metabolism	Lipopolysaccharide metabolism	K00677 K02535 K02536 (K03269,K09949) K00748 K00912 K02527 K02517 K02560	0.555556	FALSE	0.555556	FALSE	NA	No enzymes unique to module	NA	K00677,K00748,K02535,K02536,K03269,K09949	1.76178e+18	K00677 is present in multiple modules: M00060/M00866,K03269 is present in multiple modules: M00060/M00866,K09949 is present in multiple modules: M00060/M00866,K02535 is present in multiple modules: M00060/M00866,K00748 is present in multiple modules: M00060/M00866,K02536 is present in multiple modules: M00060/M00866	13_4_bin.25.fa
579	M00866	S13_4_bin_25	KDO2-lipid A biosynthesis, Raetz pathway, non-LpxL-LpxM type	Pathway modules	Glycan metabolism	Lipopolysaccharide metabolism	K00677 (K02535,K16363) K02536 (K03269,K09949) K00748 K00912 K02527 K02517 K09778	0.555556	FALSE	0.555556	FALSE	NA	No enzymes unique to module	NA	K00677,K00748,K02535,K02536,K03269,K09949	1.76178e+18	K00677 is present in multiple modules: M00060/M00866,K03269 is present in multiple modules: M00060/M00866,K09949 is present in multiple modules: M00060/M00866,K02535 is present in multiple modules: M00060/M00866,K00748 is present in multiple modules: M00060/M00866,K02536 is present in multiple modules: M00060/M00866	13_4_bin.25.fa
580	M00897	S13_4_bin_25	Thiamine biosynthesis, plants, AIR (+ NAD+) => TMP/thiamine/TPP	Pathway modules	Metabolism of cofactors and vitamins	Cofactor and vitamin metabolism	K03146 K03147 K14153 K22911 K00949	0.2	FALSE	0.2	FALSE	NA	No enzymes unique to module	NA	K00949	2193	K00949 is present in multiple modules: M00897/M00898	13_4_bin.25.fa
581	M00898	S13_4_bin_25	Thiamine biosynthesis, pyridoxal-5P => TMP/thiamine/TPP	Pathway modules	Metabolism of cofactors and vitamins	Cofactor and vitamin metabolism	K03146 K18278 K00877 K14154 -- K00949	0.166667	FALSE	0.166667	FALSE	NA	No enzymes unique to module	NA	K00949	2193	K00949 is present in multiple modules: M00897/M00898,'--' steps are assumed incomplete	13_4_bin.25.fa
582	M00125	S13_4_bin_25	Riboflavin biosynthesis, plants and bacteria, GTP => riboflavin/FMN/FAD	Pathway modules	Metabolism of cofactors and vitamins	Cofactor and vitamin metabolism	(K01497,K14652) (K01498 K00082,K11752) (K22912,K20860,K20861,K20862,K21063,K21064) (K02858,K14652) K00794 K00793 (K20884 K22949,K11753)	0.857143	TRUE	0.857143	TRUE	1	K11752,K11753	1,1	K00793,K00794,K00794,K11752,K11753,K14652,K14652	1.84818e+26	K00793 is present in multiple modules: M00125/M00911,K14652 is present in multiple modules: M00125/M00840,K00794 is present in multiple modules: M00125/M00911	13_4_bin.25.fa
583	M00911	S13_4_bin_25	Riboflavin biosynthesis, fungi, GTP => riboflavin/FMN/FAD	Pathway modules	Metabolism of cofactors and vitamins	Cofactor and vitamin metabolism	K01497 K14654 K14655 -- K02858 K00794 K00793 K00861 K00953	0.333333	FALSE	0.333333	FALSE	1	K00953	1	K00793,K00794,K00794,K00953	1848184713912230	K00793 is present in multiple modules: M00125/M00911,'--' steps are assumed incomplete,K00794 is present in multiple modules: M00125/M00911	13_4_bin.25.fa
584	M00124	S13_4_bin_25	Pyridoxal-P biosynthesis, erythrose-4P => pyridoxal-P	Pathway modules	Metabolism of cofactors and vitamins	Cofactor and vitamin metabolism	K03472 K03473 K00831 K00097 K03474 K00275	0.666667	FALSE	0.666667	FALSE	1	K00097,K00275,K03474	1,1,1	K00097,K00275,K00831,K03474	271013015981589	K00831 is present in multiple modules: M00020/M00124	13_4_bin.25.fa
585	M00115	S13_4_bin_25	NAD biosynthesis, aspartate => quinolinate => NAD	Pathway modules	Metabolism of cofactors and vitamins	Cofactor and vitamin metabolism	(K00278,K06989) K03517 K00767 (K00969,K06210) (K01916,K01950)	1	TRUE	1	TRUE	1	K00278,K03517	1,1	K00278,K00767,K00969,K01916,K03517	1.81886e+18	K01916 is present in multiple modules: M00115/M00912,K00767 is present in multiple modules: M00115/M00912,K00969 is present in multiple modules: M00115/M00912	13_4_bin.25.fa
586	M00912	S13_4_bin_25	NAD biosynthesis, tryptophan => quinolinate => NAD	Pathway modules	Metabolism of cofactors and vitamins	Cofactor and vitamin metabolism	(K00453,K00463) (K01432,K14263,K07130) K00486 K01556 K00452 K00767 (K00969,K06210) (K01916,K01950)	0.5	FALSE	0.5	FALSE	NA	No enzymes unique to module	NA	K00767,K00969,K01432,K01432,K01916	8.55202e+17	K01432 is present in multiple modules: M00038/M00912,K01916 is present in multiple modules: M00115/M00912,K00767 is present in multiple modules: M00115/M00912,K00969 is present in multiple modules: M00115/M00912	13_4_bin.25.fa
587	M00119	S13_4_bin_25	Pantothenate biosynthesis, valine/L-aspartate => pantothenate	Pathway modules	Metabolism of cofactors and vitamins	Cofactor and vitamin metabolism	K00826 K00606 K00077 K01579 (K01918,K13799)	0.6	FALSE	0.6	FALSE	NA	No enzymes unique to module	NA	K00606,K00826,K01918	25483332547	K00826 is present in multiple modules: M00019/M00570/M00036/M00119,K00606 is present in multiple modules: M00119/M00913/M00914,K01918 is present in multiple modules: M00119/M00913	13_4_bin.25.fa
588	M00913	S13_4_bin_25	Pantothenate biosynthesis, 2-oxoisovalerate/spermine => pantothenate	Pathway modules	Metabolism of cofactors and vitamins	Cofactor and vitamin metabolism	K00606 K00077 K13367 K00128 K01918	0.6	FALSE	0.6	FALSE	NA	No enzymes unique to module	NA	K00128,K00606,K01918	260925482547	K01918 is present in multiple modules: M00119/M00913,K00606 is present in multiple modules: M00119/M00913/M00914,K00128 is present in multiple modules: M00135/M00913	13_4_bin.25.fa
589	M00120	S13_4_bin_25	Coenzyme A biosynthesis, pantothenate => CoA	Pathway modules	Metabolism of cofactors and vitamins	Cofactor and vitamin metabolism	(K00867,K03525,K01947,K09680) ((K01922,K21977) K01598,K13038) (K02318,(K00954,K02201) K00859)	1	TRUE	1	TRUE	1	K00859,K00867,K00954	1,1,1	K00859,K00867,K00954,K13038	26427330272490	K13038 is present in multiple modules: M00120/M00914	13_4_bin.25.fa
590	M00914	S13_4_bin_25	Coenzyme A biosynthesis, archaea, 2-oxoisovalerate => 4-phosphopantoate => CoA	Pathway modules	Metabolism of cofactors and vitamins	Cofactor and vitamin metabolism	K00606 K00077 K06982 K09722 K13038 K02201 K09735	0.285714	FALSE	0.285714	FALSE	NA	No enzymes unique to module	NA	K00606,K13038	25482490	K00606 is present in multiple modules: M00119/M00913/M00914,K13038 is present in multiple modules: M00120/M00914	13_4_bin.25.fa
591	M00572	S13_4_bin_25	Pimeloyl-ACP biosynthesis, BioC-BioH pathway, malonyl-ACP => pimeloyl-ACP	Pathway modules	Metabolism of cofactors and vitamins	Cofactor and vitamin metabolism	K02169 (K00647,K09458) K00059 K02372 K00208 (K02170,K09789,K19560,K19561)	0.5	FALSE	0.5	FALSE	NA	No enzymes unique to module	NA	K00059,K00059,K00208,K02372	34919302129175	K00208 is present in multiple modules: M00083/M00572,K02372 is present in multiple modules: M00083/M00572,K00059 is present in multiple modules: M00083/M00874/M00572	13_4_bin.25.fa
592	M00881	S13_4_bin_25	Lipoic acid biosynthesis, plants and bacteria, octanoyl-ACP => dihydrolipoyl-E2/H	Pathway modules	Metabolism of cofactors and vitamins	Cofactor and vitamin metabolism	K03801 K03644	1	TRUE	1	TRUE	1	K03801	1	K03644,K03801	5572850	K03644 is present in multiple modules: M00881/M00882/M00883/M00884	13_4_bin.25.fa
593	M00882	S13_4_bin_25	Lipoic acid biosynthesis, eukaryotes, octanoyl-ACP => dihydrolipoyl-H	Pathway modules	Metabolism of cofactors and vitamins	Cofactor and vitamin metabolism	K23735 K03644	0.5	FALSE	0.5	FALSE	NA	No enzymes unique to module	NA	K03644	557	K03644 is present in multiple modules: M00881/M00882/M00883/M00884	13_4_bin.25.fa
594	M00883	S13_4_bin_25	Lipoic acid biosynthesis, animals and bacteria, octanoyl-ACP => dihydrolipoyl-H => dihydrolipoyl-E2	Pathway modules	Metabolism of cofactors and vitamins	Cofactor and vitamin metabolism	(K23735,K23734) K03644 (K10105,K16869)	0.333333	FALSE	0.333333	FALSE	NA	No enzymes unique to module	NA	K03644	557	K03644 is present in multiple modules: M00881/M00882/M00883/M00884	13_4_bin.25.fa
595	M00884	S13_4_bin_25	Lipoic acid biosynthesis, octanoyl-CoA => dihydrolipoyl-E2	Pathway modules	Metabolism of cofactors and vitamins	Cofactor and vitamin metabolism	K23750 K03644	0.5	FALSE	0.5	FALSE	NA	No enzymes unique to module	NA	K03644	557	K03644 is present in multiple modules: M00881/M00882/M00883/M00884	13_4_bin.25.fa
596	M00126	S13_4_bin_25	Tetrahydrofolate biosynthesis, GTP => THF	Pathway modules	Metabolism of cofactors and vitamins	Cofactor and vitamin metabolism	(K01495,K09007,K22391) (K01077,K01113,(K08310,K19965)) ((K13939,(K13940,K01633 K00950) K00796),(K01633 K13941)) (K11754,K20457) (K00287,K13998)	0.8	TRUE	0.857143	TRUE	1	K00796,K00950	1,1	K00287,K00796,K00950,K01495,K01633,K11754	3.94285e+21	K11754 is present in multiple modules: M00126/M00841,K01495 is present in multiple modules: M00126/M00841/M00842/M00843,K00287 is present in multiple modules: M00126/M00840,K01633 is present in multiple modules: M00126/M00840	13_4_bin.25.fa
597	M00840	S13_4_bin_25	Tetrahydrofolate biosynthesis, mediated by ribA and trpF, GTP => THF	Pathway modules	Metabolism of cofactors and vitamins	Cofactor and vitamin metabolism	K14652 K22100 -- K01633 K13941 K22099 K00287	0.428571	FALSE	0.428571	FALSE	NA	No enzymes unique to module	NA	K00287,K01633,K14652,K14652	394285418822471	'--' steps are assumed incomplete,K00287 is present in multiple modules: M00126/M00840,K14652 is present in multiple modules: M00125/M00840,K01633 is present in multiple modules: M00126/M00840	13_4_bin.25.fa
598	M00841	S13_4_bin_25	Tetrahydrofolate biosynthesis, mediated by PTPS, GTP => THF	Pathway modules	Metabolism of cofactors and vitamins	Cofactor and vitamin metabolism	K01495 K22101 K13941 K11754 K13998	0.4	FALSE	0.4	FALSE	NA	No enzymes unique to module	NA	K01495,K11754	1251248	K01495 is present in multiple modules: M00126/M00841/M00842/M00843,K11754 is present in multiple modules: M00126/M00841	13_4_bin.25.fa
599	M00842	S13_4_bin_25	Tetrahydrobiopterin biosynthesis, GTP => BH4	Pathway modules	Metabolism of cofactors and vitamins	Cofactor and vitamin metabolism	K01495 K01737 K00072	0.333333	FALSE	0.333333	FALSE	NA	No enzymes unique to module	NA	K01495	1251	K01495 is present in multiple modules: M00126/M00841/M00842/M00843	13_4_bin.25.fa
600	M00843	S13_4_bin_25	L-threo-Tetrahydrobiopterin biosynthesis, GTP => L-threo-BH4	Pathway modules	Metabolism of cofactors and vitamins	Cofactor and vitamin metabolism	K01495 K01737 K17745	0.333333	FALSE	0.333333	FALSE	NA	No enzymes unique to module	NA	K01495	1251	K01495 is present in multiple modules: M00126/M00841/M00842/M00843	13_4_bin.25.fa
601	M00880	S13_4_bin_25	Molybdenum cofactor biosynthesis, GTP => molybdenum cofactor	Pathway modules	Metabolism of cofactors and vitamins	Cofactor and vitamin metabolism	((K03639 K03637),K20967) (K03635,K21142) (((K03831,K03638) K03750),K15376)	1	TRUE	1	TRUE	1	K03635,K03637,K03638,K03639,K03750	1,1,1,1,1	K03635,K03637,K03638,K03639,K03750	3.342e+17	None	13_4_bin.25.fa
602	M00140	S13_4_bin_25	C1-unit interconversion, prokaryotes	Pathway modules	Metabolism of cofactors and vitamins	Cofactor and vitamin metabolism	K00600 (K01491,(K00300 K01500)) K01938	0.666667	FALSE	0.666667	FALSE	NA	No enzymes unique to module	NA	K00600,K00600,K01491	299612783033	K00600 is present in multiple modules: M00532/M00346/M00140/M00141,K01491 is present in multiple modules: M00377/M00140/M00618	13_4_bin.25.fa
603	M00141	S13_4_bin_25	C1-unit interconversion, eukaryotes	Pathway modules	Metabolism of cofactors and vitamins	Cofactor and vitamin metabolism	K00600 (K00288,(K13403 K13402))	0.5	FALSE	0.5	FALSE	NA	No enzymes unique to module	NA	K00600,K00600	29961278	K00600 is present in multiple modules: M00532/M00346/M00140/M00141	13_4_bin.25.fa
604	M00846	S13_4_bin_25	Siroheme biosynthesis, glutamyl-tRNA => siroheme	Pathway modules	Metabolism of cofactors and vitamins	Cofactor and vitamin metabolism	K02492 K01845 K01698 K01749 (K01719,K13542,K13543) (K02302,(K00589,K02303,K02496,K13542,K13543)+(K02304,(K24866+K03794)))	0.833333	TRUE	0.833333	TRUE	NA	No enzymes unique to module	NA	K01698,K01719,K01749,K01845,K02302,K02303,K02303	444,39,40,338,775,775,2467	K01719 is present in multiple modules: M00846/M00868/M00121/M00926,K01749 is present in multiple modules: M00846/M00868/M00121/M00926,K02302 is present in multiple modules: M00846/M00924,K01698 is present in multiple modules: M00846/M00868/M00121/M00926,K02303 is present in multiple modules: M00846/M00924/M00925,K01845 is present in multiple modules: M00846/M00121/M00926	13_4_bin.25.fa
605	M00868	S13_4_bin_25	Heme biosynthesis, animals and fungi, glycine => heme	Pathway modules	Metabolism of cofactors and vitamins	Cofactor and vitamin metabolism	K00643 K01698 K01749 K01719 K01599 K00228 K00231 K01772	0.875	TRUE	0.875	TRUE	1	K00643	1	K00228,K00643,K01599,K01698,K01719,K01749,K01772	1198,2460,267,444,39,40,2165	K01719 is present in multiple modules: M00846/M00868/M00121/M00926,K01749 is present in multiple modules: M00846/M00868/M00121/M00926,K01599 is present in multiple modules: M00868/M00121/M00926,K01698 is present in multiple modules: M00846/M00868/M00121/M00926,K01772 is present in multiple modules: M00868/M00121/M00926,K00228 is present in multiple modules: M00868/M00121	13_4_bin.25.fa
606	M00121	S13_4_bin_25	Heme biosynthesis, plants and bacteria, glutamate => heme	Pathway modules	Metabolism of cofactors and vitamins	Cofactor and vitamin metabolism	K01885 K02492 K01845 K01698 K01749 (K01719,K13542,K13543) K01599 (K00228,K02495) (K00230,K00231,K08973) K01772	0.9	TRUE	0.9	TRUE	1	K01885,K02495,K08973	2,1,2	K00228,K01599,K01698,K01719,K01749,K01772,K01845,K01885,K01885,K02495,K08973,K08973	1198,267,444,39,40,2165,338,1028,180,1990,268,638	K01719 is present in multiple modules: M00846/M00868/M00121/M00926,K01749 is present in multiple modules: M00846/M00868/M00121/M00926,K01599 is present in multiple modules: M00868/M00121/M00926,K01698 is present in multiple modules: M00846/M00868/M00121/M00926,K01772 is present in multiple modules: M00868/M00121/M00926,K00228 is present in multiple modules: M00868/M00121,K01845 is present in mult…	13_4_bin.25.fa
607	M00926	S13_4_bin_25	Heme biosynthesis, bacteria, glutamyl-tRNA => coproporphyrin III => heme	Pathway modules	Metabolism of cofactors and vitamins	Cofactor and vitamin metabolism	K02492 K01845 K01698 K01749 (K01719,K13542) K01599 K00231 K01772 K00435	0.666667	FALSE	0.666667	FALSE	NA	No enzymes unique to module	NA	K01599,K01698,K01719,K01749,K01772,K01845	267,444,39,40,2165,338	K01719 is present in multiple modules: M00846/M00868/M00121/M00926,K01749 is present in multiple modules: M00846/M00868/M00121/M00926,K01599 is present in multiple modules: M00868/M00121/M00926,K01698 is present in multiple modules: M00846/M00868/M00121/M00926,K01772 is present in multiple modules: M00868/M00121/M00926,K01845 is present in multiple modules: M00846/M00121/M00926	13_4_bin.25.fa
608	M00924	S13_4_bin_25	Cobalamin biosynthesis, anaerobic, uroporphyrinogen III => sirohydrochlorin => cobyrinate a,c-diamide	Pathway modules	Metabolism of cofactors and vitamins	Cofactor and vitamin metabolism	(K02302,(K02303,K13542) (K02304,K24866)) (K02190,K03795,K22011) K03394 (K05934,K13541,K21479) K05936 (K02189,K13541) K02188 K05895 (K02191 K03399,K00595) K06042 K02224	0.727273	FALSE	0.727273	FALSE	1	K02189	1	K00595,K02189,K02302,K02303,K02303,K03394,K05895,K05934,K05936,K06042	2.38524e+37	K06042 is present in multiple modules: M00924/M00925,K02302 is present in multiple modules: M00846/M00924,K05895 is present in multiple modules: M00924/M00925,K03394 is present in multiple modules: M00924/M00925,K05934 is present in multiple modules: M00924/M00925,K00595 is present in multiple modules: M00924/M00925,K05936 is present in multiple modules: M00924/M00925,K02303 is present in multipl…	13_4_bin.25.fa
609	M00925	S13_4_bin_25	Cobalamin biosynthesis, aerobic, uroporphyrinogen III => precorrin 2 => cobyrinate a,c-diamide	Pathway modules	Metabolism of cofactors and vitamins	Cofactor and vitamin metabolism	(K02303,K13542) (K03394,K13540) K02229 (K05934,K13540,K13541) K05936 K02228 K05895 K00595 K06042 K02224 K02230+K09882+K09883	0.909091	TRUE	0.909091	TRUE	1	K02228,K02229,K02230,K09882,K09883	1,1,1,1,1	K00595,K02228,K02229,K02230,K02303,K02303,K03394,K05895,K05934,K05936,K06042,K09882,K09883	2.38529e+49	K06042 is present in multiple modules: M00924/M00925,K05895 is present in multiple modules: M00924/M00925,K03394 is present in multiple modules: M00924/M00925,K05934 is present in multiple modules: M00924/M00925,K00595 is present in multiple modules: M00924/M00925,K05936 is present in multiple modules: M00924/M00925,K02303 is present in multiple modules: M00846/M00924/M00925	13_4_bin.25.fa
610	M00122	S13_4_bin_25	Cobalamin biosynthesis, cobyrinate a,c-diamide => cobalamin	Pathway modules	Metabolism of cofactors and vitamins	Cofactor and vitamin metabolism	(K00798,K19221) K02232 (K02225,K02227) K02231 K00768 (K02226,K22316) K02233	1	TRUE	1	TRUE	1	K00768,K00798,K02226,K02227,K02231,K02232,K02233,K19221	1,1,1,3,2,1,1,1	K00768,K00798,K02226,K02227,K02227,K02227,K02231,K02231,K02232,K02233,K19221	1.36031e+41	None	13_4_bin.25.fa
611	M00117	S13_4_bin_25	Ubiquinone biosynthesis, prokaryotes, chorismate (+ polyprenyl-PP) => ubiquinol	Pathway modules	Metabolism of cofactors and vitamins	Cofactor and vitamin metabolism	(K03181,K18240) K03179 (K03182+K03186) K18800 K00568 K03185 K03183 (K03184,K06134) K00568	0.444444	FALSE	0.444444	FALSE	1	K00568,K03179	1,1	K00568,K03179,K03183	11744842488	K03183 is present in multiple modules: M00117/M00116	13_4_bin.25.fa
612	M00116	S13_4_bin_25	Menaquinone biosynthesis, chorismate (+ polyprenyl-PP) => menaquinol	Pathway modules	Metabolism of cofactors and vitamins	Cofactor and vitamin metabolism	K02552 K02551 K08680 K02549 K01911 K01661 K19222 K02548 K03183	0.111111	FALSE	0.111111	FALSE	NA	No enzymes unique to module	NA	K03183	2488	K03183 is present in multiple modules: M00117/M00116	13_4_bin.25.fa
613	M00095	S13_4_bin_25	C5 isoprenoid biosynthesis, mevalonate pathway	Pathway modules	Biosynthesis of terpenoids and polyketides	Terpenoid backbone biosynthesis	K00626 K01641 K00021 K00869 (K00938,K13273) K01597 K01823	0.142857	FALSE	0.142857	FALSE	NA	No enzymes unique to module	NA	K00626	1913	K00626 is present in multiple modules: M00373/M00375/M00374/M00088/M00957/M00095/M00849/UDM0008/UDM0010	13_4_bin.25.fa
614	M00849	S13_4_bin_25	C5 isoprenoid biosynthesis, mevalonate pathway, archaea	Pathway modules	Biosynthesis of terpenoids and polyketides	Terpenoid backbone biosynthesis	K00626 K01641 (K00021,K00054) ((K00869 (K17942,(K25517+K09128 K25518+K03186))),(K18689 K18690 K22813)) K06981 K01823	0.166667	FALSE	0.142857	FALSE	NA	No enzymes unique to module	NA	K00626	1913	K00626 is present in multiple modules: M00373/M00375/M00374/M00088/M00957/M00095/M00849/UDM0008/UDM0010	13_4_bin.25.fa
615	M00096	S13_4_bin_25	C5 isoprenoid biosynthesis, non-mevalonate pathway	Pathway modules	Biosynthesis of terpenoids and polyketides	Terpenoid backbone biosynthesis	K01662 K00099 (K00991,K12506) K00919 (K01770,K12506) K03526 K03527 K01823	0.75	TRUE	0.75	TRUE	1	K00919,K00991,K01662,K03526,K03527,K12506	1,1,2,1,1,1	K00919,K00991,K01662,K01662,K03526,K03527,K12506	1.60412e+21	None	13_4_bin.25.fa
616	M00364	S13_4_bin_25	C10-C20 isoprenoid biosynthesis, bacteria	Pathway modules	Biosynthesis of terpenoids and polyketides	Terpenoid backbone biosynthesis	K01823 (K00795,K13789,K13787)	0.5	FALSE	0.5	FALSE	1	K00795	1	K00795	2067	None	13_4_bin.25.fa
617	M00824	S13_4_bin_25	9-membered enediyne core biosynthesis, malonyl-CoA => 3-hydroxyhexadeca-4,6,8,10,12,14-hexaenoyl-ACP => 9-membered enediyne core	Pathway modules	Biosynthesis of terpenoids and polyketides	Enediyne biosynthesis	K15314 K21160+K21161+K21162+K21163+K21164+K21165+K21166+K21167	0	FALSE	0.0625	FALSE	1	K21164	1	K21164	34	None	13_4_bin.25.fa
618	M00953	S13_4_bin_25	Mugineic acid biosynthesis, methionine => 3-epihydroxymugineic acid	Pathway modules	Biosynthesis of other secondary metabolites	Biosynthesis of phytochemical compounds	K00789 K05953 K14271 K22374 K18054	0.2	FALSE	0.2	FALSE	NA	No enzymes unique to module	NA	K00789	908	K00789 is present in multiple modules: M00609/M00034/M00035/M00368/M00953	13_4_bin.25.fa
619	M00835	S13_4_bin_25	Pyocyanine biosynthesis, chorismate => pyocyanine	Pathway modules	Biosynthesis of other secondary metabolites	Biosynthesis of other bacterial compounds	K13063 K20261 K06998 K20260 K20262 K21103 K20940	0.285714	FALSE	0.285714	FALSE	1	K06998,K20940	1,1	K06998,K20940	29231058	None	13_4_bin.25.fa
620	M00568	S13_4_bin_25	Catechol ortho-cleavage, catechol => 3-oxoadipate	Pathway modules	Xenobiotics biodegradation	Aromatics degradation	K03381 K01856 K03464 (K01055,K14727)	0.25	FALSE	0.25	FALSE	1	K01055	2	K01055,K01055	2093667	None	13_4_bin.25.fa
621	M00569	S13_4_bin_25	Catechol meta-cleavage, catechol => acetyl-CoA / 4-methylcatechol => propanoyl-CoA	Pathway modules	Xenobiotics biodegradation	Aromatics degradation	(K00446,K07104) ((K10217 K01821 K01617),K10216) (K18364,K02554) (K18365,K01666) (K18366,K04073)	0.2	FALSE	0.285714	FALSE	1	K00446,K01821,K07104	1,1,1	K00446,K01821,K07104	195024131074	None	13_4_bin.25.fa
622	M00418	S13_4_bin_25	Toluene degradation, anaerobic, toluene => benzoyl-CoA	Pathway modules	Xenobiotics biodegradation	Aromatics degradation	K07540 K07543+K07544 K07545 K07546 K07547+K07548 K07549+K07550	0	FALSE	0.0833333	FALSE	1	K07544	1	K07544	1319	None	13_4_bin.25.fa
623	M00541	S13_4_bin_25	Benzoyl-CoA degradation, benzoyl-CoA => 3-hydroxypimeloyl-CoA	Pathway modules	Xenobiotics biodegradation	Aromatics degradation	(K04112+K04113+K04114+K04115,K19515+K19516) K07537 K07538 K07539	0	FALSE	0.0625	FALSE	1	K04113	1	K04113	1320	None	13_4_bin.25.fa
624	M00878	S13_4_bin_25	Phenylacetate degradation, phenylaxetate => acetyl-CoA/succinyl-CoA	Pathway modules	Xenobiotics biodegradation	Aromatics degradation	K01912 K02609+K02610+K02611+K02612+K02613 K15866 K02618 K02615 K01692 K00074	0.285714	FALSE	0.285714	FALSE	1	K15866	1	K01692,K01692,K15866	1376880880	K01692 is present in multiple modules: M00087/M00957/M00878	13_4_bin.25.fa
625	M00575	S13_4_bin_25	Pertussis pathogenicity signature, T1SS	Signature modules	Gene set	Pathogenicity	K22944 K11004 K07389 K11003 K12340	0.2	FALSE	0.2	FALSE	NA	No enzymes unique to module	NA	K12340	58	K12340 is present in multiple modules: M00575/M00696/M00697	13_4_bin.25.fa
626	M00860	S13_4_bin_25	Bacillus anthracis pathogenicity signature, polyglutamic acid capsule biosynthesis	Signature modules	Gene set	Pathogenicity	K22976 K22977 K22980 K07282 K22116 K01932 K22981	0.142857	FALSE	0.142857	FALSE	1	K07282	1	K07282	1324	No KOfam profile for K22976	13_4_bin.25.fa
627	M00651	S13_4_bin_25	Vancomycin resistance, D-Ala-D-Lac type	Signature modules	Gene set	Drug resistance	(K18345 K18344 K07260 K18346),(K18351 K18352 K18354 K18353) (K18347 K15739 K08641)	0	FALSE	0.142857	FALSE	1	K18353	1	K18353	2364	No KOfam profile for K18354	13_4_bin.25.fa
628	M00744	S13_4_bin_25	Cationic antimicrobial peptide (CAMP) resistance, protease PgtE	Signature modules	Gene set	Drug resistance	K07637 K07660 K08477	0.333333	FALSE	0.333333	FALSE	1	K07637	1	K07637	2733	None	13_4_bin.25.fa
629	M00769	S13_4_bin_25	Multidrug resistance, efflux pump MexPQ-OpmE	Signature modules	Gene set	Drug resistance	K18304 K19591 K19595+K19594+K19593	0.333333	FALSE	0.333333	FALSE	1	K19591	1	K19591	1895	None	13_4_bin.25.fa
630	M00696	S13_4_bin_25	Multidrug resistance, efflux pump AcrEF-TolC	Signature modules	Gene set	Drug resistance	K18140 K18141+K18142+K12340	0	FALSE	0.166667	FALSE	NA	No enzymes unique to module	NA	K12340	58	K12340 is present in multiple modules: M00575/M00696/M00697	13_4_bin.25.fa
631	M00697	S13_4_bin_25	Multidrug resistance, efflux pump MdtEF-TolC	Signature modules	Gene set	Drug resistance	K07690 K18898+K18899+K12340	0	FALSE	0.166667	FALSE	NA	No enzymes unique to module	NA	K12340	58	K12340 is present in multiple modules: M00575/M00696/M00697	13_4_bin.25.fa
632	M00611	S13_4_bin_25	Oxygenic photosynthesis in plants and cyanobacteria	Signature modules	Module set	Metabolic capacity	(M00161,M00163) M00165	0	FALSE	0.363636	FALSE	NA	No enzymes unique to module	NA	K00134,K00615,K00927,K01623,K01807,K01808,K03841	1.7713e+26	K00927 is present in multiple modules: M00001/M00002/M00003/M00308/M00552/M00165/M00166/M00611/M00612/UDM0012,K00615 is present in multiple modules: M00004/M00007/M00165/M00167/M00611/M00612/UDM0016,K01623 is present in multiple modules: M00001/M00003/M00165/M00167/M00611/M00612/UDM0012,K01808 is present in multiple modules: M00004/M00007/M00165/M00167/M00611/M00612/UDM0016,K01807 is present in m…	13_4_bin.25.fa
633	M00612	S13_4_bin_25	Anoxygenic photosynthesis in purple bacteria	Signature modules	Module set	Metabolic capacity	M00597 M00165	0	FALSE	0.363636	FALSE	NA	No enzymes unique to module	NA	K00134,K00615,K00927,K01623,K01807,K01808,K03841	1.7713e+26	K00927 is present in multiple modules: M00001/M00002/M00003/M00308/M00552/M00165/M00166/M00611/M00612/UDM0012,K00615 is present in multiple modules: M00004/M00007/M00165/M00167/M00611/M00612/UDM0016,K01623 is present in multiple modules: M00001/M00003/M00165/M00167/M00611/M00612/UDM0012,K01808 is present in multiple modules: M00004/M00007/M00165/M00167/M00611/M00612/UDM0016,K01807 is present in m…	13_4_bin.25.fa
634	M00613	S13_4_bin_25	Anoxygenic photosynthesis in green nonsulfur bacteria	Signature modules	Module set	Metabolic capacity	M00597 M00376	0	FALSE	0.179487	FALSE	NA	No enzymes unique to module	NA	K00240,K00241,K00242,K01679,K01847,K01961,K01962,K01963,K01965,K01966,K02160,K05606	4.34603e+41	K01966 is present in multiple modules: M00373/M00741/M00613,K01847 is present in multiple modules: M00373/M00741/M00376/M00613,K01965 is present in multiple modules: M00373/M00741/M00613,K01679 is present in multiple modules: M00009/M00011/M00173/M00376/M00613/M00614,K01961 is present in multiple modules: M00376/M00082/M00613,K05606 is present in multiple modules: M00373/M00741/M00376/M00375/M006…	13_4_bin.25.fa
635	M00614	S13_4_bin_25	Anoxygenic photosynthesis in green sulfur bacteria	Signature modules	Module set	Metabolic capacity	M00598 M00173	0	FALSE	0.275	FALSE	NA	No enzymes unique to module	NA	K00031,K00240,K00241,K00242,K01006,K01679,K01681,K01902,K01903,K01958	2.87743e+35	K01958 is present in multiple modules: M00173/M00614,K01679 is present in multiple modules: M00009/M00011/M00173/M00376/M00613/M00614,K00031 is present in multiple modules: M00009/M00010/M00740/M00173/M00614,K01006 is present in multiple modules: M00169/M00172/M00171/M00173/M00614,K00240 is present in multiple modules: M00009/M00011/M00173/M00376/M00374/M00149/M00613/M00614,K01681 is present in m…	13_4_bin.25.fa
636	M00617	S13_4_bin_25	Methanogen	Signature modules	Module set	Metabolic capacity	M00567,M00357,M00356,M00563	0	FALSE	0.2	FALSE	NA	No enzymes unique to module	NA	K01895,K01895,K01895	283124312537	K01895 is present in multiple modules: M00357/M00617/UDM0003	13_4_bin.25.fa
637	M00618	S13_4_bin_25	Acetogen	Signature modules	Module set	Metabolic capacity	M00377 M00579	0	FALSE	0.142857	FALSE	NA	No enzymes unique to module	NA	K00297,K01491	22643033	K01491 is present in multiple modules: M00377/M00140/M00618,K00297 is present in multiple modules: M00377/M00618	13_4_bin.25.fa
638	M00615	S13_4_bin_25	Nitrate assimilation	Signature modules	Module set	Metabolic capacity	(K02575,K15576+K15577+K15578-K15579) M00531	0.5	FALSE	0.875	TRUE	1	K02575	1	K00372,K02575	1379387	K00372 is present in multiple modules: M00531/M00615	13_4_bin.25.fa
639	M00616	S13_4_bin_25	Sulfate-sulfur assimilation	Signature modules	Module set	Metabolic capacity	(K02048,K23163)+K02046+K02047+K02045 M00176	0	FALSE	0.791667	TRUE	1	K02045,K02046,K02047	1,1,1	K00381,K00390,K00955,K00956,K00957,K02045,K02046,K02047	7.77778e+29	K00957 is present in multiple modules: M00176/M00616,K00381 is present in multiple modules: M00176/M00616,K00956 is present in multiple modules: M00176/M00616,K00955 is present in multiple modules: M00176/M00616,K00390 is present in multiple modules: M00176/M00616	13_4_bin.25.fa
640	UDM0016	S13_4_bin_25	Pentose_Phosphate	Sugar	Pentose Phosphate	Pentose -> Pyruvate	K00033 (K01057,K07404,K13937) K00036 (K01807,K01808) K01783 (K00616,K13810) K00615	1	TRUE	1	TRUE	NA	No enzymes unique to module	NA	K00033,K00036,K00615,K00616,K01057,K01783,K01807,K01808	2.7073e+29	K01057 is present in multiple modules: M00004/M00006/M00008/UDM0016,K00033 is present in multiple modules: M00004/M00006/UDM0016,K01783 is present in multiple modules: M00004/M00007/UDM0016,K00615 is present in multiple modules: M00004/M00007/M00165/M00167/M00611/M00612/UDM0016,K00616 is present in multiple modules: M00004/M00007/UDM0016,K01808 is present in multiple modules: M00004/M00007/M00165…	13_4_bin.25.fa
641	UDM0008	S13_4_bin_25	Butyrate_1	Primary Fermentation	Butyrate	Pyruvate -> Butyrate	K00650 (K00626,K00632,K07508,K07509,K07513) K00248 K00929 (K00022,K01782,K01825,K07514,K07516,K08683,K10527,K15016) K00634 (K00169,K00170,K00171,K00172,K00189,K03737)	0.285714	FALSE	0.285714	FALSE	1	K08683	1	K00626,K00632,K08683	191314521462	K00626 is present in multiple modules: M00373/M00375/M00374/M00088/M00957/M00095/M00849/UDM0008/UDM0010,K00632 is present in multiple modules: M00087/UDM0008/UDM0010	13_4_bin.25.fa
642	UDM0012	S13_4_bin_25	Glycolysis	Sugar	Pyruvate	Hexose -> Pyruvate	(K15633,K15635) (K00850,K16370,K21071,K24182) K01689 (K01086,K01622,K02446,K03841,K04041,K11532) (K01623,K01624,K11645,K16305,K16306) (K01810,K06859,K13810,K15916) (K00134,K10705) K01007 K00927 (K01834,K01837,K15634) (K00873,K12406) K01803	0.75	TRUE	0.75	TRUE	NA	No enzymes unique to module	NA	K00134,K00873,K00927,K01623,K01689,K01803,K01810,K01834,K03841	1.77113e+34	K01803 is present in multiple modules: M00001/M00002/M00003/UDM0012,K01834 is present in multiple modules: M00001/M00002/M00003/UDM0012,K00873 is present in multiple modules: M00001/M00002/UDM0012,K00927 is present in multiple modules: M00001/M00002/M00003/M00308/M00552/M00165/M00166/M00611/M00612/UDM0012,K01623 is present in multiple modules: M00001/M00003/M00165/M00167/M00611/M00612/UDM0012,K01…	13_4_bin.25.fa
643	UDM0003	S13_4_bin_25	Acetate_3	Primary Fermentation	Acetogenesis	Acetyl-CoA + AMP diphosphate -> Acetate	K01895,K01913,K24907	1	TRUE	1	TRUE	NA	No enzymes unique to module	NA	K01895,K01895,K01895	283124312537	K01895 is present in multiple modules: M00357/M00617/UDM0003	13_4_bin.25.fa
644	UDM0010	S13_4_bin_25	Butyrate_3	Primary Fermentation	Butyrate	Acetyl-CoA -> Butyrate	(K00925,K00932,K19697) (K00626,K00632,K07508,K07509,K07513) K00248 (K01026,K01034,K01035,K19709) (K00625,K13788,K15024)	0.2	FALSE	0.2	FALSE	NA	No enzymes unique to module	NA	K00626,K00632	19131452	K00626 is present in multiple modules: M00373/M00375/M00374/M00088/M00957/M00095/M00849/UDM0008/UDM0010,K00632 is present in multiple modules: M00087/UDM0008/UDM0010	13_4_bin.25.fa
645	UDM0001	S13_4_bin_25	Acetate_1	Secondary Fermentation	Acetogenesis	Acetyl-CoA + Succinate -> Acetate	(K01899,K01900,K01902,K01903) K18118	0.5	FALSE	0.5	FALSE	NA	No enzymes unique to module	NA	K01902,K01903	28342835	K01903 is present in multiple modules: M00009/M00011/M00173/M00374/M00620/M00614/UDM0001,K01902 is present in multiple modules: M00009/M00011/M00173/M00374/M00620/M00614/UDM0001	13_4_bin.25.fa
646	M00001	SJAFSMW01	Glycolysis (Embden-Meyerhof pathway), glucose => pyruvate	Pathway modules	Carbohydrate metabolism	Central carbohydrate metabolism	(K00844,K12407,K00845,K25026,K00886,K08074,K00918) (K01810,K06859,K13810,K15916) (K00850,K16370,K21071,K00918) (K01623,K01624,K11645,K16305,K16306) K01803 ((K00134,K00150) K00927,K11389) (K01834,K15633,K15634,K15635) K01689 (K00873,K12406)	1	TRUE	1	TRUE	NA	No enzymes unique to module	NA	K00134,K00873,K00927,K01624,K01689,K01803,K01810,K15633,K15635,K21071,K21071,K25026,K25026,K25026	199,1676,3085,2877,2635,1146,1115,58,279,913,2757,1542,2650,1925	K01810 is present in multiple modules: M00001/M00004/M00892/M00909/UDM0012,K00134 is present in multiple modules: M00001/M00002/M00003/M00308/M00552/M00165/M00166/M00611/M00612/UDM0012,K00927 is present in multiple modules: M00001/M00002/M00003/M00308/M00552/M00165/M00166/M00611/M00612/UDM0012,K21071 is present in multiple modules: M00001/UDM0012,K01689 is present in multiple modules: M00001/M000…	JAFMW01.fa
647	M00002	SJAFSMW01	Glycolysis, core module involving three-carbon compounds	Pathway modules	Carbohydrate metabolism	Central carbohydrate metabolism	K01803 ((K00134,K00150) K00927,K11389) (K01834,K15633,K15634,K15635) K01689 (K00873,K12406)	1	TRUE	1	TRUE	NA	No enzymes unique to module	NA	K00134,K00873,K00927,K01689,K01803,K15633,K15635	199,1676,3085,2635,1146,58,279	K00134 is present in multiple modules: M00001/M00002/M00003/M00308/M00552/M00165/M00166/M00611/M00612/UDM0012,K00927 is present in multiple modules: M00001/M00002/M00003/M00308/M00552/M00165/M00166/M00611/M00612/UDM0012,K01689 is present in multiple modules: M00001/M00002/M00003/M00346/UDM0012,K15635 is present in multiple modules: M00001/M00002/M00003/UDM0012,K00873 is present in multiple module…	JAFMW01.fa
648	M00003	SJAFSMW01	Gluconeogenesis, oxaloacetate => fructose-6P	Pathway modules	Carbohydrate metabolism	Central carbohydrate metabolism	(K01596,K01610) K01689 (K01834,K15633,K15634,K15635) K00927 (K00134,K00150) K01803 ((K01623,K01624,K11645) (K03841,K02446,K11532,K01086,K04041),K01622)	0.857143	TRUE	0.875	TRUE	NA	No enzymes unique to module	NA	K00134,K00927,K01610,K01624,K01689,K01803,K15633,K15635	199,3085,1590,2877,2635,1146,58,279	K00134 is present in multiple modules: M00001/M00002/M00003/M00308/M00552/M00165/M00166/M00611/M00612/UDM0012,K00927 is present in multiple modules: M00001/M00002/M00003/M00308/M00552/M00165/M00166/M00611/M00612/UDM0012,K01610 is present in multiple modules: M00003/M00170,K01689 is present in multiple modules: M00001/M00002/M00003/M00346/UDM0012,K15635 is present in multiple modules: M00001/M0000…	JAFMW01.fa
649	M00307	SJAFSMW01	Pyruvate oxidation, pyruvate => acetyl-CoA	Pathway modules	Carbohydrate metabolism	Central carbohydrate metabolism	((K00163,K00161+K00162)+K00627+K00382-K13997),K00169+K00170+K00171+(K00172,K00189),K03737	1	TRUE	1	TRUE	NA	No enzymes unique to module	NA	K03737,K03737,K03737	244517621207	K03737 is present in multiple modules: M00307/M00173/M00614/UDM0008	JAFMW01.fa
650	M00009	SJAFSMW01	Citrate cycle (TCA cycle, Krebs cycle)	Pathway modules	Carbohydrate metabolism	Central carbohydrate metabolism	(K01647,K05942) (K01681,K01682) (K00031,K00030) ((K00164+K00658,K01616)+K00382,K00174+K00175-K00177-K00176) (K01902+K01903,K01899+K01900,K18118) (K00234+K00235+K00236+(K00237,K25801),K00239+K00240+K00241-(K00242,K18859,K18860),K00244+K00245+K00246-K00247) (K01676,K01679,K01677+K01678) (K00026,K00025,K00024,K00116)	0.375	FALSE	0.375	FALSE	NA	No enzymes unique to module	NA	K01647,K01679,K01681	207914432873	K01647 is present in multiple modules: M00009/M00010/M00012/M00740,K01679 is present in multiple modules: M00009/M00011/M00173/M00376/M00613/M00614,K01681 is present in multiple modules: M00009/M00010/M00012/M00740/M00173/M00614	JAFMW01.fa
651	M00010	SJAFSMW01	Citrate cycle, first carbon oxidation, oxaloacetate => 2-oxoglutarate	Pathway modules	Carbohydrate metabolism	Central carbohydrate metabolism	(K01647,K05942) (K01681,K01682) (K00031,K00030)	0.666667	FALSE	0.666667	FALSE	NA	No enzymes unique to module	NA	K01647,K01681	20792873	K01647 is present in multiple modules: M00009/M00010/M00012/M00740,K01681 is present in multiple modules: M00009/M00010/M00012/M00740/M00173/M00614	JAFMW01.fa
652	M00011	SJAFSMW01	Citrate cycle, second carbon oxidation, 2-oxoglutarate => oxaloacetate	Pathway modules	Carbohydrate metabolism	Central carbohydrate metabolism	((K00164+K00658,K01616)+K00382,K00174+K00175-K00177-K00176) (K01902+K01903,K01899+K01900,K18118) (K00234+K00235+K00236+(K00237,K25801),K00239+K00240+K00241-(K00242,K18859,K18860),K00244+K00245+K00246-K00247) (K01676,K01679,K01677+K01678) (K00026,K00025,K00024,K00116)	0.2	FALSE	0.2	FALSE	NA	No enzymes unique to module	NA	K01679	1443	K01679 is present in multiple modules: M00009/M00011/M00173/M00376/M00613/M00614	JAFMW01.fa
653	M00004	SJAFSMW01	Pentose phosphate pathway (Pentose phosphate cycle)	Pathway modules	Carbohydrate metabolism	Central carbohydrate metabolism	(K13937,((K00036,K19243) (K01057,K07404))) K00033 K01783 (K01807,K01808) K00615 K00616 (K01810,K06859,K13810,K15916)	0.857143	TRUE	0.875	TRUE	NA	No enzymes unique to module	NA	K00033,K00036,K00615,K00615,K00615,K01783,K01808,K01808,K01810,K07404	2.46527e+36	K01810 is present in multiple modules: M00001/M00004/M00892/M00909/UDM0012,K01808 is present in multiple modules: M00004/M00007/M00165/M00167/M00611/M00612/UDM0016,K00033 is present in multiple modules: M00004/M00006/UDM0016,K07404 is present in multiple modules: M00004/M00006/M00008/UDM0016,K01783 is present in multiple modules: M00004/M00007/UDM0016,K00615 is present in multiple modules: M00004…	JAFMW01.fa
654	M00006	SJAFSMW01	Pentose phosphate pathway, oxidative phase, glucose 6P => ribulose 5P	Pathway modules	Carbohydrate metabolism	Central carbohydrate metabolism	(K13937,((K00036,K19243) (K01057,K07404))) K00033	1	TRUE	1	TRUE	NA	No enzymes unique to module	NA	K00033,K00036,K07404	24652742831	K00036 is present in multiple modules: M00004/M00006/M00008/UDM0016,K00033 is present in multiple modules: M00004/M00006/UDM0016,K07404 is present in multiple modules: M00004/M00006/M00008/UDM0016	JAFMW01.fa
655	M00007	SJAFSMW01	Pentose phosphate pathway, non-oxidative phase, fructose 6P => ribose 5P	Pathway modules	Carbohydrate metabolism	Central carbohydrate metabolism	K00615 (K00616,K13810) K01783 (K01807,K01808)	0.75	TRUE	0.75	TRUE	NA	No enzymes unique to module	NA	K00615,K00615,K00615,K01783,K01808,K01808	1.66396e+21	K01783 is present in multiple modules: M00004/M00007/UDM0016,K01808 is present in multiple modules: M00004/M00007/M00165/M00167/M00611/M00612/UDM0016,K00615 is present in multiple modules: M00004/M00007/M00165/M00167/M00611/M00612/UDM0016	JAFMW01.fa
656	M00005	SJAFSMW01	PRPP biosynthesis, ribose 5P => PRPP	Pathway modules	Carbohydrate metabolism	Central carbohydrate metabolism	K00948	1	TRUE	1	TRUE	1	K00948	2	K00948,K00948	2859398	None	JAFMW01.fa
657	M00008	SJAFSMW01	Entner-Doudoroff pathway, glucose-6P => glyceraldehyde-3P + pyruvate	Pathway modules	Carbohydrate metabolism	Central carbohydrate metabolism	K00036 (K01057,K07404) K01690 K01625	0.75	TRUE	0.75	TRUE	NA	No enzymes unique to module	NA	K00036,K01625,K07404	2742555831	K01625 is present in multiple modules: M00008/M00308/M00631/M00061,K00036 is present in multiple modules: M00004/M00006/M00008/UDM0016,K07404 is present in multiple modules: M00004/M00006/M00008/UDM0016	JAFMW01.fa
658	M00308	SJAFSMW01	Semi-phosphorylative Entner-Doudoroff pathway, gluconate => glycerate-3P	Pathway modules	Carbohydrate metabolism	Central carbohydrate metabolism	K05308 K00874 K01625 (K00134 K00927,K00131,K18978)	0.5	FALSE	0.6	FALSE	NA	No enzymes unique to module	NA	K00134,K00927,K01625	1993085555	K01625 is present in multiple modules: M00008/M00308/M00631/M00061,K00134 is present in multiple modules: M00001/M00002/M00003/M00308/M00552/M00165/M00166/M00611/M00612/UDM0012,K00927 is present in multiple modules: M00001/M00002/M00003/M00308/M00552/M00165/M00166/M00611/M00612/UDM0012	JAFMW01.fa
659	M00014	SJAFSMW01	Glucuronate pathway (uronate pathway)	Pathway modules	Carbohydrate metabolism	Other carbohydrate metabolism	K00012 ((K12447 K16190),(K00699 (K01195,K14756))) K00002 K13247 -- K03331 (K05351,K00008) K00854	0.125	FALSE	0.222222	FALSE	1	K00854,K16190	1,1	K00854,K16190	14441052	'--' steps are assumed incomplete	JAFMW01.fa
660	M00631	SJAFSMW01	D-Galacturonate degradation (bacteria), D-galacturonate => pyruvate + D-glyceraldehyde 3P	Pathway modules	Carbohydrate metabolism	Other carbohydrate metabolism	K01812 K00041 (K01685,K16849+K16850) K00874 (K01625,K17463)	0.4	FALSE	0.4	FALSE	NA	No enzymes unique to module	NA	K01625,K01812	5551051	K01625 is present in multiple modules: M00008/M00308/M00631/M00061,K01812 is present in multiple modules: M00631/M00061	JAFMW01.fa
661	M00061	SJAFSMW01	D-Glucuronate degradation, D-glucuronate => pyruvate + D-glyceraldehyde 3P	Pathway modules	Carbohydrate metabolism	Other carbohydrate metabolism	K01812 K00040 (K01686,K08323) K00874 (K01625,K17463)	0.4	FALSE	0.4	FALSE	NA	No enzymes unique to module	NA	K01625,K01812	5551051	K01625 is present in multiple modules: M00008/M00308/M00631/M00061,K01812 is present in multiple modules: M00631/M00061	JAFMW01.fa
662	M00632	SJAFSMW01	Galactose degradation, Leloir pathway, galactose => alpha-D-glucose-1P	Pathway modules	Carbohydrate metabolism	Other carbohydrate metabolism	K01785 K00849 K00965 K01784	1	TRUE	1	TRUE	1	K01784,K01785	3,2	K00849,K00965,K00965,K01784,K01784,K01784,K01785,K01785	2590,641,2030,2,41,656,1765,2076	K00849 is present in multiple modules: M00632/M00554,K00965 is present in multiple modules: M00632/M00554	JAFMW01.fa
663	M00552	SJAFSMW01	D-galactonate degradation, De Ley-Doudoroff pathway, D-galactonate => glycerate-3P	Pathway modules	Carbohydrate metabolism	Other carbohydrate metabolism	K01684 K00883 K01631 K00134 K00927	0.4	FALSE	0.4	FALSE	NA	No enzymes unique to module	NA	K00134,K00927	1993085	K00134 is present in multiple modules: M00001/M00002/M00003/M00308/M00552/M00165/M00166/M00611/M00612/UDM0012,K00927 is present in multiple modules: M00001/M00002/M00003/M00308/M00552/M00165/M00166/M00611/M00612/UDM0012	JAFMW01.fa
664	M00129	SJAFSMW01	Ascorbate biosynthesis, animals, glucose-1P => ascorbate	Pathway modules	Carbohydrate metabolism	Other carbohydrate metabolism	K00963 K00012 K00699 K01195 K00002 K01053 K00103	0.142857	FALSE	0.142857	FALSE	NA	No enzymes unique to module	NA	K00963,K00963	5242770	K00963 is present in multiple modules: M00129/M00854/M00549	JAFMW01.fa
665	M00114	SJAFSMW01	Ascorbate biosynthesis, plants, fructose-6P => ascorbate	Pathway modules	Carbohydrate metabolism	Other carbohydrate metabolism	K01809 K17497 K00966 K10046 K14190 K10047 K17744 K00225	0.125	FALSE	0.125	FALSE	1	K01809	1	K01809	1277	None	JAFMW01.fa
666	M00550	SJAFSMW01	Ascorbate degradation, ascorbate => D-xylulose-5P	Pathway modules	Carbohydrate metabolism	Other carbohydrate metabolism	K02821+K02822+K03475 K03476 K03078 K03079 K03077	0.4	FALSE	0.4	FALSE	1	K03077,K03079	1,8	K03077,K03079,K03079,K03079,K03079,K03079,K03079,K03079,K03079	3.11635e+33	None	JAFMW01.fa
667	M00854	SJAFSMW01	Glycogen biosynthesis, glucose-1P => glycogen/starch	Pathway modules	Carbohydrate metabolism	Other carbohydrate metabolism	(K00963 (K00693+K00750,K16150,K16153,K13679,K20812)),(K00975 (K00703,K13679,K20812)) (K00700,K16149)	0.5	FALSE	0.666667	FALSE	NA	No enzymes unique to module	NA	K00703,K00963,K00963,K00975,K00975	2.99452e+17	K00703 is present in multiple modules: M00854/M00565,K00975 is present in multiple modules: M00854/M00565,K00963 is present in multiple modules: M00129/M00854/M00549	JAFMW01.fa
668	M00855	SJAFSMW01	Glycogen degradation, glycogen => glucose-6P	Pathway modules	Carbohydrate metabolism	Other carbohydrate metabolism	(K00688,K16153) (K01196,((K00705,K22451) (K02438,K01200))) (K15779,K01835,K15778)	0.666667	FALSE	0.75	TRUE	1	K00688,K22451	1,1	K00688,K01835,K22451	279720892904	K01835 is present in multiple modules: M00855/M00549	JAFMW01.fa
669	M00565	SJAFSMW01	Trehalose biosynthesis, D-glucose 1P => trehalose	Pathway modules	Carbohydrate metabolism	Other carbohydrate metabolism	K00975 K00703 (K00700,K16149) K01214 K06044 K01236	0.666667	FALSE	0.666667	FALSE	1	K01214,K01236	1,1	K00703,K00975,K00975,K01214,K01236	2.99422e+18	K00703 is present in multiple modules: M00854/M00565,K00975 is present in multiple modules: M00854/M00565	JAFMW01.fa
670	M00549	SJAFSMW01	Nucleotide sugar biosynthesis, glucose => UDP-glucose	Pathway modules	Carbohydrate metabolism	Other carbohydrate metabolism	(K00844,K00845,K25026,K12407,K00886) (K01835,K15779,K15778) (K00963,K12447)	1	TRUE	1	TRUE	NA	No enzymes unique to module	NA	K00963,K00963,K01835,K25026,K25026,K25026	5.24277e+22	K25026 is present in multiple modules: M00001/M00549/M00909,K01835 is present in multiple modules: M00855/M00549,K00963 is present in multiple modules: M00129/M00854/M00549	JAFMW01.fa
671	M00554	SJAFSMW01	Nucleotide sugar biosynthesis, galactose => UDP-galactose	Pathway modules	Carbohydrate metabolism	Other carbohydrate metabolism	K00849 K00965	1	TRUE	1	TRUE	NA	No enzymes unique to module	NA	K00849,K00965,K00965	25906412030	K00849 is present in multiple modules: M00632/M00554,K00965 is present in multiple modules: M00632/M00554	JAFMW01.fa
672	M00892	SJAFSMW01	UDP-N-acetyl-D-glucosamine biosynthesis, eukaryotes, glucose => UDP-GlcNAc	Pathway modules	Carbohydrate metabolism	Other carbohydrate metabolism	(K00844,K12407,K00845) K01810 K00820 K00621 K01836 K00972	0.333333	FALSE	0.333333	FALSE	1	K00972	1	K00972,K01810	1441115	K01810 is present in multiple modules: M00001/M00004/M00892/M00909/UDM0012	JAFMW01.fa
673	M00909	SJAFSMW01	UDP-N-acetyl-D-glucosamine biosynthesis, prokaryotes, glucose => UDP-GlcNAc	Pathway modules	Carbohydrate metabolism	Other carbohydrate metabolism	(K00845,K25026) (K01810,K13810,K15916) K00820 K03431 K04042	0.4	FALSE	0.4	FALSE	NA	No enzymes unique to module	NA	K01810,K25026,K25026,K25026	1115154226501920	K25026 is present in multiple modules: M00001/M00549/M00909,K01810 is present in multiple modules: M00001/M00004/M00892/M00909/UDM0012	JAFMW01.fa
674	M00012	SJAFSMW01	Glyoxylate cycle	Pathway modules	Carbohydrate metabolism	Other carbohydrate metabolism	K01647 (K01681,K01682) K01637 (K01638,K19282) (K00026,K00025,K00024)	0.4	FALSE	0.4	FALSE	NA	No enzymes unique to module	NA	K01647,K01681	20792873	K01647 is present in multiple modules: M00009/M00010/M00012/M00740,K01681 is present in multiple modules: M00009/M00010/M00012/M00740/M00173/M00614	JAFMW01.fa
675	M00740	SJAFSMW01	Methylaspartate cycle	Pathway modules	Carbohydrate metabolism	Other carbohydrate metabolism	K01647 K01681 K00031 K00261 K19268+K01846 K04835 K19280 K14449 K19281 K19282 K00024	0.181818	FALSE	0.181818	FALSE	NA	No enzymes unique to module	NA	K01647,K01681	20792873	K01647 is present in multiple modules: M00009/M00010/M00012/M00740,K01681 is present in multiple modules: M00009/M00010/M00012/M00740/M00173/M00614	JAFMW01.fa
676	M00532	SJAFSMW01	Photorespiration	Pathway modules	Carbohydrate metabolism	Other carbohydrate metabolism	(K01601-K01602) K19269 K11517 K03781 K14272 K00600 K00830 (K15893,K15919) K15918 K00281+K00605+K00382+K02437	0.1	FALSE	0.15	FALSE	1	K00605,K02437	1,1	K00600,K00605,K02437	2280368367	K00600 is present in multiple modules: M00532/M00346/M00140/M00141	JAFMW01.fa
677	M00131	SJAFSMW01	Inositol phosphate metabolism, Ins(1,3,4,5)P4 => Ins(1,3,4)P3 => myo-inositol	Pathway modules	Carbohydrate metabolism	Other carbohydrate metabolism	K01106 K01107 K01109 K01092	0.25	FALSE	0.25	FALSE	1	K01092	1	K01092	2711	None	JAFMW01.fa
678	M00165	SJAFSMW01	Reductive pentose phosphate cycle (Calvin cycle)	Pathway modules	Energy metabolism	Carbon fixation	K00855 (K01601-K01602) K00927 (K05298,K00150,K00134) (K01623,K01624) (K03841,K02446,K11532,K01086) K00615 (K01623,K01624) (K01100,K11532,K01086) K00615 (K01807,K01808)	0.636364	FALSE	0.636364	FALSE	NA	No enzymes unique to module	NA	K00134,K00615,K00615,K00615,K00927,K01624,K01808,K01808	1.99166e+28	K00134 is present in multiple modules: M00001/M00002/M00003/M00308/M00552/M00165/M00166/M00611/M00612/UDM0012,K00927 is present in multiple modules: M00001/M00002/M00003/M00308/M00552/M00165/M00166/M00611/M00612/UDM0012,K01808 is present in multiple modules: M00004/M00007/M00165/M00167/M00611/M00612/UDM0016,K01624 is present in multiple modules: M00001/M00003/M00165/M00167/M00345/M00344/M00611/M0…	JAFMW01.fa
679	M00166	SJAFSMW01	Reductive pentose phosphate cycle, ribulose-5P => glyceraldehyde-3P	Pathway modules	Energy metabolism	Carbon fixation	K00855 (K01601-K01602) K00927 (K05298,K00150,K00134)	0.5	FALSE	0.5	FALSE	NA	No enzymes unique to module	NA	K00134,K00927	1993085	K00134 is present in multiple modules: M00001/M00002/M00003/M00308/M00552/M00165/M00166/M00611/M00612/UDM0012,K00927 is present in multiple modules: M00001/M00002/M00003/M00308/M00552/M00165/M00166/M00611/M00612/UDM0012	JAFMW01.fa
680	M00167	SJAFSMW01	Reductive pentose phosphate cycle, glyceraldehyde-3P => ribulose-5P	Pathway modules	Energy metabolism	Carbon fixation	(K01623,K01624) (K03841,K02446,K11532,K01086) K00615 (K01623,K01624) (K01100,K11532,K01086) K00615 (K01807,K01808)	0.714286	FALSE	0.714286	FALSE	NA	No enzymes unique to module	NA	K00615,K00615,K00615,K01624,K01808,K01808	1.66396e+21	K01808 is present in multiple modules: M00004/M00007/M00165/M00167/M00611/M00612/UDM0016,K00615 is present in multiple modules: M00004/M00007/M00165/M00167/M00611/M00612/UDM0016,K01624 is present in multiple modules: M00001/M00003/M00165/M00167/M00345/M00344/M00611/M00612/UDM0012	JAFMW01.fa
681	M00169	SJAFSMW01	CAM (Crassulacean acid metabolism), light	Pathway modules	Energy metabolism	Carbon fixation	K00029 K01006	0.5	FALSE	0.5	FALSE	NA	No enzymes unique to module	NA	K01006	1324	K01006 is present in multiple modules: M00169/M00172/M00171/M00173/M00614	JAFMW01.fa
682	M00172	SJAFSMW01	C4-dicarboxylic acid cycle, NADP - malic enzyme type	Pathway modules	Energy metabolism	Carbon fixation	K01595 K00051 K00029 K01006	0.25	FALSE	0.25	FALSE	NA	No enzymes unique to module	NA	K01006	1324	K01006 is present in multiple modules: M00169/M00172/M00171/M00173/M00614	JAFMW01.fa
683	M00171	SJAFSMW01	C4-dicarboxylic acid cycle, NAD - malic enzyme type	Pathway modules	Energy metabolism	Carbon fixation	K01595 K14454 K14455 (K00025,K00026) K00028 (K00814,K14272) K01006	0.142857	FALSE	0.142857	FALSE	NA	No enzymes unique to module	NA	K01006	1324	K01006 is present in multiple modules: M00169/M00172/M00171/M00173/M00614	JAFMW01.fa
684	M00170	SJAFSMW01	C4-dicarboxylic acid cycle, phosphoenolpyruvate carboxykinase type	Pathway modules	Energy metabolism	Carbon fixation	K01595 K14454 K14455 K01610	0.25	FALSE	0.25	FALSE	NA	No enzymes unique to module	NA	K01610	1590	K01610 is present in multiple modules: M00003/M00170	JAFMW01.fa
685	M00173	SJAFSMW01	Reductive citrate cycle (Arnon-Buchanan cycle)	Pathway modules	Energy metabolism	Carbon fixation	(K00169+K00170+K00171+K00172,K03737) ((K01007,K01006) K01595,K01959+K01960,K01958) K00024 (K01676,K01679,K01677+K01678) (K00239+K00240-K00241-K00242,K00244+K00245-K00246-K00247,K18556+K18557+K18558+K18559+K18560) (K01902+K01903) (K00174+K00175-K00177-K00176) K00031 (K01681,K01682) (K15230+K15231,K15232+K15233 K15234)	0.3	FALSE	0.363636	FALSE	NA	No enzymes unique to module	NA	K01006,K01679,K01681,K03737,K03737,K03737	1.32414e+23	K03737 is present in multiple modules: M00307/M00173/M00614/UDM0008,K01679 is present in multiple modules: M00009/M00011/M00173/M00376/M00613/M00614,K01006 is present in multiple modules: M00169/M00172/M00171/M00173/M00614,K01681 is present in multiple modules: M00009/M00010/M00012/M00740/M00173/M00614	JAFMW01.fa
686	M00376	SJAFSMW01	3-Hydroxypropionate bi-cycle	Pathway modules	Energy metabolism	Carbon fixation	(K02160+K01961+K01962+K01963) K14468 K14469 K15052 K05606 (K01847,K01848+K01849) (K14471+K14472) (K00239+K00240+K00241) K01679 K08691 K14449 K14470 K09709	0.153846	FALSE	0.153846	FALSE	NA	No enzymes unique to module	NA	K01679,K01961,K01962,K01963,K02160	1.44322e+18	K01679 is present in multiple modules: M00009/M00011/M00173/M00376/M00613/M00614,K01962 is present in multiple modules: M00376/M00082/M00613,K01961 is present in multiple modules: M00376/M00082/M00613,K02160 is present in multiple modules: M00376/M00082/M00613,K01963 is present in multiple modules: M00376/M00082/M00613	JAFMW01.fa
687	M00377	SJAFSMW01	Reductive acetyl-CoA pathway (Wood-Ljungdahl pathway)	Pathway modules	Energy metabolism	Carbon fixation	K00198 (K05299-K15022,K22015+K25123+K25124) K01938 K01491-K01500 K00297-K25007-K25008 K15023 K14138+K00197+K00194	0.142857	FALSE	0.142857	FALSE	NA	No enzymes unique to module	NA	K01491	1924	K01491 is present in multiple modules: M00377/M00140/M00618	JAFMW01.fa
688	M00346	SJAFSMW01	Formaldehyde assimilation, serine pathway	Pathway modules	Energy metabolism	Methane metabolism	K00600 K00830 K00018 K11529 K01689 K01595 K00024 K08692+K14067 K08691	0.222222	FALSE	0.222222	FALSE	NA	No enzymes unique to module	NA	K00600,K01689	22802635	K00600 is present in multiple modules: M00532/M00346/M00140/M00141,K01689 is present in multiple modules: M00001/M00002/M00003/M00346/UDM0012	JAFMW01.fa
689	M00345	SJAFSMW01	Formaldehyde assimilation, ribulose monophosphate pathway	Pathway modules	Energy metabolism	Methane metabolism	(((K08093,K13812) K08094),K13831) (K00850,K16370) K01624	0.333333	FALSE	0.333333	FALSE	NA	No enzymes unique to module	NA	K01624	2877	K01624 is present in multiple modules: M00001/M00003/M00165/M00167/M00345/M00344/M00611/M00612/UDM0012	JAFMW01.fa
690	M00344	SJAFSMW01	Formaldehyde assimilation, xylulose monophosphate pathway	Pathway modules	Energy metabolism	Methane metabolism	K17100 K00863 K01624 K03841	0.25	FALSE	0.25	FALSE	NA	No enzymes unique to module	NA	K01624	2877	K01624 is present in multiple modules: M00001/M00003/M00165/M00167/M00345/M00344/M00611/M00612/UDM0012	JAFMW01.fa
691	M00176	SJAFSMW01	Assimilatory sulfate reduction, sulfate => H2S	Pathway modules	Energy metabolism	Sulfur metabolism	(K13811,K00958+K00860,K00955+K00957,K00956+K00957+K00860) K00390 (K00380+K00381,K00392)	0.666667	FALSE	0.666667	FALSE	NA	No enzymes unique to module	NA	K00390,K00860,K00860,K00958	2112,2929,66,1211	K00860 is present in multiple modules: M00176/M00616,K00390 is present in multiple modules: M00176/M00616,K00958 is present in multiple modules: M00176/M00596/M00616	JAFMW01.fa
692	M00596	SJAFSMW01	Dissimilatory sulfate reduction, sulfate => H2S	Pathway modules	Energy metabolism	Sulfur metabolism	K00958 (K00394+K00395) (K11180+K11181)	0.333333	FALSE	0.333333	FALSE	NA	No enzymes unique to module	NA	K00958	1211	K00958 is present in multiple modules: M00176/M00596/M00616	JAFMW01.fa
693	M00144	SJAFSMW01	NADH:quinone oxidoreductase, prokaryotes	Pathway modules	Energy metabolism	ATP synthesis	K00330+(K00331+K00332+K00333,K00331+K13378,K13380)+K00334+K00335+K00336+K00337+K00338+K00339+K00340+(K00341+K00342)+K00343	0	FALSE	0.166667	FALSE	1	K00334,K00335	1,1	K00334,K00335	24812482	None	JAFMW01.fa
694	M00151	SJAFSMW01	Cytochrome bc1 complex respiratory unit	Pathway modules	Energy metabolism	ATP synthesis	((K00412+K00413,K00410)+K00411),K03886+K03887+K03888,K03890+K03891+K03889	0	FALSE	0.333333	FALSE	1	K03886	1	K03886	499	None	JAFMW01.fa
695	M00153	SJAFSMW01	Cytochrome bd ubiquinol oxidase	Pathway modules	Energy metabolism	ATP synthesis	K00425+K00426+(K00424,K22501)	0	FALSE	0.333333	FALSE	1	K00425	1	K00425	2346	None	JAFMW01.fa
696	M00157	SJAFSMW01	F-type ATPase, prokaryotes and chloroplasts	Pathway modules	Energy metabolism	ATP synthesis	K02111+K02112+K02113+K02114+K02115+K02108+K02109+K02110	1	TRUE	1	TRUE	1	K02108,K02109,K02110,K02111,K02112,K02113,K02114,K02115	1,1,1,1,1,1,1,1	K02108,K02109,K02110,K02111,K02112,K02113,K02114,K02115	1.73417e+26	None	JAFMW01.fa
697	M00082	SJAFSMW01	Fatty acid biosynthesis, initiation	Pathway modules	Lipid metabolism	Fatty acid metabolism	(K11262,(K02160+K01961,K11263)+(K01962+K01963,K18472)) (K00665,K00667+K00668,K11533,(K00645 (K00648,K18473)))	1	TRUE	1	TRUE	1	K00648	2	K00645,K00645,K00648,K00648,K01961,K01962,K01963,K02160	1.56717e+30	K00645 is present in multiple modules: M00082/M00873/M00874,K01962 is present in multiple modules: M00376/M00082/M00613,K01961 is present in multiple modules: M00376/M00082/M00613,K02160 is present in multiple modules: M00376/M00082/M00613,K01963 is present in multiple modules: M00376/M00082/M00613	JAFMW01.fa
698	M00083	SJAFSMW01	Fatty acid biosynthesis, elongation	Pathway modules	Lipid metabolism	Fatty acid metabolism	K00665,(K00667 K00668),K11533,((K00647,K09458) K00059 (K02372,K01716,K16363) (K00208,K02371,K10780,K00209))	1	TRUE	1	TRUE	1	K10780	1	K00059,K00059,K00059,K00208,K02372,K02372,K02372,K02372,K09458,K09458,K09458,K10780	1568,37,1788,1133,3053,2686,2688,1121,2689,1570,2930,1654	K00208 is present in multiple modules: M00083/M00572,K09458 is present in multiple modules: M00083/M00873/M00874/M00572,K02372 is present in multiple modules: M00083/M00572,K00059 is present in multiple modules: M00083/M00874/M00572	JAFMW01.fa
699	M00873	SJAFSMW01	Fatty acid biosynthesis in mitochondria, animals	Pathway modules	Lipid metabolism	Fatty acid metabolism	K18660 K03955+K00645 K09458 K11539+K13370 K22540 K07512	0.166667	FALSE	0.25	FALSE	NA	No enzymes unique to module	NA	K00645,K00645,K09458,K09458,K09458	1.56717e+19	K09458 is present in multiple modules: M00083/M00873/M00874/M00572,K00645 is present in multiple modules: M00082/M00873/M00874	JAFMW01.fa
700	M00874	SJAFSMW01	Fatty acid biosynthesis in mitochondria, fungi	Pathway modules	Lipid metabolism	Fatty acid metabolism	K11262 K03955+K00645 K09458 K00059 K22541 K07512	0.333333	FALSE	0.416667	FALSE	NA	No enzymes unique to module	NA	K00059,K00059,K00059,K00645,K00645,K09458,K09458,K09458	1568,37,1788,1567,1653,2689,1570,2930	K00645 is present in multiple modules: M00082/M00873/M00874,K09458 is present in multiple modules: M00083/M00873/M00874/M00572,K00059 is present in multiple modules: M00083/M00874/M00572	JAFMW01.fa
701	M00089	SJAFSMW01	Triacylglycerol biosynthesis	Pathway modules	Lipid metabolism	Lipid metabolism	(K00629,K13506,K13507,K00630,K13508) (K00655,K13509,K13523,K19007,K13513,K13517,K13519,K14674,K22831) (K01080,K15728,K18693) (K11155,K11160,K14456,K22848,K22849)	0.25	FALSE	0.25	FALSE	1	K00655	2	K00655,K00655	6371138	None	JAFMW01.fa
702	M00098	SJAFSMW01	Acylglycerol degradation	Pathway modules	Lipid metabolism	Lipid metabolism	(K01046,K12298,K16816,K13534,K14073,K14074,K14075,K14076,K22283,K14452,K22284,K14674,K14675,K17900) (K01054,K25824)	0.5	FALSE	0.5	FALSE	1	K01046	2	K01046,K01046	1771722	None	JAFMW01.fa
703	M00093	SJAFSMW01	Phosphatidylethanolamine (PE) biosynthesis, PA => PS => PE	Pathway modules	Lipid metabolism	Lipid metabolism	K00981 (K00998,K17103) K01613	0.333333	FALSE	0.333333	FALSE	1	K00981	1	K00981	2450	None	JAFMW01.fa
704	M00048	SJAFSMW01	De novo purine biosynthesis, PRPP + glutamine => IMP	Pathway modules	Nucleotide metabolism	Purine metabolism	K00764 (K01945,K11787,K11788,K13713) (K00601,K11175,K08289,K11787,K01492) (K01952,(K23269+K23264+K23265),(K23270+K23265)) (K01933,K11787,K11788 (K01587,K11808,K01589 K01588)) (K01923,K01587,K13713) K01756 (K00602,(K01492,K06863 K11176))	0.875	TRUE	0.875	TRUE	1	K00602,K00764,K01588,K01923,K01933,K01945,K08289,K11175	1,1,1,1,1,1,1,1	K00602,K00764,K01588,K01756,K01756,K01923,K01933,K01945,K08289,K11175	797,2843,51,26,1011,1041,2565,2858,532,1915	K01756 is present in multiple modules: M00048/M00049	JAFMW01.fa
705	M00049	SJAFSMW01	Adenine ribonucleotide biosynthesis, IMP => ADP,ATP	Pathway modules	Nucleotide metabolism	Purine metabolism	K01939 K01756 (K00939,K18532,K18533,K00944) K00940	1	TRUE	1	TRUE	1	K00939,K01939	1,2	K00939,K00940,K01756,K01756,K01939,K01939	2291,2248,26,1011,520,2764	K01756 is present in multiple modules: M00048/M00049,K00940 is present in multiple modules: M00049/M00050/M00053/M00052/M00938	JAFMW01.fa
706	M00050	SJAFSMW01	Guanine ribonucleotide biosynthesis, IMP => GDP,GTP	Pathway modules	Nucleotide metabolism	Purine metabolism	K00088 K01951 K00942 (K00940,K18533)	1	TRUE	1	TRUE	1	K00088,K00942,K01951	1,1,3	K00088,K00940,K00942,K01951,K01951,K01951	2.66222e+22	K00940 is present in multiple modules: M00049/M00050/M00053/M00052/M00938	JAFMW01.fa
707	M00053	SJAFSMW01	Deoxyribonucleotide biosynthesis, ADP/GDP/CDP/UDP => dATP/dGTP/dCTP/dUTP	Pathway modules	Nucleotide metabolism	Purine metabolism	(K00525+K00526,K10807+K10808) (K00940,K18533)	0.5	FALSE	0.5	FALSE	NA	No enzymes unique to module	NA	K00940	2248	K00940 is present in multiple modules: M00049/M00050/M00053/M00052/M00938	JAFMW01.fa
708	M00958	SJAFSMW01	Adenine ribonucleotide degradation, AMP => Urate	Pathway modules	Nucleotide metabolism	Purine metabolism	((K01490 (K01081,K19970,K03787,K18550)),((K01081,K19970,K11751,K03787,K02566,K08693) (K01488,K19572,K05810))) (K03783,K03784,K09913,K05810) (K00106,K00087+K13479+K13480,K13481+K13482,K11177+K11178+K13483)	0.333333	FALSE	0.5	FALSE	NA	No enzymes unique to module	NA	K03783,K03787,K11751	2366,88,2260	K11751 is present in multiple modules: M00958/M00959,K03783 is present in multiple modules: M00958/M00959,K03787 is present in multiple modules: M00958/M00959	JAFMW01.fa
709	M00959	SJAFSMW01	Guanine ribonucleotide degradation, GMP => Urate	Pathway modules	Nucleotide metabolism	Purine metabolism	(K01081,K19970,K11751,K03787,K02566,K08693,K20881) (K03783,K03784,K09913,K05810) K01487 (K00106,K00087+K13479+K13480,K13481+K13482,K11177+K11178+K13483)	0.5	FALSE	0.5	FALSE	NA	No enzymes unique to module	NA	K03783,K03787,K11751	2366,88,2260	K11751 is present in multiple modules: M00958/M00959,K03783 is present in multiple modules: M00958/M00959,K03787 is present in multiple modules: M00958/M00959	JAFMW01.fa
710	M00051	SJAFSMW01	De novo pyrimidine biosynthesis, glutamine (+ PRPP) => UMP	Pathway modules	Nucleotide metabolism	Pyrimidine metabolism	(K11540,(K11541 K01465),((K01954,K01955+K01956) (K00609+K00610,K00608) K01465)) (K00226,K00254,K17828) (K13421,K00762 K01591)	0.666667	FALSE	0.916667	TRUE	1	K00609,K00762,K01465,K01591,K01955,K01956,K17828	1,1,1,1,1,2,1	K00609,K00762,K01465,K01591,K01955,K01956,K01956,K17828	220,92,454,1149,2938,1699,2939,464	None	JAFMW01.fa
711	M00052	SJAFSMW01	Pyrimidine ribonucleotide biosynthesis, UMP => UDP/UTP,CDP/CTP	Pathway modules	Nucleotide metabolism	Pyrimidine metabolism	(K13800,K13809,K09903) (K00940,K18533) K01937	1	TRUE	1	TRUE	1	K01937,K09903	1,1	K00940,K01937,K09903	22481475214	K00940 is present in multiple modules: M00049/M00050/M00053/M00052/M00938	JAFMW01.fa
712	M00938	SJAFSMW01	Pyrimidine deoxyribonucleotide biosynthesis, UDP => dTTP	Pathway modules	Nucleotide metabolism	Pyrimidine metabolism	(K00525+K00526,K10807+K10808) (K00940,K18533) K01520 (K00560,K13998,K03465) K00943	0.8	TRUE	0.8	TRUE	1	K00943,K01520,K03465	1,1,1	K00940,K00943,K01520,K03465	22481838482322	K00940 is present in multiple modules: M00049/M00050/M00053/M00052/M00938	JAFMW01.fa
713	M00020	SJAFSMW01	Serine biosynthesis, glycerate-3P => serine	Pathway modules	Amino acid metabolism	Serine and threonine metabolism	K00058 K00831 (K01079,K02203,K22305,K25528)	0.666667	FALSE	0.666667	FALSE	1	K00058	1	K00058,K00831,K00831	2522708729	K00831 is present in multiple modules: M00020/M00124	JAFMW01.fa
714	M00018	SJAFSMW01	Threonine biosynthesis, aspartate => homoserine => threonine	Pathway modules	Amino acid metabolism	Serine and threonine metabolism	(K00928,K12524,K12525,K12526) K00133 (K00003,K12524,K12525) (K00872,K02204,K02203) K01733	0.6	FALSE	0.6	FALSE	1	K01733	1	K00003,K00133,K01733	1343097283	K00003 is present in multiple modules: M00018/M00017,K00133 is present in multiple modules: M00018/M00033/M00017/M00016/M00525/M00526/M00527	JAFMW01.fa
715	M00033	SJAFSMW01	Ectoine biosynthesis, aspartate => ectoine	Pathway modules	Amino acid metabolism	Serine and threonine metabolism	K00928 K00133 K00836 K06718 K06720	0.2	FALSE	0.2	FALSE	NA	No enzymes unique to module	NA	K00133	3097	K00133 is present in multiple modules: M00018/M00033/M00017/M00016/M00525/M00526/M00527	JAFMW01.fa
716	M00021	SJAFSMW01	Cysteine biosynthesis, serine => cysteine	Pathway modules	Amino acid metabolism	Cysteine and methionine metabolism	(K00640,K23304) (K01738,K13034,K17069)	1	TRUE	1	TRUE	1	K00640,K01738	1,2	K00640,K01738,K01738	18492878984	None	JAFMW01.fa
717	M00609	SJAFSMW01	Cysteine biosynthesis, methionine => cysteine	Pathway modules	Amino acid metabolism	Cysteine and methionine metabolism	K00789 K17462 K01243 K07173 K17216 K17217	0.333333	FALSE	0.333333	FALSE	NA	No enzymes unique to module	NA	K00789,K01243	2705360	K00789 is present in multiple modules: M00609/M00034/M00035/M00368/M00953,K01243 is present in multiple modules: M00609/M00034	JAFMW01.fa
718	M00017	SJAFSMW01	Methionine biosynthesis, aspartate => homoserine => methionine	Pathway modules	Amino acid metabolism	Cysteine and methionine metabolism	(K00928,K12524,K12525) K00133 (K00003,K12524,K12525) (K00651,K00641) K01739 (K01760,K14155) (K00548,K24042,K00549)	0.571429	FALSE	0.571429	FALSE	1	K00548,K00641,K24042	1,1,1	K00003,K00133,K00548,K00641,K24042	1.3431e+16	K00003 is present in multiple modules: M00018/M00017,K00133 is present in multiple modules: M00018/M00033/M00017/M00016/M00525/M00526/M00527	JAFMW01.fa
719	M00034	SJAFSMW01	Methionine salvage pathway	Pathway modules	Amino acid metabolism	Cysteine and methionine metabolism	K00789 K01611 K00797 ((K01243,K01244) K00899,(K00772,K05810)) K08963 (K16054,K08964 (K09880,K08965 K08966)) K08967 (K00815,K08969,K23977,K00832,K00838)	0.125	FALSE	0.222222	FALSE	NA	No enzymes unique to module	NA	K00789,K01243	2705360	K00789 is present in multiple modules: M00609/M00034/M00035/M00368/M00953,K01243 is present in multiple modules: M00609/M00034	JAFMW01.fa
720	M00035	SJAFSMW01	Methionine degradation	Pathway modules	Amino acid metabolism	Cysteine and methionine metabolism	K00789 (K00558,K17398,K17399) K01251 (K01697,K10150)	0.5	FALSE	0.5	FALSE	1	K00558	3	K00558,K00558,K00558,K00789	1354270621252700	K00789 is present in multiple modules: M00609/M00034/M00035/M00368/M00953	JAFMW01.fa
721	M00368	SJAFSMW01	Ethylene biosynthesis, methionine => ethylene	Pathway modules	Amino acid metabolism	Cysteine and methionine metabolism	K00789 (K01762,K20772) K05933	0.333333	FALSE	0.333333	FALSE	NA	No enzymes unique to module	NA	K00789	2705	K00789 is present in multiple modules: M00609/M00034/M00035/M00368/M00953	JAFMW01.fa
722	M00019	SJAFSMW01	Valine/isoleucine biosynthesis, pyruvate => valine / 2-oxobutanoate => isoleucine	Pathway modules	Amino acid metabolism	Branched-chain amino acid metabolism	K01652+(K01653,K11258) K00053 K01687 K00826	1	TRUE	1	TRUE	NA	No enzymes unique to module	NA	K00053,K00826,K01652,K01653,K01687	5.89213e+17	K01652 is present in multiple modules: M00019/M00570,K00826 is present in multiple modules: M00019/M00570/M00036/M00119,K00053 is present in multiple modules: M00019/M00570,K01687 is present in multiple modules: M00019/M00570,K01653 is present in multiple modules: M00019/M00570	JAFMW01.fa
723	M00535	SJAFSMW01	Isoleucine biosynthesis, pyruvate => 2-oxobutanoate	Pathway modules	Amino acid metabolism	Branched-chain amino acid metabolism	K09011 K01703+K01704 K00052	0	FALSE	0.166667	FALSE	NA	No enzymes unique to module	NA	K01703	1189	K01703 is present in multiple modules: M00535/M00432	JAFMW01.fa
724	M00570	SJAFSMW01	Isoleucine biosynthesis, threonine => 2-oxobutanoate => isoleucine	Pathway modules	Amino acid metabolism	Branched-chain amino acid metabolism	(K17989,K01754) K01652+(K01653,K11258) K00053 K01687 K00826	1	TRUE	1	TRUE	1	K01754	1	K00053,K00826,K01652,K01653,K01687,K01754	5.89213e+20	K01652 is present in multiple modules: M00019/M00570,K00826 is present in multiple modules: M00019/M00570/M00036/M00119,K00053 is present in multiple modules: M00019/M00570,K01687 is present in multiple modules: M00019/M00570,K01653 is present in multiple modules: M00019/M00570	JAFMW01.fa
725	M00432	SJAFSMW01	Leucine biosynthesis, 2-oxoisovalerate => 2-oxoisocaproate	Pathway modules	Amino acid metabolism	Branched-chain amino acid metabolism	K01649 (K01702,K01703+K01704) K00052	0	FALSE	0.166667	FALSE	NA	No enzymes unique to module	NA	K01703	1189	K01703 is present in multiple modules: M00535/M00432	JAFMW01.fa
726	M00036	SJAFSMW01	Leucine degradation, leucine => acetoacetate + acetyl-CoA	Pathway modules	Amino acid metabolism	Branched-chain amino acid metabolism	K00826 ((K00166+K00167,K11381)+K09699+K00382) (K00253,K00249) (K01968+K01969) (K05607,K13766) K01640	0.166667	FALSE	0.166667	FALSE	NA	No enzymes unique to module	NA	K00826	2126	K00826 is present in multiple modules: M00019/M00570/M00036/M00119	JAFMW01.fa
727	M00016	SJAFSMW01	Lysine biosynthesis, succinyl-DAP pathway, aspartate => lysine	Pathway modules	Amino acid metabolism	Lysine metabolism	(K00928,K12524,K12525,K12526) K00133 K01714 K00215 K00674 (K00821,K14267) K01439 K01778 (K01586,K12526)	0.555556	FALSE	0.555556	FALSE	NA	No enzymes unique to module	NA	K00133,K00215,K00821,K01586,K01714	3.09722e+18	K01586 is present in multiple modules: M00016/M00525/M00526/M00527,K00821 is present in multiple modules: M00016/M00028/M00845,K00133 is present in multiple modules: M00018/M00033/M00017/M00016/M00525/M00526/M00527,K00215 is present in multiple modules: M00016/M00525/M00526/M00527,K01714 is present in multiple modules: M00016/M00525/M00526/M00527	JAFMW01.fa
728	M00525	SJAFSMW01	Lysine biosynthesis, acetyl-DAP pathway, aspartate => lysine	Pathway modules	Amino acid metabolism	Lysine metabolism	K00928 K00133 K01714 K00215 K05822 K00841 K05823 K01778 K01586	0.444444	FALSE	0.444444	FALSE	NA	No enzymes unique to module	NA	K00133,K00215,K01586,K01714	3097216129171790	K00215 is present in multiple modules: M00016/M00525/M00526/M00527,K01586 is present in multiple modules: M00016/M00525/M00526/M00527,K00133 is present in multiple modules: M00018/M00033/M00017/M00016/M00525/M00526/M00527,K01714 is present in multiple modules: M00016/M00525/M00526/M00527	JAFMW01.fa
729	M00526	SJAFSMW01	Lysine biosynthesis, DAP dehydrogenase pathway, aspartate => lysine	Pathway modules	Amino acid metabolism	Lysine metabolism	(K00928,K12524,K12525,K12526) K00133 K01714 K00215 K03340 (K01586,K12526)	0.666667	FALSE	0.666667	FALSE	NA	No enzymes unique to module	NA	K00133,K00215,K01586,K01714	3097216129171790	K00215 is present in multiple modules: M00016/M00525/M00526/M00527,K01586 is present in multiple modules: M00016/M00525/M00526/M00527,K00133 is present in multiple modules: M00018/M00033/M00017/M00016/M00525/M00526/M00527,K01714 is present in multiple modules: M00016/M00525/M00526/M00527	JAFMW01.fa
730	M00527	SJAFSMW01	Lysine biosynthesis, DAP aminotransferase pathway, aspartate => lysine	Pathway modules	Amino acid metabolism	Lysine metabolism	(K00928,K12524,K12525,K12526) K00133 K01714 K00215 K10206 K01778 (K01586,K12526)	0.714286	FALSE	0.714286	FALSE	1	K10206	1	K00133,K00215,K01586,K01714,K10206	3.09722e+19	K00215 is present in multiple modules: M00016/M00525/M00526/M00527,K01586 is present in multiple modules: M00016/M00525/M00526/M00527,K00133 is present in multiple modules: M00018/M00033/M00017/M00016/M00525/M00526/M00527,K01714 is present in multiple modules: M00016/M00525/M00526/M00527	JAFMW01.fa
731	M00031	SJAFSMW01	Lysine biosynthesis, mediated by LysW, 2-aminoadipate => lysine	Pathway modules	Amino acid metabolism	Lysine metabolism	K05826 K05827 K05828 K05829 K05830 K05831	0.166667	FALSE	0.166667	FALSE	NA	No enzymes unique to module	NA	K05826	2713	K05826 is present in multiple modules: M00031/M00763	JAFMW01.fa
732	M00028	SJAFSMW01	Ornithine biosynthesis, glutamate => ornithine	Pathway modules	Amino acid metabolism	Arginine and proline metabolism	(K00618,K00619,K14681,K14682,K00620,K22477,K22478) ((K00930,K22478) K00145,K12659) (K00818,K00821) (K01438,K14677,K00620)	0.75	TRUE	0.8	TRUE	1	K00620,K00930	1,1	K00620,K00821,K00930	22212232142	K00821 is present in multiple modules: M00016/M00028/M00845	JAFMW01.fa
733	M00763	SJAFSMW01	Ornithine biosynthesis, mediated by LysW, glutamate => ornithine	Pathway modules	Amino acid metabolism	Arginine and proline metabolism	K05826 K19412 K05828 K05829 K05830 K05831	0.166667	FALSE	0.166667	FALSE	NA	No enzymes unique to module	NA	K05826	2713	K05826 is present in multiple modules: M00031/M00763	JAFMW01.fa
734	M00844	SJAFSMW01	Arginine biosynthesis, ornithine => arginine	Pathway modules	Amino acid metabolism	Arginine and proline metabolism	K00611 K01940 (K01755,K14681)	1	TRUE	1	TRUE	NA	No enzymes unique to module	NA	K00611,K01755,K01940,K01940	26089522035296	K01755 is present in multiple modules: M00844/M00845/M00029,K00611 is present in multiple modules: M00844/M00029,K01940 is present in multiple modules: M00844/M00845/M00029	JAFMW01.fa
735	M00845	SJAFSMW01	Arginine biosynthesis, glutamate => acetylcitrulline => arginine	Pathway modules	Amino acid metabolism	Arginine and proline metabolism	K22478 K00145 K00821 K09065 K01438 K01940 K01755	0.428571	FALSE	0.428571	FALSE	NA	No enzymes unique to module	NA	K00821,K01755,K01940,K01940	2239522035296	K00821 is present in multiple modules: M00016/M00028/M00845,K01755 is present in multiple modules: M00844/M00845/M00029,K01940 is present in multiple modules: M00844/M00845/M00029	JAFMW01.fa
736	M00029	SJAFSMW01	Urea cycle	Pathway modules	Amino acid metabolism	Arginine and proline metabolism	K01948 K00611 K01940 (K01755,K14681) K01476	0.6	FALSE	0.6	FALSE	NA	No enzymes unique to module	NA	K00611,K01755,K01940,K01940	26089522035296	K01755 is present in multiple modules: M00844/M00845/M00029,K00611 is present in multiple modules: M00844/M00029,K01940 is present in multiple modules: M00844/M00845/M00029	JAFMW01.fa
737	M00015	SJAFSMW01	Proline biosynthesis, glutamate => proline	Pathway modules	Amino acid metabolism	Arginine and proline metabolism	((K00931 K00147),K12657) K00286	0.5	FALSE	0.666667	FALSE	1	K00286,K00931	1,1	K00286,K00931	20271191	None	JAFMW01.fa
738	M00134	SJAFSMW01	Polyamine biosynthesis, arginine => ornithine => putrescine	Pathway modules	Amino acid metabolism	Polyamine biosynthesis	K01476 K01581	0.5	FALSE	0.5	FALSE	1	K01581	1	K01581	649	None	JAFMW01.fa
739	M00026	SJAFSMW01	Histidine biosynthesis, PRPP => histidine	Pathway modules	Amino acid metabolism	Histidine metabolism	(K00765-K02502) (K01523 K01496,K11755,K14152) (K01814,K24017) (K02501+K02500,K01663) ((K01693 K00817 (K04486,K05602,K18649)),(K01089 K00817)) (K00013,K14152)	0.666667	FALSE	0.777778	TRUE	1	K00013,K00765,K00817,K01496,K01814,K02500,K02501,K02502,K05602	1,1,1,1,1,2,1,1,1	K00013,K00765,K00817,K01496,K01814,K02500,K02500,K02501,K02502,K05602	5.96132e+37	None	JAFMW01.fa
740	M00022	SJAFSMW01	Shikimate pathway, phosphoenolpyruvate + erythrose-4P => chorismate	Pathway modules	Amino acid metabolism	Aromatic amino acid metabolism	(K01626,K03856,K13853) (((K01735,K13829) ((K03785,K03786) K00014,K13832)),K13830) ((K00891,K13829) (K00800,K24018),K13830) K01736	1	TRUE	1	TRUE	1	K00800,K00891,K01626,K01735,K01736,K13832	1,1,1,1,1,1	K00800,K00891,K01626,K01735,K01736,K13832	1599,827,89,2629,2796,2919	None	JAFMW01.fa
741	M00023	SJAFSMW01	Tryptophan biosynthesis, chorismate => tryptophan	Pathway modules	Amino acid metabolism	Aromatic amino acid metabolism	(((K01657+K01658,K13503,K13501,K01656) K00766),K13497) (((K01817,K24017) (K01656,K01609)),K13498,K13501) (K01695+(K01696,K06001),K01694)	1	TRUE	1	TRUE	1	K00766,K01609,K01657,K01658,K01695,K01696,K01817	1,1,1,1,1,1,2	K00766,K01609,K01657,K01658,K01695,K01696,K01817,K01817	3.47346e+23	None	JAFMW01.fa
742	M00024	SJAFSMW01	Phenylalanine biosynthesis, chorismate => phenylpyruvate => phenylalanine	Pathway modules	Amino acid metabolism	Aromatic amino acid metabolism	((K01850,K04092,K14187,K04093,K04516,K06208,K06209) (K01713,K04518,K05359),K14170) (K00832,K00838)	0.5	FALSE	0.5	FALSE	1	K04518	1	K04518,K14170	237237	K14170 is present in multiple modules: M00024/M00025/M00040	JAFMW01.fa
743	M00025	SJAFSMW01	Tyrosine biosynthesis, chorismate => HPP => tyrosine	Pathway modules	Amino acid metabolism	Aromatic amino acid metabolism	(((K01850,K04092,K14170,K04093,K04516,K06208,K06209) (K04517,K00211)),K14187) (K00832,K00838)	0.5	FALSE	0.666667	FALSE	1	K04517	1	K04517,K14170	2851237	K14170 is present in multiple modules: M00024/M00025/M00040	JAFMW01.fa
744	M00040	SJAFSMW01	Tyrosine biosynthesis, chorismate => arogenate => tyrosine	Pathway modules	Amino acid metabolism	Aromatic amino acid metabolism	(K01850,K04092,K14170) (K00832,K15849) (K00220,K24018,K15227)	0.333333	FALSE	0.333333	FALSE	NA	No enzymes unique to module	NA	K14170	237	K14170 is present in multiple modules: M00024/M00025/M00040	JAFMW01.fa
745	M00038	SJAFSMW01	Tryptophan metabolism, tryptophan => kynurenine => 2-aminomuconate	Pathway modules	Amino acid metabolism	Aromatic amino acid metabolism	(K00453,K00463) (K01432,K14263,K07130) K00486 K01556 K00452 K03392 (K10217,K23234)	0.142857	FALSE	0.142857	FALSE	NA	No enzymes unique to module	NA	K07130	1772	K07130 is present in multiple modules: M00038/M00912	JAFMW01.fa
746	M00060	SJAFSMW01	KDO2-lipid A biosynthesis, Raetz pathway, LpxL-LpxM type	Pathway modules	Glycan metabolism	Lipopolysaccharide metabolism	K00677 K02535 K02536 (K03269,K09949) K00748 K00912 K02527 K02517 K02560	0.888889	TRUE	0.888889	TRUE	NA	No enzymes unique to module	NA	K00677,K00748,K00912,K02517,K02527,K02535,K02536,K09949	2253,514,362,2068,1304,2009,77,1027	K00748 is present in multiple modules: M00060/M00866,K00677 is present in multiple modules: M00060/M00866,K00912 is present in multiple modules: M00060/M00866,K02517 is present in multiple modules: M00060/M00866,K02536 is present in multiple modules: M00060/M00866,K09949 is present in multiple modules: M00060/M00866,K02535 is present in multiple modules: M00060/M00866,K02527 is present in multipl…	JAFMW01.fa
747	M00866	SJAFSMW01	KDO2-lipid A biosynthesis, Raetz pathway, non-LpxL-LpxM type	Pathway modules	Glycan metabolism	Lipopolysaccharide metabolism	K00677 (K02535,K16363) K02536 (K03269,K09949) K00748 K00912 K02527 K02517 K09778	0.888889	TRUE	0.888889	TRUE	NA	No enzymes unique to module	NA	K00677,K00748,K00912,K02517,K02527,K02535,K02536,K09949	2253,514,362,2068,1304,2009,77,1027	K00748 is present in multiple modules: M00060/M00866,K00677 is present in multiple modules: M00060/M00866,K00912 is present in multiple modules: M00060/M00866,K02517 is present in multiple modules: M00060/M00866,K02536 is present in multiple modules: M00060/M00866,K09949 is present in multiple modules: M00060/M00866,K02535 is present in multiple modules: M00060/M00866,K02527 is present in multipl…	JAFMW01.fa
748	M00063	SJAFSMW01	CMP-KDO biosynthesis	Pathway modules	Glycan metabolism	Lipopolysaccharide metabolism	K06041 K01627 K03270 K00979	0.75	TRUE	0.75	TRUE	1	K00979,K01627,K06041	1,1,1	K00979,K01627,K06041	119415832823	None	JAFMW01.fa
749	M00127	SJAFSMW01	Thiamine biosynthesis, prokaryotes, AIR (+ DXP/tyrosine) => TMP/TPP	Pathway modules	Metabolism of cofactors and vitamins	Cofactor and vitamin metabolism	K03148+K03154 K03151 K03150 K03149 K03147 ((K00941 K00788),K14153,K21219) K00946	0.428571	FALSE	0.5	FALSE	1	K03150	1	K00788,K00946,K03147,K03150	3128290117961020	K00946 is present in multiple modules: M00127/M00895/M00896,K03147 is present in multiple modules: M00127/M00895/M00896/M00897,K00788 is present in multiple modules: M00127/M00895/M00896/M00899	JAFMW01.fa
750	M00895	SJAFSMW01	Thiamine biosynthesis, prokaryotes, AIR (+ DXP/glycine) => TMP/TPP	Pathway modules	Metabolism of cofactors and vitamins	Cofactor and vitamin metabolism	K03148+K03154 K03151 K03153 K03149 K10810 K03147 K00941 K00788 K00946	0.333333	FALSE	0.333333	FALSE	NA	No enzymes unique to module	NA	K00788,K00946,K03147	312829011796	K00946 is present in multiple modules: M00127/M00895/M00896,K03147 is present in multiple modules: M00127/M00895/M00896/M00897,K00788 is present in multiple modules: M00127/M00895/M00896/M00899	JAFMW01.fa
751	M00896	SJAFSMW01	Thiamine biosynthesis, archaea, AIR (+ NAD+) => TMP/TPP	Pathway modules	Metabolism of cofactors and vitamins	Cofactor and vitamin metabolism	K22699 K03147 (K00941 (K00788,K21220),K21219) K00946	0.75	TRUE	0.8	TRUE	1	K22699	1	K00788,K00946,K03147,K22699	3128290117962160	K00946 is present in multiple modules: M00127/M00895/M00896,K03147 is present in multiple modules: M00127/M00895/M00896/M00897,K00788 is present in multiple modules: M00127/M00895/M00896/M00899	JAFMW01.fa
752	M00897	SJAFSMW01	Thiamine biosynthesis, plants, AIR (+ NAD+) => TMP/thiamine/TPP	Pathway modules	Metabolism of cofactors and vitamins	Cofactor and vitamin metabolism	K03146 K03147 K14153 K22911 K00949	0.2	FALSE	0.2	FALSE	NA	No enzymes unique to module	NA	K03147	1796	K03147 is present in multiple modules: M00127/M00895/M00896/M00897	JAFMW01.fa
753	M00899	SJAFSMW01	Thiamine salvage pathway, HMP/HET => TMP	Pathway modules	Metabolism of cofactors and vitamins	Cofactor and vitamin metabolism	K00878 ((K00941 K00788),K14153,K21219)	0.5	FALSE	0.666667	FALSE	1	K00878	1	K00788,K00878	31283128	K00788 is present in multiple modules: M00127/M00895/M00896/M00899	JAFMW01.fa
754	M00125	SJAFSMW01	Riboflavin biosynthesis, plants and bacteria, GTP => riboflavin/FMN/FAD	Pathway modules	Metabolism of cofactors and vitamins	Cofactor and vitamin metabolism	(K01497,K14652) (K01498 K00082,K11752) (K22912,K20860,K20861,K20862,K21063,K21064) (K02858,K14652) K00794 K00793 (K20884 K22949,K11753)	0.857143	TRUE	0.857143	TRUE	1	K11752,K11753	1,1	K00793,K00794,K01497,K11752,K11753,K14652	1.16829e+21	K00794 is present in multiple modules: M00125/M00911,K14652 is present in multiple modules: M00125/M00840,K00793 is present in multiple modules: M00125/M00911,K01497 is present in multiple modules: M00125/M00911	JAFMW01.fa
755	M00911	SJAFSMW01	Riboflavin biosynthesis, fungi, GTP => riboflavin/FMN/FAD	Pathway modules	Metabolism of cofactors and vitamins	Cofactor and vitamin metabolism	K01497 K14654 K14655 -- K02858 K00794 K00793 K00861 K00953	0.333333	FALSE	0.333333	FALSE	NA	No enzymes unique to module	NA	K00793,K00794,K01497	11682869540	K00794 is present in multiple modules: M00125/M00911,'--' steps are assumed incomplete,K00793 is present in multiple modules: M00125/M00911,K01497 is present in multiple modules: M00125/M00911	JAFMW01.fa
756	M00124	SJAFSMW01	Pyridoxal-P biosynthesis, erythrose-4P => pyridoxal-P	Pathway modules	Metabolism of cofactors and vitamins	Cofactor and vitamin metabolism	K03472 K03473 K00831 K00097 K03474 K00275	0.333333	FALSE	0.333333	FALSE	1	K03474	1	K00831,K00831,K03474	27087291792	K00831 is present in multiple modules: M00020/M00124	JAFMW01.fa
757	M00115	SJAFSMW01	NAD biosynthesis, aspartate => quinolinate => NAD	Pathway modules	Metabolism of cofactors and vitamins	Cofactor and vitamin metabolism	(K00278,K06989) K03517 K00767 (K00969,K06210) (K01916,K01950)	0.8	TRUE	0.8	TRUE	1	K00278,K03517	1,1	K00278,K00969,K01916,K03517	1458195019901350	K00969 is present in multiple modules: M00115/M00912,K01916 is present in multiple modules: M00115/M00912	JAFMW01.fa
758	M00912	SJAFSMW01	NAD biosynthesis, tryptophan => quinolinate => NAD	Pathway modules	Metabolism of cofactors and vitamins	Cofactor and vitamin metabolism	(K00453,K00463) (K01432,K14263,K07130) K00486 K01556 K00452 K00767 (K00969,K06210) (K01916,K01950)	0.375	FALSE	0.375	FALSE	NA	No enzymes unique to module	NA	K00969,K01916,K07130	195019901772	K00969 is present in multiple modules: M00115/M00912,K01916 is present in multiple modules: M00115/M00912,K07130 is present in multiple modules: M00038/M00912	JAFMW01.fa
759	M00119	SJAFSMW01	Pantothenate biosynthesis, valine/L-aspartate => pantothenate	Pathway modules	Metabolism of cofactors and vitamins	Cofactor and vitamin metabolism	K00826 K00606 K00077 K01579 (K01918,K13799)	0.8	TRUE	0.8	TRUE	1	K01579	1	K00606,K00826,K01579,K01918	115821264881563	K01918 is present in multiple modules: M00119/M00913,K00606 is present in multiple modules: M00119/M00913/M00914,K00826 is present in multiple modules: M00019/M00570/M00036/M00119	JAFMW01.fa
760	M00913	SJAFSMW01	Pantothenate biosynthesis, 2-oxoisovalerate/spermine => pantothenate	Pathway modules	Metabolism of cofactors and vitamins	Cofactor and vitamin metabolism	K00606 K00077 K13367 K00128 K01918	0.4	FALSE	0.4	FALSE	NA	No enzymes unique to module	NA	K00606,K01918	11581563	K01918 is present in multiple modules: M00119/M00913,K00606 is present in multiple modules: M00119/M00913/M00914	JAFMW01.fa
761	M00120	SJAFSMW01	Coenzyme A biosynthesis, pantothenate => CoA	Pathway modules	Metabolism of cofactors and vitamins	Cofactor and vitamin metabolism	(K00867,K03525,K01947,K09680) ((K01922,K21977) K01598,K13038) (K02318,(K00954,K02201) K00859)	1	TRUE	1	TRUE	1	K00859,K00954,K03525	1,1,1	K00859,K00954,K03525,K13038	2962156120411140	K13038 is present in multiple modules: M00120/M00914	JAFMW01.fa
762	M00914	SJAFSMW01	Coenzyme A biosynthesis, archaea, 2-oxoisovalerate => 4-phosphopantoate => CoA	Pathway modules	Metabolism of cofactors and vitamins	Cofactor and vitamin metabolism	K00606 K00077 K06982 K09722 K13038 K02201 K09735	0.285714	FALSE	0.285714	FALSE	NA	No enzymes unique to module	NA	K00606,K13038	11581140	K00606 is present in multiple modules: M00119/M00913/M00914,K13038 is present in multiple modules: M00120/M00914	JAFMW01.fa
763	M00572	SJAFSMW01	Pimeloyl-ACP biosynthesis, BioC-BioH pathway, malonyl-ACP => pimeloyl-ACP	Pathway modules	Metabolism of cofactors and vitamins	Cofactor and vitamin metabolism	K02169 (K00647,K09458) K00059 K02372 K00208 (K02170,K09789,K19560,K19561)	0.666667	FALSE	0.666667	FALSE	NA	No enzymes unique to module	NA	K00059,K00059,K00059,K00208,K02372,K02372,K02372,K02372,K09458,K09458,K09458	1568,37,1788,1133,3053,2686,2688,1121,2689,1570,2930	K00208 is present in multiple modules: M00083/M00572,K09458 is present in multiple modules: M00083/M00873/M00874/M00572,K02372 is present in multiple modules: M00083/M00572,K00059 is present in multiple modules: M00083/M00874/M00572	JAFMW01.fa
764	M00123	SJAFSMW01	Biotin biosynthesis, pimeloyl-ACP/CoA => biotin	Pathway modules	Metabolism of cofactors and vitamins	Cofactor and vitamin metabolism	K00652 ((K00833,K19563) K01935,K19562) K01012	1	TRUE	1	TRUE	NA	No enzymes unique to module	NA	K00652,K00833,K01012,K01012,K01935	1.22231e+19	K00833 is present in multiple modules: M00123/M00577,K01935 is present in multiple modules: M00123/M00950/M00573/M00577,K01012 is present in multiple modules: M00123/M00950/M00573/M00577,K00652 is present in multiple modules: M00123/M00950/M00573/M00577	JAFMW01.fa
765	M00950	SJAFSMW01	Biotin biosynthesis, BioU pathway, pimeloyl-ACP/CoA => biotin	Pathway modules	Metabolism of cofactors and vitamins	Cofactor and vitamin metabolism	K00652 K25570 K01935 K01012	0.75	TRUE	0.75	TRUE	NA	No enzymes unique to module	NA	K00652,K01012,K01012,K01935	1222305924773060	K01935 is present in multiple modules: M00123/M00950/M00573/M00577,K01012 is present in multiple modules: M00123/M00950/M00573/M00577,K00652 is present in multiple modules: M00123/M00950/M00573/M00577	JAFMW01.fa
766	M00573	SJAFSMW01	Biotin biosynthesis, BioI pathway, long-chain-acyl-ACP => pimeloyl-ACP => biotin	Pathway modules	Metabolism of cofactors and vitamins	Cofactor and vitamin metabolism	K16593 K00652 K19563 K01935 K01012	0.6	FALSE	0.6	FALSE	NA	No enzymes unique to module	NA	K00652,K01012,K01012,K01935	1222305924773060	K01935 is present in multiple modules: M00123/M00950/M00573/M00577,K01012 is present in multiple modules: M00123/M00950/M00573/M00577,K00652 is present in multiple modules: M00123/M00950/M00573/M00577	JAFMW01.fa
767	M00577	SJAFSMW01	Biotin biosynthesis, BioW pathway, pimelate => pimeloyl-CoA => biotin	Pathway modules	Metabolism of cofactors and vitamins	Cofactor and vitamin metabolism	K01906 K00652 (K00833,K19563) K01935 K01012	0.8	TRUE	0.8	TRUE	NA	No enzymes unique to module	NA	K00652,K00833,K01012,K01012,K01935	1.22231e+19	K00833 is present in multiple modules: M00123/M00577,K01935 is present in multiple modules: M00123/M00950/M00573/M00577,K01012 is present in multiple modules: M00123/M00950/M00573/M00577,K00652 is present in multiple modules: M00123/M00950/M00573/M00577	JAFMW01.fa
768	M00881	SJAFSMW01	Lipoic acid biosynthesis, plants and bacteria, octanoyl-ACP => dihydrolipoyl-E2/H	Pathway modules	Metabolism of cofactors and vitamins	Cofactor and vitamin metabolism	K03801 K03644	0.5	FALSE	0.5	FALSE	NA	No enzymes unique to module	NA	K03644	363	K03644 is present in multiple modules: M00881/M00882/M00883/M00884	JAFMW01.fa
769	M00882	SJAFSMW01	Lipoic acid biosynthesis, eukaryotes, octanoyl-ACP => dihydrolipoyl-H	Pathway modules	Metabolism of cofactors and vitamins	Cofactor and vitamin metabolism	K23735 K03644	0.5	FALSE	0.5	FALSE	NA	No enzymes unique to module	NA	K03644	363	K03644 is present in multiple modules: M00881/M00882/M00883/M00884	JAFMW01.fa
770	M00883	SJAFSMW01	Lipoic acid biosynthesis, animals and bacteria, octanoyl-ACP => dihydrolipoyl-H => dihydrolipoyl-E2	Pathway modules	Metabolism of cofactors and vitamins	Cofactor and vitamin metabolism	(K23735,K23734) K03644 (K10105,K16869)	0.666667	FALSE	0.666667	FALSE	1	K23734	1	K03644,K23734	3631112	K03644 is present in multiple modules: M00881/M00882/M00883/M00884	JAFMW01.fa
771	M00884	SJAFSMW01	Lipoic acid biosynthesis, octanoyl-CoA => dihydrolipoyl-E2	Pathway modules	Metabolism of cofactors and vitamins	Cofactor and vitamin metabolism	K23750 K03644	0.5	FALSE	0.5	FALSE	NA	No enzymes unique to module	NA	K03644	363	K03644 is present in multiple modules: M00881/M00882/M00883/M00884	JAFMW01.fa
772	M00126	SJAFSMW01	Tetrahydrofolate biosynthesis, GTP => THF	Pathway modules	Metabolism of cofactors and vitamins	Cofactor and vitamin metabolism	(K01495,K09007,K22391) (K01077,K01113,(K08310,K19965)) ((K13939,(K13940,K01633 K00950) K00796),(K01633 K13941)) (K11754,K20457) (K00287,K13998)	0.6	FALSE	0.714286	FALSE	1	K00796,K00950,K01077,K22391	1,1,2,1	K00796,K00950,K01077,K01077,K11754,K22391	2.06914e+18	K11754 is present in multiple modules: M00126/M00841	JAFMW01.fa
773	M00840	SJAFSMW01	Tetrahydrofolate biosynthesis, mediated by ribA and trpF, GTP => THF	Pathway modules	Metabolism of cofactors and vitamins	Cofactor and vitamin metabolism	K14652 K22100 -- K01633 K13941 K22099 K00287	0.142857	FALSE	0.142857	FALSE	NA	No enzymes unique to module	NA	K14652	540	K14652 is present in multiple modules: M00125/M00840,'--' steps are assumed incomplete	JAFMW01.fa
774	M00841	SJAFSMW01	Tetrahydrofolate biosynthesis, mediated by PTPS, GTP => THF	Pathway modules	Metabolism of cofactors and vitamins	Cofactor and vitamin metabolism	K01495 K22101 K13941 K11754 K13998	0.2	FALSE	0.2	FALSE	NA	No enzymes unique to module	NA	K11754	927	K11754 is present in multiple modules: M00126/M00841	JAFMW01.fa
775	M00842	SJAFSMW01	Tetrahydrobiopterin biosynthesis, GTP => BH4	Pathway modules	Metabolism of cofactors and vitamins	Cofactor and vitamin metabolism	K01495 K01737 K00072	0.333333	FALSE	0.333333	FALSE	NA	No enzymes unique to module	NA	K01737,K01737,K01737	7936382194	K01737 is present in multiple modules: M00842/M00843	JAFMW01.fa
776	M00843	SJAFSMW01	L-threo-Tetrahydrobiopterin biosynthesis, GTP => L-threo-BH4	Pathway modules	Metabolism of cofactors and vitamins	Cofactor and vitamin metabolism	K01495 K01737 K17745	0.333333	FALSE	0.333333	FALSE	NA	No enzymes unique to module	NA	K01737,K01737,K01737	7936382194	K01737 is present in multiple modules: M00842/M00843	JAFMW01.fa
777	M00140	SJAFSMW01	C1-unit interconversion, prokaryotes	Pathway modules	Metabolism of cofactors and vitamins	Cofactor and vitamin metabolism	K00600 (K01491,(K00300 K01500)) K01938	0.666667	FALSE	0.666667	FALSE	NA	No enzymes unique to module	NA	K00600,K01491	22801924	K00600 is present in multiple modules: M00532/M00346/M00140/M00141,K01491 is present in multiple modules: M00377/M00140/M00618	JAFMW01.fa
778	M00141	SJAFSMW01	C1-unit interconversion, eukaryotes	Pathway modules	Metabolism of cofactors and vitamins	Cofactor and vitamin metabolism	K00600 (K00288,(K13403 K13402))	0.5	FALSE	0.5	FALSE	NA	No enzymes unique to module	NA	K00600	2280	K00600 is present in multiple modules: M00532/M00346/M00140/M00141	JAFMW01.fa
779	M00846	SJAFSMW01	Siroheme biosynthesis, glutamyl-tRNA => siroheme	Pathway modules	Metabolism of cofactors and vitamins	Cofactor and vitamin metabolism	K02492 K01845 K01698 K01749 (K01719,K13542,K13543) (K02302,(K00589,K02303,K02496,K13542,K13543)+(K02304,(K24866+K03794)))	0.833333	TRUE	0.833333	TRUE	NA	No enzymes unique to module	NA	K01698,K01719,K01749,K01845,K02492	5.41559e+17	K01845 is present in multiple modules: M00846/M00121/M00926,K01749 is present in multiple modules: M00846/M00868/M00121/M00926,K01698 is present in multiple modules: M00846/M00868/M00121/M00926,K02492 is present in multiple modules: M00846/M00121/M00926,K01719 is present in multiple modules: M00846/M00868/M00121/M00926	JAFMW01.fa
780	M00868	SJAFSMW01	Heme biosynthesis, animals and fungi, glycine => heme	Pathway modules	Metabolism of cofactors and vitamins	Cofactor and vitamin metabolism	K00643 K01698 K01749 K01719 K01599 K00228 K00231 K01772	0.75	TRUE	0.75	TRUE	NA	No enzymes unique to module	NA	K00231,K01599,K01698,K01719,K01749,K01772	2831,3081,54,1559,2255,2043	K00231 is present in multiple modules: M00868/M00121/M00926,K01599 is present in multiple modules: M00868/M00121/M00926,K01772 is present in multiple modules: M00868/M00121/M00926,K01749 is present in multiple modules: M00846/M00868/M00121/M00926,K01698 is present in multiple modules: M00846/M00868/M00121/M00926,K01719 is present in multiple modules: M00846/M00868/M00121/M00926	JAFMW01.fa
781	M00121	SJAFSMW01	Heme biosynthesis, plants and bacteria, glutamate => heme	Pathway modules	Metabolism of cofactors and vitamins	Cofactor and vitamin metabolism	K01885 K02492 K01845 K01698 K01749 (K01719,K13542,K13543) K01599 (K00228,K02495) (K00230,K00231,K08973) K01772	0.9	TRUE	0.9	TRUE	1	K01885	1	K00231,K01599,K01698,K01719,K01749,K01772,K01845,K01885,K02492	2831,3081,54,1559,2255,2043,1336,1825,1908	K00231 is present in multiple modules: M00868/M00121/M00926,K01599 is present in multiple modules: M00868/M00121/M00926,K01845 is present in multiple modules: M00846/M00121/M00926,K01772 is present in multiple modules: M00868/M00121/M00926,K01749 is present in multiple modules: M00846/M00868/M00121/M00926,K01698 is present in multiple modules: M00846/M00868/M00121/M00926,K02492 is present in mult…	JAFMW01.fa
782	M00926	SJAFSMW01	Heme biosynthesis, bacteria, glutamyl-tRNA => coproporphyrin III => heme	Pathway modules	Metabolism of cofactors and vitamins	Cofactor and vitamin metabolism	K02492 K01845 K01698 K01749 (K01719,K13542) K01599 K00231 K01772 K00435	0.888889	TRUE	0.888889	TRUE	NA	No enzymes unique to module	NA	K00231,K01599,K01698,K01719,K01749,K01772,K01845,K02492	2831,3081,54,1559,2255,2043,1336,1908	K00231 is present in multiple modules: M00868/M00121/M00926,K01599 is present in multiple modules: M00868/M00121/M00926,K01845 is present in multiple modules: M00846/M00121/M00926,K01772 is present in multiple modules: M00868/M00121/M00926,K01749 is present in multiple modules: M00846/M00868/M00121/M00926,K01698 is present in multiple modules: M00846/M00868/M00121/M00926,K02492 is present in mult…	JAFMW01.fa
783	M00847	SJAFSMW01	Heme biosynthesis, archaea, siroheme => heme	Pathway modules	Metabolism of cofactors and vitamins	Cofactor and vitamin metabolism	K22225 K22226 (K22227,K25033)	0.333333	FALSE	0.333333	FALSE	1	K22227	1	K22227	1741	None	JAFMW01.fa
784	M00117	SJAFSMW01	Ubiquinone biosynthesis, prokaryotes, chorismate (+ polyprenyl-PP) => ubiquinol	Pathway modules	Metabolism of cofactors and vitamins	Cofactor and vitamin metabolism	(K03181,K18240) K03179 (K03182+K03186) K18800 K00568 K03185 K03183 (K03184,K06134) K00568	0.111111	FALSE	0.166667	FALSE	1	K03182	1	K03182,K03183	232396	K03183 is present in multiple modules: M00117/M00116	JAFMW01.fa
785	M00116	SJAFSMW01	Menaquinone biosynthesis, chorismate (+ polyprenyl-PP) => menaquinol	Pathway modules	Metabolism of cofactors and vitamins	Cofactor and vitamin metabolism	K02552 K02551 K08680 K02549 K01911 K01661 K19222 K02548 K03183	0.222222	FALSE	0.222222	FALSE	1	K02548	1	K02548,K03183	1478396	K03183 is present in multiple modules: M00117/M00116	JAFMW01.fa
786	M00930	SJAFSMW01	Menaquinone biosynthesis, futalosine pathway	Pathway modules	Metabolism of cofactors and vitamins	Cofactor and vitamin metabolism	K11782 K18285 (K18286,K20810) K11783 K11784 K11785	0.166667	FALSE	0.166667	FALSE	NA	No enzymes unique to module	NA	K11782	2957	K11782 is present in multiple modules: M00930/M00931	JAFMW01.fa
787	M00931	SJAFSMW01	Menaquinone biosynthesis, modified futalosine pathway	Pathway modules	Metabolism of cofactors and vitamins	Cofactor and vitamin metabolism	K11782 K18285 K18284 K11784 K11785	0.2	FALSE	0.2	FALSE	NA	No enzymes unique to module	NA	K11782	2957	K11782 is present in multiple modules: M00930/M00931	JAFMW01.fa
788	M00096	SJAFSMW01	C5 isoprenoid biosynthesis, non-mevalonate pathway	Pathway modules	Biosynthesis of terpenoids and polyketides	Terpenoid backbone biosynthesis	K01662 K00099 (K00991,K12506) K00919 (K01770,K12506) K03526 K03527 K01823	0.875	TRUE	0.875	TRUE	1	K00099,K00919,K00991,K01662,K01770,K03526,K03527	1,1,1,1,1,1,1	K00099,K00919,K00991,K01662,K01770,K03526,K03527	2.73119e+26	None	JAFMW01.fa
789	M00364	SJAFSMW01	C10-C20 isoprenoid biosynthesis, bacteria	Pathway modules	Biosynthesis of terpenoids and polyketides	Terpenoid backbone biosynthesis	K01823 (K00795,K13789,K13787)	0.5	FALSE	0.5	FALSE	1	K00795	1	K00795,K13789	29832983	K13789 is present in multiple modules: M00364/M00366	JAFMW01.fa
790	M00366	SJAFSMW01	C10-C20 isoprenoid biosynthesis, plants	Pathway modules	Biosynthesis of terpenoids and polyketides	Terpenoid backbone biosynthesis	K01823 K14066 K00787 K13789	0.25	FALSE	0.25	FALSE	NA	No enzymes unique to module	NA	K13789	2983	K13789 is present in multiple modules: M00364/M00366	JAFMW01.fa
791	M00097	SJAFSMW01	beta-Carotene biosynthesis, GGAP => beta-carotene	Pathway modules	Biosynthesis of terpenoids and polyketides	Plant terpenoid biosynthesis	K02291 K02293 K15744 K00514 K09835 K06443	0.166667	FALSE	0.166667	FALSE	1	K02291	2	K02291,K02291	3089,76	None	JAFMW01.fa
792	M00793	SJAFSMW01	dTDP-L-rhamnose biosynthesis	Pathway modules	Biosynthesis of terpenoids and polyketides	Polyketide sugar unit biosynthesis	K00973 K01710 (K01790 K00067,K23987)	0.666667	FALSE	0.75	TRUE	1	K00067,K00973,K01710	1,2,1	K00067,K00973,K00973,K01710	196028524432163	None	JAFMW01.fa
793	M00953	SJAFSMW01	Mugineic acid biosynthesis, methionine => 3-epihydroxymugineic acid	Pathway modules	Biosynthesis of other secondary metabolites	Biosynthesis of phytochemical compounds	K00789 K05953 K14271 K22374 K18054	0.2	FALSE	0.2	FALSE	NA	No enzymes unique to module	NA	K00789	2705	K00789 is present in multiple modules: M00609/M00034/M00035/M00368/M00953	JAFMW01.fa
794	M00848	SJAFSMW01	Aurachin biosynthesis, anthranilate => aurachin A	Pathway modules	Biosynthesis of other secondary metabolites	Biosynthesis of other antibiotics	K09460 K02078+K14245+K14246+K22798 K22799 K22800 K21272 K21271 K22801 K22802	0	FALSE	0.03125	FALSE	1	K02078	5	K02078,K02078,K02078,K02078,K02078	2.93127e+19	No KOfam profile for K22798,No KOfam profile for K22799,No KOfam profile for K09460,No KOfam profile for K22800,No KOfam profile for K21272,No KOfam profile for K22801,No KOfam profile for K21271,No KOfam profile for K14245,No KOfam profile for K14246,No KOfam profile for K22802	JAFMW01.fa
795	M00568	SJAFSMW01	Catechol ortho-cleavage, catechol => 3-oxoadipate	Pathway modules	Xenobiotics biodegradation	Aromatics degradation	K03381 K01856 K03464 (K01055,K14727)	0.25	FALSE	0.25	FALSE	1	K01055	1	K01055	1308	None	JAFMW01.fa
796	M00878	SJAFSMW01	Phenylacetate degradation, phenylaxetate => acetyl-CoA/succinyl-CoA	Pathway modules	Xenobiotics biodegradation	Aromatics degradation	K01912 K02609+K02610+K02611+K02612+K02613 K15866 K02618 K02615 K01692 K00074	0.142857	FALSE	0.142857	FALSE	1	K01912	3	K01912,K01912,K01912	30002186103	None	JAFMW01.fa
797	M00850	SJAFSMW01	Vibrio cholerae pathogenicity signature, cholera toxins	Signature modules	Gene set	Pathogenicity	(K10928+K10929) K10954 K10952 K10953 K10948 K11018	0.166667	FALSE	0.166667	FALSE	1	K10954	1	K10954	3020	None	JAFMW01.fa
798	M00575	SJAFSMW01	Pertussis pathogenicity signature, T1SS	Signature modules	Gene set	Pathogenicity	K22944 K11004 K07389 K11003 K12340	0.2	FALSE	0.2	FALSE	NA	No enzymes unique to module	NA	K12340	2745	K12340 is present in multiple modules: M00575/M00696/M00697	JAFMW01.fa
799	M00718	SJAFSMW01	Multidrug resistance, efflux pump MexAB-OprM	Signature modules	Gene set	Drug resistance	K18131 K03585+K18138+K18139	0	FALSE	0.166667	FALSE	1	K03585	3	K03585,K03585,K03585	175482596	None	JAFMW01.fa
800	M00696	SJAFSMW01	Multidrug resistance, efflux pump AcrEF-TolC	Signature modules	Gene set	Drug resistance	K18140 K18141+K18142+K12340	0	FALSE	0.166667	FALSE	NA	No enzymes unique to module	NA	K12340	2745	K12340 is present in multiple modules: M00575/M00696/M00697	JAFMW01.fa
801	M00697	SJAFSMW01	Multidrug resistance, efflux pump MdtEF-TolC	Signature modules	Gene set	Drug resistance	K07690 K18898+K18899+K12340	0	FALSE	0.166667	FALSE	NA	No enzymes unique to module	NA	K12340	2745	K12340 is present in multiple modules: M00575/M00696/M00697	JAFMW01.fa
802	M00611	SJAFSMW01	Oxygenic photosynthesis in plants and cyanobacteria	Signature modules	Module set	Metabolic capacity	(M00161,M00163) M00165	0	FALSE	0.318182	FALSE	NA	No enzymes unique to module	NA	K00134,K00615,K00615,K00615,K00927,K01624,K01808,K01808	1.99166e+28	K00134 is present in multiple modules: M00001/M00002/M00003/M00308/M00552/M00165/M00166/M00611/M00612/UDM0012,K00927 is present in multiple modules: M00001/M00002/M00003/M00308/M00552/M00165/M00166/M00611/M00612/UDM0012,K01808 is present in multiple modules: M00004/M00007/M00165/M00167/M00611/M00612/UDM0016,K01624 is present in multiple modules: M00001/M00003/M00165/M00167/M00345/M00344/M00611/M0…	JAFMW01.fa
803	M00612	SJAFSMW01	Anoxygenic photosynthesis in purple bacteria	Signature modules	Module set	Metabolic capacity	M00597 M00165	0	FALSE	0.318182	FALSE	NA	No enzymes unique to module	NA	K00134,K00615,K00615,K00615,K00927,K01624,K01808,K01808	1.99166e+28	K00134 is present in multiple modules: M00001/M00002/M00003/M00308/M00552/M00165/M00166/M00611/M00612/UDM0012,K00927 is present in multiple modules: M00001/M00002/M00003/M00308/M00552/M00165/M00166/M00611/M00612/UDM0012,K01808 is present in multiple modules: M00004/M00007/M00165/M00167/M00611/M00612/UDM0016,K01624 is present in multiple modules: M00001/M00003/M00165/M00167/M00345/M00344/M00611/M0…	JAFMW01.fa
804	M00613	SJAFSMW01	Anoxygenic photosynthesis in green nonsulfur bacteria	Signature modules	Module set	Metabolic capacity	M00597 M00376	0	FALSE	0.0769231	FALSE	NA	No enzymes unique to module	NA	K01679,K01961,K01962,K01963,K02160	1.44322e+18	K01679 is present in multiple modules: M00009/M00011/M00173/M00376/M00613/M00614,K01962 is present in multiple modules: M00376/M00082/M00613,K01961 is present in multiple modules: M00376/M00082/M00613,K02160 is present in multiple modules: M00376/M00082/M00613,K01963 is present in multiple modules: M00376/M00082/M00613	JAFMW01.fa
805	M00614	SJAFSMW01	Anoxygenic photosynthesis in green sulfur bacteria	Signature modules	Module set	Metabolic capacity	M00598 M00173	0	FALSE	0.181818	FALSE	NA	No enzymes unique to module	NA	K01006,K01679,K01681,K03737,K03737,K03737	1.32414e+23	K03737 is present in multiple modules: M00307/M00173/M00614/UDM0008,K01679 is present in multiple modules: M00009/M00011/M00173/M00376/M00613/M00614,K01006 is present in multiple modules: M00169/M00172/M00171/M00173/M00614,K01681 is present in multiple modules: M00009/M00010/M00012/M00740/M00173/M00614	JAFMW01.fa
806	M00618	SJAFSMW01	Acetogen	Signature modules	Module set	Metabolic capacity	M00377 M00579	0	FALSE	0.0714286	FALSE	NA	No enzymes unique to module	NA	K01491	1924	K01491 is present in multiple modules: M00377/M00140/M00618	JAFMW01.fa
807	M00616	SJAFSMW01	Sulfate-sulfur assimilation	Signature modules	Module set	Metabolic capacity	(K02048,K23163)+K02046+K02047+K02045 M00176	0	FALSE	0.333333	FALSE	NA	No enzymes unique to module	NA	K00390,K00860,K00860,K00958	2112,2929,66,1211	K00860 is present in multiple modules: M00176/M00616,K00390 is present in multiple modules: M00176/M00616,K00958 is present in multiple modules: M00176/M00596/M00616	JAFMW01.fa
808	UDM0016	SJAFSMW01	Pentose_Phosphate	Sugar	Pentose Phosphate	Pentose -> Pyruvate	K00033 (K01057,K07404,K13937) K00036 (K01807,K01808) K01783 (K00616,K13810) K00615	0.857143	TRUE	0.857143	TRUE	NA	No enzymes unique to module	NA	K00033,K00036,K00615,K00615,K00615,K01783,K01808,K01808,K07404	2.46527e+32	K01808 is present in multiple modules: M00004/M00007/M00165/M00167/M00611/M00612/UDM0016,K00033 is present in multiple modules: M00004/M00006/UDM0016,K07404 is present in multiple modules: M00004/M00006/M00008/UDM0016,K01783 is present in multiple modules: M00004/M00007/UDM0016,K00615 is present in multiple modules: M00004/M00007/M00165/M00167/M00611/M00612/UDM0016,K00036 is present in multiple m…	JAFMW01.fa
809	UDM0007	SJAFSMW01	Acrylate_Pathway	Secondary Fermentation	Propionate	Lactate -> Propionate	K01026 K20143 (K20626,K20627)	0.333333	FALSE	0.333333	FALSE	NA	No enzymes unique to module	NA	K01026	1521	K01026 is present in multiple modules: UDM0007/UDM0010/UDM0009	JAFMW01.fa
810	UDM0008	SJAFSMW01	Butyrate_1	Primary Fermentation	Butyrate	Pyruvate -> Butyrate	K00650 (K00626,K00632,K07508,K07509,K07513) K00248 K00929 (K00022,K01782,K01825,K07514,K07516,K08683,K10527,K15016) K00634 (K00169,K00170,K00171,K00172,K00189,K03737)	0.142857	FALSE	0.142857	FALSE	NA	No enzymes unique to module	NA	K03737,K03737,K03737	244517621207	K03737 is present in multiple modules: M00307/M00173/M00614/UDM0008	JAFMW01.fa
811	UDM0014	SJAFSMW01	Lactate	Primary Fermentation	Lactate	Pyruvate -> Lactate	K03778 K00016	0.5	FALSE	0.5	FALSE	1	K03778	1	K03778	1435	None	JAFMW01.fa
812	UDM0012	SJAFSMW01	Glycolysis	Sugar	Pyruvate	Hexose -> Pyruvate	(K15633,K15635) (K00850,K16370,K21071,K24182) K01689 (K01086,K01622,K02446,K03841,K04041,K11532) (K01623,K01624,K11645,K16305,K16306) (K01810,K06859,K13810,K15916) (K00134,K10705) K01007 K00927 (K01834,K01837,K15634) (K00873,K12406) K01803	0.75	TRUE	0.75	TRUE	NA	No enzymes unique to module	NA	K00134,K00873,K00927,K01624,K01689,K01803,K01810,K15633,K15635,K21071,K21071	199,1676,3085,2877,2635,1146,1115,58,279,913,2757	K01810 is present in multiple modules: M00001/M00004/M00892/M00909/UDM0012,K00134 is present in multiple modules: M00001/M00002/M00003/M00308/M00552/M00165/M00166/M00611/M00612/UDM0012,K00927 is present in multiple modules: M00001/M00002/M00003/M00308/M00552/M00165/M00166/M00611/M00612/UDM0012,K21071 is present in multiple modules: M00001/UDM0012,K01689 is present in multiple modules: M00001/M000…	JAFMW01.fa
813	UDM0010	SJAFSMW01	Butyrate_3	Primary Fermentation	Butyrate	Acetyl-CoA -> Butyrate	(K00925,K00932,K19697) (K00626,K00632,K07508,K07509,K07513) K00248 (K01026,K01034,K01035,K19709) (K00625,K13788,K15024)	0.2	FALSE	0.2	FALSE	NA	No enzymes unique to module	NA	K01026	1521	K01026 is present in multiple modules: UDM0007/UDM0010/UDM0009	JAFMW01.fa
814	UDM0002	SJAFSMW01	Acetate_2	Secondary Fermentation	Acetogenesis	Acetyl-CoA + ADP phosphate -> Acetate	K01905,K22224,K24012	1	TRUE	1	TRUE	1	K24012	1	K24012	1982	None	JAFMW01.fa
815	UDM0009	SJAFSMW01	Butyrate_2	Secondary Fermentation	Butyrate	Succinate -> Butyrate	K18122 (K00043,K08318,K18120) K00248 (K01026,K01034,K01035,K19709) (K15017,K15038,K18119) K18118	0.166667	FALSE	0.166667	FALSE	NA	No enzymes unique to module	NA	K01026	1521	K01026 is present in multiple modules: UDM0007/UDM0010/UDM0009	JAFMW01.fa
816	M00001	SJAFWQB01	Glycolysis (Embden-Meyerhof pathway), glucose => pyruvate	Pathway modules	Carbohydrate metabolism	Central carbohydrate metabolism	(K00844,K12407,K00845,K25026,K00886,K08074,K00918) (K01810,K06859,K13810,K15916) (K00850,K16370,K21071,K00918) (K01623,K01624,K11645,K16305,K16306) K01803 ((K00134,K00150) K00927,K11389) (K01834,K15633,K15634,K15635) K01689 (K00873,K12406)	0.777778	TRUE	0.8	TRUE	NA	No enzymes unique to module	NA	K00134,K00850,K00927,K01624,K01803,K01810,K15633,K25026,K25026	1.44811e+34	K00134 is present in multiple modules: M00001/M00002/M00003/M00308/M00552/M00165/M00166/M00611/M00612/UDM0012,K25026 is present in multiple modules: M00001/M00549/M00909,K01810 is present in multiple modules: M00001/M00004/M00892/M00909/UDM0012,K01803 is present in multiple modules: M00001/M00002/M00003/UDM0012,K00850 is present in multiple modules: M00001/M00345/UDM0012,K15633 is present in mult…	JAFWQB01.fa
817	M00002	SJAFWQB01	Glycolysis, core module involving three-carbon compounds	Pathway modules	Carbohydrate metabolism	Central carbohydrate metabolism	K01803 ((K00134,K00150) K00927,K11389) (K01834,K15633,K15634,K15635) K01689 (K00873,K12406)	0.6	FALSE	0.666667	FALSE	NA	No enzymes unique to module	NA	K00134,K00927,K01803,K15633	1448197114161360	K15633 is present in multiple modules: M00001/M00002/M00003/UDM0012,K01803 is present in multiple modules: M00001/M00002/M00003/UDM0012,K00134 is present in multiple modules: M00001/M00002/M00003/M00308/M00552/M00165/M00166/M00611/M00612/UDM0012,K00927 is present in multiple modules: M00001/M00002/M00003/M00308/M00552/M00165/M00166/M00611/M00612/UDM0012	JAFWQB01.fa
818	M00003	SJAFWQB01	Gluconeogenesis, oxaloacetate => fructose-6P	Pathway modules	Carbohydrate metabolism	Central carbohydrate metabolism	(K01596,K01610) K01689 (K01834,K15633,K15634,K15635) K00927 (K00134,K00150) K01803 ((K01623,K01624,K11645) (K03841,K02446,K11532,K01086,K04041),K01622)	0.857143	TRUE	0.875	TRUE	NA	No enzymes unique to module	NA	K00134,K00927,K01610,K01624,K01803,K04041,K15633	1.4482e+27	K04041 is present in multiple modules: M00003/M00611/M00612/UDM0012,K00134 is present in multiple modules: M00001/M00002/M00003/M00308/M00552/M00165/M00166/M00611/M00612/UDM0012,K01803 is present in multiple modules: M00001/M00002/M00003/UDM0012,K01610 is present in multiple modules: M00003/M00170,K15633 is present in multiple modules: M00001/M00002/M00003/UDM0012,K00927 is present in multiple mo…	JAFWQB01.fa
819	M00307	SJAFWQB01	Pyruvate oxidation, pyruvate => acetyl-CoA	Pathway modules	Carbohydrate metabolism	Central carbohydrate metabolism	((K00163,K00161+K00162)+K00627+K00382-K13997),K00169+K00170+K00171+(K00172,K00189),K03737	1	TRUE	1	TRUE	NA	No enzymes unique to module	NA	K00382,K03737	220852	K00382 is present in multiple modules: M00307/M00009/M00011/M00532/M00036/M00032,K03737 is present in multiple modules: M00307/M00173/M00614/UDM0008	JAFWQB01.fa
820	M00009	SJAFWQB01	Citrate cycle (TCA cycle, Krebs cycle)	Pathway modules	Carbohydrate metabolism	Central carbohydrate metabolism	(K01647,K05942) (K01681,K01682) (K00031,K00030) ((K00164+K00658,K01616)+K00382,K00174+K00175-K00177-K00176) (K01902+K01903,K01899+K01900,K18118) (K00234+K00235+K00236+(K00237,K25801),K00239+K00240+K00241-(K00242,K18859,K18860),K00244+K00245+K00246-K00247) (K01676,K01679,K01677+K01678) (K00026,K00025,K00024,K00116)	0.375	FALSE	0.375	FALSE	NA	No enzymes unique to module	NA	K00031,K00174,K00174,K00175,K00175,K00176,K00177,K00382,K01676	1.37719e+33	K00382 is present in multiple modules: M00307/M00009/M00011/M00532/M00036/M00032,K00175 is present in multiple modules: M00009/M00011/M00173/M00620/M00614,K00176 is present in multiple modules: M00009/M00011/M00173/M00620/M00614,K00174 is present in multiple modules: M00009/M00011/M00173/M00620/M00614,K00031 is present in multiple modules: M00009/M00010/M00740/M00173/M00614,K01676 is present in m…	JAFWQB01.fa
821	M00010	SJAFWQB01	Citrate cycle, first carbon oxidation, oxaloacetate => 2-oxoglutarate	Pathway modules	Carbohydrate metabolism	Central carbohydrate metabolism	(K01647,K05942) (K01681,K01682) (K00031,K00030)	0.333333	FALSE	0.333333	FALSE	NA	No enzymes unique to module	NA	K00031	1377	K00031 is present in multiple modules: M00009/M00010/M00740/M00173/M00614	JAFWQB01.fa
822	M00011	SJAFWQB01	Citrate cycle, second carbon oxidation, 2-oxoglutarate => oxaloacetate	Pathway modules	Carbohydrate metabolism	Central carbohydrate metabolism	((K00164+K00658,K01616)+K00382,K00174+K00175-K00177-K00176) (K01902+K01903,K01899+K01900,K18118) (K00234+K00235+K00236+(K00237,K25801),K00239+K00240+K00241-(K00242,K18859,K18860),K00244+K00245+K00246-K00247) (K01676,K01679,K01677+K01678) (K00026,K00025,K00024,K00116)	0.4	FALSE	0.4	FALSE	NA	No enzymes unique to module	NA	K00174,K00174,K00175,K00175,K00176,K00177,K00382,K01676	1.85612e+29	K00382 is present in multiple modules: M00307/M00009/M00011/M00532/M00036/M00032,K00175 is present in multiple modules: M00009/M00011/M00173/M00620/M00614,K00176 is present in multiple modules: M00009/M00011/M00173/M00620/M00614,K00174 is present in multiple modules: M00009/M00011/M00173/M00620/M00614,K01676 is present in multiple modules: M00009/M00011/M00173/M00613/M00614,K00177 is present in m…	JAFWQB01.fa
823	M00004	SJAFWQB01	Pentose phosphate pathway (Pentose phosphate cycle)	Pathway modules	Carbohydrate metabolism	Central carbohydrate metabolism	(K13937,((K00036,K19243) (K01057,K07404))) K00033 K01783 (K01807,K01808) K00615 K00616 (K01810,K06859,K13810,K15916)	0.571429	FALSE	0.571429	FALSE	NA	No enzymes unique to module	NA	K00615,K01783,K01783,K01808,K01810	1.3084e+17	K01810 is present in multiple modules: M00001/M00004/M00892/M00909/UDM0012,K00615 is present in multiple modules: M00004/M00007/M00165/M00167/M00611/M00612/UDM0016,K01808 is present in multiple modules: M00004/M00007/M00165/M00167/M00611/M00612/UDM0016,K01783 is present in multiple modules: M00004/M00007/UDM0016	JAFWQB01.fa
824	M00007	SJAFWQB01	Pentose phosphate pathway, non-oxidative phase, fructose 6P => ribose 5P	Pathway modules	Carbohydrate metabolism	Central carbohydrate metabolism	K00615 (K00616,K13810) K01783 (K01807,K01808)	0.75	TRUE	0.75	TRUE	NA	No enzymes unique to module	NA	K00615,K01783,K01783,K01808	13084011914689	K01808 is present in multiple modules: M00004/M00007/M00165/M00167/M00611/M00612/UDM0016,K00615 is present in multiple modules: M00004/M00007/M00165/M00167/M00611/M00612/UDM0016,K01783 is present in multiple modules: M00004/M00007/UDM0016	JAFWQB01.fa
825	M00005	SJAFWQB01	PRPP biosynthesis, ribose 5P => PRPP	Pathway modules	Carbohydrate metabolism	Central carbohydrate metabolism	K00948	1	TRUE	1	TRUE	1	K00948	1	K00948	1591	None	JAFWQB01.fa
826	M00308	SJAFWQB01	Semi-phosphorylative Entner-Doudoroff pathway, gluconate => glycerate-3P	Pathway modules	Carbohydrate metabolism	Central carbohydrate metabolism	K05308 K00874 K01625 (K00134 K00927,K00131,K18978)	0.25	FALSE	0.4	FALSE	NA	No enzymes unique to module	NA	K00134,K00927	14481971	K00134 is present in multiple modules: M00001/M00002/M00003/M00308/M00552/M00165/M00166/M00611/M00612/UDM0012,K00927 is present in multiple modules: M00001/M00002/M00003/M00308/M00552/M00165/M00166/M00611/M00612/UDM0012	JAFWQB01.fa
827	M00014	SJAFWQB01	Glucuronate pathway (uronate pathway)	Pathway modules	Carbohydrate metabolism	Other carbohydrate metabolism	K00012 ((K12447 K16190),(K00699 (K01195,K14756))) K00002 K13247 -- K03331 (K05351,K00008) K00854	0.125	FALSE	0.111111	FALSE	NA	No enzymes unique to module	NA	K00012,K00012	6771067	K00012 is present in multiple modules: M00014/M00129,'--' steps are assumed incomplete	JAFWQB01.fa
828	M00632	SJAFWQB01	Galactose degradation, Leloir pathway, galactose => alpha-D-glucose-1P	Pathway modules	Carbohydrate metabolism	Other carbohydrate metabolism	K01785 K00849 K00965 K01784	0.75	TRUE	0.75	TRUE	1	K01784,K01785	1,1	K00849,K01784,K01785	197319251974	K00849 is present in multiple modules: M00632/M00554	JAFWQB01.fa
829	M00552	SJAFWQB01	D-galactonate degradation, De Ley-Doudoroff pathway, D-galactonate => glycerate-3P	Pathway modules	Carbohydrate metabolism	Other carbohydrate metabolism	K01684 K00883 K01631 K00134 K00927	0.4	FALSE	0.4	FALSE	NA	No enzymes unique to module	NA	K00134,K00927	14481971	K00134 is present in multiple modules: M00001/M00002/M00003/M00308/M00552/M00165/M00166/M00611/M00612/UDM0012,K00927 is present in multiple modules: M00001/M00002/M00003/M00308/M00552/M00165/M00166/M00611/M00612/UDM0012	JAFWQB01.fa
830	M00129	SJAFWQB01	Ascorbate biosynthesis, animals, glucose-1P => ascorbate	Pathway modules	Carbohydrate metabolism	Other carbohydrate metabolism	K00963 K00012 K00699 K01195 K00002 K01053 K00103	0.142857	FALSE	0.142857	FALSE	NA	No enzymes unique to module	NA	K00012,K00012	6771067	K00012 is present in multiple modules: M00014/M00129	JAFWQB01.fa
831	M00114	SJAFWQB01	Ascorbate biosynthesis, plants, fructose-6P => ascorbate	Pathway modules	Carbohydrate metabolism	Other carbohydrate metabolism	K01809 K17497 K00966 K10046 K14190 K10047 K17744 K00225	0.125	FALSE	0.125	FALSE	1	K01809	2	K01809,K01809	2033759	None	JAFWQB01.fa
832	M00854	SJAFWQB01	Glycogen biosynthesis, glucose-1P => glycogen/starch	Pathway modules	Carbohydrate metabolism	Other carbohydrate metabolism	(K00963 (K00693+K00750,K16150,K16153,K13679,K20812)),(K00975 (K00703,K13679,K20812)) (K00700,K16149)	0.5	FALSE	0.333333	FALSE	NA	No enzymes unique to module	NA	K00700	86	K00700 is present in multiple modules: M00854/M00565	JAFWQB01.fa
833	M00855	SJAFWQB01	Glycogen degradation, glycogen => glucose-6P	Pathway modules	Carbohydrate metabolism	Other carbohydrate metabolism	(K00688,K16153) (K01196,((K00705,K22451) (K02438,K01200))) (K15779,K01835,K15778)	1	TRUE	1	TRUE	1	K00688,K00705,K01200	1,1,1	K00688,K00705,K01200,K01835	1581,49,48,1543	K01835 is present in multiple modules: M00855/M00549	JAFWQB01.fa
834	M00565	SJAFWQB01	Trehalose biosynthesis, D-glucose 1P => trehalose	Pathway modules	Carbohydrate metabolism	Other carbohydrate metabolism	K00975 K00703 (K00700,K16149) K01214 K06044 K01236	0.166667	FALSE	0.166667	FALSE	NA	No enzymes unique to module	NA	K00700	86	K00700 is present in multiple modules: M00854/M00565	JAFWQB01.fa
835	M00549	SJAFWQB01	Nucleotide sugar biosynthesis, glucose => UDP-glucose	Pathway modules	Carbohydrate metabolism	Other carbohydrate metabolism	(K00844,K00845,K25026,K12407,K00886) (K01835,K15779,K15778) (K00963,K12447)	0.666667	FALSE	0.666667	FALSE	NA	No enzymes unique to module	NA	K01835,K25026,K25026	15435431137	K01835 is present in multiple modules: M00855/M00549,K25026 is present in multiple modules: M00001/M00549/M00909	JAFWQB01.fa
836	M00554	SJAFWQB01	Nucleotide sugar biosynthesis, galactose => UDP-galactose	Pathway modules	Carbohydrate metabolism	Other carbohydrate metabolism	K00849 K00965	0.5	FALSE	0.5	FALSE	NA	No enzymes unique to module	NA	K00849	1973	K00849 is present in multiple modules: M00632/M00554	JAFWQB01.fa
837	M00892	SJAFWQB01	UDP-N-acetyl-D-glucosamine biosynthesis, eukaryotes, glucose => UDP-GlcNAc	Pathway modules	Carbohydrate metabolism	Other carbohydrate metabolism	(K00844,K12407,K00845) K01810 K00820 K00621 K01836 K00972	0.166667	FALSE	0.166667	FALSE	NA	No enzymes unique to module	NA	K01810	1459	K01810 is present in multiple modules: M00001/M00004/M00892/M00909/UDM0012	JAFWQB01.fa
838	M00909	SJAFWQB01	UDP-N-acetyl-D-glucosamine biosynthesis, prokaryotes, glucose => UDP-GlcNAc	Pathway modules	Carbohydrate metabolism	Other carbohydrate metabolism	(K00845,K25026) (K01810,K13810,K15916) K00820 K03431 K04042	0.4	FALSE	0.4	FALSE	NA	No enzymes unique to module	NA	K01810,K25026,K25026	14595431137	K01810 is present in multiple modules: M00001/M00004/M00892/M00909/UDM0012,K25026 is present in multiple modules: M00001/M00549/M00909	JAFWQB01.fa
839	M00373	SJAFWQB01	Ethylmalonyl pathway	Pathway modules	Carbohydrate metabolism	Other carbohydrate metabolism	K00626 K00023 K17865 K14446 K14447 K14448 K14449 K08691 K14451 K01965+K01966 K05606 K01847	0.166667	FALSE	0.208333	FALSE	NA	No enzymes unique to module	NA	K01847,K01966,K05606,K05606	196715861585966	K01847 is present in multiple modules: M00373/M00741/M00376/M00613,K05606 is present in multiple modules: M00373/M00741/M00376/M00375/M00613,K01966 is present in multiple modules: M00373/M00741/M00613	JAFWQB01.fa
840	M00740	SJAFWQB01	Methylaspartate cycle	Pathway modules	Carbohydrate metabolism	Other carbohydrate metabolism	K01647 K01681 K00031 K00261 K19268+K01846 K04835 K19280 K14449 K19281 K19282 K00024	0.0909091	FALSE	0.0909091	FALSE	NA	No enzymes unique to module	NA	K00031	1377	K00031 is present in multiple modules: M00009/M00010/M00740/M00173/M00614	JAFWQB01.fa
841	M00532	SJAFWQB01	Photorespiration	Pathway modules	Carbohydrate metabolism	Other carbohydrate metabolism	(K01601-K01602) K19269 K11517 K03781 K14272 K00600 K00830 (K15893,K15919) K15918 K00281+K00605+K00382+K02437	0.1	FALSE	0.175	FALSE	1	K00605,K02437	2,1	K00382,K00600,K00605,K00605,K02437	2205091883224220	K00600 is present in multiple modules: M00532/M00346/M00140/M00141,K00382 is present in multiple modules: M00307/M00009/M00011/M00532/M00036/M00032	JAFWQB01.fa
842	M00013	SJAFWQB01	Malonate semialdehyde pathway, propanoyl-CoA => acetyl-CoA	Pathway modules	Carbohydrate metabolism	Other carbohydrate metabolism	(K00248,K00232) (K07511,K14729) K05605 K23146 K00140	0.2	FALSE	0.2	FALSE	NA	No enzymes unique to module	NA	K00248	915	K00248 is present in multiple modules: M00013/UDM0008/UDM0010/UDM0009	JAFWQB01.fa
843	M00741	SJAFWQB01	Propanoyl-CoA metabolism, propanoyl-CoA => succinyl-CoA	Pathway modules	Carbohydrate metabolism	Other carbohydrate metabolism	(K01965+K01966,K11263+(K18472,K19312+K22568),K01964+K15036+K15037) K05606 (K01847,K01848+K01849)	0.666667	FALSE	0.833333	TRUE	NA	No enzymes unique to module	NA	K01847,K01966,K05606,K05606	196715861585966	K01847 is present in multiple modules: M00373/M00741/M00376/M00613,K05606 is present in multiple modules: M00373/M00741/M00376/M00375/M00613,K01966 is present in multiple modules: M00373/M00741/M00613	JAFWQB01.fa
844	M00165	SJAFWQB01	Reductive pentose phosphate cycle (Calvin cycle)	Pathway modules	Energy metabolism	Carbon fixation	K00855 (K01601-K01602) K00927 (K05298,K00150,K00134) (K01623,K01624) (K03841,K02446,K11532,K01086) K00615 (K01623,K01624) (K01100,K11532,K01086) K00615 (K01807,K01808)	0.636364	FALSE	0.636364	FALSE	NA	No enzymes unique to module	NA	K00134,K00615,K00927,K01624,K01808	1.44813e+18	K01808 is present in multiple modules: M00004/M00007/M00165/M00167/M00611/M00612/UDM0016,K00134 is present in multiple modules: M00001/M00002/M00003/M00308/M00552/M00165/M00166/M00611/M00612/UDM0012,K00615 is present in multiple modules: M00004/M00007/M00165/M00167/M00611/M00612/UDM0016,K00927 is present in multiple modules: M00001/M00002/M00003/M00308/M00552/M00165/M00166/M00611/M00612/UDM0012,K…	JAFWQB01.fa
845	M00166	SJAFWQB01	Reductive pentose phosphate cycle, ribulose-5P => glyceraldehyde-3P	Pathway modules	Energy metabolism	Carbon fixation	K00855 (K01601-K01602) K00927 (K05298,K00150,K00134)	0.5	FALSE	0.5	FALSE	NA	No enzymes unique to module	NA	K00134,K00927	14481971	K00134 is present in multiple modules: M00001/M00002/M00003/M00308/M00552/M00165/M00166/M00611/M00612/UDM0012,K00927 is present in multiple modules: M00001/M00002/M00003/M00308/M00552/M00165/M00166/M00611/M00612/UDM0012	JAFWQB01.fa
846	M00167	SJAFWQB01	Reductive pentose phosphate cycle, glyceraldehyde-3P => ribulose-5P	Pathway modules	Energy metabolism	Carbon fixation	(K01623,K01624) (K03841,K02446,K11532,K01086) K00615 (K01623,K01624) (K01100,K11532,K01086) K00615 (K01807,K01808)	0.714286	FALSE	0.714286	FALSE	NA	No enzymes unique to module	NA	K00615,K01624,K01808	13081475689	K01808 is present in multiple modules: M00004/M00007/M00165/M00167/M00611/M00612/UDM0016,K00615 is present in multiple modules: M00004/M00007/M00165/M00167/M00611/M00612/UDM0016,K01624 is present in multiple modules: M00001/M00003/M00165/M00167/M00345/M00344/M00611/M00612/UDM0012	JAFWQB01.fa
847	M00169	SJAFWQB01	CAM (Crassulacean acid metabolism), light	Pathway modules	Energy metabolism	Carbon fixation	K00029 K01006	1	TRUE	1	TRUE	NA	No enzymes unique to module	NA	K00029,K01006,K01006	17941281633	K01006 is present in multiple modules: M00169/M00172/M00171/M00173/M00614,K00029 is present in multiple modules: M00169/M00172	JAFWQB01.fa
848	M00172	SJAFWQB01	C4-dicarboxylic acid cycle, NADP - malic enzyme type	Pathway modules	Energy metabolism	Carbon fixation	K01595 K00051 K00029 K01006	0.5	FALSE	0.5	FALSE	NA	No enzymes unique to module	NA	K00029,K01006,K01006	17941281633	K01006 is present in multiple modules: M00169/M00172/M00171/M00173/M00614,K00029 is present in multiple modules: M00169/M00172	JAFWQB01.fa
849	M00171	SJAFWQB01	C4-dicarboxylic acid cycle, NAD - malic enzyme type	Pathway modules	Energy metabolism	Carbon fixation	K01595 K14454 K14455 (K00025,K00026) K00028 (K00814,K14272) K01006	0.142857	FALSE	0.142857	FALSE	NA	No enzymes unique to module	NA	K01006,K01006	1281633	K01006 is present in multiple modules: M00169/M00172/M00171/M00173/M00614	JAFWQB01.fa
850	M00170	SJAFWQB01	C4-dicarboxylic acid cycle, phosphoenolpyruvate carboxykinase type	Pathway modules	Energy metabolism	Carbon fixation	K01595 K14454 K14455 K01610	0.25	FALSE	0.25	FALSE	NA	No enzymes unique to module	NA	K01610	1764	K01610 is present in multiple modules: M00003/M00170	JAFWQB01.fa
851	M00173	SJAFWQB01	Reductive citrate cycle (Arnon-Buchanan cycle)	Pathway modules	Energy metabolism	Carbon fixation	(K00169+K00170+K00171+K00172,K03737) ((K01007,K01006) K01595,K01959+K01960,K01958) K00024 (K01676,K01679,K01677+K01678) (K00239+K00240-K00241-K00242,K00244+K00245-K00246-K00247,K18556+K18557+K18558+K18559+K18560) (K01902+K01903) (K00174+K00175-K00177-K00176) K00031 (K01681,K01682) (K15230+K15231,K15232+K15233 K15234)	0.4	FALSE	0.454545	FALSE	NA	No enzymes unique to module	NA	K00031,K00174,K00174,K00175,K00175,K00176,K00177,K01006,K01006,K01676,K03737	1.37719e+40	K00175 is present in multiple modules: M00009/M00011/M00173/M00620/M00614,K00176 is present in multiple modules: M00009/M00011/M00173/M00620/M00614,K00174 is present in multiple modules: M00009/M00011/M00173/M00620/M00614,K01006 is present in multiple modules: M00169/M00172/M00171/M00173/M00614,K00031 is present in multiple modules: M00009/M00010/M00740/M00173/M00614,K01676 is present in multiple…	JAFWQB01.fa
852	M00376	SJAFWQB01	3-Hydroxypropionate bi-cycle	Pathway modules	Energy metabolism	Carbon fixation	(K02160+K01961+K01962+K01963) K14468 K14469 K15052 K05606 (K01847,K01848+K01849) (K14471+K14472) (K00239+K00240+K00241) K01679 K08691 K14449 K14470 K09709	0.153846	FALSE	0.153846	FALSE	NA	No enzymes unique to module	NA	K01847,K05606,K05606	19671585966	K01847 is present in multiple modules: M00373/M00741/M00376/M00613,K05606 is present in multiple modules: M00373/M00741/M00376/M00375/M00613	JAFWQB01.fa
853	M00375	SJAFWQB01	Hydroxypropionate-hydroxybutylate cycle	Pathway modules	Energy metabolism	Carbon fixation	(K01964+K15037+K15036) K15017 K15039 K15018 K15019 K15020 K05606 (K01848+K01849) (K15038,K15017) K14465 (K14466,K18861) K14534 K15016 K00626	0.0714286	FALSE	0.0714286	FALSE	NA	No enzymes unique to module	NA	K05606,K05606	1585966	K05606 is present in multiple modules: M00373/M00741/M00376/M00375/M00613	JAFWQB01.fa
854	M00377	SJAFWQB01	Reductive acetyl-CoA pathway (Wood-Ljungdahl pathway)	Pathway modules	Energy metabolism	Carbon fixation	K00198 (K05299-K15022,K22015+K25123+K25124) K01938 K01491-K01500 K00297-K25007-K25008 K15023 K14138+K00197+K00194	0.142857	FALSE	0.142857	FALSE	NA	No enzymes unique to module	NA	K01491,K01491,K01500	490663491	K01500 is present in multiple modules: M00377/M00140,K01491 is present in multiple modules: M00377/M00140/M00618	JAFWQB01.fa
855	M00579	SJAFWQB01	Phosphate acetyltransferase-acetate kinase pathway, acetyl-CoA => acetate	Pathway modules	Energy metabolism	Carbon fixation	(K00625,K13788,K15024) K00925	0.5	FALSE	0.5	FALSE	NA	No enzymes unique to module	NA	K00925	1965	K00925 is present in multiple modules: M00579/M00357/M00617/M00618/UDM0017/UDM0005/UDM0010	JAFWQB01.fa
856	M00620	SJAFWQB01	Incomplete reductive citrate cycle, acetyl-CoA => oxoglutarate	Pathway modules	Energy metabolism	Carbon fixation	(K00169+K00170+K00171+K00172) (K01959+K01960) K00024 (K01677+K01678) (K18209+K18210) (K01902+K01903) (K00174+K00175+K00176+K00177)	0.142857	FALSE	0.142857	FALSE	NA	No enzymes unique to module	NA	K00174,K00174,K00175,K00175,K00176,K00177	1.85612e+23	K00175 is present in multiple modules: M00009/M00011/M00173/M00620/M00614,K00177 is present in multiple modules: M00009/M00011/M00173/M00620/M00614,K00176 is present in multiple modules: M00009/M00011/M00173/M00620/M00614,K00174 is present in multiple modules: M00009/M00011/M00173/M00620/M00614	JAFWQB01.fa
857	M00357	SJAFWQB01	Methanogenesis, acetate => methane	Pathway modules	Energy metabolism	Methane metabolism	((K00925 K00625),K01895) (K00193+K00197+K00194) (K00577+K00578+K00579+K00580+K00581-K00582-K00583+K00584) (K00399+K00401+K00402) (K22480+K22481+K22482,K03388+K03389+K03390,K08264+K08265,K03388+K03389+K03390+K14127+(K14126+K14128,K22516+K00125))	0	FALSE	0.166667	FALSE	NA	No enzymes unique to module	NA	K00925	1965	K00925 is present in multiple modules: M00579/M00357/M00617/M00618/UDM0017/UDM0005/UDM0010	JAFWQB01.fa
858	M00346	SJAFWQB01	Formaldehyde assimilation, serine pathway	Pathway modules	Energy metabolism	Methane metabolism	K00600 K00830 K00018 K11529 K01689 K01595 K00024 K08692+K14067 K08691	0.222222	FALSE	0.222222	FALSE	1	K00018	1	K00018,K00600	1646509	K00600 is present in multiple modules: M00532/M00346/M00140/M00141	JAFWQB01.fa
859	M00345	SJAFWQB01	Formaldehyde assimilation, ribulose monophosphate pathway	Pathway modules	Energy metabolism	Methane metabolism	(((K08093,K13812) K08094),K13831) (K00850,K16370) K01624	0.666667	FALSE	0.666667	FALSE	NA	No enzymes unique to module	NA	K00850,K01624	10661475	K00850 is present in multiple modules: M00001/M00345/UDM0012,K01624 is present in multiple modules: M00001/M00003/M00165/M00167/M00345/M00344/M00611/M00612/UDM0012	JAFWQB01.fa
860	M00344	SJAFWQB01	Formaldehyde assimilation, xylulose monophosphate pathway	Pathway modules	Energy metabolism	Methane metabolism	K17100 K00863 K01624 K03841	0.25	FALSE	0.25	FALSE	NA	No enzymes unique to module	NA	K01624	1475	K01624 is present in multiple modules: M00001/M00003/M00165/M00167/M00345/M00344/M00611/M00612/UDM0012	JAFWQB01.fa
[truncated: 504,722+ more rows]
