# Supplementary material for: Persistent auxiliary microbiome of early novel colonizers in the developing rumen with lasting functional significance
Source: ISME J. 2025 Dec 1;19(1):wraf252. doi: 10.1093/ismejo/wraf252 (PMC12700165; doi:10.1093/ismejo/wraf252)
Supplement: S6_complete_modules_of_novel_prevotella_wraf252 [file s6_complete_modules_of_novel_prevotella_wraf252.zip]

Archive with 1 entries (1 files):
- S6_complete_modules_of_novel_prevotella_wraf252.csv
