# Supplementary material for: Persistent auxiliary microbiome of early novel colonizers in the developing rumen with lasting functional significance
Source: ISME J. 2025 Dec 1;19(1):wraf252. doi: 10.1093/ismejo/wraf252 (PMC12700165; doi:10.1093/ismejo/wraf252)
Supplement: S6_complete_modules_of_novel_prevotella_wraf252 [file s6_complete_modules_of_novel_prevotella_wraf252.zip › S6_complete_modules_of_novel_prevotella_wraf252.csv]

Table S6 � Anvi�o-derived complete modules in novel Prevotella genera across different clusters
	1	2	3	4	5	6	8	9	10	11	14
Glycolysis (Embden-Meyerhof pathway), glucose => pyruvate	1	1	1	1	1	1	1	1	1	0	1
Glycolysis, core module involving three-carbon compounds	1	1	1	0	1	1	1	0	0	0	0
Gluconeogenesis, oxaloacetate => fructose-6P	1	1	1	1	1	1	1	1	1	1	1
Pentose phosphate pathway (Pentose phosphate cycle)	1	1	1	0	0	0	0	0	0	0	0
PRPP biosynthesis, ribose 5P => PRPP	1	1	1	1	1	1	1	1	1	1	1
Pentose phosphate pathway, oxidative phase, glucose 6P => ribulose 5P	1	1	1	0	0	0	0	0	0	0	0
Pentose phosphate pathway, non-oxidative phase, fructose 6P => ribose 5P	1	1	1	0	1	1	1	1	1	1	1
Entner-Doudoroff pathway, glucose-6P => glyceraldehyde-3P + pyruvate	1	0	0	0	0	0	0	0	0	0	0
Citrate cycle (TCA cycle, Krebs cycle)	1	1	1	0	0	0	1	0	0	0	0
Citrate cycle, second carbon oxidation, 2-oxoglutarate => oxaloacetate	1	1	1	1	0	1	1	0	0	0	0
Proline biosynthesis, glutamate => proline	1	1	1	1	1	1	1	1	1	0	1
Methionine biosynthesis, aspartate => homoserine => methionine	1	1	1	1	1	1	1	1	1	1	1
Threonine biosynthesis, aspartate => homoserine => threonine	1	1	1	1	1	1	1	1	1	1	1
Valine/isoleucine biosynthesis, pyruvate => valine / 2-oxobutanoate => isoleucine	1	1	1	1	1	1	1	1	1	1	1
Serine biosynthesis, glycerate-3P => serine	1	1	1	1	1	1	1	1	0	0	1
Cysteine biosynthesis, serine => cysteine	1	1	1	0	1	1	1	1	1	1	1
Shikimate pathway, phosphoenolpyruvate + erythrose-4P => chorismate	1	1	1	1	1	1	1	1	1	1	1
Tryptophan biosynthesis, chorismate => tryptophan	1	1	1	1	1	1	1	1	1	1	1
Histidine biosynthesis, PRPP => histidine	1	1	1	1	1	1	1	1	1	1	1
Ornithine biosynthesis, glutamate => ornithine	1	0	1	1	0	0	1	0	0	0	0
Histidine degradation, histidine => N-formiminoglutamate => glutamate	1	0	0	0	1	0	0	1	1	0	0
De novo purine biosynthesis, PRPP + glutamine => IMP	1	1	1	1	1	1	1	1	1	1	1
Adenine ribonucleotide biosynthesis, IMP => ADP,ATP	1	1	1	1	1	1	1	1	0	1	1
Guanine ribonucleotide biosynthesis, IMP => GDP,GTP	1	1	1	1	1	1	1	1	1	1	1
De novo pyrimidine biosynthesis, glutamine (+ PRPP) => UMP	1	1	1	1	1	1	1	1	1	1	1
KDO2-lipid A biosynthesis, Raetz pathway, LpxL-LpxM type	1	1	1	1	1	1	1	0	1	1	1
D-Glucuronate degradation, D-glucuronate => pyruvate + D-glyceraldehyde 3P	1	0	1	1	1	1	1	1	1	1	1
CMP-KDO biosynthesis	1	1	1	1	1	1	1	1	1	1	1
Fatty acid biosynthesis, elongation	1	1	1	1	1	1	1	1	1	1	1
beta-Oxidation, acyl-CoA synthesis	1	1	1	1	1	1	1	1	1	1	1
Phosphatidylethanolamine (PE) biosynthesis, PA => PS => PE	1	1	1	1	1	1	1	1	1	1	1
C5 isoprenoid biosynthesis, non-mevalonate pathway	1	1	1	1	1	1	1	1	1	1	1
NAD biosynthesis, aspartate => quinolinate => NAD	1	0	1	1	1	1	1	1	1	1	1
Menaquinone biosynthesis, chorismate (+ polyprenyl-PP) => menaquinol	1	1	1	0	1	1	1	1	1	0	1
Pantothenate biosynthesis, valine/L-aspartate => pantothenate	1	0	0	1	1	0	1	1	1	0	1
Coenzyme A biosynthesis, pantothenate => CoA	1	1	1	1	1	1	1	1	1	1	1
Cobalamin biosynthesis, cobyrinate a,c-diamide => cobalamin	1	0	0	1	0	0	1	1	0	0	1
Riboflavin biosynthesis, plants and bacteria, GTP => riboflavin/FMN/FAD	1	1	1	1	1	1	1	1	1	0	1
Tetrahydrofolate biosynthesis, GTP => THF	1	1	1	1	1	1	1	1	1	1	1
C1-unit interconversion, prokaryotes	1	1	1	0	1	1	1	0	0	1	0
NADH:quinone oxidoreductase, prokaryotes	1	1	1	0	1	1	1	0	0	0	0
Succinate dehydrogenase, prokaryotes	1	1	1	1	1	1	1	1	0	0	1
F-type ATPase, prokaryotes and chloroplasts	1	1	1	1	1	1	1	1	1	1	1
CAM (Crassulacean acid metabolism), light	1	1	1	1	1	1	1	1	1	1	1
Pyruvate oxidation, pyruvate => acetyl-CoA	1	1	1	0	1	1	1	1	1	1	1
Semi-phosphorylative Entner-Doudoroff pathway, gluconate => glycerate-3P	1	0	1	0	1	0	1	1	1	0	1
Leucine biosynthesis, 2-oxoisovalerate => 2-oxoisocaproate	1	1	1	1	1	1	1	1	1	1	1
Lysine biosynthesis, DAP dehydrogenase pathway, aspartate => lysine	1	1	1	1	1	1	1	1	1	1	1
Lysine biosynthesis, DAP aminotransferase pathway, aspartate => lysine	1	1	1	1	1	1	1	1	0	1	1
Isoleucine biosynthesis, pyruvate => 2-oxobutanoate	1	1	1	1	1	1	1	1	1	1	1
Isoleucine biosynthesis, threonine => 2-oxobutanoate => isoleucine	1	1	1	1	1	1	1	1	1	1	1
D-Galacturonate degradation (bacteria), D-galacturonate => pyruvate + D-glyceraldehyde 3P	1	0	1	1	1	1	1	1	1	1	1
Galactose degradation, Leloir pathway, galactose => alpha-D-glucose-1P	1	1	1	1	1	1	1	1	0	1	1
Propanoyl-CoA metabolism, propanoyl-CoA => succinyl-CoA	1	0	0	0	0	1	1	1	0	1	1
dTDP-L-rhamnose biosynthesis	1	1	1	1	1	1	1	1	1	1	1
Siroheme biosynthesis, glutamyl-tRNA => siroheme	1	0	0	0	0	0	0	0	0	0	0
Glycogen degradation, glycogen => glucose-6P	1	1	1	1	1	1	1	1	1	1	1
KDO2-lipid A biosynthesis, Raetz pathway, non-LpxL-LpxM type	1	1	1	1	1	1	1	1	1	1	1
Thiamine biosynthesis, archaea, AIR (+ NAD+) => TMP/TPP	1	0	1	0	1	1	1	0	0	0	0
Pyridoxal-P biosynthesis, R5P + glyceraldehyde-3P + glutamine => pyridoxal-P	1	1	1	0	1	1	1	0	0	0	1
Cobalamin biosynthesis, anaerobic, uroporphyrinogen III => sirohydrochlorin => cobyrinate a,c-diamide	1	0	0	0	0	0	0	0	0	0	0
Adenine ribonucleotide degradation, AMP => Urate	1	1	1	1	1	1	1	1	1	1	1
Acetate_2	1	0	0	1	0	1	1	1	1	1	1
Glycolysis	1	1	1	0	1	1	1	0	0	0	0
Pentose_Phosphate	1	1	1	0	0	0	0	0	0	0	0
Succinate	1	0	0	1	0	1	1	1	1	1	1
Pyrimidine ribonucleotide biosynthesis, UMP => UDP/UTP,CDP/CTP	0	1	1	0	0	0	0	0	0	0	1
Deoxyribonucleotide biosynthesis, ADP/GDP/CDP/UDP => dATP/dGTP/dCTP/dUTP	0	1	1	0	0	0	0	0	0	0	0
C10-C20 isoprenoid biosynthesis, bacteria	0	1	1	1	0	0	1	0	0	1	0
C10-C20 isoprenoid biosynthesis, archaea	0	1	1	1	0	0	1	0	0	1	0
Phosphate acetyltransferase-acetate kinase pathway, acetyl-CoA => acetate	0	1	0	0	0	0	0	0	0	0	0
Pyrimidine deoxyribonucleotide biosynthesis, UDP => dTTP	0	1	1	0	0	0	0	0	0	0	0
Acetate_5	0	1	0	0	0	0	0	0	0	0	0
Lysine biosynthesis, succinyl-DAP pathway, aspartate => lysine	0	0	1	1	1	0	1	1	0	0	1
Fatty acid biosynthesis, initiation	0	0	1	0	0	0	0	0	0	0	0
Guanine ribonucleotide degradation, GMP => Urate	0	0	0	1	0	0	1	1	0	1	1
Thiamine biosynthesis, prokaryotes, AIR (+ DXP/tyrosine) => TMP/TPP	0	0	0	0	0	1	0	0	0	0	0
Dissimilatory nitrate reduction, nitrate => ammonia	0	0	0	0	0	1	0	0	0	0	0
Methionine degradation	0	0	0	0	0	0	0	1	0	0	0
UDP-L-FucNAm biosynthesis	0	0	0	0	0	0	0	1	0	0	1
